# Supplementary material for: Single-Cell and Bulk RNA-Sequencing Reveal Differences in Monocyte Susceptibility to Influenza A Virus Infection Between Africans and Europeans
Source: Front Immunol. 2021 Nov 29;12:768189. doi: 10.3389/fimmu.2021.768189 (PMC8667309; doi:10.3389/fimmu.2021.768189)
Supplement: Supplementary file 1 [file DataSheet_1.zip]

Archive with 5 entries (5 files):
- ONeill_etal_2021_SupportingInformation/SupplementaryData_1.xlsx
- ONeill_etal_2021_SupportingInformation/SupplementaryData_2.xlsx
- ONeill_etal_2021_SupportingInformation/SupplementaryData_3.xlsx
- ONeill_etal_2021_SupportingInformation/SupplementaryData_4.xlsx
- ONeill_etal_2021_SupportingInformation/SupplementaryMaterial.pdf
