# Supplementary material for: Single-Cell and Bulk RNA-Sequencing Reveal Differences in Monocyte Susceptibility to Influenza A Virus Infection Between Africans and Europeans
Source: Front Immunol. 2021 Nov 29;12:768189. doi: 10.3389/fimmu.2021.768189 (PMC8667309; doi:10.3389/fimmu.2021.768189)
Supplement: Supplementary file 1 [file DataSheet_1.zip › ONeill_etal_2021_SupportingInformation/SupplementaryData_1.xlsx]

## Sheet: 1A
Dataset 1A: Differential expression between monocyte subsets at T0
for each pair of subsets, unadjusted and Benjamini-Hochberg adjusted Wilcoxon p-values are reported, together with log2 Fold change in average gene expression between subsets.
Genes are considered as up-regulated in one subset relative to the other if they pass a FDR<0.01 threshold and display and |log2FC|>0.2
		classical VS nonclassical					intermediate VS nonclassical					intermediate VS classical
ensembl stable ID	gene symbol	P-value	FDR	log2FC	upregulated in		P-value	FDR	log2FC	upregulated in		P-value	FDR	log2FC	upregulated in
ENSG00000115977	AAK1	0.232698	0.289391	0.040056			0.839911	0.927773	-0.00231279			0.839179	0.886508	-0.0339723
ENSG00000215458	AATBC	4.73129e-12	2.07769e-11	-0.0735176			0.0143472	0.0739768	-0.0641565			0.0879722	0.148749	0.0103539
ENSG00000165029	ABCA1	2.80849e-24	2.47849e-23	0.40727	classical		7.88258e-05	0.00115201	0.287506	Intermediate		0.00723563	0.0175755	-0.117188
ENSG00000131269	ABCB7	0.181254	0.232535	0.0229002			0.0811461	0.242354	0.0293951			0.312209	0.412771	0.00570044
ENSG00000108846	ABCC3	1.29319e-17	8.17416e-17	-0.100749			0.118588	0.309206	-0.0503821			1.04417e-05	5.02802e-05	0.0499098
ENSG00000164163	ABCE1	0.0072333	0.012217	-0.0298847			0.435337	0.666155	-0.0209882			0.135984	0.213416	0.0122908
ENSG00000160179	ABCG1	6.17272e-08	1.94018e-07	0.126547			0.012266	0.0659119	0.0899207			0.192299	0.281757	-0.0328498
ENSG00000100997	ABHD12	0.259712	0.319865	0.0245096			0.715513	0.862963	0.0087334			0.597059	0.683098	-0.0152445
ENSG00000139826	ABHD13	0.729989	0.775803	0.0126427			0.676913	0.840009	0.0181387			0.68933	0.765548	0.00557124
ENSG00000114779	ABHD14B	7.89283e-05	0.000178689	0.0496713			0.163499	0.378557	0.00623927			0.0723958	0.125795	-0.0414341
ENSG00000129968	ABHD17A	0.201781	0.25523	-0.00572627			0.580289	0.776433	0.0140999			0.122424	0.19541	0.0132972
ENSG00000140526	ABHD2	0.0506663	0.0723872	0.0639843			0.258787	0.495872	0.0683886			0.892284	0.925145	0.00444633
ENSG00000158201	ABHD3	3.22966e-10	1.23097e-09	-0.0706685			0.064473	0.207335	-0.0483742			0.0580185	0.104493	0.0245352
ENSG00000011198	ABHD5	0.118264	0.158158	-0.00847352			0.0214668	0.0982206	-0.0490434			0.180326	0.267717	-0.0392184
ENSG00000163686	ABHD6	1.55648e-06	4.26939e-06	-0.0562416			0.612991	0.800256	0.0124286			6.75635e-08	4.76265e-07	0.0727827
ENSG00000138443	ABI2	0.0599377	0.0846321	-0.030592			0.739282	0.878448	-0.0276397			0.579808	0.667186	-0.00112968
ENSG00000108798	ABI3	7.76855e-24	6.72639e-23	-0.159734			0.515496	0.729378	-0.0147276			1.47771e-22	3.94257e-21	0.149722
ENSG00000143322	ABL2	1.99449e-11	8.3663e-11	0.221595	classical		8.47864e-06	0.000166276	0.165966			0.303597	0.404297	-0.0661311
ENSG00000146386	ABRACL	6.51211e-15	3.47894e-14	-0.254168	nonclassical		0.220899	0.451983	-0.0887285			2.39195e-05	0.00010709	0.161863
ENSG00000146109	ABT1	0.045007	0.0650511	-0.0159993			0.421636	0.655895	-0.00906256			0.444834	0.544943	0.00665268
ENSG00000114626	ABTB1	0.877705	0.899662	0.0139786			0.688248	0.846658	-0.00605124			0.590729	0.677206	-0.0185676
ENSG00000279159	AC003681.1	0.199725	0.252978	-0.0256829			0.258941	0.495942	-0.0363947			0.768809	0.829124	-0.00683547
ENSG00000265206	AC004687.1	1.13225e-27	1.18628e-26	-0.300779	nonclassical		0.0443066	0.159344	-0.0805361			3.79492e-11	4.05942e-10	0.214039	Intermediate
ENSG00000260997	AC004847.1	0.167219	0.215917	-0.0115903			0.93616	0.976373	0.00943566			0.386752	0.488254	0.0227719
ENSG00000228434	AC004951.1	0.00087698	0.001706	-0.0464666			0.894073	0.955707	-0.00847967			0.00300233	0.008201	0.0408531
ENSG00000196295	AC005154.1	0.181815	0.232993	0.0421645			0.0274212	0.116072	0.0481564			0.248364	0.344854	0.00315451
ENSG00000266378	AC005224.3	3.22436e-27	3.30281e-26	-0.161554			0.00420672	0.0295178	-0.0748728			5.29365e-09	4.33796e-08	0.090744
ENSG00000268205	AC005261.2	0.499738	0.565549	-0.00506563			0.546235	0.752205	-0.0111477			0.230569	0.325663	-0.00859054
ENSG00000279541	AC005261.6	6.96047e-14	3.45285e-13	-0.079428			0.00178085	0.0147782	-0.0653745			0.0857121	0.145356	0.0160887
ENSG00000261596	AC005632.2	6.18437e-18	4.00849e-17	0.20587	classical		0.00149359	0.0128131	0.0593648			1.29222e-06	7.44972e-06	-0.146702
ENSG00000262967	AC005921.2	5.15561e-08	1.63391e-07	-0.054772			0.0893227	0.257476	-0.027379			0.0218937	0.0453386	0.0267863
ENSG00000229180	AC006001.3	0.136682	0.180136	0.0378029			0.55435	0.757554	0.0289571			0.756718	0.819391	-0.00611459
ENSG00000264895	AC006141.1	6.53305e-22	5.12481e-21	-0.11016			0.0880239	0.256308	-0.0596554			1.36618e-06	7.78806e-06	0.048214
ENSG00000261997	AC007336.1	1.16456e-25	1.10646e-24	-0.0792735			0.00951917	0.0555769	-0.0344019			5.54168e-06	2.81938e-05	0.0445342
ENSG00000260078	AC007342.3	3.58588e-07	1.03821e-06	0.0759676			0.0603535	0.198255	0.0113626			0.00215423	0.00608355	-0.0646261
ENSG00000262420	AC007613.1	0.00215836	0.00395083	0.054425			0.0222747	0.100411	0.0356613			0.96706	0.978573	-0.0206694
ENSG00000260101	AC008074.3	2.27385e-06	6.12365e-06	-0.0460389			0.937029	0.976721	0.006138			1.39762e-05	6.53792e-05	0.0498193
ENSG00000267121	AC008105.3	0.847616	0.875946	-0.00732555			0.801648	0.911112	-0.0148973			0.592797	0.679068	-0.00314876
ENSG00000232220	AC008440.2	6.79817e-16	3.88503e-15	0.265908	classical		0.731004	0.873816	-0.0202088			2.71941e-13	3.65964e-12	-0.283468	classical
ENSG00000219665	AC008770.1	1.60476e-22	1.29424e-21	-0.127286			0.132596	0.333259	0.0211988			2.23704e-23	6.41612e-22	0.140442
ENSG00000260517	AC009093.2	0.739425	0.784016	0.00735278			0.0400885	0.149081	0.0573329			0.000144165	0.000547356	0.0529843
ENSG00000279166	AC009951.1	0.254801	0.314408	0.0407271			0.135192	0.334625	0.0862429			0.511699	0.607237	0.0418821
ENSG00000279765	AC013394.1	0.000132961	0.000291942	-0.0543935			0.320055	0.561873	-0.0336374			0.0802675	0.137597	0.0214189
ENSG00000279432	AC015799.1	0.618569	0.67586	0.000887594			0.405014	0.642871	0.0202107			0.189114	0.278282	0.0174527
ENSG00000274213	AC015912.3	0.000295452	0.000617408	0.0811359			0.0731076	0.226836	0.0544694			0.227253	0.321971	-0.032595
ENSG00000218175	AC016739.1	0.345687	0.41204	0.0290543			0.650473	0.823681	0.0318146			0.901318	0.932194	0.00177224
ENSG00000226380	AC016831.1	6.18863e-36	8.52842e-35	0.499937	classical		4.68332e-10	3.02477e-08	0.317274	Intermediate		3.89041e-05	0.000168266	-0.200225	classical
ENSG00000271204	AC016831.5	0.000560179	0.0011206	0.116525			0.207864	0.43877	-0.0357208			4.84752e-05	0.000205784	-0.154787
ENSG00000230732	AC016949.1	0.201089	0.254424	-0.0118008			0.418183	0.65407	-0.0230507			0.649565	0.729886	-0.010207
ENSG00000279433	AC018529.3	5.9086e-09	2.03258e-08	0.120142			0.320534	0.562174	0.0165585			0.000129238	0.000495051	-0.100146
ENSG00000279133	AC018628.1	0.0880836	0.120734	0.0296815			0.0783707	0.23672	0.0352496			0.445515	0.545257	0.00706863
ENSG00000273837	AC018755.4	0.00682066	0.0115669	0.0971141			0.986342	0.998613	0.0187979			0.0160503	0.034858	-0.0835082
ENSG00000235174	AC019205.3	0.294596	0.358215	0.0370136			0.342187	0.584841	0.0290919			0.543188	0.63589	-0.0106407
ENSG00000257764	AC020656.1	3.56785e-216	1.63729e-213	2.60807	classical		3.25877e-17	8.79676e-15	0.681322	Intermediate		4.20579e-131	2.41254e-128	-1.86967	classical
ENSG00000267519	AC020916.1	8.79312e-26	8.42414e-25	0.420993	classical		0.222202	0.453394	0.109903			4.25647e-11	4.49033e-10	-0.313892	classical
ENSG00000230551	AC021078.1	0.0146626	0.0234858	0.0890171			0.0260521	0.112151	0.0952907			0.582283	0.669698	0.00290455
ENSG00000276900	AC023157.3	1.57943e-07	4.75902e-07	0.112943			0.610854	0.798863	0.00636322			7.68744e-05	0.000312468	-0.108
ENSG00000244313	AC024293.1	0.0117284	0.0190587	-0.0433857			0.809746	0.915045	-5.07167e-05			0.0268069	0.0537896	0.0445773
ENSG00000245904	AC025164.2	3.05899e-06	8.15199e-06	-0.0333758			0.0110794	0.0615031	-0.0467707			0.774306	0.833519	-0.0162317
ENSG00000259354	AC025580.2	4.51728e-11	1.83612e-10	0.119822			0.128729	0.325655	0.0358059			8.48369e-05	0.000341805	-0.0856961
ENSG00000280138	AC027290.2	8.96456e-53	2.17663e-51	0.645112	classical		0.000514943	0.0054114	0.215193	Intermediate		2.80958e-17	5.13672e-16	-0.428362	classical
ENSG00000279369	AC046185.3	6.79202e-08	2.12176e-07	-0.0596373			0.554283	0.757554	-0.0236939			0.00073154	0.00230133	0.0361248
ENSG00000273319	AC058791.1	4.04582e-06	1.06519e-05	-0.073786			0.474996	0.693776	-0.0178278			0.00279706	0.00770914	0.0540217
ENSG00000261222	AC064805.1	3.97811e-24	3.49723e-23	-0.137788			0.135042	0.334616	-0.0738743			1.03429e-07	7.13737e-07	0.0666309
ENSG00000279086	AC073130.3	1.34323e-05	3.33735e-05	-0.053798			0.0101897	0.0580154	-0.0636841			0.997572	0.998878	-0.0104778
ENSG00000215030	AC073621.1	0.000262676	0.000554471	0.0844333			0.496485	0.713673	0.0310453			0.0645382	0.114166	-0.0518786
ENSG00000242299	AC073861.1	0.29591	0.359526	0.01378			0.0576947	0.192694	0.0450707			0.0127288	0.0286523	0.0377552
ENSG00000273151	AC073957.3	6.87704e-08	2.14539e-07	0.098532			0.0120511	0.0651386	0.0499112			0.0586722	0.105504	-0.048698
ENSG00000139239	AC078814.1	0.000220799	0.000471497	-0.0374677			0.289233	0.529312	-0.0130599			0.0211209	0.0439763	0.0242949
ENSG00000273691	AC087284.1	0.001505	0.00282357	-0.0453051			0.46317	0.686527	-0.0161349			0.192588	0.28209	0.0191851
ENSG00000262580	AC087741.1	2.54717e-11	1.05306e-10	0.129017			0.220942	0.451983	0.0311229			1.65386e-05	7.63537e-05	-0.0947476
ENSG00000282100	AC091046.3	0.0462028	0.0665906	-0.0176916			0.974703	0.993319	-0.00151295			0.187279	0.276051	0.012272
ENSG00000274627	AC092123.2	0.145054	0.189699	-0.0116879			0.821463	0.919911	-0.00482216			0.191629	0.281264	0.00715219
ENSG00000279476	AC092139.4	0.920505	0.934971	0.0267156			0.431461	0.664119	0.0368302			0.120063	0.191975	0.00970914
ENSG00000232533	AC093673.1	0.000253929	0.000536995	0.075231			0.020338	0.0947526	0.04104			0.321245	0.421559	-0.0394716
ENSG00000283839	AC096667.1	0.000112163	0.000249137	0.122485			0.308116	0.550383	-0.010285			1.80893e-05	8.29287e-05	-0.132785
ENSG00000242197	AC098869.1	0.548828	0.612493	-0.00528142			0.320595	0.562174	0.0185522			0.0255084	0.0515447	0.0272771
ENSG00000253982	AC100810.1	4.5279e-11	1.83881e-10	0.149268			0.000683978	0.00686822	0.0761582			0.0116831	0.0267267	-0.0785054
ENSG00000273338	AC103591.3	1.64585e-12	7.44118e-12	0.201053	classical		7.23101e-08	2.63358e-06	0.180317			0.986838	0.992679	-0.0208286
ENSG00000240531	AC104564.1	6.16432e-32	7.70791e-31	-0.0888745			0.000474092	0.00507135	-0.0656546			0.00518265	0.0130677	0.0218987
ENSG00000280046	AC104581.5	3.65643e-10	1.39017e-09	0.140214			1.3615e-06	3.43292e-05	0.1088			0.588675	0.675357	-0.0410886
ENSG00000270640	AC104695.3	0.00041054	0.000840307	0.0813619			0.0396259	0.148081	0.0655665			0.90649	0.935989	-0.0112529
ENSG00000233392	AC104809.2	7.77177e-167	1.87709e-164	-0.21295	nonclassical		0.00100058	0.0092949	-0.116884			5.90453e-68	1.08384e-65	0.105261
ENSG00000241280	AC106712.1	3.87898e-135	5.39413e-133	-0.14504			1.24125e-05	0.000236352	-0.0863245			2.34054e-39	1.57952e-37	0.059499
ENSG00000279602	AC109326.1	7.82124e-08	2.41858e-07	0.171556			0.0156055	0.0786101	0.0743822			0.0479368	0.0889535	-0.10459
ENSG00000244398	AC116533.1	0.980804	0.985313	0.00897322			0.0287443	0.119482	0.0413099			0.00125347	0.00371829	0.0310888
ENSG00000250461	AC122718.1	0.987227	0.990032	0.0156036			0.0860801	0.252498	-0.0485639			0.0173578	0.0372394	-0.0677005
ENSG00000251682	AC122718.2	0.345776	0.41204	0.0185983			0.937035	0.976721	-0.0109442			0.220179	0.313595	-0.0301788
ENSG00000280064	AC130304.1	6.48009e-05	0.000147946	-0.0473738			0.415721	0.652519	-0.0374977			0.262867	0.36052	0.00584298
ENSG00000279396	AC130469.2	2.32104e-11	9.63042e-11	-0.11241			0.000165624	0.00213331	-0.120994			0.797301	0.852076	-0.00816808
ENSG00000258337	AC130895.1	0.778368	0.818312	0.0124165			0.85816	0.935921	0.0169346			0.227378	0.322002	0.00651092
ENSG00000279283	AC131009.4	0.000976479	0.00188835	-0.0512188			0.401301	0.640992	-0.0420042			0.158155	0.241078	0.0108363
ENSG00000280407	AC132872.4	0.505555	0.570724	-0.00216728			0.637083	0.813686	-0.0363225			0.609446	0.693122	-0.0353481
ENSG00000223509	AC135983.2	0.120217	0.16037	0.0266534			0.328662	0.5713	-0.0298196			0.00315404	0.00854281	-0.0553533
ENSG00000215158	AC138409.2	2.682e-15	1.4687e-14	-0.069014			0.299772	0.541138	-0.0380629			4.91539e-05	0.000208472	0.0300343
ENSG00000215154	AC141586.1	0.62788	0.684892	0.0190126			0.0319288	0.127743	0.0565609			0.000599914	0.00193465	0.0370914
ENSG00000273117	AC144652.1	0.758225	0.800231	0.0134661			0.018078	0.0877885	0.0398446			0.013387	0.0299382	0.0252317
ENSG00000276216	AC245014.3	1.38606e-07	4.19704e-07	0.0820334			3.00133e-05	0.000504509	0.0548549			0.572572	0.660849	-0.0323817
ENSG00000274422	AC245060.5	1.31991e-07	4.006e-07	-0.0558273			0.0243438	0.106495	-0.0587501			0.625585	0.709192	-0.00400997
ENSG00000268734	AC245128.3	2.42508e-148	4.28026e-146	1.35728	classical		0.000398423	0.0044057	0.184117			6.84766e-90	1.74577e-87	-1.16732	classical
ENSG00000060971	ACAA1	5.88829e-22	4.63488e-21	-0.244087	nonclassical		0.218319	0.449872	-0.0459579			1.24266e-12	1.58405e-11	0.200681	Intermediate
ENSG00000072818	ACAP1	3.82254e-10	1.44614e-09	0.0936744			0.126016	0.321617	0.0173			0.000103433	0.00040989	-0.0732956
ENSG00000107897	ACBD5	0.220076	0.275586	-0.00257589			0.828875	0.923678	0.0232629			0.0555706	0.100716	0.0267942
ENSG00000230124	ACBD6	0.695848	0.745563	-0.0100799			0.295351	0.536354	0.0198271			0.0452153	0.0845186	0.0342882
ENSG00000078124	ACER3	0.189594	0.241591	0.0670956			0.308234	0.550383	0.0410427			0.733952	0.801929	-0.0281626
ENSG00000123130	ACOT9	2.49193e-11	1.03208e-10	-0.151895			0.264967	0.503284	-0.0403589			1.91529e-06	1.06536e-05	0.11814
ENSG00000161533	ACOX1	0.0583677	0.0826441	0.0256109			0.611038	0.798876	-0.0066343			0.293809	0.393892	-0.0316044
ENSG00000102575	ACP5	0.0100813	0.0166115	0.0442224			0.0738603	0.227871	0.0415856			0.56643	0.654912	0.000278047
ENSG00000014257	ACPP	0.0223574	0.0344637	-0.016991			0.904262	0.960279	0.00407869			0.0364606	0.0702131	0.0194353
ENSG00000176715	ACSF3	1.17349e-10	4.58702e-10	-0.0689839			0.210419	0.441321	-0.045251			0.00374449	0.00986423	0.0213121
ENSG00000151726	ACSL1	6.03754e-29	6.69234e-28	0.480062	classical		0.157264	0.368587	0.114402			4.41146e-15	7.0049e-14	-0.377623	classical
ENSG00000123983	ACSL3	2.93274e-13	1.3932e-12	0.214219	classical		0.168902	0.386016	0.0450459			4.47496e-07	2.79776e-06	-0.171288
ENSG00000068366	ACSL4	0.0433164	0.0628294	0.0518533			0.751577	0.884817	-0.000842492			0.231173	0.326115	-0.0462262
ENSG00000197142	ACSL5	0.0481374	0.0691833	0.0393282			0.00968346	0.0562499	0.0979727			0.00595441	0.0148343	0.0592635
ENSG00000131069	ACSS2	0.341257	0.407819	0.0275297			0.24065	0.476644	0.0291742			0.210659	0.303239	0.00136654
ENSG00000075624	ACTB	8.6846e-27	8.68271e-26	-0.273084	nonclassical		0.953584	0.984312	-0.0363807			4.24317e-15	6.78464e-14	0.236745	Intermediate
ENSG00000184009	ACTG1	2.55365e-06	6.84503e-06	0.149578			0.451711	0.679863	0.0522233			0.00306419	0.00833707	-0.101057
ENSG00000072110	ACTN1	2.64701e-60	7.83685e-59	0.522406	classical		1.44176e-08	6.61623e-07	0.146618			1.00461e-21	2.47858e-20	-0.37101	classical
ENSG00000138071	ACTR2	0.329541	0.395569	-0.0952625			1	1	-0.0182963			0.307339	0.40786	0.089025
ENSG00000115091	ACTR3	0.392501	0.458784	-0.0657976			0.272415	0.512131	0.0686783			0.0245459	0.0498412	0.135284
ENSG00000135503	ACVR1B	0.0118528	0.0192335	-0.0271998			0.42033	0.65475	-0.0211912			0.464892	0.562454	0.0051992
ENSG00000121989	ACVR2A	5.42875e-07	1.54544e-06	0.115537			0.206515	0.43712	0.0578743			0.0617897	0.110117	-0.0526476
ENSG00000196839	ADA	1.75497e-110	1.43814e-108	-0.431869	nonclassical		0.00346092	0.0252498	-0.131664			1.69146e-51	1.72491e-49	0.302666	Intermediate
ENSG00000093072	ADA2	3.16794e-16	1.83557e-15	0.285356	classical		5.6931e-09	2.75007e-07	0.311859	Intermediate		0.539302	0.632471	0.0310235
ENSG00000137845	ADAM10	0.0677106	0.0948776	-0.090917			0.00832857	0.0502892	-0.183098			0.0124793	0.0282801	-0.0914658
ENSG00000143537	ADAM15	1.13607e-07	3.45719e-07	0.103273			0.0133713	0.0699669	0.0345088			0.0109012	0.0251766	-0.0682293
ENSG00000151694	ADAM17	1.30833e-05	3.25417e-05	0.191135			0.955534	0.985524	0.0230792			0.000155403	0.000584545	-0.177746
ENSG00000135074	ADAM19	2.28807e-11	9.50221e-11	0.0993151			0.0114413	0.0624452	0.0195921			1.05251e-05	5.06288e-05	-0.0812337
ENSG00000042980	ADAM28	1.42976e-07	4.31939e-07	0.083282			0.377287	0.620786	0.0161208			0.000118811	0.000462053	-0.067547
ENSG00000151651	ADAM8	6.42821e-19	4.36377e-18	0.232892	classical		0.432135	0.664344	-0.000388301			2.60578e-12	3.18518e-11	-0.232559	classical
ENSG00000168615	ADAM9	3.59375e-13	1.69319e-12	0.175526			0.0103588	0.0586871	0.0752273			0.00365775	0.00967459	-0.0963404
ENSG00000143382	ADAMTSL4	0.0667744	0.0936801	-0.0295593			0.836551	0.926384	0.00122019			0.0619836	0.110335	0.0309911
ENSG00000105963	ADAP1	0.708874	0.756517	0.0166125			0.811909	0.91531	-0.0152465			0.75802	0.820221	-0.0269488
ENSG00000184060	ADAP2	0.00961601	0.0159231	-0.0554984			0.290158	0.53007	0.0612582			3.52625e-05	0.000153384	0.117822
ENSG00000160710	ADAR	0.0695948	0.0972799	-0.0565223			0.741921	0.879612	0.0255216			0.0173347	0.0372071	0.0855649
ENSG00000121281	ADCY7	1.09566e-05	2.75054e-05	-0.120545			0.177749	0.399262	-0.0631638			0.0165277	0.0357804	0.0586249
ENSG00000087274	ADD1	0.39798	0.464007	0.0489128			0.0904747	0.259493	0.0579073			0.243275	0.339741	0.0023082
ENSG00000148700	ADD3	0.184324	0.235813	-0.0123212			0.443333	0.673661	-0.017231			0.644444	0.725909	-0.00594654
ENSG00000174837	ADGRE1	2.06592e-49	4.55793e-48	-0.189686			0.000480904	0.00512034	-0.0790193			1.79129e-14	2.69461e-13	0.113041
ENSG00000127507	ADGRE2	4.13933e-07	1.19093e-06	-0.21714	nonclassical		0.419826	0.65475	-0.0848558			0.00274709	0.00758052	0.13721
ENSG00000123146	ADGRE5	7.3724e-06	1.88584e-05	-0.156886			0.415185	0.652495	0.0704227			3.28654e-07	2.11527e-06	0.228297	Intermediate
ENSG00000197894	ADH5	0.275308	0.337353	0.0281575			0.772642	0.896726	0.0165394			0.884049	0.91889	-0.00858289
ENSG00000182551	ADI1	0.0154759	0.0247194	-0.0473599			0.557782	0.760645	-0.0196186			0.0990404	0.163547	0.028004
ENSG00000159346	ADIPOR1	0.51844	0.583404	0.0293324			0.291985	0.531925	-0.0217339			0.11635	0.187061	-0.0519945
ENSG00000006831	ADIPOR2	0.546117	0.610061	0.0217744			0.00184308	0.0151304	0.0659724			0.00632285	0.0155998	0.0372846
ENSG00000156110	ADK	2.36511e-20	1.72552e-19	-0.134133			0.0546623	0.185536	-0.0453317			1.54508e-06	8.69986e-06	0.0845035
ENSG00000148926	ADM	8.31302e-12	3.58538e-11	0.197426			0.0200641	0.093989	0.0555299			0.0011382	0.00340272	-0.141497
ENSG00000101126	ADNP	0.0060109	0.0102887	0.0794418			0.392571	0.634221	0.0250407			0.144921	0.224753	-0.0585352
ENSG00000101544	ADNP2	0.737931	0.782612	0.0264684			0.724237	0.868668	0.0168581			0.966306	0.978459	-0.0116973
ENSG00000144843	ADPRH	0.000464992	0.000943346	0.0472706			0.054747	0.185687	0.0225272			0.380166	0.482365	-0.0252477
ENSG00000116863	ADPRHL2	1.79783e-10	6.95049e-10	-0.0724528			0.0189316	0.0898758	-0.0542351			0.0257346	0.0519104	0.0176445
ENSG00000169252	ADRB2	2.06459e-05	5.01025e-05	0.117209			0.101296	0.279497	0.0860231			0.350341	0.451225	-0.0325043
ENSG00000035687	ADSS	2.65254e-10	1.01607e-09	-0.181135			6.68017e-06	0.000132707	-0.207732	nonclassical		0.266793	0.364488	-0.0269094
ENSG00000139154	AEBP2	0.431373	0.498256	0.0252072			0.533958	0.742437	0.00376171			0.951106	0.968196	-0.021191
ENSG00000104964	AES	0.469339	0.536304	0.0377925			0.413696	0.651046	0.0347095			0.544121	0.636333	-0.000758157
ENSG00000172493	AFF1	0.744522	0.788327	0.0114988			0.426525	0.660303	-0.00383304			0.776206	0.835172	-0.0167099
ENSG00000072364	AFF4	2.34742e-07	6.94092e-07	0.173195			0.111382	0.298035	0.115609			0.0758982	0.130939	-0.0514431
ENSG00000141385	AFG3L2	0.193591	0.246228	-0.0559883			0.196242	0.4224	-0.00285401			0.0112576	0.0258954	0.0607567
ENSG00000038002	AGA	1.12973e-07	3.44018e-07	-0.0686308			0.338687	0.583019	-0.0341944			0.00363948	0.00963739	0.0349246
ENSG00000133612	AGAP3	1.97512e-13	9.481e-13	0.139249			0.000132745	0.00176957	0.0655688			0.00691154	0.0168708	-0.0750146
ENSG00000164252	AGGF1	0.000631827	0.00125735	-0.0460504			0.257538	0.49553	-0.0259286			0.0882615	0.149005	0.0224283
ENSG00000092847	AGO1	4.43875e-05	0.000103241	-0.0760284			0.251426	0.487245	-0.0298464			0.0218843	0.0453386	0.0429067
ENSG00000123908	AGO2	0.00028721	0.00060128	0.138196			0.21468	0.444187	0.0932058			0.281161	0.380156	-0.0419009
ENSG00000126070	AGO3	0.134918	0.177965	0.00203196			0.347587	0.589677	0.0769416			0.00238581	0.00670043	0.0735641
ENSG00000134698	AGO4	8.18142e-06	2.08697e-05	0.107774			0.409001	0.646763	0.00495746			0.00292419	0.00802098	-0.100222
ENSG00000169692	AGPAT2	0.203069	0.256717	0.0302492			0.577411	0.775341	-0.0056207			0.111924	0.180852	-0.0373288
ENSG00000160216	AGPAT3	3.99866e-10	1.50903e-09	-0.14063			0.903382	0.959634	-0.0377158			9.9343e-07	5.88239e-06	0.101258
ENSG00000026652	AGPAT4	0.000527166	0.0010615	-0.0409376			0.827749	0.922872	0.0081783			0.00707464	0.0172322	0.0446161
ENSG00000279355	AGPAT4-IT1	0.00783876	0.0131766	-0.0110459			0.155001	0.366084	0.000654782			0.387407	0.488813	0.0118447
ENSG00000135049	AGTPBP1	1.35862e-16	8.1181e-16	0.293459	classical		0.374194	0.617564	0.058078			1.99017e-08	1.50957e-07	-0.235672	classical
ENSG00000177674	AGTRAP	2.58205e-14	1.31364e-13	0.254109	classical		0.207219	0.437812	-0.0181122			2.79466e-13	3.74992e-12	-0.266531	classical
ENSG00000153207	AHCTF1	0.000368803	0.000758601	-0.106291			0.258556	0.495872	-0.0654344			0.17218	0.257876	0.0378853
ENSG00000101444	AHCY	0.216307	0.27173	-0.012242			0.00516817	0.0346917	0.0554823			4.08373e-08	2.97464e-07	0.068534
ENSG00000135541	AHI1	0.000255444	0.00053995	0.0533187			0.00113686	0.0104341	0.0565394			0.552951	0.644361	0.00395835
ENSG00000124942	AHNAK	9.73886e-61	2.92102e-59	0.911372	classical		0.000674902	0.00680687	0.240097	Intermediate		8.13322e-23	2.22163e-21	-0.670361	classical
ENSG00000106546	AHR	9.39512e-58	2.59724e-56	0.731718	classical		0.0154605	0.078137	0.218936			5.3614e-27	1.87813e-25	-0.515179	classical
ENSG00000100591	AHSA1	0.00383776	0.00679717	-0.0297656			0.953097	0.984312	0.0107899			0.00326953	0.00881027	0.0424427
ENSG00000173209	AHSA2	0.654402	0.70833	-0.00611428			0.822141	0.919911	-0.02576			0.740598	0.807269	-0.0220533
ENSG00000186063	AIDA	4.4889e-08	1.43152e-07	-0.0798309			0.45062	0.679781	-0.0382504			0.00717995	0.0174517	0.0331976
ENSG00000204472	AIF1	2.40907e-144	3.81215e-142	-1.0413	nonclassical		3.44785e-06	7.59582e-05	-0.231483	nonclassical		4.54616e-70	9.93444e-68	0.801801	Intermediate
ENSG00000146416	AIG1	5.77586e-23	4.80171e-22	-0.0961846			0.00309232	0.0229622	-0.0532422			5.00939e-05	0.000211872	0.044924
ENSG00000004455	AK2	0.846585	0.875389	0.010734			0.105478	0.286412	-0.0442838			0.023679	0.0484886	-0.0530711
ENSG00000108599	AKAP10	1.33655e-05	3.32254e-05	-0.0667517			0.735071	0.877078	-0.0192307			0.00113473	0.00339679	0.0496607
ENSG00000023516	AKAP11	4.77443e-07	1.3651e-06	-0.0757229			0.381659	0.623286	-0.0262448			8.46726e-05	0.000341443	0.0527614
ENSG00000170776	AKAP13	0.539123	0.602982	0.0178247			0.803511	0.911786	-0.0223198			0.263679	0.361309	-0.0474239
ENSG00000105127	AKAP8	0.408288	0.474578	-0.00847265			0.518909	0.73279	0.0214197			0.0698711	0.121731	0.0324068
ENSG00000011243	AKAP8L	0.158941	0.206623	-0.0282376			0.111696	0.298527	-0.0703804			0.193414	0.282848	-0.0412362
ENSG00000127914	AKAP9	0.312418	0.376988	0.0840001			0.561451	0.762955	0.00283777			0.248054	0.344527	-0.0851426
ENSG00000135334	AKIRIN2	0.00569357	0.00979303	0.122285			0.210735	0.44137	0.124098			0.944102	0.96319	0.00400623
ENSG00000106948	AKNA	0.774675	0.814803	0.0253521			0.184832	0.40936	-0.0392015			0.130631	0.206499	-0.0660737
ENSG00000085662	AKR1B1	4.10954e-05	9.61007e-05	0.0682207			0.138815	0.341202	0.027025			0.0621779	0.110595	-0.0424489
ENSG00000053371	AKR7A2	0.352039	0.418417	-0.0130226			0.869508	0.941522	-0.0253471			0.934059	0.956571	-0.0106296
ENSG00000105221	AKT2	0.000443574	0.000902629	-0.0603489			0.924194	0.968736	-0.0305547			0.0148855	0.0327548	0.0281655
ENSG00000117020	AKT3	1.82604e-20	1.33647e-19	-0.114195			0.531838	0.7416	-0.0179209			2.69154e-11	2.94083e-10	0.0868108
ENSG00000279738	AL022311.1	0.36162	0.427668	0.00369779			0.926475	0.970309	0.00928958			0.230148	0.325179	0.00447261
ENSG00000280434	AL031595.3	0.00293035	0.00527347	0.0880373			0.0268133	0.114037	0.0736513			0.569817	0.658497	-0.0035102
ENSG00000279175	AL033543.1	1.66338e-05	4.09625e-05	0.0828753			0.1692	0.386372	0.0442132			0.19579	0.285959	-0.0372512
ENSG00000260708	AL118516.1	7.97133e-05	0.000180288	0.0888208			0.0114145	0.0624452	0.057151			0.62626	0.709432	-0.0335945
ENSG00000258738	AL121603.2	0.466043	0.532936	0.0298695			0.756127	0.886854	0.00533519			0.591181	0.677554	-0.0279923
ENSG00000272489	AL132656.3	0.00236351	0.00429891	-0.0408968			0.254155	0.491288	-0.042381			0.559283	0.64899	0.00158018
ENSG00000276517	AL133243.3	0.320491	0.385715	-0.00663672			0.460908	0.685008	0.0288618			0.0111737	0.025741	0.0329149
ENSG00000251194	AL133330.1	0.00165372	0.00307575	0.108505			0.134002	0.33412	0.0757348			0.412196	0.512898	-0.0328556
ENSG00000258757	AL133453.1	0.40962	0.475886	0.0109428			0.0218908	0.0991677	0.0504325			0.00485794	0.0123644	0.0446397
ENSG00000259529	AL136295.5	0.0492992	0.0705879	0.0344185			0.300495	0.541422	0.0144933			0.781008	0.838374	-0.0194568
ENSG00000272449	AL139246.5	1.18904e-10	4.6399e-10	-0.127407			0.646694	0.821389	0.00483997			7.57064e-10	6.96226e-09	0.129208
ENSG00000258581	AL157871.3	1.22082e-35	1.66736e-34	-0.111959			0.0483188	0.170303	-0.0509429			1.46912e-12	1.85725e-11	0.0588147
ENSG00000233547	AL158212.2	1.08988e-27	1.1445e-26	-0.0856812			0.151291	0.359356	-0.0281562			1.57532e-13	2.19731e-12	0.0576348
ENSG00000213073	AL353625.1	0.00961838	0.0159231	0.0492518			0.472517	0.693158	0.0111393			0.201505	0.293372	-0.0361938
ENSG00000235298	AL354733.3	1.04489e-14	5.47372e-14	-0.0848722			0.0125376	0.0665915	-0.0557248			0.00219292	0.00618139	0.0317217
ENSG00000279838	AL356273.3	0.332211	0.398463	0.0311481			0.424453	0.658936	0.0367785			0.393309	0.495034	0.00599263
ENSG00000226822	AL390036.1	2.36573e-13	1.12852e-12	0.123892			0.011691	0.0635663	0.0313908			9.40659e-06	4.59222e-05	-0.0923085
ENSG00000227671	AL390728.4	0.303909	0.367978	-0.00543697			0.969388	0.991867	0.0161728			0.205837	0.297523	0.0234375
ENSG00000259865	AL390728.6	0.339389	0.405905	0.022916			0.73846	0.878448	-0.0043633			0.576156	0.663723	-0.0285617
ENSG00000230202	AL450405.1	0.000283206	0.00059344	0.0877743			0.0453658	0.161885	0.0632839			0.490019	0.587434	-0.0185334
ENSG00000023330	ALAS1	7.92245e-12	3.42982e-11	0.186885			0.263653	0.501826	0.0479916			8.06265e-06	3.97417e-05	-0.137365
ENSG00000170017	ALCAM	1.0687e-09	3.90777e-09	0.11627			0.0168391	0.0831802	0.0369985			0.00261047	0.00725588	-0.0783296
ENSG00000161618	ALDH16A1	1.60185e-12	7.24939e-12	-0.0906056			0.888699	0.952207	-0.0195471			2.75308e-10	2.64861e-09	0.0702822
ENSG00000165092	ALDH1A1	5.17963e-21	3.87754e-20	0.241069	classical		0.0441822	0.159021	0.0314328			2.24782e-11	2.49161e-10	-0.214608	classical
ENSG00000111275	ALDH2	4.70358e-69	1.7407e-67	0.637732	classical		7.49675e-05	0.00111335	0.173936			1.65176e-27	6.01581e-26	-0.46058	classical
ENSG00000006534	ALDH3B1	0.0400749	0.0585867	-0.0306191			0.836323	0.926384	0.0370692			0.00315538	0.00854281	0.0732196
ENSG00000149925	ALDOA	2.03795e-06	5.51748e-06	-0.211897	nonclassical		0.0174377	0.0854932	-0.150899			0.397899	0.499989	0.0688774
ENSG00000101901	ALG13	0.296684	0.360371	0.0248739			0.12269	0.31595	0.0179333			0.709493	0.78172	-0.0123247
ENSG00000119523	ALG2	0.763718	0.804385	0.00433877			0.347854	0.589912	0.0132705			0.143848	0.223535	0.00658593
ENSG00000120697	ALG5	0.0295826	0.0446707	-0.0287849			0.344518	0.586857	0.00496172			0.0144105	0.0319004	0.0322043
ENSG00000012779	ALOX5	0.00419244	0.0073883	0.10188			0.470335	0.691785	0.0352018			0.158648	0.241551	-0.0669735
ENSG00000132965	ALOX5AP	6.57838e-24	5.70665e-23	0.25434	classical		0.800376	0.91072	0.0183279			2.30656e-15	3.76684e-14	-0.235978	classical
ENSG00000123505	AMD1	0.00308477	0.00553185	0.0766718			0.038093	0.143757	0.0898942			0.843358	0.888674	0.0190017
ENSG00000159461	AMFR	0.577225	0.637978	0.02152			0.174743	0.394827	-0.0229279			0.0472399	0.0879091	-0.0449168
ENSG00000116337	AMPD2	3.30947e-07	9.60603e-07	-0.103668			0.317882	0.560279	-0.0242092			0.000204884	0.000751569	0.0807834
ENSG00000133805	AMPD3	6.32759e-08	1.98478e-07	0.10204			0.0711663	0.221712	0.0136327			0.000249236	0.00089146	-0.0912468
ENSG00000196704	AMZ2	0.578522	0.639104	-0.0111582			0.699944	0.852453	-0.0278249			0.723107	0.792912	-0.0155514
ENSG00000129055	ANAPC13	6.10541e-06	1.57669e-05	-0.0431284			0.350636	0.593051	-0.0112618			0.0125414	0.0283685	0.0291922
ENSG00000110200	ANAPC15	0.0177895	0.0280923	0.0557593			0.168476	0.385736	0.0442075			0.961927	0.974894	-0.00946018
ENSG00000089053	ANAPC5	2.03528e-07	6.05308e-07	-0.112761			0.462605	0.686355	-0.0442796			0.00111232	0.00333461	0.0678079
ENSG00000174606	ANGEL2	0.00319574	0.00572191	-0.053633			0.152348	0.360507	-0.0745437			0.788121	0.844428	-0.0173596
ENSG00000166839	ANKDD1A	2.30666e-10	8.86538e-10	-0.092646			0.130548	0.329167	0.0236189			1.9082e-14	2.85236e-13	0.116996
ENSG00000185722	ANKFY1	4.62787e-05	0.000107368	-0.0581135			0.557372	0.760339	-0.0188166			0.000981212	0.0029899	0.0414675
ENSG00000154122	ANKH	0.0103477	0.0170322	0.0756151			0.355164	0.596978	0.0122475			0.131388	0.20741	-0.0619809
ENSG00000131503	ANKHD1	0.655679	0.709481	0.0153052			0.665394	0.831561	-0.0192002			0.258643	0.355895	-0.0349719
ENSG00000001629	ANKIB1	0.66676	0.71876	0.00666628			0.757663	0.887449	0.0278962			0.306555	0.407054	0.0197655
ENSG00000176915	ANKLE2	0.172377	0.221992	0.068854			0.569796	0.769509	0.0161175			0.264829	0.362667	-0.0506047
ENSG00000088448	ANKRD10	0.0338114	0.0503278	0.060956			0.0411509	0.151842	0.0528282			0.499621	0.595677	-0.0049418
ENSG00000229152	ANKRD10-IT1	0.212005	0.266692	0.0282219			0.159581	0.371924	0.0367734			0.324981	0.425412	0.0101041
ENSG00000167522	ANKRD11	0.42359	0.490501	-0.0607724			0.607972	0.797318	0.0455139			0.0443016	0.0831492	0.11777
ENSG00000101745	ANKRD12	0.758514	0.800231	-0.0272633			0.0972046	0.271664	0.0525468			0.212916	0.305813	0.075934
ENSG00000076513	ANKRD13A	3.48629e-13	1.64595e-12	-0.177288			0.0188566	0.0897611	-0.0786804			9.73722e-05	0.000387546	0.105763
ENSG00000172932	ANKRD13D	1.89723e-29	2.17117e-28	-0.256468	nonclassical		0.00264686	0.0201199	-0.139454			3.41835e-07	2.18175e-06	0.113431
ENSG00000206560	ANKRD28	5.29377e-105	3.85605e-103	1.00976	classical		0.000725632	0.00719206	0.182428			5.48744e-55	5.85625e-53	-0.830282	classical
ENSG00000214262	ANKRD36BP1	1.50504e-36	2.10568e-35	-0.269554	nonclassical		0.00879325	0.0523375	-0.129404			1.67018e-10	1.6377e-09	0.141996
ENSG00000065413	ANKRD44	0.00023875	0.000507234	-0.0952158			0.454481	0.681786	0.0025407			0.000339771	0.00117765	0.0883037
ENSG00000236977	ANKRD44-IT1	1.18875e-17	7.55567e-17	-0.0965137			0.00629805	0.0405924	-0.0838894			0.0752057	0.129988	0.0105783
ENSG00000168876	ANKRD49	0.000368168	0.000757974	-0.0412431			0.728825	0.872347	0.013395			0.000417611	0.00140294	0.0513928
ENSG00000151458	ANKRD50	1.3441e-05	3.33769e-05	0.0741583			0.0188321	0.0897409	0.0529503			0.38163	0.483384	-0.0192633
ENSG00000177119	ANO6	0.213941	0.269054	0.051386			0.744015	0.88012	0.0485874			0.873378	0.911264	-0.00160185
ENSG00000140350	ANP32A	0.013524	0.0217914	-0.0455655			0.123264	0.317251	-0.0375896			0.598711	0.684476	0.00741207
ENSG00000143401	ANP32E	0.678309	0.729154	0.0373434			0.651743	0.824177	0.0316294			0.778522	0.837186	-0.00821861
ENSG00000166825	ANPEP	5.32359e-37	7.70661e-36	0.452015	classical		0.134113	0.33412	0.0673302			4.32716e-20	9.41107e-19	-0.375856	classical
ENSG00000163297	ANTXR2	7.53271e-44	1.3827e-42	0.528859	classical		0.329986	0.5723	0.0748575			5.16645e-25	1.64645e-23	-0.450187	classical
ENSG00000135046	ANXA1	6.50331e-98	4.20334e-96	1.18064	classical		0.045047	0.161357	0.135849			3.50434e-56	4.02035e-54	-1.04998	classical
ENSG00000122359	ANXA11	1.81723e-08	5.97367e-08	0.199839			0.00908877	0.0538173	0.132958			0.244975	0.341387	-0.0635548
ENSG00000182718	ANXA2	1.12963e-11	4.8267e-11	0.247382	classical		0.0139891	0.0725525	0.105357			0.00107544	0.00323831	-0.153107
ENSG00000196975	ANXA4	1.17793e-36	1.66324e-35	-0.245672	nonclassical		2.78069e-05	0.000479721	-0.1716			7.31366e-05	0.000298332	0.0751396
ENSG00000164111	ANXA5	0.300237	0.364205	0.0235658			0.000252828	0.00305323	0.179887			0.00493452	0.0125316	0.150834
ENSG00000197043	ANXA6	2.31184e-06	6.21865e-06	0.124651			0.651438	0.824177	0.0122779			0.00014792	0.000560534	-0.111565
ENSG00000136250	AOAH	1.04881e-22	8.5186e-22	0.330028	classical		4.31728e-05	0.000695158	0.191852			0.00119629	0.00356248	-0.138768
ENSG00000272578	AP000347.1	0.154634	0.201366	-0.00715331			0.653663	0.825109	0.0253075			0.0150681	0.0331008	0.0333307
ENSG00000279549	AP000437.1	0.616783	0.674229	0.0104254			0.00970432	0.0562998	0.0391782			0.0190369	0.0402768	0.0267299
ENSG00000173727	AP000769.1	0.00664382	0.0112879	0.0496623			0.0335745	0.132365	0.059451			0.226073	0.320596	0.0104374
ENSG00000272625	AP000919.4	0.892315	0.910773	0.00635263			0.334702	0.578075	0.0257121			0.117696	0.189047	0.019661
ENSG00000234268	AP000936.3	0.000543577	0.00109072	-0.0301026			0.463472	0.686753	-0.0137695			0.0213017	0.0442925	0.0164838
ENSG00000227615	AP001324.1	0.792019	0.830381	0.00515163			0.986015	0.998613	0.0287257			0.322087	0.422302	0.0234303
ENSG00000279117	AP001972.5	0.533693	0.597929	0.000324854			0.210418	0.441321	0.0380844			0.00983742	0.0229857	0.037737
ENSG00000255031	AP002807.1	0.000508975	0.00102622	0.0615963			0.190326	0.415512	0.0367751			0.550728	0.642097	-0.0226808
ENSG00000279491	AP003733.4	0.00654438	0.0111313	0.0698259			0.287392	0.528171	0.0349602			0.771945	0.831368	-0.0342988
ENSG00000138660	AP1AR	0.0160856	0.0255953	0.0459476			0.0893004	0.257476	0.0196552			0.910371	0.938611	-0.025835
ENSG00000100280	AP1B1	0.0707833	0.0987308	-0.0243802			0.338105	0.582856	0.0356874			0.00152584	0.00444014	0.064628
ENSG00000166747	AP1G1	0.355634	0.421606	0.0548729			0.211258	0.441468	-0.0116566			0.0541792	0.0984278	-0.0717955
ENSG00000072958	AP1M1	1.18488e-15	6.63099e-15	-0.171387			0.0416984	0.153329	-0.0958081			7.50531e-05	0.000305607	0.0759771
ENSG00000182287	AP1S2	9.77025e-60	2.8377e-58	0.679607	classical		2.3064e-05	0.000411832	0.284625	Intermediate		3.06151e-16	5.2619e-15	-0.38132	classical
ENSG00000157823	AP3S2	0.0140674	0.0226035	-0.0254648			0.895448	0.956002	0.0070028			0.0614165	0.109641	0.031154
ENSG00000254470	AP5B1	1.17917e-05	2.94728e-05	0.10901			0.224594	0.456677	0.0425972			0.0251	0.0507866	-0.0665271
ENSG00000053770	AP5M1	0.00201595	0.00370765	-0.0282351			0.817679	0.918562	0.0152063			0.00281819	0.00775805	0.0442957
ENSG00000242802	AP5Z1	0.189273	0.24127	0.032086			0.739208	0.878448	-0.00210082			0.291552	0.39201	-0.0351249
ENSG00000120868	APAF1	0.00468749	0.00818526	-0.0315253			0.126082	0.321617	-0.0598218			0.958423	0.972623	-0.028483
ENSG00000077420	APBB1IP	0.000161157	0.000349999	-0.104587			0.173315	0.39315	-0.0338038			0.0342597	0.0663926	0.0707461
ENSG00000134982	APC	1.18622e-13	5.79103e-13	-0.158464			0.0186742	0.0895023	-0.0995822			0.0136756	0.0304796	0.0525581
ENSG00000100823	APEX1	0.00479746	0.00836139	0.0870773			0.699894	0.852453	0.00137108			0.0106837	0.0247488	-0.0824163
ENSG00000138613	APH1B	1.5875e-19	1.10213e-18	-0.156246			0.00477323	0.0325958	-0.104251			0.000973178	0.00296738	0.0529743
ENSG00000084234	APLP2	3.17212e-89	1.75384e-87	0.871209	classical		0.00266059	0.0201809	0.215687			1.82022e-46	1.54685e-44	-0.656508	classical
ENSG00000101474	APMAP	0.379429	0.445206	0.0253204			0.466812	0.688864	0.0204356			0.556808	0.647273	-0.00472566
ENSG00000128383	APOBEC3A	0.78888	0.827278	0.0121528			8.3661e-10	4.799e-08	0.51408	Intermediate		3.93023e-16	6.70476e-15	0.500118	Intermediate
ENSG00000244509	APOBEC3C	8.13106e-11	3.21667e-10	-0.133443			0.265593	0.504055	-0.0703945			0.000120215	0.000466329	0.0668458
ENSG00000239713	APOBEC3G	1.55193e-08	5.1384e-08	-0.0658436			0.317694	0.560279	-0.0130955			0.000382422	0.00130092	0.0544418
ENSG00000184730	APOBR	1.7061e-05	4.19802e-05	0.150063			0.19593	0.421925	0.0598778			0.0234957	0.0481992	-0.09316
ENSG00000128284	APOL3	0.4374	0.503191	0.0318946			0.705517	0.855608	0.0240977			0.91123	0.938611	-0.00673789
ENSG00000221963	APOL6	0.0269461	0.0410271	-0.0571026			0.992492	0.999901	-0.00303175			0.0515821	0.094307	0.0499513
ENSG00000142192	APP	3.75099e-16	2.16792e-15	0.210177	classical		0.377904	0.620909	0.0119712			9.00562e-11	9.14309e-10	-0.199634
ENSG00000062725	APPBP2	0.0308135	0.0463616	0.0376306			0.0173309	0.0850689	0.0340835			0.167907	0.25313	0.000287306
ENSG00000157500	APPL1	0.877625	0.899662	0.0157237			0.384151	0.625797	0.0166665			0.70325	0.775773	-0.00382445
ENSG00000103569	AQP9	1.69286e-22	1.3629e-21	0.407423	classical		0.0280514	0.117667	0.12458			1.3475e-09	1.19607e-08	-0.295612	classical
ENSG00000021776	AQR	9.48728e-06	2.3998e-05	-0.0744029			0.808044	0.914229	-0.0108796			0.000416271	0.00139946	0.0636212
ENSG00000078061	ARAF	0.742362	0.786766	0.00538872			0.871312	0.942437	0.00435778			0.624827	0.708508	-0.000813982
ENSG00000047365	ARAP2	3.63955e-54	9.22757e-53	-0.302398	nonclassical		0.000424395	0.00463702	-0.145763			1.66834e-13	2.31299e-12	0.152873
ENSG00000119682	AREL1	0.562452	0.625113	0.0254093			0.20656	0.43712	0.0228853			0.315673	0.415793	-0.00444594
ENSG00000165527	ARF6	4.14442e-05	9.67874e-05	0.144676			0.0297952	0.12219	0.136329			0.513068	0.608233	-0.00962723
ENSG00000149182	ARFGAP2	0.0218423	0.0338173	-0.0233864			0.595082	0.787252	-0.0206292			0.131902	0.208149	0.00196584
ENSG00000242247	ARFGAP3	3.12245e-18	2.07066e-17	0.344016	classical		0.00143519	0.0124354	0.160958			0.000203432	0.000747437	-0.19177
ENSG00000124198	ARFGEF2	0.00431025	0.00757554	0.0779911			0.773774	0.897086	0.00817587			0.0894476	0.150633	-0.063782
ENSG00000175220	ARHGAP1	3.09282e-26	3.03269e-25	-0.157889			0.0481841	0.17009	-0.0441866			6.79775e-11	6.99437e-10	0.109216
ENSG00000165322	ARHGAP12	5.24892e-10	1.96471e-09	-0.0571842			0.0612473	0.200046	-0.020574			0.0090836	0.0214207	0.0348324
ENSG00000075884	ARHGAP15	1.36159e-07	4.12704e-07	-0.0979528			0.0416465	0.15326	-0.0625392			0.107168	0.17448	0.0342693
ENSG00000140750	ARHGAP17	5.04995e-05	0.000116747	-0.0596787			0.352174	0.594383	0.0545175			4.1049e-08	2.9806e-07	0.118197
ENSG00000146376	ARHGAP18	0.0845584	0.11604	0.03833			0.834946	0.925947	-0.0070014			0.0663811	0.116544	-0.0451188
ENSG00000107863	ARHGAP21	0.00336083	0.00600579	-0.0435166			0.459609	0.684362	-0.0141121			0.0535098	0.0973658	0.0296062
ENSG00000138639	ARHGAP24	2.47341e-08	8.02722e-08	0.0965167			0.207011	0.437776	-0.00410684			2.30615e-05	0.000103551	-0.100102
ENSG00000163219	ARHGAP25	8.58416e-33	1.10344e-31	-0.190563			0.00369543	0.026664	-0.110592			1.75642e-07	1.17839e-06	0.0744566
ENSG00000145819	ARHGAP26	3.73614e-49	8.08734e-48	0.54119	classical		0.4503	0.679729	0.0323799			2.54714e-32	1.24349e-30	-0.503654	classical
ENSG00000159314	ARHGAP27	0.989632	0.99199	0.021035			0.599547	0.791292	-0.00392125			0.790898	0.847009	-0.0242411
ENSG00000186517	ARHGAP30	1.81224e-16	1.06894e-15	-0.295613	nonclassical		4.39235e-05	0.000704773	-0.233473	nonclassical		0.0421401	0.0796133	0.0634554
ENSG00000031081	ARHGAP31	4.01106e-08	1.28181e-07	0.0999319			4.84465e-07	1.40709e-05	0.103878			0.231045	0.326034	0.00503865
ENSG00000089820	ARHGAP4	2.9631e-05	7.04908e-05	-0.0972225			0.590333	0.783865	0.000906478			0.000137271	0.000524074	0.0956762
ENSG00000180448	ARHGAP45	0.011651	0.0189665	0.0792508			0.0553864	0.18744	0.0770321			0.862158	0.901856	-0.00721952
ENSG00000100852	ARHGAP5	0.497622	0.563431	0.0117582			0.638422	0.814698	-0.0120687			0.550647	0.642097	-0.0293671
ENSG00000123329	ARHGAP9	0.0114022	0.0186208	0.0701069			0.707716	0.857146	-0.0208453			0.00379691	0.00998512	-0.0911679
ENSG00000111348	ARHGDIB	5.37168e-31	6.52134e-30	-0.467092	nonclassical		5.75103e-06	0.000117295	-0.321644	nonclassical		0.000359068	0.00122967	0.148429
ENSG00000076928	ARHGEF1	2.92407e-15	1.59555e-14	-0.198374			0.157284	0.368587	-0.0884951			5.23645e-05	0.000219854	0.100627
ENSG00000116584	ARHGEF2	1.86108e-16	1.09354e-15	0.271121	classical		0.0192957	0.0911263	0.0965581			4.49643e-06	2.31844e-05	-0.177285
ENSG00000163947	ARHGEF3	0.00115145	0.00219891	-0.0560449			0.272639	0.512342	-0.0492354			0.209397	0.301988	0.0091685
ENSG00000165801	ARHGEF40	9.36253e-13	4.30077e-12	0.227659	classical		0.856492	0.935126	0.00112059			1.80584e-09	1.57248e-08	-0.230672	classical
ENSG00000129675	ARHGEF6	0.407642	0.473947	0.0388798			0.958577	0.987631	-0.000676317			0.441679	0.542523	-0.0420757
ENSG00000102606	ARHGEF7	0.72803	0.77408	0.000729326			0.65995	0.829049	-0.00758719			0.886892	0.920782	-0.00683417
ENSG00000049618	ARID1B	2.17578e-07	6.45005e-07	-0.128693			0.0902721	0.259236	-0.0545564			0.00878868	0.0208322	0.0699106
ENSG00000189079	ARID2	0.280221	0.342459	0.0395877			0.212147	0.441717	0.041168			0.42313	0.524087	-0.000490187
ENSG00000116017	ARID3A	0.163651	0.211905	0.0543506			0.0848108	0.250127	0.0708251			0.362754	0.464605	0.0129274
ENSG00000032219	ARID4A	1.64584e-15	9.1327e-15	-0.216707	nonclassical		6.83201e-05	0.00103472	-0.180287			0.0933465	0.155826	0.0354591
ENSG00000054267	ARID4B	0.000125746	0.000276629	-0.125257			0.017887	0.0871212	-0.0992992			0.601535	0.686165	0.0224493
ENSG00000196843	ARID5A	2.07708e-12	9.32656e-12	0.21908	classical		0.0618851	0.201412	0.0970548			0.000993641	0.00301975	-0.122617
ENSG00000166233	ARIH1	0.00467303	0.00816313	0.103591			0.890459	0.95341	-0.00257137			0.050707	0.0930406	-0.10776
ENSG00000152213	ARL11	0.547179	0.610951	0.0285003			0.213014	0.442317	0.0294183			0.362873	0.464627	6.79924e-07
ENSG00000152219	ARL14EP	6.00276e-08	1.89194e-07	-0.0780052			0.968642	0.991815	-0.0104526			1.21147e-05	5.78504e-05	0.059482
ENSG00000214087	ARL16	0.335176	0.401704	-0.00277874			0.129851	0.328132	0.0315689			0.00593292	0.0147968	0.0283958
ENSG00000122644	ARL4A	0.480516	0.546219	0.00395348			0.151832	0.359919	0.0772601			0.0697998	0.121699	0.0882578
ENSG00000188042	ARL4C	2.87052e-18	1.9091e-17	0.434545	classical		6.34504e-11	5.49384e-09	0.455598	Intermediate		0.346119	0.446791	0.046743
ENSG00000162980	ARL5A	0.345618	0.41204	0.00577857			0.992044	0.999798	0.0045839			0.330218	0.430259	-0.00348683
ENSG00000165997	ARL5B	1.59178e-12	7.21095e-12	0.2703	classical		0.0321689	0.128368	0.10844			0.00120472	0.00358524	-0.165978
ENSG00000170540	ARL6IP1	0.00606456	0.0103728	0.0930499			0.016792	0.0831265	0.0965882			0.321598	0.421903	0.00583865
ENSG00000182196	ARL6IP4	5.26817e-12	2.30683e-11	-0.15409			0.107394	0.290413	-0.0550995			0.000501489	0.00165564	0.093842
ENSG00000144746	ARL6IP5	3.65639e-49	7.95222e-48	-0.591819	nonclassical		1.32291e-10	1.0467e-08	-0.331568	nonclassical		1.86399e-07	1.24692e-06	0.262068	Intermediate
ENSG00000134108	ARL8B	7.1382e-54	1.79614e-52	0.593959	classical		4.76641e-10	3.02477e-08	0.337554	Intermediate		7.71501e-10	7.08084e-09	-0.260578	classical
ENSG00000104442	ARMC1	3.26624e-08	1.04963e-07	-0.0563077			0.56638	0.767154	-0.00166944			1.18303e-06	6.91584e-06	0.0567239
ENSG00000114098	ARMC8	0.762093	0.803226	-0.00271072			0.304632	0.545892	0.0160938			0.127391	0.202074	0.0140962
ENSG00000102401	ARMCX3	0.0638161	0.0898319	-0.0148171			0.71073	0.860338	0.0186332			0.0567278	0.10249	0.0290984
ENSG00000143437	ARNT	0.0235428	0.036121	0.0523802			0.0878321	0.256179	-0.00297092			0.00680132	0.0166371	-0.0523129
ENSG00000133794	ARNTL	0.000136296	0.000299121	-0.0565638			0.202482	0.432203	-0.0232252			0.022237	0.0459459	0.0374782
ENSG00000163466	ARPC2	1.76063e-47	3.55927e-46	-0.534233	nonclassical		0.0261291	0.11229	-0.128231			3.36537e-22	8.72524e-21	0.402988	Intermediate
ENSG00000111229	ARPC3	1.63288e-38	2.5401e-37	-0.47273	nonclassical		3.56488e-08	1.43502e-06	-0.272586	nonclassical		0.000114419	0.000446487	0.208345	Intermediate
ENSG00000162704	ARPC5	1.97647e-09	7.03101e-09	-0.235088	nonclassical		0.113002	0.299974	-0.0804648			0.00203511	0.005772	0.150374
ENSG00000141480	ARRB2	0.000609516	0.00121506	-0.148194			0.114074	0.301895	-0.110993			0.37224	0.474371	0.0423425
ENSG00000197070	ARRDC1	0.0572345	0.0812401	-0.0185558			0.897427	0.956852	-0.00267813			0.0622594	0.110697	0.015555
ENSG00000105643	ARRDC2	0.00069467	0.00136994	-0.0594792			0.410178	0.647121	0.0289257			3.17241e-05	0.000139047	0.0868725
ENSG00000113369	ARRDC3	2.20854e-15	1.21669e-14	-0.245591	nonclassical		0.000117862	0.00161937	-0.225719	nonclassical		0.215927	0.309074	0.0114695
ENSG00000140450	ARRDC4	5.18016e-11	2.08524e-10	0.138293			0.948519	0.982119	0.0197123			5.27531e-07	3.26699e-06	-0.114185
ENSG00000006756	ARSD	0.00036237	0.000746707	0.059751			0.20566	0.436124	-0.0150346			0.00036631	0.00125231	-0.0726219
ENSG00000141337	ARSG	0.111846	0.150561	0.0380393			0.0815203	0.243078	-0.0352711			0.000512617	0.00168873	-0.0748686
ENSG00000104763	ASAH1	0.864653	0.889463	-0.0455688			0.0283818	0.118561	0.105857			0.00437735	0.0113302	0.170459
ENSG00000153317	ASAP1	0.0579436	0.0820689	-0.0418477			0.0426046	0.15567	-0.0953859			0.153561	0.235762	-0.061043
ENSG00000177981	ASB8	1.4132e-11	5.99922e-11	-0.11011			0.497155	0.713943	-0.00944961			3.71477e-07	2.34485e-06	0.0912164
ENSG00000100325	ASCC2	7.14688e-06	1.83224e-05	-0.0615431			0.497224	0.713943	-0.0145013			0.000401032	0.00135818	0.051603
ENSG00000112249	ASCC3	0.000172265	0.000373417	-0.0619986			0.553529	0.757191	0.0141501			1.64505e-05	7.61767e-05	0.0767761
ENSG00000141505	ASGR1	9.75817e-08	2.99677e-07	0.127681			0.011529	0.0628343	0.0776697			0.102753	0.168345	-0.0510516
ENSG00000161944	ASGR2	1.19788e-17	7.60316e-17	0.163212			0.068362	0.214872	0.00182459			1.18864e-11	1.36708e-10	-0.164001
ENSG00000116539	ASH1L	0.0942943	0.128632	-0.0443404			0.886533	0.950933	-0.0256273			0.288439	0.388507	0.0146756
ENSG00000198363	ASPH	1.2065e-61	3.69108e-60	0.611411	classical		3.17712e-05	0.000528254	0.120524			4.10281e-28	1.55601e-26	-0.489579	classical
ENSG00000171456	ASXL1	0.938922	0.950731	0.00888887			0.408198	0.646151	0.0324691			0.0706954	0.123027	0.0259701
ENSG00000138138	ATAD1	5.33239e-09	1.84265e-08	-0.0582445			0.338677	0.583019	-0.0210858			0.000273707	0.00096842	0.038196
ENSG00000119778	ATAD2B	0.000883712	0.00171764	0.099921			0.984708	0.998613	-0.0183886			0.00085451	0.00264064	-0.122698
ENSG00000162772	ATF3	0.0324282	0.0485208	0.11522			0.740367	0.878748	0.0996571			0.566142	0.654894	-0.0228572
ENSG00000128272	ATF4	4.05758e-21	3.05751e-20	0.377237	classical		0.0604027	0.198275	0.168859			1.21825e-06	7.07667e-06	-0.204502	classical
ENSG00000169136	ATF5	1.54211e-14	7.98727e-14	0.209146	classical		1.51208e-12	1.77922e-10	0.248656	Intermediate		0.0850334	0.144365	0.0302717
ENSG00000118217	ATF6	0.0596535	0.0843086	0.0662942			0.108898	0.2929	0.0646103			0.374604	0.476854	-0.00253885
ENSG00000213676	ATF6B	0.000110141	0.000245	-0.057781			0.452542	0.679998	-0.032832			0.0269201	0.0539224	0.0206483
ENSG00000171681	ATF7IP	0.00247527	0.00449329	-0.0485126			0.163592	0.378581	0.02026			0.158467	0.24141	0.0744344
ENSG00000126775	ATG14	0.00015665	0.000340696	-0.0381662			0.0712639	0.221866	-0.0389398			0.427144	0.528204	-0.00259889
ENSG00000168010	ATG16L2	0.00791103	0.0132786	0.0768261			0.211377	0.441515	0.0306293			0.347945	0.448769	-0.0518354
ENSG00000110046	ATG2A	0.00578789	0.00994035	-0.0345018			0.471446	0.69253	-0.0187079			0.202721	0.294488	0.0141329
ENSG00000144848	ATG3	1.84332e-23	1.55782e-22	-0.338651	nonclassical		0.0456592	0.162679	-0.122284			2.7634e-08	2.05864e-07	0.211087	Intermediate
ENSG00000168397	ATG4B	0.203962	0.257705	0.0270627			0.4664	0.688646	0.00233785			0.412097	0.512898	-0.0271948
ENSG00000197548	ATG7	0.0420765	0.0612397	0.0531991			0.251535	0.48725	-0.0340658			0.00206075	0.00584112	-0.0854311
ENSG00000119787	ATL2	0.000139517	0.000305752	-0.0518664			0.21517	0.444982	-0.0383282			0.0836197	0.142281	0.0153547
ENSG00000149311	ATM	9.81297e-12	4.21251e-11	-0.151693			0.012911	0.0682587	-0.0760077			0.000801954	0.00249165	0.0800937
ENSG00000177556	ATOX1	0.949741	0.959569	0.011625			0.134555	0.334159	0.0587167			0.0407306	0.0773646	0.0461519
ENSG00000145246	ATP10D	0.214427	0.269591	-0.0240407			0.379363	0.621777	-0.0267251			0.526041	0.620407	0.00182694
ENSG00000068650	ATP11A	0.160968	0.208785	-0.0272564			0.898423	0.95697	-0.00426436			0.247852	0.344351	0.0213085
ENSG00000058063	ATP11B	0.0029599	0.00532248	0.106331			0.470913	0.691969	0.0168536			0.0489217	0.09027	-0.0948935
ENSG00000133657	ATP13A3	5.5986e-98	3.67028e-96	0.947776	classical		1.09445e-09	6.12492e-08	0.337017	Intermediate		4.50314e-33	2.34829e-31	-0.618287	classical
ENSG00000163399	ATP1A1	0.311143	0.375746	-0.0273664			0.920792	0.967421	0.0329469			0.210543	0.303239	0.0550971
ENSG00000143153	ATP1B1	0.00476343	0.00831471	-0.0396531			0.0451766	0.161461	0.0302687			3.90388e-09	3.27512e-08	0.0721469
ENSG00000069849	ATP1B3	3.704e-29	4.16609e-28	-0.43458	nonclassical		0.24149	0.476644	-0.0981316			1.03845e-15	1.72662e-14	0.341948	Intermediate
ENSG00000174437	ATP2A2	0.0159735	0.0254257	0.0788823			0.0214577	0.0982206	0.0719083			0.929555	0.953875	-0.0161326
ENSG00000074370	ATP2A3	1.94614e-06	5.28765e-06	0.0783647			0.52491	0.73709	0.00885787			0.000519559	0.00170792	-0.0696392
ENSG00000070961	ATP2B1	4.33723e-47	8.50578e-46	0.543263	classical		0.00389685	0.027725	0.182721			1.51223e-19	3.16878e-18	-0.363538	classical
ENSG00000271614	ATP2B1-AS1	6.56795e-17	3.98681e-16	0.402519	classical		0.088837	0.256721	0.194476			6.58163e-06	3.29728e-05	-0.217615	classical
ENSG00000058668	ATP2B4	0.0103656	0.0170555	0.0508908			0.351839	0.594254	0.0117576			0.262701	0.360399	-0.0378806
ENSG00000017260	ATP2C1	0.268745	0.330282	0.0494822			0.615157	0.801285	0.0159141			0.289211	0.389205	-0.0342833
ENSG00000124172	ATP5E	0.0293684	0.0443765	-0.0764442			0.438936	0.669863	0.00678858			0.0206287	0.0430884	0.0789633
ENSG00000125375	ATP5S	0.174235	0.224219	-0.0149098			0.990636	0.999701	-0.011582			0.277274	0.375897	0.00104123
ENSG00000033627	ATP6V0A1	4.3874e-06	1.15182e-05	0.11249			0.431754	0.664119	0.0212509			0.00306394	0.00833707	-0.0925913
ENSG00000117410	ATP6V0B	0.506608	0.571552	0.0463775			0.0330032	0.131014	-0.0824514			0.00286699	0.00787562	-0.137603
ENSG00000113732	ATP6V0E1	0.0134014	0.0216089	-0.0716957			0.0243964	0.106624	-0.0834484			0.910815	0.938611	-0.00977656
ENSG00000114573	ATP6V1A	2.73498e-05	6.5369e-05	0.143667			0.127211	0.323061	0.0629898			0.136144	0.213523	-0.0804782
ENSG00000147416	ATP6V1B2	4.48857e-48	9.36275e-47	0.546813	classical		8.37481e-06	0.000164944	0.274633	Intermediate		2.63582e-10	2.54648e-09	-0.270301	classical
ENSG00000128524	ATP6V1F	1.97505e-25	1.83472e-24	0.386919	classical		7.45818e-05	0.00111122	0.224178	Intermediate		0.000168079	0.000626576	-0.166568
ENSG00000136888	ATP6V1G1	0.459243	0.526209	-0.0385004			0.243946	0.479224	-0.0237074			0.914761	0.941641	0.0235935
ENSG00000047249	ATP6V1H	4.7518e-12	2.0847e-11	0.216063	classical		6.61366e-07	1.82832e-05	0.183205			0.659219	0.739285	-0.0397372
ENSG00000166377	ATP9B	0.0469599	0.0675546	-0.0161692			0.20976	0.441321	-0.0335536			0.901316	0.932194	-0.0173716
ENSG00000130770	ATPIF1	0.675241	0.726537	0.0191426			0.0304759	0.124094	0.0909892			0.00338443	0.00907805	0.0637706
ENSG00000138085	ATRAID	0.00464931	0.00812788	-0.0477894			0.0167042	0.0828619	-0.0577083			0.954751	0.970896	-0.008065
ENSG00000085224	ATRX	0.403597	0.469601	-0.0296982			0.852964	0.933701	-0.0539422			0.810198	0.861844	-0.0305251
ENSG00000124788	ATXN1	1.00911e-22	8.21066e-22	0.314228	classical		8.23285e-05	0.00119559	0.121222			4.56876e-06	2.34782e-05	-0.199434
ENSG00000224470	ATXN1L	0.91977	0.934638	0.00367732			0.832746	0.924848	0.00261551			0.473725	0.571784	0.000859646
ENSG00000204842	ATXN2	0.00078327	0.0015328	-0.0508135			0.157893	0.368927	-0.0622321			0.779198	0.837213	-0.0131463
ENSG00000066427	ATXN3	0.324133	0.389588	-0.0171132			0.336993	0.581377	-0.0209537			0.985077	0.991341	-4.44259e-05
ENSG00000163635	ATXN7	0.471961	0.538364	-0.0153743			0.357144	0.598589	-0.0717226			0.352316	0.453005	-0.0508869
ENSG00000253719	ATXN7L3B	0.000661641	0.00131043	-0.0522377			0.0360088	0.138977	-0.0627982			0.871058	0.909301	-0.0126086
ENSG00000105778	AVL9	0.000539378	0.00108372	0.126988			0.0527936	0.180934	0.0897937			0.333284	0.433515	-0.0433012
ENSG00000163512	AZI2	1.92337e-07	5.73511e-07	0.162331			0.28986	0.529948	0.0358407			0.000687261	0.00217356	-0.13094
ENSG00000155096	AZIN1	0.0107604	0.0176545	0.0925518			0.374387	0.617564	0.0627332			0.458386	0.557376	-0.0288542
ENSG00000166710	B2M	2.47493e-07	7.29913e-07	-0.131462			0.0778242	0.235812	0.0430898			5.38392e-12	6.30275e-11	0.175007
ENSG00000170340	B3GNT2	0.000148093	0.000323158	0.122912			0.241304	0.476644	0.0418405			0.0482317	0.0894645	-0.0794143
ENSG00000176597	B3GNT5	3.12296e-47	6.204e-46	0.481143	classical		4.10339e-07	1.23075e-05	0.247052	Intermediate		4.35976e-10	4.1082e-09	-0.224455	classical
ENSG00000086062	B4GALT1	0.329699	0.395656	0.041805			0.713794	0.862228	0.0643904			0.439032	0.539995	0.0275092
ENSG00000121578	B4GALT4	8.30256e-10	3.0652e-09	-0.0658001			0.00821346	0.0498566	-0.0556329			0.305938	0.406516	0.0093108
ENSG00000158470	B4GALT5	8.66084e-06	2.20436e-05	-0.135022			0.730077	0.872935	0.0262933			3.25162e-06	1.71994e-05	0.168333
ENSG00000105393	BABAM1	0.0450238	0.0650549	-0.0225745			0.102213	0.280704	-0.0221401			0.990505	0.995058	0.00203646
ENSG00000156273	BACH1	9.17505e-24	7.89949e-23	0.370472	classical		0.00555793	0.0366053	0.188051			1.034e-06	6.09115e-06	-0.184161
ENSG00000107262	BAG1	0.000114259	0.000253116	-0.0864752			0.909702	0.962972	0.0021846			0.000459071	0.0015299	0.0886884
ENSG00000151929	BAG3	0.0555783	0.0790299	0.0493069			0.486277	0.704396	-0.0106072			0.0294815	0.0584157	-0.0619912
ENSG00000156735	BAG4	0.0238104	0.036495	-0.00376387			0.320178	0.561873	0.00679093			0.303967	0.404555	0.0103431
ENSG00000175866	BAIAP2	1.87313e-05	4.57709e-05	0.0739459			0.0160381	0.0800858	0.0476464			0.586356	0.673033	-0.0237525
ENSG00000172530	BANP	0.523986	0.588787	0.0338132			0.341647	0.584841	0.0174645			0.7087	0.781034	-0.0200211
ENSG00000176788	BASP1	2.6574e-11	1.09749e-10	0.308573	classical		0.32628	0.568234	0.0750809			9.44216e-06	4.60469e-05	-0.234136	classical
ENSG00000123685	BATF3	1.68152e-71	6.48446e-70	-0.16019			0.0111828	0.0616803	-0.0678693			1.40805e-27	5.16925e-26	0.0939339
ENSG00000198604	BAZ1A	0.133156	0.175943	0.0803039			0.00169044	0.0141301	0.175344			0.0167859	0.036237	0.0852277
ENSG00000009954	BAZ1B	0.0212587	0.0330139	-0.041295			0.192943	0.41824	0.0500263			1.11452e-05	5.35551e-05	0.0925804
ENSG00000076108	BAZ2A	2.83575e-12	1.26098e-11	-0.179877			0.0198296	0.0931404	-0.117894			0.00363868	0.00963739	0.0592346
ENSG00000123636	BAZ2B	6.64538e-27	6.67301e-26	0.407034	classical		0.162412	0.376429	0.0931808			4.72936e-13	6.25447e-12	-0.314612	classical
ENSG00000105327	BBC3	1.43834e-08	4.77955e-08	-0.0603677			0.0387669	0.145701	-0.0462091			0.0668053	0.117145	0.0159256
ENSG00000214413	BBIP1	0.121978	0.162532	-0.008086			0.783108	0.901455	-0.00961255			0.359849	0.46127	-0.00166068
ENSG00000114439	BBX	0.0546435	0.0777306	-0.0668418			0.516416	0.730303	-0.0515005			0.317884	0.418106	0.0242989
ENSG00000185825	BCAP31	6.56519e-05	0.000149591	-0.0867808			0.192744	0.41824	0.0328973			3.83001e-06	1.99048e-05	0.12304
ENSG00000060982	BCAT1	7.9034e-06	2.01717e-05	0.111805			0.137243	0.338424	0.025141			0.050679	0.0930264	-0.0815679
ENSG00000119866	BCL11A	0.534333	0.5985	0.00774697			0.322737	0.563991	0.0314825			0.101532	0.166665	0.0196948
ENSG00000140379	BCL2A1	0.00160407	0.00298987	0.103346			0.141262	0.345182	0.0919407			0.273958	0.372171	-0.0118176
ENSG00000153094	BCL2L11	2.54035e-10	9.73907e-10	-0.153459			0.0267642	0.114037	-0.0999948			0.0223843	0.0462085	0.0510792
ENSG00000099968	BCL2L13	0.757153	0.800011	0.00832235			0.560266	0.762021	0.0121567			0.67485	0.7535	0.00532296
ENSG00000069399	BCL3	9.05268e-08	2.78998e-07	0.193847			0.0994222	0.276682	0.13224			0.0648622	0.114526	-0.0629453
ENSG00000113916	BCL6	0.471963	0.538364	0.0443544			0.264429	0.502678	-0.0234793			0.10321	0.169034	-0.0675745
ENSG00000106635	BCL7B	0.798424	0.835759	-0.00160928			0.450437	0.679729	-0.0235607			0.609707	0.693247	-0.019745
ENSG00000029363	BCLAF1	0.646543	0.702412	-0.00148638			0.0225405	0.101014	-0.0997728			0.0218814	0.0453386	-0.0997443
ENSG00000173681	BCLAF3	4.34216e-09	1.50842e-08	-0.0594954			0.862561	0.937761	0.00932877			9.36076e-07	5.57877e-06	0.0647388
ENSG00000183337	BCOR	0.0960678	0.130818	0.0421705			0.246315	0.481611	-0.0311025			0.00188157	0.0053764	-0.0761676
ENSG00000145734	BDP1	0.432122	0.498995	0.0519015			0.338707	0.583019	0.0777609			0.196861	0.287431	0.033214
ENSG00000167995	BEST1	0.223618	0.279766	-0.0223831			0.403611	0.642	0.0131367			0.0553334	0.100326	0.03687
ENSG00000102409	BEX4	0.982955	0.98661	0.00880163			0.39797	0.638457	0.0224908			0.215578	0.308894	0.0123006
ENSG00000134107	BHLHE40	1.88022e-63	5.99191e-62	0.696679	classical		7.12041e-10	4.29942e-08	0.396872	Intermediate		6.33771e-11	6.53567e-10	-0.295628	classical
ENSG00000015475	BID	2.63193e-43	4.68137e-42	-0.501426	nonclassical		0.00937642	0.0549532	-0.107438			1.51742e-16	2.63767e-15	0.382773	Intermediate
ENSG00000136717	BIN1	0.00759109	0.0127931	0.0543846			0.02948	0.121005	0.0536662			0.737092	0.804403	-0.00199138
ENSG00000110934	BIN2	1.64836e-25	1.5406e-24	-0.334943	nonclassical		1.60345e-06	3.99904e-05	-0.208815	nonclassical		0.00447333	0.0115338	0.119902
ENSG00000147439	BIN3	0.599154	0.657151	-0.00291295			0.49695	0.713943	0.0117986			0.161127	0.244757	0.0179609
ENSG00000110330	BIRC2	9.0372e-05	0.000203093	0.134889			0.133197	0.333646	0.0831664			0.226856	0.321608	-0.0532295
ENSG00000023445	BIRC3	0.00212275	0.00389185	-0.0715886			0.241086	0.476644	0.0607336			0.000160187	0.000600081	0.125017
ENSG00000166619	BLCAP	0.84633	0.875323	0.0151965			0.565926	0.7669	0.0224408			0.232812	0.327931	0.00780908
ENSG00000196072	BLOC1S2	6.20375e-08	1.9486e-07	0.160776			0.0304681	0.124094	0.058467			0.0169998	0.0366255	-0.103318
ENSG00000104164	BLOC1S6	0.00428893	0.00754385	0.138844			0.340435	0.584677	0.0682336			0.331536	0.431608	-0.0694178
ENSG00000106605	BLVRA	0.0641884	0.0903283	-0.0387631			0.9722	0.992531	0.00584243			0.130856	0.206708	0.0371108
ENSG00000090013	BLVRB	1.88301e-37	2.83316e-36	0.418283	classical		0.0984824	0.274566	0.0934331			2.82146e-18	5.50965e-17	-0.322208	classical
ENSG00000117475	BLZF1	1.23369e-05	3.07685e-05	-0.0467713			0.311935	0.553986	-0.0317121			0.0592319	0.106261	0.0103565
ENSG00000104081	BMF	0.236409	0.293687	0.0293156			0.746809	0.88138	0.0254833			0.911083	0.938611	-0.00316149
ENSG00000138756	BMP2K	3.69251e-09	1.29055e-08	0.150599			0.179162	0.400865	0.0348299			8.90956e-05	0.000357707	-0.119044
ENSG00000204217	BMPR2	0.303639	0.367748	0.0307296			0.75529	0.886513	0.00909212			0.350658	0.45138	-0.0220586
ENSG00000165733	BMS1	0.0390226	0.0571393	-0.0176544			0.918638	0.967421	0.000429638			0.0158183	0.034403	0.020491
ENSG00000104765	BNIP3L	1.26054e-26	1.24938e-25	0.409713	classical		0.0290385	0.119926	0.111049			9.43565e-10	8.54047e-09	-0.290076	classical
ENSG00000038219	BOD1L1	0.685458	0.735461	-0.0377601			0.528302	0.740043	0.0159963			0.427825	0.528761	0.0533483
ENSG00000165714	BORCS5	4.089e-26	3.9671e-25	-0.104654			0.118069	0.308728	-0.0285486			3.43193e-11	3.68832e-10	0.0764867
ENSG00000157764	BRAF	8.04868e-09	2.75022e-08	0.149231			0.247958	0.483059	0.0443504			0.00080613	0.00250124	-0.1005
ENSG00000139618	BRCA2	0.0485002	0.069574	-0.015593			0.644245	0.819639	-0.00185672			0.112373	0.181463	0.0130464
ENSG00000100425	BRD1	0.371752	0.437653	0.00153937			0.160493	0.373102	-0.0457963			0.11427	0.184188	-0.0496526
ENSG00000204256	BRD2	0.202466	0.256025	0.0585349			0.859441	0.935921	0.0490802			0.639282	0.721157	-0.0140981
ENSG00000028310	BRD9	9.01509e-06	2.28818e-05	-0.0807489			0.639864	0.815196	0.018957			1.39183e-05	6.51746e-05	0.0965162
ENSG00000164713	BRI3	1.6292e-14	8.41938e-14	0.240099	classical		0.0219256	0.0992276	0.0845739			5.55231e-05	0.000231422	-0.148563
ENSG00000184992	BRI3BP	0.523994	0.588787	0.00984664			0.183567	0.407345	0.0201579			0.134209	0.21121	0.0145139
ENSG00000113460	BRIX1	8.16446e-08	2.52131e-07	-0.0554868			0.687365	0.846569	0.010524			7.95761e-09	6.41783e-08	0.0690045
ENSG00000185658	BRWD1	0.0631784	0.0889889	-0.0228437			0.522372	0.735326	-0.0329557			0.727705	0.796539	-0.00731657
ENSG00000165288	BRWD3	0.19795	0.251146	0.0340498			0.241489	0.476644	0.0314685			0.475261	0.572885	-0.00310729
ENSG00000160058	BSDC1	0.00187472	0.00345784	-0.0538525			0.789978	0.905397	-0.0290797			0.0563016	0.101864	0.0245234
ENSG00000109743	BST1	3.27948e-37	4.8704e-36	0.371895	classical		0.0641434	0.206768	0.0581793			4.76301e-19	9.71442e-18	-0.30826	classical
ENSG00000130303	BST2	0.0279156	0.0423486	-0.0762437			0.971935	0.992481	0.0064168			0.0302741	0.0597025	0.0857429
ENSG00000095564	BTAF1	1.44727e-11	6.1382e-11	0.199655			0.00278598	0.0209932	0.0981288			0.0174698	0.0374297	-0.105191
ENSG00000222009	BTBD19	1.47418e-12	6.70465e-12	0.119332			0.000346257	0.00392339	0.0454553			0.00399448	0.0104448	-0.0725876
ENSG00000011114	BTBD7	0.207334	0.261532	-0.0113573			0.235931	0.471347	0.0793143			0.00611944	0.0151795	0.084918
ENSG00000145741	BTF3	0.000473753	0.000959423	0.0823236			0.238427	0.473655	-0.0669414			0.000154138	0.000580739	-0.144069
ENSG00000133639	BTG1	1.96746e-18	1.32191e-17	0.399041	classical		0.909882	0.962972	0.0565889			1.02117e-15	1.71027e-14	-0.35797	classical
ENSG00000159388	BTG2	9.97764e-29	1.10066e-27	-0.488056	nonclassical		0.00179225	0.0148459	-0.256975			3.87098e-06	2.0095e-05	0.218748	Intermediate
ENSG00000154640	BTG3	7.80851e-05	0.000177129	0.0892184			0.0189387	0.0898758	0.0472385			0.504106	0.599311	-0.043262
ENSG00000010671	BTK	3.97906e-22	3.14826e-21	-0.228875	nonclassical		0.00461676	0.0316214	-0.115447			2.21594e-05	9.99895e-05	0.105873
ENSG00000112763	BTN2A1	0.0124377	0.020147	-0.0207511			0.943617	0.979406	0.0100468			0.0126953	0.0286003	0.0295169
ENSG00000186470	BTN3A2	1.37787e-09	4.99846e-09	-0.0943386			0.114969	0.303215	-0.0602662			0.00670065	0.0164465	0.0333362
ENSG00000071462	BUD23	0.919047	0.93411	0.0116582			0.766312	0.892716	-0.0136958			0.35911	0.460451	-0.0279623
ENSG00000082153	BZW1	6.86741e-15	3.66023e-14	0.288451	classical		0.0085024	0.051137	0.141815			0.000861337	0.00265458	-0.150329
ENSG00000136261	BZW2	0.220097	0.275586	-0.00192939			0.357713	0.599323	-0.0117983			0.971197	0.981247	-0.00927087
ENSG00000204161	C10orf128	2.89405e-12	1.28441e-11	0.147554			0.000124077	0.00167961	0.0949316			0.0292682	0.0580432	-0.0581617
ENSG00000110665	C11orf21	1.10579e-10	4.32606e-10	-0.0808474			0.00566196	0.0371866	-0.086458			0.278195	0.376922	-0.00733789
ENSG00000150776	C11orf57	4.57811e-08	1.45895e-07	-0.0892621			0.0468598	0.166182	-0.0617078			0.0654292	0.115261	0.0259426
ENSG00000139637	C12orf10	0.970092	0.976261	0.00541576			0.893427	0.955441	-0.00913715			1	1	-0.0128135
ENSG00000111678	C12orf57	1.74399e-06	4.76662e-06	-0.054397			0.0173326	0.0850689	-0.0620797			0.576654	0.663723	-0.012235
ENSG00000133943	C14orf159	6.44911e-14	3.21335e-13	-0.11104			0.00378389	0.0270471	-0.078817			0.0239124	0.048814	0.030258
ENSG00000185347	C14orf80	0.0116198	0.0189224	-0.0163709			0.688871	0.846658	0.0193625			0.000606197	0.00195217	0.0364133
ENSG00000167173	C15orf39	0.00241418	0.00438759	-0.079866			0.441559	0.671937	-0.00973252			0.0318125	0.062308	0.0765489
ENSG00000169609	C15orf40	7.39802e-07	2.0892e-06	-0.0681226			0.0231194	0.102705	-0.0686453			0.518644	0.614005	0.000979894
ENSG00000166920	C15orf48	1.86595e-21	1.43191e-20	0.344975	classical		5.96818e-07	1.69062e-05	0.184929			0.0011457	0.00342145	-0.175616
ENSG00000185905	C16orf54	0.134771	0.177822	0.0454718			0.0425718	0.15567	-0.0708771			0.000690201	0.00218136	-0.112355
ENSG00000103544	C16orf62	0.000169343	0.00036743	-0.0367146			0.25549	0.493241	-0.01895			0.109193	0.177125	0.0158005
ENSG00000125149	C16orf70	1.07446e-08	3.62551e-08	0.1185			0.524709	0.73709	0.0173862			0.000113762	0.0004443	-0.0986033
ENSG00000182831	C16orf72	0.00011374	0.000252151	0.113056			0.212896	0.442317	0.0520541			0.150336	0.231818	-0.0565464
ENSG00000155330	C16orf87	0.000638845	0.00126786	-0.0366833			0.681598	0.842246	0.0190001			9.64713e-05	0.000384962	0.0543837
ENSG00000178927	C17orf62	0.000121877	0.000268761	-0.0449426			0.86472	0.938571	-0.0180995			0.0026743	0.00739743	0.0251389
ENSG00000152242	C18orf25	0.228755	0.285105	-0.0160273			0.967205	0.991622	-0.00906763			0.192877	0.282422	0.00869243
ENSG00000177576	C18orf32	0.0617878	0.0870836	-0.0275013			0.392537	0.634221	0.00550042			0.0144264	0.0319203	0.0313915
ENSG00000141452	C18orf8	1.40853e-08	4.68386e-08	-0.0666643			0.0356358	0.138002	-0.0475919			0.0649594	0.114609	0.0197535
ENSG00000119559	C19orf25	2.51954e-06	6.75756e-06	-0.0623765			0.368161	0.61147	-0.00463382			0.000484202	0.00160433	0.0597674
ENSG00000214212	C19orf38	8.57309e-05	0.000193136	-0.117243			0.000310449	0.00363431	-0.120555			0.700205	0.773716	0.00492354
ENSG00000006015	C19orf60	0.261456	0.321582	0.034666			0.701527	0.853928	-0.00176146			0.725736	0.795196	-0.0377507
ENSG00000130813	C19orf66	0.365494	0.431726	0.0103843			0.586633	0.781211	-0.00530424			0.855131	0.897575	-0.0200316
ENSG00000106392	C1GALT1	5.73021e-08	1.81101e-07	-0.0871008			0.4018	0.641566	-0.0352303			0.00161697	0.00468451	0.0519713
ENSG00000197982	C1orf122	0.0765676	0.106154	-0.02857			0.857289	0.935354	-0.00637109			0.0798005	0.13695	0.0241672
ENSG00000162384	C1orf123	0.000446253	0.000907334	-0.0340302			0.263486	0.501717	-0.032092			0.400213	0.502346	-0.000927959
ENSG00000143633	C1orf131	5.59092e-21	4.16505e-20	-0.121758			0.0311619	0.126062	-0.0659436			1.09138e-06	6.40745e-06	0.0547101
ENSG00000203709	C1orf132	1.07291e-57	2.94826e-56	-0.261809	nonclassical		0.000539171	0.00563611	-0.12528			3.36458e-13	4.48839e-12	0.137439
ENSG00000143110	C1orf162	0.519521	0.584477	0.00340124			0.0543345	0.184834	0.0887945			0.0233435	0.0479729	0.093747
ENSG00000198520	C1orf228	1.03608e-10	4.06721e-10	0.103688			0.0509442	0.176707	0.0117652			1.17723e-05	5.63325e-05	-0.0945996
ENSG00000157181	C1orf27	0.411676	0.477911	0.0318995			0.533525	0.742437	0.0187444			0.546087	0.637657	-0.00779916
ENSG00000143793	C1orf35	4.55296e-11	1.84572e-10	-0.0822152			0.0635123	0.205108	-0.0550601			0.0122935	0.0279248	0.0255625
ENSG00000162642	C1orf52	0.44167	0.507925	0.00111667			0.489269	0.707002	-0.00298737			0.944062	0.96319	-0.00384368
ENSG00000143443	C1orf56	0.00860541	0.0143601	-0.0279793			0.662707	0.830465	0.0180674			0.000924656	0.0028345	0.0458583
ENSG00000173372	C1QA	1.60726e-88	8.78062e-87	-0.279746	nonclassical		0.100512	0.278531	-0.0382954			1.10503e-60	1.58468e-58	0.257615	Intermediate
ENSG00000173369	C1QB	2.89292e-39	4.64183e-38	-0.107999			0.258501	0.495872	-0.00262289			1.40274e-25	4.66463e-24	0.108927
ENSG00000108561	C1QBP	4.45724e-06	1.16682e-05	-0.0786356			0.172205	0.390826	-0.0226873			0.00822207	0.0196721	0.0587978
ENSG00000088854	C20orf194	1.06877e-06	2.96707e-06	0.0801357			0.319559	0.561861	0.0219204			0.00793004	0.019023	-0.0547288
ENSG00000101084	C20orf24	0.744753	0.78839	0.02998			0.227344	0.460814	-0.0442145			0.0445948	0.083563	-0.0778283
ENSG00000101220	C20orf27	3.70427e-11	1.51101e-10	-0.129706			0.978393	0.99509	0.0055738			4.25266e-09	3.54182e-08	0.137231
ENSG00000111731	C2CD5	0.00947741	0.0157124	-0.0240928			0.423686	0.65819	-0.0131413			0.135548	0.212805	0.0091595
ENSG00000135974	C2orf49	0.0155359	0.024798	-0.0494648			0.225985	0.458463	0.00927085			0.000466527	0.0015525	0.0585207
ENSG00000178074	C2orf69	0.0415999	0.0605846	-0.0226844			0.123357	0.317313	-0.0418446			0.818929	0.868516	-0.0182486
ENSG00000171860	C3AR1	5.29691e-16	3.04224e-15	-0.156821			0.188561	0.414236	-0.016813			5.41116e-10	5.07808e-09	0.147221
ENSG00000179021	C3orf38	2.46949e-14	1.25916e-13	-0.113086			0.25554	0.493241	-0.0309059			1.55928e-06	8.76904e-06	0.0794174
ENSG00000181744	C3orf58	0.461804	0.528483	0.0177235			0.0280158	0.117625	-0.0740097			0.0492103	0.0906569	-0.0914026
ENSG00000188315	C3orf62	3.68558e-09	1.28911e-08	0.160839			0.391798	0.633754	0.03606			0.000107632	0.000422881	-0.122724
ENSG00000164096	C4orf3	0.0292364	0.0441917	-0.0719727			0.839603	0.92775	-0.00188916			0.0527451	0.0961268	0.0690324
ENSG00000174749	C4orf32	0.803417	0.839836	0.00995906			0.681517	0.842246	0.0188169			0.350444	0.451231	0.0134225
ENSG00000151470	C4orf33	0.00203944	0.00374659	-0.0301411			0.439463	0.670222	-0.0178935			0.177093	0.263943	0.011044
ENSG00000197405	C5AR1	6.15467e-09	2.11405e-08	-0.36173	nonclassical		0.116866	0.306984	-0.18745			0.008422	0.0200981	0.184479
ENSG00000134830	C5AR2	7.29236e-46	1.40019e-44	-0.388027	nonclassical		0.000150274	0.00195911	-0.19522			2.7221e-12	3.30468e-11	0.191361
ENSG00000113583	C5orf15	0.498011	0.563733	0.00191197			0.859244	0.935921	-0.00590118			0.972537	0.982384	-0.0105986
ENSG00000197536	C5orf56	1.51783e-09	5.48884e-09	-0.079454			0.150228	0.358175	-0.0496216			0.0362319	0.0698313	0.0244429
ENSG00000185127	C6orf120	0.796111	0.833718	0.0153182			0.301939	0.542521	0.00948719			0.418882	0.520371	-0.00494291
ENSG00000221821	C6orf226	2.04068e-05	4.95747e-05	-0.0441578			0.194128	0.419817	-0.0276492			0.0619612	0.110335	0.0178382
ENSG00000204387	C6orf48	0.038972	0.0570998	0.0672715			0.699437	0.852415	0.0108819			0.0952778	0.158417	-0.0595665
ENSG00000112308	C6orf62	4.28807e-08	1.36842e-07	0.219878	classical		0.87609	0.944602	0.1059			0.0019302	0.00550509	-0.114725
ENSG00000198663	C6orf89	0.00598789	0.010257	-0.0482634			0.382721	0.624353	-0.0243552			0.0570673	0.103022	0.0289331
ENSG00000146540	C7orf50	2.52687e-07	7.44752e-07	-0.0706719			0.0887045	0.256661	-0.0343342			0.0183046	0.038961	0.0378902
ENSG00000182307	C8orf33	1.58835e-12	7.20252e-12	-0.114024			0.72743	0.871036	-0.0207207			2.38475e-09	2.04172e-08	0.0919476
ENSG00000171159	C9orf16	0.0812386	0.11202	0.0475594			0.684981	0.845164	-0.00836413			0.108283	0.17596	-0.0545783
ENSG00000186354	C9orf47	3.12275e-10	1.19121e-09	0.100236			0.785698	0.902746	0.00404552			1.38339e-07	9.43294e-07	-0.0989381
ENSG00000147894	C9orf72	0.833033	0.864493	-0.00668259			0.320925	0.562375	-0.0290254			0.455457	0.554695	-0.0202929
ENSG00000169239	CA5B	4.86632e-21	3.65492e-20	-0.109101			2.82318e-05	0.000483417	-0.0823038			0.228549	0.323108	0.0265401
ENSG00000099991	CABIN1	0.883401	0.904289	0.0103946			0.656134	0.826289	-0.0294644			0.239159	0.334819	-0.0401994
ENSG00000151893	CACUL1	8.95359e-16	5.06634e-15	-0.224149	nonclassical		0.192921	0.41824	-0.0680854			1.65357e-08	1.27319e-07	0.159783
ENSG00000116161	CACYBP	1.79587e-06	4.89968e-06	-0.0961662			0.0884696	0.256661	-0.0624314			0.0486676	0.0899096	0.034123
ENSG00000198668	CALM1	9.34996e-21	6.92048e-20	-0.422564	nonclassical		0.239803	0.475975	-0.143253			1.72556e-08	1.3264e-07	0.272617	Intermediate
ENSG00000143933	CALM2	1.9834e-13	9.5108e-13	-0.317245	nonclassical		0.260708	0.498289	-0.0616869			3.3645e-07	2.15638e-06	0.262458	Intermediate
ENSG00000179218	CALR	6.64911e-05	0.000151353	0.12289			2.32452e-07	7.40778e-06	0.28624	Intermediate		0.000316149	0.00110289	0.170407
ENSG00000128595	CALU	0.424014	0.490868	-0.00131928			0.707048	0.856785	0.0150148			0.218627	0.311869	0.0192349
ENSG00000134072	CAMK1	5.62775e-36	7.77883e-35	-0.234646	nonclassical		0.135668	0.335442	-0.0370325			2.96731e-20	6.61019e-19	0.208058	Intermediate
ENSG00000183049	CAMK1D	0.000188344	0.000407118	-0.0681695			0.449922	0.679623	0.021402			5.88695e-06	2.9851e-05	0.0879739
ENSG00000145349	CAMK2D	2.92919e-11	1.20449e-10	0.139955			0.0565939	0.190661	0.0491779			0.00100815	0.00305372	-0.0914202
ENSG00000110931	CAMKK2	0.000242755	0.000514551	0.123624			0.013245	0.0693851	0.123699			0.943233	0.962958	-0.00463893
ENSG00000164615	CAMLG	0.230703	0.287298	-0.0123336			0.509751	0.72444	0.0152905			0.342132	0.443015	0.0309545
ENSG00000130559	CAMSAP1	0.864991	0.889611	0.015378			0.360502	0.602237	0.02713			0.525485	0.620069	0.00658934
ENSG00000042493	CAPG	3.3507e-39	5.33901e-38	0.424433	classical		0.000613248	0.00629962	0.0812302			3.06901e-19	6.344e-18	-0.347431	classical
ENSG00000162909	CAPN2	2.62713e-15	1.44037e-14	0.311895	classical		0.035902	0.138789	0.153605			8.44971e-05	0.000341074	-0.168153
ENSG00000131375	CAPN7	0.114068	0.153058	0.0511613			0.722813	0.868296	0.00179048			0.202605	0.294452	-0.0457838
ENSG00000204397	CARD16	3.28046e-06	8.71181e-06	-0.133444			0.0192654	0.0911263	-0.0795679			0.315196	0.415523	0.0475984
ENSG00000105483	CARD8	0.00490163	0.00852456	-0.0523345			0.0508483	0.17652	-0.0478058			0.786162	0.84292	-0.000387053
ENSG00000268001	CARD8-AS1	0.0031825	0.00570043	-0.0637382			0.697477	0.851029	-0.0301702			0.121541	0.194069	0.0285161
ENSG00000153048	CARHSP1	0.593939	0.652679	-0.00421634			0.338654	0.583019	-0.0296167			0.38113	0.483017	-0.0232455
ENSG00000134905	CARS2	1.66841e-06	4.56821e-06	0.125571			0.112058	0.298972	-0.0288108			2.28337e-07	1.51203e-06	-0.152403
ENSG00000137752	CASP1	0.0114838	0.0187208	0.11705			0.599456	0.791292	0.0575718			0.176509	0.263157	-0.0636202
ENSG00000003400	CASP10	2.43356e-23	2.05287e-22	-0.121646			0.0238686	0.105421	-0.0589312			9.41894e-08	6.51938e-07	0.0595624
ENSG00000164305	CASP3	3.44912e-13	1.63008e-12	-0.134622			0.244447	0.479709	-0.050014			9.7708e-06	4.73977e-05	0.0836136
ENSG00000196954	CASP4	0.0223779	0.0344836	0.0847019			0.606685	0.796144	0.0486223			0.463165	0.560808	-0.028983
ENSG00000165806	CASP7	1.53067e-18	1.0345e-17	-0.102379			0.352709	0.594643	-0.0153729			4.19733e-09	3.5021e-08	0.0870597
ENSG00000064012	CASP8	3.4641e-09	1.21257e-08	-0.126046			0.0622414	0.202285	-0.0887283			0.0317156	0.0621713	0.0362307
ENSG00000118412	CASP8AP2	8.00448e-13	3.68801e-12	-0.0801843			0.0343542	0.13463	-0.0519637			0.0142497	0.0316011	0.0286556
ENSG00000153113	CAST	5.07407e-20	3.63259e-19	0.335049	classical		0.815865	0.917594	0.0153375			6.17458e-14	8.85474e-13	-0.30538	classical
ENSG00000121691	CAT	0.590489	0.649665	-0.0154058			0.633774	0.811266	-0.0372657			0.993881	0.996912	-0.0222633
ENSG00000129993	CBFA2T3	1.96083e-05	4.77613e-05	-0.0392236			0.482058	0.700274	0.0259612			3.23009e-06	1.71165e-05	0.0582833
ENSG00000172785	CBWD1	8.86871e-18	5.70007e-17	-0.113286			0.953639	0.984312	-0.00662218			2.48055e-11	2.72979e-10	0.0994973
ENSG00000136682	CBWD2	0.0001926	0.000415143	-0.0377078			0.616657	0.801752	-0.0132344			0.0154567	0.0337594	0.0212722
ENSG00000141582	CBX4	1.64665e-08	5.4324e-08	-0.0686514			0.0075486	0.0470021	-0.0637591			0.403639	0.505265	0.00446288
ENSG00000183741	CBX6	0.35051	0.416968	-0.0143169			0.97821	0.99509	-0.00157864			0.483005	0.58039	0.0144421
ENSG00000060339	CCAR1	0.0594438	0.0840381	0.0731485			0.484932	0.702891	0.0132753			0.301833	0.402997	-0.05847
ENSG00000164221	CCDC112	0.226565	0.28276	-0.00643169			0.212907	0.442317	-0.00456319			0.650807	0.731103	0.00351438
ENSG00000136710	CCDC115	1.7986e-16	1.06226e-15	-0.108465			0.0155829	0.0785824	-0.0732705			0.000741893	0.00232551	0.03681
ENSG00000159873	CCDC117	0.000456461	0.000927268	-0.0587193			0.122627	0.31595	-0.0417859			0.0875791	0.148139	0.0196591
ENSG00000160799	CCDC12	1.71367e-43	3.09608e-42	-0.353855	nonclassical		0.0447898	0.16083	-0.0914605			1.08273e-20	2.54803e-19	0.26172	Intermediate
ENSG00000104957	CCDC130	0.00519726	0.00901709	-0.0254346			0.0435983	0.157601	-0.0433133			0.518739	0.614005	-0.0194372
ENSG00000185298	CCDC137	6.12422e-10	2.28117e-09	-0.0765418			0.28568	0.526311	-0.0261112			3.56333e-06	1.86243e-05	0.0566976
ENSG00000175455	CCDC14	0.144989	0.189667	0.0263933			0.446326	0.67664	-0.00752241			0.133513	0.21033	-0.0310565
ENSG00000154874	CCDC144B	0.00169272	0.00314235	-0.0251782			0.379437	0.621777	0.0127217			0.0311449	0.0612357	0.036526
ENSG00000183401	CCDC159	0.0332609	0.049605	0.0459335			0.487865	0.706473	0.0403674			0.933472	0.956397	-0.00135265
ENSG00000154781	CCDC174	0.00699585	0.0118377	-0.0621063			0.923434	0.968604	-0.0112			0.0122221	0.0277796	0.0550844
ENSG00000122483	CCDC18	0.00353839	0.00629611	0.0544354			0.00170104	0.0141929	0.0669612			0.219242	0.312455	0.0111764
ENSG00000165813	CCDC186	0.100904	0.13698	-0.0479621			0.403556	0.642	-0.0651117			0.961935	0.974894	-0.0157
ENSG00000147419	CCDC25	0.00392775	0.00694316	-0.0303753			0.890204	0.953359	-0.00749867			0.024481	0.0497535	0.0198104
ENSG00000128891	CCDC32	4.09391e-10	1.54244e-09	-0.0784353			0.449837	0.679623	-0.0294366			4.21874e-05	0.000181441	0.0474256
ENSG00000180329	CCDC43	0.030837	0.0463818	-0.0221288			0.783889	0.901465	0.00229487			0.0161409	0.0350382	0.0224837
ENSG00000152492	CCDC50	0.290003	0.353549	-0.0120458			0.97291	0.992814	0.000608312			0.218324	0.31163	0.0125774
ENSG00000176155	CCDC57	0.000810315	0.00158034	-0.0357728			0.0032806	0.024126	-0.0631966			0.204997	0.29676	-0.0282928
ENSG00000108091	CCDC6	0.49553	0.561478	0.0351878			0.482599	0.700837	0.0594206			0.132911	0.209598	0.031182
ENSG00000198624	CCDC69	6.76723e-11	2.70277e-10	0.21444	classical		0.260583	0.498256	0.0507284			8.24849e-05	0.000333501	-0.152968
ENSG00000253276	CCDC71L	0.00147267	0.0027697	0.0755905			0.702789	0.854557	0.0134517			0.00776974	0.0187167	-0.067655
ENSG00000149231	CCDC82	0.130334	0.172612	-0.0235209			1	1	-0.0313519			0.455414	0.554695	-0.00711649
ENSG00000186166	CCDC84	0.000899419	0.00174522	-0.0386994			0.0738881	0.227871	-0.0353055			0.676982	0.755146	-0.00261205
ENSG00000175602	CCDC85B	6.01582e-08	1.89476e-07	-0.124165			0.0256735	0.110729	-0.069998			0.0540387	0.0982503	0.050017
ENSG00000115355	CCDC88A	1.32799e-25	1.25652e-24	0.434572	classical		0.00259549	0.0198512	0.15942			8.66724e-09	6.92002e-08	-0.271986	classical
ENSG00000168071	CCDC88B	3.8565e-05	9.03393e-05	0.118452			0.462935	0.686401	0.0144901			0.00418844	0.0108838	-0.105387
ENSG00000015133	CCDC88C	2.29732e-20	1.67873e-19	-0.238668	nonclassical		0.819834	0.919408	-0.0348173			9.25573e-15	1.41582e-13	0.202316	Intermediate
ENSG00000105321	CCDC9	0.0494698	0.0707879	-0.0177078			0.393021	0.634221	-0.013424			0.521098	0.61632	0.00318904
ENSG00000137500	CCDC90B	9.12993e-12	3.93033e-11	-0.0756193			0.0859721	0.252498	-0.0387763			0.00195788	0.00558058	0.0338191
ENSG00000123106	CCDC91	0.00263025	0.00475954	-0.0433138			0.268911	0.507623	0.00600926			0.000943652	0.00288502	0.0431821
ENSG00000125633	CCDC93	5.71129e-05	0.000131177	0.105406			6.0729e-08	2.24746e-06	0.176417			0.000774777	0.00241539	0.0715477
ENSG00000108691	CCL2	7.02626e-20	4.99899e-19	0.255636	classical		0.0058326	0.0382253	0.0696794			2.39294e-08	1.80315e-07	-0.18744
ENSG00000115009	CCL20	0.000376907	0.000774229	0.0786953			0.315659	0.558496	0.0310228			0.0117004	0.026753	-0.0489929
ENSG00000277632	CCL3	7.20902e-13	3.33826e-12	0.425983	classical		3.40519e-06	7.58564e-05	0.410022	Intermediate		0.741507	0.807877	-0.0202115
ENSG00000276085	CCL3L3	9.52666e-18	6.10584e-17	0.379156	classical		2.90314e-06	6.69472e-05	0.236186	Intermediate		0.0823526	0.140751	-0.129752
ENSG00000275302	CCL4	0.747772	0.791403	-0.0122887			0.077442	0.235571	0.143765			0.00042153	0.00141404	0.16234
ENSG00000276070	CCL4L2	0.123378	0.164253	0.0500335			0.0405329	0.149978	0.124762			0.0152354	0.0334037	0.0842062
ENSG00000108688	CCL7	2.52752e-10	9.698e-10	0.156524			0.986849	0.998613	0.0233911			3.61849e-07	2.29354e-06	-0.135982
ENSG00000136280	CCM2	1.28466e-28	1.41036e-27	-0.206978	nonclassical		0.000739809	0.00730104	-0.140445			6.93103e-05	0.000283986	0.0712018
ENSG00000112237	CCNC	0.0575894	0.0816933	-0.025047			0.603072	0.794117	-0.00854504			0.0237833	0.048637	0.0185229
ENSG00000112576	CCND3	1.81211e-10	6.9998e-10	-0.117874			0.256658	0.494627	-0.0197799			1.25861e-05	5.97288e-05	0.0982623
ENSG00000138764	CCNG2	1.03878e-43	1.89918e-42	-0.212031	nonclassical		2.8434e-05	0.000484938	-0.137679			3.532e-06	1.85027e-05	0.0680452
ENSG00000134480	CCNH	0.00154237	0.00288595	-0.0584685			0.587446	0.781841	-0.00125042			0.0198	0.0415656	0.0498269
ENSG00000118816	CCNI	0.0142332	0.0228538	0.0591496			0.761878	0.889604	-0.039556			0.00492251	0.012508	-0.0986673
ENSG00000163660	CCNL1	4.7441e-50	1.06719e-48	0.644649	classical		0.0235343	0.104233	0.204022			9.8157e-20	2.09508e-18	-0.435379	classical
ENSG00000221978	CCNL2	0.121317	0.161744	0.0447457			0.0264491	0.113147	0.042448			0.295196	0.395288	-0.0042795
ENSG00000129315	CCNT1	0.881122	0.90256	0.00818237			0.810431	0.91531	0.00770653			0.860665	0.901429	0.00343692
ENSG00000082258	CCNT2	0.952075	0.961292	-0.00100349			0.814634	0.917316	0.0271002			0.403946	0.505511	0.0321071
ENSG00000163249	CCNYL1	0.00856517	0.0142981	0.062639			0.00107907	0.00996345	0.0922875			0.0349012	0.067478	0.0319366
ENSG00000260916	CCPG1	1.20263e-05	3.00264e-05	-0.06492			0.346558	0.588585	-0.0554201			0.119182	0.1909	0.00784552
ENSG00000163823	CCR1	3.83728e-103	2.62825e-101	1.0216	classical		1.45079e-12	1.77922e-10	0.386056	Intermediate		4.34875e-32	2.10067e-30	-0.634437	classical
ENSG00000121797	CCRL2	4.11082e-05	9.61007e-05	0.129776			0.00815649	0.0495764	0.139715			0.731967	0.800146	0.0119524
ENSG00000154429	CCSAP	1.03841e-34	1.36933e-33	-0.187751			0.0871152	0.254632	-0.04666			1.27403e-14	1.93594e-13	0.137308
ENSG00000107771	CCSER2	0.130242	0.17254	-0.0199445			0.723959	0.868561	-0.0206333			0.186287	0.27479	0.00333083
ENSG00000166226	CCT2	0.00901475	0.0149995	-0.0537463			0.726575	0.870334	-0.0276318			0.0835592	0.14223	0.0296481
ENSG00000122674	CCZ1	1.52027e-09	5.49332e-09	-0.0913714			0.173874	0.393833	-0.0180046			0.000288086	0.0010146	0.0701905
ENSG00000134256	CD101	1.05471e-14	5.51886e-14	-0.09053			0.00695034	0.0439326	-0.0596294			0.0408016	0.0774353	0.0294866
ENSG00000156535	CD109	4.03375e-68	1.41304e-66	0.649699	classical		7.67233e-15	1.46701e-12	0.224359	Intermediate		2.65043e-18	5.22009e-17	-0.404147	classical
ENSG00000170458	CD14	8.92444e-123	1.02386e-120	1.11359	classical		2.37189e-11	2.26763e-09	0.288563	Intermediate		6.00505e-56	6.72127e-54	-0.831738	classical
ENSG00000177575	CD163	1.36284e-40	2.24161e-39	0.345353	classical		0.23069	0.464721	0.0246653			3.14282e-27	1.10941e-25	-0.324377	classical
ENSG00000134061	CD180	0.569419	0.631023	-0.00748111			0.107388	0.290413	0.0741171			0.00013254	0.000506854	0.0836889
ENSG00000158473	CD1D	6.05866e-14	3.02538e-13	0.153229			0.0134743	0.0703924	0.0572509			0.0001044	0.000412344	-0.0951881
ENSG00000012124	CD22	1.01436e-07	3.10326e-07	0.103816			0.000472376	0.0050648	0.0812976			0.483322	0.580619	-0.025229
ENSG00000150637	CD226	0.998871	0.998871	0.0101047			0.0796768	0.239281	0.0456602			0.00849529	0.0202135	0.0369807
ENSG00000122223	CD244	0.61641	0.673983	-0.0104889			0.328922	0.571315	0.00867781			0.0373073	0.0715434	0.0243785
ENSG00000198087	CD2AP	0.20495	0.258882	-0.0125379			0.986862	0.998613	-0.010576			0.349968	0.450871	0.00159805
ENSG00000167851	CD300A	0.147355	0.192434	-0.0157282			0.020381	0.0947605	0.127479			1.87626e-08	1.43518e-07	0.147212
ENSG00000167850	CD300C	0.402013	0.467995	-0.0100778			0.807555	0.913901	-0.0018584			0.371039	0.473234	0.0110118
ENSG00000186407	CD300E	6.88134e-16	3.92767e-15	0.367774	classical		4.71785e-06	9.93128e-05	0.314618	Intermediate		0.276296	0.374903	-0.0636142
ENSG00000178789	CD300LB	2.11729e-27	2.18834e-26	0.270939	classical		0.00774001	0.0477156	0.0729946			1.2825e-11	1.46768e-10	-0.194028
ENSG00000186074	CD300LF	6.64731e-11	2.65719e-10	-0.160066			0.0703371	0.219427	-0.069992			0.000534973	0.00174732	0.0961511
ENSG00000241399	CD302	1.71031e-22	1.37454e-21	0.365086	classical		0.964413	0.990087	0.05173			1.29158e-13	1.82933e-12	-0.307694	classical
ENSG00000105383	CD33	5.82821e-08	1.83819e-07	0.136315			0.426054	0.660303	0.0212985			0.000299934	0.0010531	-0.112798
ENSG00000135218	CD36	2.4987e-43	4.46168e-42	0.531303	classical		0.0631883	0.204596	0.13372			3.46778e-22	8.94025e-21	-0.414772	classical
ENSG00000104894	CD37	0.847639	0.875946	-0.0264568			0.0264805	0.113147	-0.151267			0.00125278	0.00371829	-0.128269
ENSG00000010610	CD4	0.193692	0.246255	0.0519435			0.0879237	0.256179	0.125403			0.138148	0.216074	0.0754547
ENSG00000026508	CD44	2.05106e-98	1.3641e-96	0.825024	classical		3.51631e-07	1.08298e-05	0.32966	Intermediate		4.63902e-34	2.53434e-32	-0.48834	classical
ENSG00000117335	CD46	0.480853	0.546468	0.00169251			0.221805	0.45301	-0.0394926			0.315559	0.415763	-0.0454512
ENSG00000196776	CD47	5.39221e-29	6.00603e-28	-0.327002	nonclassical		0.000858364	0.00817226	-0.16895			6.65568e-06	3.33074e-05	0.156926
ENSG00000117091	CD48	2.97437e-16	1.72558e-15	-0.303415	nonclassical		0.436424	0.667458	0.0361487			7.39883e-13	9.61848e-12	0.321618	Intermediate
ENSG00000169442	CD52	3.43527e-80	1.71353e-78	-0.915177	nonclassical		0.300808	0.541762	-0.0781263			7.32187e-50	7.14895e-48	0.823004	Intermediate
ENSG00000143119	CD53	0.000247336	0.000523777	0.116558			0.842311	0.928754	0.0342461			0.0236066	0.048362	-0.0728813
ENSG00000196352	CD55	0.0114623	0.0187058	-0.0875532			0.454021	0.681551	-0.0297738			0.192099	0.281583	0.0491272
ENSG00000135404	CD63	1.16447e-20	8.56369e-20	0.361157	classical		7.86555e-10	4.68766e-08	0.396712	Intermediate		0.501655	0.597422	0.0429855
ENSG00000129226	CD68	0.0674661	0.0945638	0.04222			0.049589	0.173527	0.0576964			0.122587	0.195602	0.0140692
ENSG00000110848	CD69	0.000116751	0.000258451	-0.0356667			0.964884	0.990349	-0.00910971			0.00706217	0.017211	0.0208175
ENSG00000019582	CD74	4.74164e-69	1.74075e-67	0.796907	classical		1.72533e-35	3.95878e-32	0.983672	Intermediate		6.73948e-07	4.10179e-06	0.208995	Intermediate
ENSG00000007312	CD79B	4.60527e-266	5.2834e-263	-0.441367	nonclassical		0.000169452	0.00216005	-0.17026			5.69509e-119	2.90386e-116	0.262688	Intermediate
ENSG00000110651	CD81	0.224899	0.280986	-0.0173092			0.108683	0.292691	0.0597532			7.54492e-05	0.000306947	0.077135
ENSG00000085117	CD82	1.83198e-17	1.1438e-16	0.22095	classical		0.459724	0.684362	0.0343713			2.31106e-09	1.98233e-08	-0.184535
ENSG00000112149	CD83	0.00361286	0.00641866	-0.12447			0.000112935	0.00157525	0.306524	Intermediate		2.9716e-17	5.41138e-16	0.43073	Intermediate
ENSG00000066294	CD84	0.000684285	0.0013512	0.0871001			0.00216207	0.0171064	0.0957351			0.133397	0.210219	0.0136565
ENSG00000114013	CD86	8.38109e-28	8.90297e-27	-0.336993	nonclassical		0.024808	0.107705	-0.137447			8.71192e-09	6.9408e-08	0.199875
ENSG00000010278	CD9	4.47491e-18	2.92944e-17	0.196104			1.57091e-05	0.000295448	0.084325			0.000737323	0.00231435	-0.101226
ENSG00000125810	CD93	1.90031e-126	2.42237e-124	1.17581	classical		3.79954e-07	1.15471e-05	0.270233	Intermediate		1.12637e-59	1.56634e-57	-0.905761	classical
ENSG00000158825	CDA	1.62074e-07	4.87071e-07	0.171779			0.213852	0.443256	-0.0425892			2.91608e-09	2.47355e-08	-0.212181	classical
ENSG00000102543	CDADC1	2.59284e-20	1.88566e-19	-0.102907			0.00222792	0.0175067	-0.0703796			0.0029528	0.00808198	0.0334854
ENSG00000176386	CDC26	0.0164677	0.0261489	-0.0261419			0.988214	0.999221	-0.0035757			0.0140845	0.0312844	0.0220017
ENSG00000004897	CDC27	0.0846365	0.116113	-0.00479867			0.886207	0.950855	-0.0017929			0.237369	0.333115	-0.000822356
ENSG00000106993	CDC37L1	1.01858e-05	2.56406e-05	-0.0493453			0.501751	0.717524	-0.0256719			0.00300708	0.0082091	0.0244575
ENSG00000168438	CDC40	1.44501e-08	4.79823e-08	-0.136747			0.00200487	0.016163	-0.123573			0.614771	0.698376	0.00863988
ENSG00000070831	CDC42	1.10592e-08	3.72346e-08	-0.248521	nonclassical		0.294661	0.535949	-0.0768354			2.87316e-05	0.000126778	0.180435
ENSG00000163171	CDC42EP3	3.44353e-37	5.09753e-36	0.552453	classical		3.9448e-05	0.000641939	0.260111	Intermediate		2.51783e-09	2.14765e-08	-0.288439	classical
ENSG00000179604	CDC42EP4	1.86452e-05	4.56093e-05	-0.047389			0.0274435	0.116072	-0.0403027			0.549151	0.640746	0.00917003
ENSG00000158985	CDC42SE2	0.00058419	0.00116609	-0.0993076			0.297323	0.538444	-0.0336208			0.0456207	0.0852069	0.0706964
ENSG00000107736	CDH23	4.89707e-33	6.3482e-32	-0.155437			0.0176558	0.0862857	-0.0851307			8.67075e-09	6.92002e-08	0.0714948
ENSG00000089486	CDIP1	3.48141e-08	1.11643e-07	-0.0519398			0.14857	0.356025	-0.0362181			0.0267252	0.0536727	0.0162494
ENSG00000248333	CDK11B	0.0467299	0.0672659	-0.0357071			0.529555	0.740449	-0.0520084			0.975693	0.984489	-0.0184343
ENSG00000065883	CDK13	0.991866	0.993598	0.0181926			0.987355	0.998892	0.0141109			0.738635	0.805513	0.000529234
ENSG00000058091	CDK14	0.479397	0.545082	0.0246963			0.0011921	0.0107713	0.0902545			6.74051e-06	3.36586e-05	0.0642349
ENSG00000102225	CDK16	0.0261025	0.0397822	-0.0287958			0.969081	0.991815	-0.00590185			0.0490786	0.0904505	0.02458
ENSG00000059758	CDK17	0.000288526	0.000603759	-0.0444683			0.943827	0.979406	-0.00130588			0.00366017	0.00967542	0.0398302
ENSG00000155111	CDK19	0.28307	0.345665	0.0218473			0.67669	0.839959	0.0218892			0.792661	0.848698	0.0015949
ENSG00000167797	CDK2AP2	1.70289e-12	7.68394e-12	-0.0954057			0.0675293	0.213719	-0.0304697			0.000135944	0.000519439	0.0662262
ENSG00000136861	CDK5RAP2	2.03568e-05	4.94795e-05	-0.0480291			1	1	0.00287018			0.000226705	0.000818527	0.0480361
ENSG00000105810	CDK6	6.51555e-08	2.04094e-07	-0.074998			0.864703	0.938571	0.0029868			6.70297e-07	4.08499e-06	0.0747098
ENSG00000136807	CDK9	0.00920506	0.0152995	-0.058397			0.121831	0.314622	-0.0651535			0.940177	0.961121	-0.00329764
ENSG00000124762	CDKN1A	5.29772e-25	4.84288e-24	0.422812	classical		1.74809e-05	0.000323467	0.270037	Intermediate		0.000405085	0.0013709	-0.152274
ENSG00000111276	CDKN1B	1.21439e-52	2.93306e-51	-0.278085	nonclassical		8.62709e-08	3.06897e-06	-0.197493			3.14139e-06	1.67237e-05	0.082861
ENSG00000129757	CDKN1C	0	0	-1.55566	nonclassical		6.95766e-22	2.90261e-19	-0.820906	nonclassical		2.13298e-207	4.89412e-204	0.768745	Intermediate
ENSG00000168564	CDKN2AIP	1.54729e-05	3.82572e-05	-0.0697975			0.760866	0.889213	-0.0279781			5.10303e-05	0.000214842	0.03961
ENSG00000129355	CDKN2D	1.16432e-55	3.12459e-54	-0.377084	nonclassical		1.72545e-07	5.77962e-06	-0.241282	nonclassical		2.63418e-07	1.72689e-06	0.137059
ENSG00000101290	CDS2	0.784358	0.823289	0.0171332			0.544143	0.750773	0.00440532			0.684273	0.761243	-0.0101468
ENSG00000091527	CDV3	7.59539e-15	4.02021e-14	-0.32564	nonclassical		0.0123866	0.0662496	-0.126307			2.07308e-05	9.40985e-05	0.209492	Intermediate
ENSG00000245848	CEBPA	1.76327e-10	6.82263e-10	-0.129636			0.0896298	0.257714	-0.0896445			0.0102828	0.0238803	0.0360606
ENSG00000172216	CEBPB	6.95736e-15	3.70386e-14	0.257455	classical		0.109844	0.294952	-0.201719			1.46458e-18	2.92217e-17	-0.452045	classical
ENSG00000221869	CEBPD	0.000263791	0.000556312	0.117404			0.000125087	0.00168831	-0.175218			4.85418e-11	5.07422e-10	-0.280485	classical
ENSG00000115816	CEBPZ	7.07716e-06	1.81639e-05	-0.102849			0.938057	0.977463	-0.0181788			9.02751e-05	0.000362126	0.0865805
ENSG00000218739	CEBPZOS	0.0258491	0.0394223	-0.0217298			0.736316	0.877195	0.00781066			0.108493	0.176114	0.022263
ENSG00000048740	CELF2	6.06832e-26	5.85032e-25	-0.409227	nonclassical		0.00700452	0.0441095	-0.12042			1.50511e-08	1.16474e-07	0.281449	Intermediate
ENSG00000145241	CENPC	1.94948e-08	6.3901e-08	-0.0987115			0.0416187	0.15326	-0.0365805			0.017471	0.0374297	0.0585746
ENSG00000138778	CENPE	8.26257e-37	1.17754e-35	-0.109099			0.0198165	0.0931404	-0.059341			3.85127e-08	2.81874e-07	0.0502147
ENSG00000169689	CENPX	0.0114795	0.0187205	-0.0284865			0.220556	0.451983	-0.0285127			0.813266	0.864423	-0.00172663
ENSG00000174799	CEP135	7.24968e-10	2.69165e-09	-0.0915397			0.100168	0.278205	-0.0547079			0.00991559	0.0231448	0.0290294
ENSG00000110274	CEP164	5.38264e-08	1.70351e-07	-0.0643698			0.656107	0.826289	0.00104569			5.98798e-06	3.03299e-05	0.0674943
ENSG00000143702	CEP170	2.10221e-08	6.86135e-08	0.164277			0.792217	0.906572	-0.00783085			7.35135e-06	3.64706e-05	-0.164815
ENSG00000101639	CEP192	0.118048	0.157982	-0.0175396			0.220946	0.451983	0.0239521			0.00303953	0.00828291	0.0455867
ENSG00000166004	CEP295	5.3249e-10	1.99152e-09	-0.072694			0.0313288	0.126334	-0.0655322			0.0777234	0.133786	0.00527521
ENSG00000178404	CEP295NL	0.652262	0.706663	0.00220556			0.176821	0.397956	0.0251135			0.178291	0.265211	0.0239409
ENSG00000135837	CEP350	0.6305	0.687424	0.0402595			0.289122	0.529312	-0.0512508			0.0571586	0.103106	-0.0905362
ENSG00000164118	CEP44	0.000584757	0.00116672	-0.0407139			0.134386	0.334159	-0.0156632			0.202632	0.294452	0.0223931
ENSG00000166037	CEP57	0.00639723	0.010885	-0.0546928			0.810546	0.91531	-0.0125249			0.00981818	0.0229524	0.0471282
ENSG00000182923	CEP63	2.56067e-05	6.14588e-05	-0.0631957			0.0854437	0.251508	-0.0456191			0.184773	0.272819	0.0177408
ENSG00000011523	CEP68	0.000464659	0.000943088	-0.0392603			0.767659	0.893655	0.0034757			0.000272895	0.000966291	0.0445303
ENSG00000111860	CEP85L	0.824045	0.857298	0.0207355			0.750455	0.884396	-0.00110735			0.808865	0.860782	-0.0264078
ENSG00000258890	CEP95	0.0577604	0.0818852	-0.0139206			0.874996	0.944123	0.00417864			0.142768	0.222164	0.0157334
ENSG00000134255	CEPT1	5.67077e-13	2.63392e-12	-0.124495			0.0249446	0.108093	-0.0657026			0.000576887	0.00187223	0.063737
ENSG00000100422	CERK	0.00183687	0.00339074	-0.0590835			0.678087	0.840446	-0.00030267			0.0169556	0.0365473	0.0583098
ENSG00000139624	CERS5	2.38226e-06	6.40058e-06	-0.0584308			0.0214891	0.0982206	-0.0358699			0.199363	0.290713	0.0265512
ENSG00000172292	CERS6	0.0207625	0.0323397	0.0612323			0.885679	0.950855	0.0185087			0.0908367	0.15258	-0.0424808
ENSG00000198848	CES1	8.85144e-10	3.25997e-09	0.116094			0.188451	0.414236	0.0136693			3.0264e-06	1.61867e-05	-0.109944
ENSG00000172831	CES2	0.0460396	0.0663763	0.0414346			0.0478408	0.169138	0.0467672			0.444837	0.544943	0.00451386
ENSG00000147400	CETN2	0.0236528	0.0362656	-0.0234894			0.541754	0.748603	-0.0118952			0.177283	0.264095	0.0117325
ENSG00000197766	CFD	1.22998e-36	1.72611e-35	-0.584536	nonclassical		4.13294e-07	1.23087e-05	-0.283276	nonclassical		5.9536e-07	3.64767e-06	0.303482	Intermediate
ENSG00000153774	CFDP1	5.92699e-05	0.000135995	-0.0796738			0.364003	0.60654	-0.0333283			0.0420164	0.0794577	0.0440963
ENSG00000172757	CFL1	4.00676e-31	4.90321e-30	-0.403395	nonclassical		0.2956	0.536381	-0.0960827			1.38564e-14	2.09858e-13	0.301866	Intermediate
ENSG00000003402	CFLAR	1.91985e-14	9.8769e-14	0.310284	classical		0.00862215	0.0515196	0.19665			0.019407	0.040862	-0.0981308
ENSG00000126759	CFP	0.00179337	0.00331846	0.114637			0.000168379	0.00215234	0.212344	Intermediate		0.0287113	0.0570621	0.093316
ENSG00000163320	CGGBP1	0.96785	0.974432	0.0128383			0.488824	0.706955	-0.0373414			0.320752	0.421153	-0.0517274
ENSG00000250479	CHCHD10	9.97041e-20	7.06083e-19	-0.265057	nonclassical		0.219838	0.451708	-0.0759281			1.14195e-09	1.02351e-08	0.194029
ENSG00000125611	CHCHD5	0.114941	0.154094	-0.0119206			1	1	0.0190592			0.119978	0.191907	0.02831
ENSG00000153922	CHD1	0.186624	0.238291	-0.0381626			0.34282	0.585268	0.0745265			0.0300417	0.0593462	0.101756
ENSG00000173575	CHD2	0.000238198	0.000506295	0.138298			0.156657	0.3681	0.104435			0.555319	0.646464	-0.0347615
ENSG00000170004	CHD3	0.122419	0.163071	0.0517337			0.127	0.322704	0.0534683			0.557728	0.647625	-0.00192468
ENSG00000111642	CHD4	0.506662	0.571552	0.000373528			0.0278927	0.117216	-0.0752006			0.156318	0.238956	-0.0706024
ENSG00000124177	CHD6	0.00298499	0.00536341	-0.0501129			0.0274399	0.116072	-0.0826311			0.751333	0.816063	-0.0275361
ENSG00000100888	CHD8	0.00501074	0.00870336	-0.0427424			0.378697	0.621767	-0.0269618			0.107182	0.17448	0.0173215
ENSG00000177200	CHD9	2.3665e-12	1.06157e-11	-0.168131			0.44304	0.673661	-0.0349098			3.64419e-07	2.30665e-06	0.125408
ENSG00000085872	CHERP	0.0320031	0.0479628	-0.0209016			0.288268	0.528402	-0.00544409			0.366662	0.468825	0.0190414
ENSG00000072609	CHFR	0.0186819	0.0294003	-0.0406119			0.449751	0.679623	0.0182764			0.000619491	0.00198476	0.0631253
ENSG00000110721	CHKA	0.966164	0.973162	0.00252427			0.744774	0.88042	0.00429465			0.575629	0.663518	0.00433319
ENSG00000203668	CHML	0.00595499	0.0102044	-0.0626523			0.591658	0.784943	0.0257092			0.000479676	0.00159164	0.0919653
ENSG00000255112	CHMP1B	2.77829e-05	6.62315e-05	0.200727	classical		0.635929	0.812903	0.0616417			0.0190964	0.0403772	-0.141299
ENSG00000115561	CHMP3	0.566303	0.628631	0.00896707			0.754291	0.886046	0.00681561			0.377042	0.479558	-0.00190251
ENSG00000086065	CHMP5	5.48984e-05	0.000126344	-0.0811009			0.542832	0.74964	0.00182467			0.000152647	0.00057654	0.0836098
ENSG00000106069	CHN2	0.683092	0.733437	-0.00868782			0.029129	0.119926	0.053029			0.00123917	0.00368538	0.0613491
ENSG00000110172	CHORDC1	0.933904	0.946067	0.0289195			0.815762	0.917594	-0.00256222			0.621697	0.705482	-0.036326
ENSG00000111666	CHPT1	0.549026	0.612565	0.00279738			0.761125	0.889213	-0.00680952			0.85754	0.899281	-0.0110598
ENSG00000171310	CHST11	0.131856	0.174427	0.0589669			0.521435	0.734551	0.0423273			0.882902	0.9186	-0.0148948
ENSG00000182022	CHST15	0.00096065	0.00185853	-0.0693822			0.611366	0.799077	-0.0578523			0.152176	0.234263	0.00812782
ENSG00000175040	CHST2	1.14864e-53	2.83393e-52	-0.240986	nonclassical		7.70884e-05	0.00113749	-0.150761			8.17202e-08	5.71668e-07	0.0869375
ENSG00000147119	CHST7	4.66679e-23	3.8938e-22	-0.165256			0.588965	0.782501	0.00198074			2.73806e-20	6.12925e-19	0.167679
ENSG00000131873	CHSY1	1.89085e-15	1.0467e-14	0.267811	classical		0.101748	0.279929	0.0684546			9.77602e-07	5.79615e-06	-0.198702
ENSG00000213341	CHUK	0.00547036	0.0094445	-0.0312006			0.00392361	0.0278722	-0.0514586			0.348951	0.449861	-0.016883
ENSG00000258289	CHURC1	3.86182e-07	1.11529e-06	-0.143348			0.139702	0.342646	-0.0649204			0.00158717	0.0046069	0.0847219
ENSG00000185043	CIB1	3.58919e-05	8.44562e-05	-0.103009			0.629779	0.808511	0.0467697			4.98386e-06	2.55256e-05	0.149464
ENSG00000179583	CIITA	7.84161e-05	0.000177792	0.0663715			0.0181462	0.0879335	0.0538027			0.991461	0.995801	-0.0107891
ENSG00000100865	CINP	0.945519	0.955935	0.0155649			0.82705	0.92254	0.0192262			0.80446	0.858727	0.00388956
ENSG00000138433	CIR1	0.494262	0.56018	-0.0183839			0.962557	0.990072	-0.0385065			0.970501	0.980976	-0.025725
ENSG00000277972	CISD3	0.0508263	0.0725932	-0.0214514			0.273851	0.513431	0.0305788			9.51069e-05	0.000380179	0.0533443
ENSG00000164442	CITED2	0.228249	0.284552	0.0658099			0.498898	0.715032	0.0310613			0.766619	0.827293	-0.0386753
ENSG00000136108	CKAP2	2.73254e-28	2.99275e-27	-0.16807			0.0153011	0.0775017	-0.0876784			3.5594e-07	2.26234e-06	0.0779302
ENSG00000136026	CKAP4	7.57368e-49	1.62409e-47	0.610604	classical		0.946669	0.981089	0.0222126			1.39291e-34	8.19497e-33	-0.585728	classical
ENSG00000166165	CKB	7.20086e-201	2.5419e-198	-0.354534	nonclassical		8.78534e-09	4.11387e-07	-0.244968	nonclassical		1.5284e-47	1.37526e-45	0.112796
ENSG00000217555	CKLF	0.0334369	0.0498188	0.0711795			0.0827364	0.245622	-0.0414799			6.86549e-05	0.000281552	-0.115069
ENSG00000173207	CKS1B	3.76972e-66	1.28142e-64	-0.14836			0.0276	0.116412	-0.0631541			5.54219e-27	1.92675e-25	0.0862628
ENSG00000163539	CLASP2	0.781094	0.820344	0.00973362			0.91122	0.963944	-0.00657559			0.840834	0.887644	-0.0107989
ENSG00000104859	CLASRP	0.0233516	0.0358636	-0.0210184			1	1	-0.00550395			0.154332	0.236708	0.0136456
ENSG00000175505	CLCF1	1.06598e-29	1.2353e-28	-0.0829984			0.0362862	0.139462	-0.0539544			1.26345e-05	5.98347e-05	0.028625
ENSG00000109572	CLCN3	0.92883	0.941551	0.0017114			0.772473	0.896726	-0.0133522			0.974382	0.983742	-0.0147114
ENSG00000011021	CLCN6	0.23953	0.297162	0.0378783			0.149773	0.357492	0.0431935			0.263581	0.361282	0.00579335
ENSG00000103249	CLCN7	0.304417	0.368496	-0.0101605			0.711497	0.860812	0.0257231			0.0115631	0.026505	0.0386906
ENSG00000080822	CLDND1	0.0226889	0.0349393	0.063821			0.99092	0.999701	0.0245732			0.0822024	0.140546	-0.0400824
ENSG00000132514	CLEC10A	6.58527e-05	0.000149974	0.0510793			4.8268e-06	0.000100683	0.100457			0.000564724	0.00183535	0.0510572
ENSG00000172322	CLEC12A	0.0269888	0.0410785	-0.0469394			0.0230264	0.102392	-0.0784093			0.325833	0.426118	-0.0454857
ENSG00000110852	CLEC2B	2.36965e-47	4.72797e-46	-0.508892	nonclassical		0.00765622	0.0473567	-0.133913			9.59781e-19	1.92561e-17	0.36823	Intermediate
ENSG00000166527	CLEC4D	3.72828e-10	1.41631e-09	0.104369			0.138685	0.341064	0.0104469			1.36486e-06	7.78806e-06	-0.0985577
ENSG00000166523	CLEC4E	2.0535e-37	3.07958e-36	0.374434	classical		0.0633092	0.204596	0.0281867			4.69143e-23	1.29693e-21	-0.352409	classical
ENSG00000258227	CLEC5A	3.55708e-26	3.4657e-25	0.259786	classical		0.0237062	0.104805	0.0294173			3.03448e-14	4.44896e-13	-0.225472	classical
ENSG00000172243	CLEC7A	3.26839e-06	8.68983e-06	0.122636			0.489757	0.707204	0.0393503			0.00376956	0.00991887	-0.0772246
ENSG00000213719	CLIC1	0.00559853	0.0096404	0.0790842			0.163338	0.378374	0.0769765			0.741329	0.807874	0.00102208
ENSG00000169504	CLIC4	0.0827481	0.11376	0.04145			0.665055	0.831541	0.00285432			0.0846882	0.143885	-0.0386452
ENSG00000113282	CLINT1	0.392747	0.458955	0.0211515			0.913956	0.964868	0.0382041			0.860767	0.901429	0.0174575
ENSG00000115295	CLIP4	1.70714e-13	8.26378e-13	-0.186823			0.495602	0.712961	0.0012429			1.40199e-08	1.09604e-07	0.185494
ENSG00000013441	CLK1	4.2148e-13	1.97566e-12	0.286477	classical		0.0511328	0.177227	0.163516			0.00351017	0.00933267	-0.127846
ENSG00000179335	CLK3	0.14685	0.191884	-0.0235707			0.0616289	0.201006	-0.0526091			0.489823	0.587353	-0.0263698
ENSG00000113240	CLK4	0.0206807	0.0322363	-0.0399581			0.00448165	0.030834	-0.077571			0.329793	0.429828	-0.0314815
ENSG00000165959	CLMN	2.32339e-24	2.07432e-23	0.255198	classical		0.606137	0.796098	-0.00214161			7.78643e-17	1.37431e-15	-0.253598	classical
ENSG00000188603	CLN3	0.0022234	0.00405693	0.0592907			0.322618	0.563991	0.0107673			0.0833889	0.141993	-0.0491135
ENSG00000102805	CLN5	5.51607e-10	2.06134e-09	-0.0792889			0.0644511	0.207335	-0.0538955			0.0118122	0.0269817	0.0247337
ENSG00000182372	CLN8	4.98313e-31	6.06568e-30	0.421321	classical		0.000194537	0.00241932	0.173296			1.45468e-08	1.12763e-07	-0.246626	classical
ENSG00000074201	CLNS1A	0.453214	0.51982	0.0186127			0.26987	0.508597	0.0253289			0.346535	0.447202	0.00707005
ENSG00000134852	CLOCK	1.67467e-16	9.92314e-16	-0.107139			0.0682873	0.214872	-0.0516236			4.76886e-05	0.000202632	0.055821
ENSG00000171603	CLSTN1	0.710559	0.757787	0.0148121			0.464602	0.687282	-0.010014			0.246695	0.34316	-0.0237963
ENSG00000103121	CMC2	1.80665e-13	8.72707e-13	-0.102116			0.863085	0.938109	0.0105757			2.35884e-13	3.21209e-12	0.112839
ENSG00000153815	CMIP	3.33365e-05	7.87751e-05	0.1408			0.148986	0.35665	0.0471902			0.0641548	0.113539	-0.0959859
ENSG00000140931	CMTM3	1.7194e-07	5.15036e-07	0.130413			0.0389581	0.14618	0.0696612			0.0790756	0.136011	-0.0569751
ENSG00000153551	CMTM7	0.0843439	0.115803	-0.0205131			0.606049	0.796098	-0.00450032			0.255847	0.353533	0.0149877
ENSG00000180917	CMTR2	3.4493e-06	9.13379e-06	-0.0621619			0.969122	0.991815	-0.0160203			0.000414239	0.00139673	0.041539
ENSG00000133313	CNDP2	4.81319e-08	1.52962e-07	-0.113323			0.389072	0.630455	0.0747559			3.18774e-11	3.43393e-10	0.197793
ENSG00000205423	CNEP1R1	9.85252e-16	5.54763e-15	-0.110361			0.0423694	0.155174	-0.0829129			0.00349534	0.00930942	0.0257161
ENSG00000100528	CNIH1	2.37816e-09	8.39383e-09	0.166437			0.230484	0.464571	0.0276489			0.000177689	0.000658655	-0.131631
ENSG00000143771	CNIH4	4.23902e-24	3.71238e-23	-0.172319			1.17146e-05	0.000225874	-0.142106			0.0234425	0.0481115	0.0346071
ENSG00000064666	CNN2	0.642003	0.697809	-0.00887263			0.310685	0.552979	0.00857755			0.292092	0.392507	0.0151885
ENSG00000182973	CNOT10	1.60536e-05	3.96288e-05	-0.0495505			0.245204	0.480462	-0.0261646			0.0255694	0.0516453	0.0233143
ENSG00000111596	CNOT2	0.0278956	0.0423324	0.0627749			0.529883	0.740449	-0.0137947			0.094541	0.15742	-0.0790666
ENSG00000080802	CNOT4	0.0683293	0.0955985	-0.0110925			0.182424	0.40638	0.0578286			0.00213205	0.00602834	0.0626613
ENSG00000113300	CNOT6	0.65772	0.710903	0.00350769			0.241627	0.47671	0.0315425			0.0267484	0.0536957	0.0288581
ENSG00000138767	CNOT6L	1.65524e-53	4.06198e-52	-0.33832	nonclassical		1.49611e-08	6.79766e-07	-0.205151	nonclassical		7.89811e-08	5.54196e-07	0.129123
ENSG00000144580	CNOT9	0.0481801	0.0692231	0.0303599			0.0640057	0.206556	0.046263			0.31844	0.418546	0.0150973
ENSG00000173786	CNP	0.0450769	0.065111	-0.0267993			0.696076	0.850678	-0.0147799			0.0989131	0.163395	0.0161815
ENSG00000115649	CNPPD1	3.41136e-07	9.88929e-07	-0.0882937			0.775729	0.898295	-0.00932423			2.69131e-06	1.45128e-05	0.0831886
ENSG00000257727	CNPY2	0.12263	0.163305	-0.0109198			0.682019	0.842246	-0.00241014			0.193095	0.282562	0.00437102
ENSG00000137161	CNPY3	3.45519e-10	1.31475e-09	0.211151	classical		0.255595	0.493241	0.0583179			6.70923e-05	0.000276132	-0.150907
ENSG00000162852	CNST	0.0326925	0.0488524	0.0471862			0.0733771	0.227519	0.0355058			0.422939	0.523992	-0.0093268
ENSG00000044459	CNTLN	0.00145371	0.00273629	-0.046563			0.503439	0.719265	0.00139153			0.00726543	0.0176221	0.0544527
ENSG00000119397	CNTRL	5.03309e-22	3.97537e-21	-0.204591	nonclassical		1.34426e-05	0.000253861	-0.165558			0.0304456	0.0599892	0.0367391
ENSG00000106603	COA1	0.0351754	0.0521046	-0.0281396			0.891631	0.95422	0.00443184			0.0048843	0.0124181	0.0361309
ENSG00000168275	COA6	0.609352	0.667219	0.00252293			0.618096	0.802842	0.0401549			0.0608191	0.108819	0.0369169
ENSG00000135775	COG2	9.5656e-08	2.94213e-07	-0.0618739			0.0875553	0.255592	-0.0371252			0.0407066	0.0773646	0.0248915
ENSG00000136152	COG3	0.945367	0.955935	0.0184158			0.643137	0.818684	-0.00874901			0.540886	0.633842	-0.0263194
ENSG00000164597	COG5	0.425922	0.492828	0.00194078			0.0323733	0.128909	0.0483768			0.000151809	0.000573848	0.0445307
ENSG00000121058	COIL	0.00488326	0.00850124	-0.0352154			0.610732	0.798863	-0.00898726			0.0134438	0.0300212	0.0237826
ENSG00000113163	COL4A3BP	0.000490705	0.000992001	-0.100739			0.00363309	0.0262555	-0.107191			0.626415	0.709432	-0.00644058
ENSG00000130309	COLGALT1	0.657768	0.710903	0.0104798			0.967529	0.991733	-0.0215601			0.44875	0.548419	-0.0297956
ENSG00000173163	COMMD1	0.261077	0.321288	-0.00270926			0.446984	0.677414	0.0330839			0.00265218	0.00735844	0.0367777
ENSG00000145781	COMMD10	0.0110774	0.0181163	-0.0148855			0.971594	0.992481	0.00722606			0.0330042	0.0643948	0.0213609
ENSG00000114744	COMMD2	0.00308468	0.00553185	-0.0438675			0.200235	0.428781	0.0339329			1.27293e-06	7.357e-06	0.080281
ENSG00000148444	COMMD3	0.000985818	0.00190233	-0.0463917			0.00174447	0.0145288	-0.0617324			0.414101	0.51499	-0.0139178
ENSG00000110442	COMMD9	0.477557	0.543799	-0.00592236			0.173539	0.393464	0.0466208			0.00809586	0.0193802	0.0523282
ENSG00000093010	COMT	5.09228e-06	1.32625e-05	0.149708			0.717844	0.864389	0.000410013			1.73172e-05	7.97079e-05	-0.148258
ENSG00000141030	COPS3	0.000319917	0.000665805	-0.0529158			0.233063	0.467042	-0.0352215			0.0939181	0.156667	0.0167248
ENSG00000198612	COPS8	0.0397178	0.0581016	-0.0187546			0.420921	0.655004	-0.00325378			0.210662	0.303239	0.014997
ENSG00000173085	COQ2	1.66843e-07	5.00746e-07	-0.0772324			0.00799742	0.0487502	-0.0707065			0.397532	0.499801	0.00854427
ENSG00000102879	CORO1A	1.5585e-16	9.26499e-16	-0.337209	nonclassical		0.110309	0.295647	-0.148449			2.82756e-06	1.5194e-05	0.192931
ENSG00000110880	CORO1C	7.46842e-23	6.15307e-22	0.352523	classical		8.00368e-05	0.001166	0.207285	Intermediate		0.000806711	0.00250135	-0.139294
ENSG00000262246	CORO7	0.00129727	0.00245795	-0.0530906			0.659881	0.829049	0.012131			0.00133118	0.00393355	0.0613119
ENSG00000103187	COTL1	4.86045e-155	1.06213e-152	-1.00506	nonclassical		0.00508189	0.0342953	-0.129149			3.97081e-96	1.2148e-93	0.878182	Intermediate
ENSG00000138495	COX17	1.29931e-10	5.05728e-10	-0.171196			0.82392	0.921064	-0.0200355			5.87159e-08	4.17748e-07	0.147368
ENSG00000163626	COX18	5.75597e-12	2.51563e-11	-0.0565264			0.000412783	0.00453715	-0.0567577			0.892234	0.925145	0.000159003
ENSG00000240230	COX19	0.0233062	0.0358059	0.0823356			0.572275	0.771939	0.0472671			0.233304	0.328414	-0.0404036
ENSG00000203667	COX20	1.90407e-13	9.16871e-13	-0.185048			0.981975	0.997535	-0.0216077			4.68853e-12	5.5596e-11	0.164065
ENSG00000131143	COX4I1	0.000217187	0.000464432	0.109988			0.231792	0.466122	0.0546919			0.184719	0.272819	-0.0527219
ENSG00000108582	CPD	1.95292e-21	1.49615e-20	0.341379	classical		0.51324	0.727605	0.0478349			3.72411e-12	4.46213e-11	-0.290653	classical
ENSG00000137449	CPEB2	0.845657	0.874824	0.0197106			0.605093	0.795961	0.0170849			0.727322	0.796392	-0.00655801
ENSG00000113742	CPEB4	9.49149e-06	2.3998e-05	-0.145987			0.12406	0.318584	-0.0854043			0.082671	0.141243	0.0629208
ENSG00000135678	CPM	2.7719e-07	8.11242e-07	0.118785			0.00548266	0.0363058	0.0711			0.266544	0.364256	-0.048902
ENSG00000214078	CPNE1	0.203301	0.25694	-0.0324529			0.653566	0.825109	-0.0112702			0.224424	0.318553	0.0270352
ENSG00000085719	CPNE3	0.678192	0.729154	0.00105402			0.823285	0.920578	-0.00207741			0.318274	0.418498	-0.00254698
ENSG00000103381	CPPED1	7.04549e-05	0.000160058	-0.128124			0.557928	0.760645	-0.0383991			0.0167325	0.0361683	0.0844966
ENSG00000104324	CPQ	0.427871	0.494709	-0.0114716			0.467443	0.689077	-0.0295745			0.927769	0.952681	-0.0153918
ENSG00000165934	CPSF2	0.630939	0.687739	0.0146918			0.253858	0.491128	-0.0377773			0.0171163	0.0368205	-0.054583
ENSG00000149532	CPSF7	4.15836e-07	1.19491e-06	0.14753			0.833929	0.925113	0.0314067			0.000234809	0.000845128	-0.115479
ENSG00000106066	CPVL	2.7982e-68	9.95422e-67	0.74535	classical		7.87022e-22	3.0097e-19	0.651396	Intermediate		0.0409718	0.0776941	-0.0826724
ENSG00000203710	CR1	0.000141839	0.000310544	0.0823972			0.417623	0.653418	0.00292953			0.000956893	0.00291967	-0.0763023
ENSG00000113851	CRBN	1.76146e-09	6.32004e-09	-0.121598			0.00954929	0.0556819	-0.0965883			0.204821	0.296693	0.0233741
ENSG00000118260	CREB1	0.0057697	0.00991653	-0.0545721			0.449913	0.679623	-0.0394665			0.314446	0.414919	0.0135995
ENSG00000182158	CREB3L2	0.00231252	0.00421285	0.0581166			0.459649	0.684362	0.0343984			0.212735	0.305648	-0.0244762
ENSG00000146592	CREB5	8.54302e-41	1.4153e-39	0.426166	classical		0.0317398	0.127209	0.0783523			2.81599e-18	5.50965e-17	-0.335274	classical
ENSG00000111269	CREBL2	0.629238	0.686211	0.0115474			0.458254	0.684258	0.00570909			0.976625	0.984839	-0.00515463
ENSG00000164463	CREBRF	0.0123037	0.0199371	-0.114271			0.92181	0.967563	-0.0243653			0.0514659	0.0941694	0.0934313
ENSG00000137504	CREBZF	0.0732281	0.101924	-0.0212873			0.229088	0.463326	0.00772486			0.00321572	0.00869591	0.0284586
ENSG00000143162	CREG1	4.69711e-28	5.03623e-27	0.393109	classical		0.0591773	0.196217	0.126279			6.07163e-11	6.27539e-10	-0.265532	classical
ENSG00000095794	CREM	6.96819e-18	4.5038e-17	-0.143463			0.765585	0.892376	-0.010743			2.68952e-11	2.94083e-10	0.13356
ENSG00000213145	CRIP1	1.66759e-08	5.49357e-08	-0.143991			0.000439138	0.00477537	-0.126273			0.404351	0.50588	0.0195445
ENSG00000103196	CRISPLD2	8.4022e-27	8.41871e-26	0.23423	classical		0.343612	0.585748	0.0077286			7.31259e-18	1.38097e-16	-0.223316	classical
ENSG00000167193	CRK	0.336884	0.403435	0.0582693			0.342408	0.585001	0.0550946			0.727803	0.796539	-0.0106266
ENSG00000099942	CRKL	0.490147	0.556066	0.0152963			0.566667	0.767316	0.029311			0.410586	0.511866	0.0195099
ENSG00000088766	CRLS1	0.238386	0.295983	0.0308805			0.968935	0.991815	0.00380243			0.304257	0.404823	-0.0279519
ENSG00000109943	CRTAM	1.99284e-15	1.09918e-14	0.219021	classical		1.62397e-05	0.00030229	0.122591			0.00402824	0.0105211	-0.10171
ENSG00000170275	CRTAP	1.28218e-52	3.08058e-51	0.524049	classical		6.10061e-05	0.000942617	0.1473			3.19282e-21	7.71151e-20	-0.380389	classical
ENSG00000160741	CRTC2	0.220781	0.276367	0.00494888			0.576243	0.775079	0.024658			0.0599409	0.107407	0.0178855
ENSG00000140577	CRTC3	5.02348e-13	2.34038e-12	0.143678			0.00149736	0.0128198	0.0575933			0.00165957	0.00479281	-0.0856024
ENSG00000121671	CRY2	0.00251682	0.0045651	-0.0467575			0.107076	0.290065	-0.0519818			0.426726	0.527972	-0.00222609
ENSG00000112297	CRYBG1	0.00107175	0.00205957	-0.0412717			0.346397	0.588585	-0.0175384			0.0752352	0.12999	0.0227153
ENSG00000080200	CRYBG3	0.219372	0.274904	0.0340863			0.464551	0.687282	-0.0202059			0.146724	0.227165	-0.0524719
ENSG00000062485	CS	0.318914	0.38402	0.00847865			0.458375	0.684258	0.07133			0.00365091	0.00966207	0.0618613
ENSG00000184371	CSF1	7.86385e-11	3.11365e-10	0.10219			0.0679804	0.21426	0.0214342			9.61704e-06	4.67506e-05	-0.0829157
ENSG00000182578	CSF1R	5.92104e-97	3.67185e-95	-0.693252	nonclassical		0.00236558	0.0184306	-0.186352			2.87438e-49	2.69194e-47	0.526227	Intermediate
ENSG00000100368	CSF2RB	0.0297071	0.0448293	0.0601619			0.0275691	0.116389	0.0749906			0.160978	0.244613	0.0130966
ENSG00000119535	CSF3R	1.2422e-160	2.85023e-158	1.37436	classical		3.28763e-06	7.43199e-05	0.202355	Intermediate		3.68744e-92	1.0576e-89	-1.15752	classical
ENSG00000169826	CSGALNACT2	3.06081e-22	2.43432e-21	0.367001	classical		0.825773	0.922093	0.00335488			9.95214e-18	1.8641e-16	-0.372923	classical
ENSG00000169118	CSNK1G1	0.00049523	0.000999389	-0.0231082			0.393194	0.634221	-0.0113997			0.043641	0.0821446	0.0122125
ENSG00000133275	CSNK1G2	0.0221167	0.0341845	-0.0557373			0.714245	0.862545	0.00361847			0.00804057	0.0192579	0.0608061
ENSG00000151292	CSNK1G3	0.828229	0.860481	0.0208793			0.285186	0.526311	0.00560187			0.544425	0.636527	-0.0241459
ENSG00000104218	CSPP1	0.50454	0.569872	-0.00738441			0.750724	0.884486	0.00852383			0.111887	0.180852	0.0178342
ENSG00000144655	CSRNP1	8.32098e-21	6.16882e-20	0.317227	classical		0.000775165	0.00756858	0.161975			0.00010102	0.000401021	-0.155211
ENSG00000159176	CSRP1	1.86222e-08	6.11721e-08	-0.0622748			0.0332123	0.131595	-0.0410954			0.166562	0.25168	0.0191507
ENSG00000101439	CST3	2.19873e-07	6.50965e-07	-0.145677			5.64462e-06	0.000115639	0.279108	Intermediate		6.86856e-28	2.54192e-26	0.422502	Intermediate
ENSG00000121552	CSTA	1.70693e-69	6.42059e-68	0.733542	classical		0.320099	0.561873	0.109873			1.65963e-41	1.19e-39	-0.614449	classical
ENSG00000160213	CSTB	8.6764e-06	2.20587e-05	-0.167816			0.88185	0.948596	-0.0103979			0.00153337	0.0044592	0.145508
ENSG00000150527	CTAGE5	6.9674e-14	3.45285e-13	-0.133118			0.00539609	0.0360446	-0.0940543			0.0246038	0.0499367	0.0356913
ENSG00000175029	CTBP2	3.75767e-17	2.30226e-16	-0.20529	nonclassical		0.627691	0.807987	-0.0189676			1.76582e-10	1.72779e-09	0.177274
ENSG00000117151	CTBS	0.00131425	0.00248499	-0.0809963			0.41663	0.652677	-0.0525843			0.321067	0.421447	0.0195101
ENSG00000060069	CTDP1	0.00550073	0.00948622	-0.0214474			0.545101	0.751653	0.0150073			0.00899421	0.0212317	0.0311452
ENSG00000144579	CTDSP1	2.85826e-06	7.63035e-06	0.14406			0.764609	0.891688	0.0234728			0.000754582	0.00236206	-0.122804
ENSG00000137770	CTDSPL2	8.70817e-06	2.21272e-05	-0.0778851			0.667415	0.833481	0.00677652			8.78509e-06	4.30713e-05	0.0824723
ENSG00000168036	CTNNB1	3.12554e-06	8.32449e-06	0.178456			0.241761	0.476749	0.0965842			0.0674515	0.118143	-0.0728473
ENSG00000132792	CTNNBL1	0.00717546	0.0121238	-0.0568749			0.0378462	0.143061	0.0580558			1.29458e-08	1.01379e-07	0.12145
ENSG00000198561	CTNND1	0.719935	0.766538	0.02306			0.507041	0.722164	0.0276824			0.488331	0.585716	0.0012067
ENSG00000198730	CTR9	1.87694e-06	5.1087e-06	-0.0864056			0.989205	0.999221	-0.0156479			1.26023e-05	5.97438e-05	0.0709585
ENSG00000064601	CTSA	9.32826e-18	5.98704e-17	0.266517	classical		2.9429e-05	0.000496505	0.151078			0.00385151	0.0101113	-0.117203
ENSG00000164733	CTSB	5.52021e-55	1.44756e-53	0.64415	classical		5.98086e-13	8.0724e-11	0.455919	Intermediate		0.00100411	0.00304551	-0.182775
ENSG00000109861	CTSC	1.31954e-74	5.82248e-73	-0.683994	nonclassical		0.000103181	0.00145692	-0.187679			2.23419e-29	9.49322e-28	0.482218	Intermediate
ENSG00000117984	CTSD	1.90945e-41	3.23338e-40	0.567453	classical		0.00268958	0.0203626	0.205627			4.18741e-13	5.56986e-12	-0.346621	classical
ENSG00000103811	CTSH	2.4833e-24	2.20423e-23	0.35165	classical		0.000117123	0.00161494	0.213319	Intermediate		0.000357946	0.00122741	-0.130884
ENSG00000135047	CTSL	0.970492	0.97645	-0.0170509			9.44642e-08	3.2752e-06	0.334916	Intermediate		8.2597e-12	9.59589e-11	0.359061	Intermediate
ENSG00000256043	CTSO	0.456191	0.523103	-0.00658987			0.625442	0.80703	-0.0159162			0.585531	0.672423	-0.0126273
ENSG00000163131	CTSS	6.06399e-15	3.2547e-14	0.188096			0.550097	0.755207	0.056381			2.33645e-07	1.54495e-06	-0.132593
ENSG00000101160	CTSZ	0.00388718	0.00687675	0.0920991			0.0306467	0.124569	0.10443			0.690015	0.765548	0.0133783
ENSG00000143079	CTTNBP2NL	1.93804e-05	4.72815e-05	0.0909784			0.00358525	0.0259941	0.0610285			0.722208	0.792116	-0.0304844
ENSG00000107874	CUEDC2	0.743277	0.787554	0.0143075			0.803253	0.91177	0.0144481			0.804917	0.859015	-0.00120875
ENSG00000055130	CUL1	0.0623313	0.0878227	0.0545858			0.299872	0.541138	0.00977696			0.238533	0.334442	-0.0503277
ENSG00000108094	CUL2	0.00817796	0.0137216	-0.0342805			0.057998	0.193285	0.0497359			2.67633e-06	1.44491e-05	0.0786642
ENSG00000139842	CUL4A	0.33235	0.398525	-0.0286365			0.048924	0.171909	0.0765225			1.32523e-05	6.24383e-05	0.109493
ENSG00000158290	CUL4B	0.0463144	0.0667096	0.0293202			0.668702	0.834559	-0.000349463			0.484409	0.581661	-0.0244572
ENSG00000166266	CUL5	0.240957	0.29861	-0.00988275			1	1	0.011233			0.216371	0.309612	0.0185957
ENSG00000112514	CUTA	0.000333463	0.000691801	0.0949207			0.819007	0.91893	-0.00190535			0.000790648	0.00245819	-0.0967757
ENSG00000257923	CUX1	2.72588e-08	8.82161e-08	-0.200857	nonclassical		1.71563e-08	7.4274e-07	-0.314229	nonclassical		0.000625384	0.00200132	-0.115512
ENSG00000273559	CWC25	0.000434003	0.00088478	0.139841			0.960393	0.988954	0.0447882			0.0134633	0.0300502	-0.0960582
ENSG00000153015	CWC27	0.0405	0.0591517	-0.00622253			0.933448	0.974267	0.00260957			0.133766	0.210655	0.00643398
ENSG00000152404	CWF19L2	5.19536e-13	2.41555e-12	-0.124839			0.194821	0.420721	-0.0522392			0.000103576	0.000410103	0.0746383
ENSG00000168329	CX3CR1	1.99898e-65	6.64734e-64	-0.229776	nonclassical		0.0160972	0.0801727	-0.115396			4.6059e-24	1.38147e-22	0.110747
ENSG00000161921	CXCL16	1.53432e-52	3.62938e-51	-0.516649	nonclassical		0.00798983	0.0487502	-0.130355			3.0317e-23	8.53527e-22	0.396131	Intermediate
ENSG00000081041	CXCL2	1.05335e-08	3.55691e-08	0.251301	classical		0.0244423	0.106723	0.14383			0.0341439	0.0662242	-0.117151
ENSG00000169429	CXCL8	1.46204e-14	7.58113e-14	0.646907	classical		0.00218799	0.0172817	0.364253			0.0058759	0.0146866	-0.318641
ENSG00000121966	CXCR4	1.27432e-31	1.5805e-30	0.492495	classical		4.84118e-05	0.000763442	0.262738	Intermediate		2.22899e-05	0.00010048	-0.218624	classical
ENSG00000120280	CXorf21	0.266196	0.327325	0.00482616			0.149078	0.356677	-0.0393438			0.564241	0.653204	-0.0403237
ENSG00000185753	CXorf38	0.295019	0.358633	0.00786883			0.171803	0.390298	-0.0276954			0.559328	0.64899	-0.0360105
ENSG00000171604	CXXC5	1.54317e-23	1.30898e-22	0.275212	classical		4.01768e-06	8.65594e-05	0.136668			0.000304326	0.00106688	-0.133973
ENSG00000162144	CYB561A3	0.0159307	0.025384	0.0731647			0.942973	0.979406	0.0199636			0.0703363	0.122448	-0.0556128
ENSG00000114395	CYB561D2_ENSG00000114395.10	0.0110662	0.0181043	-0.0250115			0.384413	0.625809	0.0146512			0.00626567	0.0155003	0.0361107
ENSG00000166347	CYB5A	0.816217	0.850697	-0.00114061			0.0735609	0.22778	0.0516831			0.00144304	0.00421253	0.0520401
ENSG00000103018	CYB5B	0.000261536	0.000552318	-0.0329125			0.927145	0.970721	-0.00722243			0.000847095	0.00262125	0.022844
ENSG00000065615	CYB5R4	0.741374	0.785901	0.0393762			0.864934	0.938571	0.0288227			0.778822	0.837186	-0.0125893
ENSG00000051523	CYBA	8.38667e-13	3.85635e-12	-0.268642	nonclassical		0.594942	0.787252	0.0250478			2.4718e-11	2.72671e-10	0.293989	Intermediate
ENSG00000165168	CYBB	3.93583e-05	9.21506e-05	0.198542			0.0909827	0.260787	0.151962			0.26137	0.358896	-0.0495091
ENSG00000071967	CYBRD1	0.00626057	0.0106842	-0.0390367			0.550586	0.755574	-0.0144213			0.0347742	0.0672761	0.0253643
ENSG00000172115	CYCS	6.08882e-05	0.000139638	-0.0924824			0.372109	0.616144	0.0450565			8.02067e-07	4.83664e-06	0.136044
ENSG00000055163	CYFIP2	2.85508e-153	5.95544e-151	-0.420675	nonclassical		4.54975e-05	0.000727484	-0.170701			1.19541e-56	1.48263e-54	0.242169	Intermediate
ENSG00000083799	CYLD	0.758592	0.800231	0.0140806			0.0937165	0.265308	-0.0283819			0.160106	0.243609	-0.0503897
ENSG00000138061	CYP1B1	3.8016e-107	2.90759e-105	1.68797	classical		2.11997e-07	6.89968e-06	0.426607	Intermediate		1.1218e-43	8.43928e-42	-1.23358	classical
ENSG00000119004	CYP20A1	0.00334096	0.00597493	-0.0528421			0.920266	0.967421	-0.0243771			0.0392683	0.0748348	0.0282892
ENSG00000135929	CYP27A1	1.66598e-12	7.52479e-12	0.119002			0.0187214	0.0895047	0.0156663			6.30481e-06	3.16551e-05	-0.100248
ENSG00000173198	CYSLTR1	1.17999e-17	7.51037e-17	-0.11262			0.0487599	0.171726	-0.0365989			3.17089e-05	0.000139047	0.0730788
ENSG00000152207	CYSLTR2	2.30934e-15	1.27069e-14	-0.165501			0.148476	0.355986	-0.0601454			3.14931e-06	1.67464e-05	0.105509
ENSG00000120306	CYSTM1	0.0057297	0.00985148	-0.0495753			0.422797	0.657031	0.0175111			4.33448e-05	0.000186071	0.0726603
ENSG00000100055	CYTH4	0.187175	0.238796	0.0524225			0.0967184	0.27047	0.0671751			0.52446	0.619338	0.00846534
ENSG00000115165	CYTIP	5.86463e-84	3.05827e-82	-0.795446	nonclassical		2.09088e-09	1.09035e-07	-0.394205	nonclassical		3.27229e-18	6.33609e-17	0.3851	Intermediate
ENSG00000222041	CYTOR	9.34418e-14	4.59105e-13	0.17346			0.0014529	0.0125562	0.0613833			0.000316277	0.00110289	-0.11117
ENSG00000153071	DAB2	1.90102e-13	9.16363e-13	0.209675	classical		5.94085e-11	5.3456e-09	0.229976	Intermediate		0.292349	0.392698	0.0151775
ENSG00000164535	DAGLB	0.762001	0.803226	0.00706271			0.743895	0.88012	-0.01069			0.980751	0.988505	-0.0165571
ENSG00000112977	DAP	0.00402902	0.00711395	0.0830712			0.61623	0.801554	-0.0150569			0.00468874	0.0119803	-0.0953902
ENSG00000196730	DAPK1	7.79309e-10	2.8864e-09	-0.12551			0.570564	0.77032	0.0688281			1.37877e-11	1.57002e-10	0.194574
ENSG00000236709	DAPK1-IT1	9.26849e-06	2.3486e-05	-0.0949317			0.65741	0.827215	0.0498097			5.86714e-09	4.78229e-08	0.15298
ENSG00000070190	DAPP1	5.14902e-07	1.46946e-06	-0.0915101			0.01588	0.0795243	-0.0969821			0.445568	0.545257	-0.011768
ENSG00000115866	DARS	0.00127211	0.00241228	0.0666729			0.469966	0.691463	-0.0295502			0.00465221	0.0119069	-0.0928767
ENSG00000006634	DBF4	1.97347e-18	1.32208e-17	-0.149507			0.780519	0.900629	-0.018149			3.1432e-16	5.38215e-15	0.140254
ENSG00000155368	DBI	0.0176514	0.0278838	0.0724856			0.464476	0.687282	-0.0235701			0.0385586	0.0736658	-0.0865495
ENSG00000145041	DCAF1	0.831374	0.862984	0.0152633			0.694484	0.849637	0.00694453			0.928456	0.95296	-0.01329
ENSG00000122741	DCAF10	0.549768	0.613082	0.0172033			0.30662	0.548385	-0.0110082			0.338146	0.438596	-0.0244808
ENSG00000100897	DCAF11	0.206004	0.260069	0.0276099			0.450207	0.679729	0.0174155			0.738633	0.805513	-0.0116648
ENSG00000164934	DCAF13	0.16117	0.208989	0.0374772			0.0346462	0.135312	0.0581998			0.0528357	0.0962536	0.0225304
ENSG00000163257	DCAF16	0.63759	0.693841	0.0102174			0.186402	0.41198	0.0297778			0.0322105	0.062953	0.0174025
ENSG00000139990	DCAF5	1.91729e-08	6.29361e-08	-0.0818689			0.290155	0.53007	-0.0375658			0.0198765	0.0417071	0.0357944
ENSG00000143164	DCAF6	0.160723	0.208585	-0.0173205			0.616767	0.801752	-0.000342177			0.129614	0.205103	0.0193222
ENSG00000156136	DCK	1.49129e-05	3.68925e-05	-0.0412175			0.622882	0.806093	0.00672492			0.000589857	0.00190831	0.0480836
ENSG00000152457	DCLRE1C	8.51658e-07	2.38454e-06	-0.0721891			0.0895584	0.257714	-0.0323349			0.0167904	0.036237	0.0430414
ENSG00000272886	DCP1A	0.206496	0.260547	0.0587435			0.061698	0.201088	0.0857763			0.267311	0.365086	0.0229697
ENSG00000137100	DCTN3	1.58742e-07	4.77998e-07	-0.122226			0.00959506	0.055807	-0.0870703			0.0691572	0.120743	0.0419609
ENSG00000132912	DCTN4	7.22171e-08	2.24073e-07	0.152398			0.717075	0.863916	0.0222906			7.28737e-05	0.000297789	-0.129377
ENSG00000166847	DCTN5	0.459493	0.526364	-0.0016457			0.0992039	0.276242	0.0302403			0.00830698	0.0198546	0.0309999
ENSG00000104671	DCTN6	0.451819	0.518479	0.0219165			0.118753	0.309283	0.0425758			0.0130794	0.0293647	0.0228443
ENSG00000188215	DCUN1D3	2.71773e-05	6.50243e-05	0.0712818			0.0736725	0.227811	0.0483703			0.328674	0.428833	-0.0207907
ENSG00000169738	DCXR	0.000977181	0.00188891	-0.0387277			0.640752	0.81604	0.0333619			0.000380584	0.00129658	0.0661521
ENSG00000213722	DDAH2	3.53816e-06	9.35828e-06	-0.0828533			0.988483	0.999221	-0.00294781			0.000265788	0.000945505	0.0775843
ENSG00000167986	DDB1	0.106014	0.143468	-0.00998991			0.827951	0.922873	0.0161467			0.02372	0.0485291	0.0295003
ENSG00000100523	DDHD1	9.50218e-09	3.22765e-08	-0.156443			0.0182156	0.0880835	-0.101915			0.0588958	0.105823	0.0530426
ENSG00000197312	DDI2	0.000281147	0.000590202	0.0810604			0.343181	0.585558	0.0273508			0.132964	0.209609	-0.049224
ENSG00000175197	DDIT3	4.44967e-06	1.1655e-05	0.133379			0.00191156	0.0155534	0.0891749			0.900249	0.931509	-0.0446412
ENSG00000168209	DDIT4	0.00010033	0.000224482	0.0838738			0.00654133	0.0418663	0.0567971			0.66922	0.747883	-0.0296809
ENSG00000244038	DDOST	0.167691	0.216465	0.0280578			0.0341729	0.134378	0.0504243			0.0891927	0.150314	0.0258898
ENSG00000198171	DDRGK1	0.987077	0.990032	0.00892057			0.774713	0.897767	0.00324634			0.710221	0.782335	-0.00749468
ENSG00000100201	DDX17	2.88227e-14	1.46314e-13	0.275029	classical		0.129321	0.326973	0.0864787			2.05021e-06	1.13628e-05	-0.187861
ENSG00000088205	DDX18	0.0084244	0.0140888	-0.0830166			0.653828	0.825109	-0.0354753			0.0816997	0.139896	0.0494185
ENSG00000168872	DDX19A	1.81412e-07	5.42393e-07	-0.0686961			0.08204	0.244151	-0.0489187			0.0340365	0.0660716	0.020572
ENSG00000165732	DDX21	0.165631	0.213987	-0.0516481			0.26945	0.508223	0.114548			0.00266876	0.00739063	0.16818
ENSG00000089737	DDX24	1.55397e-18	1.04716e-17	-0.279735	nonclassical		0.160611	0.373187	-0.0724341			5.31944e-08	3.80232e-07	0.206946	Intermediate
ENSG00000124228	DDX27	0.0238721	0.0365773	-0.0420452			0.656868	0.82676	0.0103253			0.00926564	0.0217691	0.0478117
ENSG00000198563	DDX39B	0.118386	0.158158	-0.0359341			0.406893	0.645208	-0.00920449			0.0729148	0.126608	0.0265398
ENSG00000215301	DDX3X	0.00170698	0.00316754	0.0982894			0.83945	0.92775	0.0209914			0.0332615	0.0648415	-0.0700662
ENSG00000067048	DDX3Y	4.78382e-16	2.75445e-15	0.344667	classical		0.00620853	0.0401281	0.192637			0.00441062	0.011403	-0.155551
ENSG00000183258	DDX41	0.754553	0.79766	-0.00619267			0.577285	0.775341	-0.00280944			0.501866	0.597422	0.00451104
ENSG00000145833	DDX46	7.49923e-11	2.97957e-10	-0.207284	nonclassical		0.000122646	0.00167392	-0.21121	nonclassical		0.718557	0.789811	-0.00739145
ENSG00000105671	DDX49	0.679742	0.730352	0.000280465			0.282556	0.522843	-0.00415743			0.359083	0.460451	-0.00538424
ENSG00000108654	DDX5	7.1688e-15	3.81201e-14	0.228936	classical		0.188568	0.414236	0.0679808			2.24454e-06	1.23208e-05	-0.156065
ENSG00000107625	DDX50	3.29653e-08	1.05789e-07	-0.0789581			0.986543	0.998613	-0.00133616			1.03859e-06	6.11035e-06	0.0745865
ENSG00000278053	DDX52	2.49103e-06	6.68498e-06	-0.0772298			0.792826	0.906623	0.025892			5.50453e-06	2.80359e-05	0.0993555
ENSG00000123064	DDX54	0.566833	0.628973	0.00275708			0.450805	0.679804	0.0350586			0.0499954	0.0919555	0.0338728
ENSG00000118197	DDX59	0.358912	0.424935	0.0166827			0.610193	0.798863	0.0105282			0.93312	0.95625	-0.00319375
ENSG00000181381	DDX60L	0.000849463	0.00165388	0.140633			0.611996	0.799673	0.0387967			0.0247768	0.0502433	-0.109369
ENSG00000104325	DECR1	1.78069e-05	4.3745e-05	-0.0715759			0.405139	0.642871	0.0243099			3.08856e-06	1.64999e-05	0.0926223
ENSG00000160570	DEDD2	1.01001e-06	2.81075e-06	-0.110457			0.116324	0.306086	-0.0487345			0.00724238	0.0175755	0.0599856
ENSG00000023892	DEF6	0.0016566	0.00307904	0.0567344			0.0560216	0.18931	0.0501648			0.98235	0.989345	-0.00694194
ENSG00000140995	DEF8	0.0376853	0.0554287	0.0410199			0.311209	0.553113	0.0226773			0.764795	0.825604	-0.0158233
ENSG00000143753	DEGS1	0.0060108	0.0102887	0.0691469			0.11664	0.306564	-0.0226649			0.000607623	0.00195402	-0.0883821
ENSG00000124795	DEK	9.22661e-14	4.53815e-13	0.279845	classical		0.278166	0.517012	0.0724463			1.68026e-05	7.74945e-05	-0.200315	classical
ENSG00000119522	DENND1A	0.248089	0.306951	0.043991			0.156796	0.368239	0.048346			0.461332	0.559475	-0.00143239
ENSG00000213047	DENND1B	0.932251	0.944602	0.0139167			0.565348	0.766435	0.00551947			0.807276	0.860058	-0.0113571
ENSG00000105339	DENND3	0.12177	0.162301	-0.0265519			0.586802	0.781211	-0.0282974			0.554635	0.645985	0.0031346
ENSG00000174485	DENND4A	4.64816e-27	4.7087e-26	0.376683	classical		0.000489109	0.00518366	0.148969			1.37302e-07	9.37619e-07	-0.232423	classical
ENSG00000198837	DENND4B	0.000153636	0.000334935	-0.0513105			0.426885	0.660477	-0.0181209			0.0314123	0.0616821	0.029834
ENSG00000137145	DENND4C	1.00378e-06	2.7985e-06	0.0773138			0.00763065	0.0473567	0.0395183			0.0985733	0.16301	-0.0386546
ENSG00000184014	DENND5A	0.162388	0.210508	0.0594892			0.0946229	0.266723	0.0710654			0.497073	0.593874	-0.0034732
ENSG00000174839	DENND6A	0.00742582	0.0125283	-0.0382737			0.434494	0.665962	-0.000791335			0.0460941	0.0859458	0.0402578
ENSG00000139726	DENR	0.845002	0.874344	0.0256435			0.672859	0.837242	0.0108486			0.846505	0.890761	-0.0154354
ENSG00000136986	DERL1	0.13985	0.183678	-0.0263661			0.466998	0.688864	-0.00909165			0.28363	0.382817	0.019744
ENSG00000100418	DESI1	0.0005282	0.00106312	-0.0496695			0.445849	0.676364	-0.0104498			0.0100156	0.0233425	0.0440227
ENSG00000185000	DGAT1	0.0499423	0.0714195	-0.0183459			0.736053	0.877195	0.00580252			0.0510526	0.0935625	0.023618
ENSG00000065357	DGKA	0.00175519	0.00325044	0.0581315			0.36133	0.603181	0.0216678			0.223859	0.317985	-0.0345835
ENSG00000077044	DGKD	3.15505e-07	9.18687e-07	0.132184			0.382587	0.624353	-0.016705			5.62295e-07	3.46358e-06	-0.147889
ENSG00000153933	DGKE	0.00360259	0.0064029	-0.0356277			0.32429	0.564984	-0.02774			0.355874	0.457196	0.00730302
ENSG00000149091	DGKZ	0.103761	0.140626	0.0320249			0.96279	0.990072	-0.0375668			0.0761254	0.131183	-0.0653058
ENSG00000114956	DGUOK	2.68112e-07	7.85778e-07	-0.0753665			0.171788	0.390298	-0.00924518			0.000486477	0.00160955	0.0661003
ENSG00000117682	DHDDS	0.000176339	0.000381707	-0.0432526			0.965873	0.990897	-0.00860294			0.000675098	0.00214278	0.0366639
ENSG00000095059	DHPS	0.0217301	0.0336549	-0.0387424			0.803699	0.911786	-0.0308232			0.112891	0.182222	0.00913639
ENSG00000187630	DHRS4L2	0.00834941	0.0139786	0.0491736			0.0403503	0.149812	0.0600836			0.312489	0.413021	0.0118568
ENSG00000100612	DHRS7	0.0697199	0.0973956	0.0762774			0.0458463	0.163092	-0.043537			0.00140616	0.00411535	-0.117867
ENSG00000073737	DHRS9	2.92596e-16	1.7018e-15	0.195977			0.0056643	0.0371866	0.0674584			6.20594e-06	3.12957e-05	-0.134829
ENSG00000109606	DHX15	0.00147492	0.00277054	0.0893365			0.208823	0.439785	0.0238585			0.200976	0.292787	-0.0655831
ENSG00000067248	DHX29	0.00139634	0.00263154	-0.0458432			0.856673	0.935126	-0.0180954			0.0157784	0.0343325	0.0236194
ENSG00000174953	DHX36	0.00672679	0.0114204	-0.0741035			0.575765	0.774834	0.0209365			0.00674373	0.0165174	0.0836694
ENSG00000140829	DHX38	0.593913	0.652679	0.0119351			0.445277	0.675872	0.00948496			0.452077	0.551751	0.00312113
ENSG00000108406	DHX40	6.54482e-05	0.000149201	-0.0876426			0.0766092	0.234021	-0.0831331			0.281513	0.380519	0.00918767
ENSG00000163214	DHX57	4.46331e-10	1.67611e-09	-0.0805323			0.0043466	0.0300853	-0.0675495			0.390531	0.492077	0.0126237
ENSG00000147202	DIAPH2	0.234251	0.291243	-0.0102617			0.469748	0.691364	0.0286831			0.218075	0.311483	0.0377517
ENSG00000100697	DICER1	0.408689	0.474924	0.00965613			0.20201	0.431776	-0.0356701			0.384123	0.485872	-0.0443773
ENSG00000101191	DIDO1	0.0684977	0.095805	-0.0139796			0.619069	0.803531	0.0152762			0.0220115	0.0455414	0.0281818
ENSG00000160305	DIP2A	0.00160059	0.00298461	-0.0350596			0.592855	0.786077	-0.00376421			0.00346076	0.00924076	0.0296224
ENSG00000066084	DIP2B	0.661744	0.714527	0.00441218			0.70465	0.855008	0.023759			0.123713	0.197193	0.0204706
ENSG00000138463	DIRC2	1.60365e-07	4.82566e-07	-0.0821573			0.00999537	0.0573124	-0.0775289			0.475024	0.572749	-0.00146662
ENSG00000083520	DIS3	0.000234824	0.000499586	-0.0700859			0.16232	0.376429	-0.0365739			0.119148	0.1909	0.0288864
ENSG00000130826	DKC1	0.429243	0.496059	-0.0065404			0.0502344	0.175038	0.0625589			4.60076e-05	0.000195852	0.066208
ENSG00000231607	DLEU2	0.000394204	0.00080795	-0.0492512			0.887557	0.951413	-0.0181975			0.00681152	0.0166443	0.0326291
ENSG00000075711	DLG1	0.136814	0.180258	-0.00161225			0.725752	0.869803	-0.00148432			0.329794	0.429828	0.00188576
ENSG00000119689	DLST	0.108808	0.146946	-0.0144448			0.680424	0.842246	-0.0111223			0.370821	0.473088	0.00107311
ENSG00000137038	DMAC1	0.000981456	0.00189638	-0.0362749			0.583004	0.778639	0.015638			3.38936e-05	0.00014785	0.0519808
ENSG00000135164	DMTF1	0.00779484	0.0131075	-0.0460098			0.885738	0.950855	0.00325144			0.0119117	0.0271685	0.0474975
ENSG00000172869	DMXL1	0.379054	0.444879	0.0395252			0.224606	0.456677	0.0394253			0.457567	0.557118	-0.00348991
ENSG00000104093	DMXL2	1.13261e-35	1.55151e-34	0.593083	classical		0.232822	0.466867	0.0836109			1.21266e-20	2.83924e-19	-0.521107	classical
ENSG00000086061	DNAJA1	0.124934	0.16615	-0.0811739			0.61059	0.798863	-0.0196856			0.209632	0.302136	0.0500019
ENSG00000132002	DNAJB1	0.394865	0.460888	0.0633759			0.531045	0.741044	-0.0243869			0.167428	0.252739	-0.089071
ENSG00000090520	DNAJB11	0.0143012	0.0229469	0.0665494			0.519009	0.73279	0.0274922			0.457795	0.557247	-0.0392539
ENSG00000164031	DNAJB14	3.22549e-13	1.52911e-12	-0.176278			0.195444	0.421076	-0.0696975			1.8423e-05	8.43745e-05	0.102418
ENSG00000135924	DNAJB2	0.142457	0.186622	-0.00609479			0.944191	0.979406	0.0159888			0.152795	0.234821	0.0212007
ENSG00000105993	DNAJB6	2.40397e-13	1.14557e-12	0.266056	classical		0.250706	0.486464	-0.0878195			4.26697e-15	6.79901e-14	-0.351305	classical
ENSG00000128590	DNAJB9	0.566042	0.62858	0.014582			0.48138	0.700274	-0.00531525			0.939041	0.960174	-0.018921
ENSG00000136770	DNAJC1	0.000331865	0.000688796	-0.047988			0.0368234	0.140819	-0.0463488			0.77899	0.837186	-0.0059103
ENSG00000077232	DNAJC10	0.000676043	0.00133722	0.0957867			0.695179	0.850034	0.00325274			0.00247625	0.00694168	-0.0914849
ENSG00000138246	DNAJC13	0.00013923	0.000305267	-0.0533638			0.304829	0.546003	-0.025457			0.0262738	0.0528586	0.032154
ENSG00000120675	DNAJC15	0.402836	0.468835	0.022119			0.754721	0.886237	0.00831404			0.748392	0.813253	-0.00830618
ENSG00000205981	DNAJC19	0.00148216	0.00278299	-0.0295898			0.0655005	0.209269	-0.0252883			0.419131	0.520539	0.00496223
ENSG00000105821	DNAJC2	0.0131091	0.0211749	-0.0437574			0.216511	0.447151	-0.0464444			0.560433	0.64985	-0.00420787
ENSG00000059769	DNAJC25	6.89692e-06	1.77211e-05	-0.0510245			0.588458	0.782325	-0.00639177			2.64349e-05	0.000117548	0.0425361
ENSG00000102580	DNAJC3	0.0167691	0.0265907	0.0725688			0.48106	0.700274	0.0234218			0.343398	0.444403	-0.0460641
ENSG00000110011	DNAJC4	0.154831	0.201566	0.0503495			0.586451	0.781197	0.00997183			0.171665	0.257357	-0.0384188
ENSG00000101152	DNAJC5	0.25349	0.313127	0.0407795			0.189598	0.414712	-0.0524843			0.00584395	0.0146146	-0.0892549
ENSG00000013563	DNASE1L1	0.807605	0.843445	0.0177099			0.443235	0.673661	-0.0115217			0.386075	0.487803	-0.0337024
ENSG00000105612	DNASE2	0.0807195	0.111372	0.0460911			0.00377253	0.0270166	0.112448			0.0108751	0.0251288	0.0702649
ENSG00000087470	DNM1L	6.13415e-09	2.10859e-08	-0.135136			0.0316181	0.127004	-0.0773628			0.0106141	0.0246125	0.0643142
ENSG00000079805	DNM2	0.373356	0.43909	0.0438088			0.609884	0.798863	-0.0178184			0.0914496	0.153441	-0.0634155
ENSG00000107554	DNMBP	4.89459e-05	0.000113212	-0.0719559			0.203297	0.433256	-0.0433893			0.0889387	0.149996	0.0291434
ENSG00000130816	DNMT1	0.366958	0.43312	0.00264039			0.0567042	0.190661	0.0570578			0.000279736	0.000987468	0.0547389
ENSG00000123992	DNPEP	0.387572	0.453716	-0.00749218			0.523205	0.73579	-3.9089e-05			0.23599	0.331382	0.00795108
ENSG00000112667	DNPH1	2.00748e-06	5.44142e-06	-0.0485132			0.490824	0.708522	0.024113			4.9424e-09	4.06464e-08	0.0718749
ENSG00000067334	DNTTIP2	7.50526e-39	1.17951e-37	0.562254	classical		0.000578397	0.00600512	0.180384			3.56964e-14	5.18388e-13	-0.381519	classical
ENSG00000135905	DOCK10	8.41667e-06	2.14578e-05	0.145215			0.0169835	0.0837137	0.0692377			0.167559	0.252771	-0.0728118
ENSG00000147251	DOCK11	0.00210787	0.00386611	-0.0653038			0.031179	0.126062	-0.0496792			0.608882	0.692652	0.0189555
ENSG00000134516	DOCK2	1.47246e-19	1.02692e-18	-0.339433	nonclassical		0.207628	0.438474	-0.0441328			1.32291e-11	1.51016e-10	0.299941	Intermediate
ENSG00000147459	DOCK5	2.27635e-11	9.46213e-11	-0.225268	nonclassical		0.426025	0.660303	-0.0712408			2.1565e-06	1.18945e-05	0.159344
ENSG00000107099	DOCK8	0.000555877	0.00111297	-0.122661			0.333944	0.577201	-0.0636078			0.139304	0.217511	0.055492
ENSG00000147443	DOK2	0.426843	0.493769	-0.00951348			0.799517	0.910418	0.0281598			0.0691989	0.120743	0.0435037
ENSG00000146094	DOK3	8.22157e-11	3.24968e-10	0.196943			0.0239943	0.105469	0.0585851			0.000709569	0.00223641	-0.140009
ENSG00000083097	DOPEY1	1.70881e-10	6.62307e-10	-0.0680171			0.0100265	0.0573124	-0.0535983			0.0967325	0.160428	0.0142323
ENSG00000142197	DOPEY2	0.00297473	0.00534705	-0.0271954			0.574471	0.773547	-0.004562			0.0364409	0.0702045	0.0233766
ENSG00000104885	DOT1L	1.08191e-07	3.29893e-07	0.155392			0.370012	0.613878	0.0523316			0.00052692	0.00172445	-0.109099
ENSG00000167261	DPEP2	0.000267866	0.000564387	-0.0780434			0.158739	0.370715	-0.0679785			0.175965	0.262517	0.0104767
ENSG00000179085	DPM3	0.0262308	0.0399645	-0.0244023			0.403266	0.642	-0.0198342			0.250383	0.347132	0.00296492
ENSG00000074603	DPP8	0.0213403	0.0331294	-0.0391029			0.328586	0.5713	-0.0220687			0.285103	0.384467	0.0174165
ENSG00000142002	DPP9	0.800837	0.837711	-0.00292041			0.141439	0.34543	0.00820225			0.0617942	0.110117	0.0108921
ENSG00000162961	DPY30	0.00109806	0.00210406	-0.0355202			0.367586	0.610957	-0.0213567			0.0610938	0.109217	0.0145732
ENSG00000188641	DPYD	2.23056e-18	1.48779e-17	0.334161	classical		0.121171	0.313799	0.0937139			1.63705e-08	1.26259e-07	-0.245848	classical
ENSG00000092964	DPYSL2	1.51085e-12	6.86465e-12	0.254857	classical		6.57845e-05	0.00100294	0.207255	Intermediate		0.557511	0.647571	-0.0430236
ENSG00000136048	DRAM1	0.000143703	0.000314025	0.13141			0.000116558	0.00161494	0.130777			0.21984	0.313209	-0.00632013
ENSG00000156171	DRAM2	0.0871266	0.119493	0.0413612			0.0276756	0.116624	0.0925541			0.0125257	0.0283574	0.0530019
ENSG00000175550	DRAP1	1.60108e-117	1.56327e-115	-0.839665	nonclassical		1.07548e-15	2.35018e-13	-0.411385	nonclassical		1.96923e-28	7.65832e-27	0.435054	Intermediate
ENSG00000111817	DSE	4.39209e-74	1.88367e-72	0.831385	classical		1.26524e-09	6.99538e-08	0.313888	Intermediate		6.54983e-22	1.64247e-20	-0.522156	classical
ENSG00000151914	DST	0.000316068	0.000658691	-0.0757717			0.975474	0.993662	0.00905142			0.000264815	0.000943507	0.0877062
ENSG00000125868	DSTN	1.40532e-47	2.87902e-46	-0.449447	nonclassical		1.15098e-06	2.95465e-05	-0.279207	nonclassical		1.40668e-07	9.57755e-07	0.174961
ENSG00000133059	DSTYK	0.720889	0.767198	-0.00712228			0.788972	0.904696	-0.0170908			0.959335	0.973118	-0.0112395
ENSG00000125821	DTD1	8.71176e-09	2.96795e-08	-0.0726136			0.0864419	0.253252	-0.0374389			0.00265762	0.00736462	0.0370046
ENSG00000163840	DTX3L	0.409731	0.475893	0.0263209			0.594034	0.787185	0.0237436			0.497967	0.594632	0.00456462
ENSG00000169718	DUS1L	0.592158	0.651189	0.00525936			0.585385	0.780456	-0.0130781			0.984697	0.991177	-0.0171247
ENSG00000120129	DUSP1	2.73221e-12	1.21729e-11	0.337971	classical		0.0333063	0.131595	0.210751			0.00568014	0.0142283	-0.141297
ENSG00000143507	DUSP10	0.000342943	0.000709542	0.0933194			0.15762	0.368871	0.0509297			0.266007	0.363955	-0.0441458
ENSG00000167065	DUSP18	0.254666	0.314325	-0.0296765			0.210667	0.44137	-0.0522078			0.974524	0.983742	-0.0165086
ENSG00000158050	DUSP2	0.567612	0.629628	0.00422222			0.0584369	0.194465	0.101457			0.000709295	0.00223641	0.0999358
ENSG00000112679	DUSP22	0.00627156	0.010699	0.0705859			0.370865	0.614626	-0.0298299			0.000479639	0.00159164	-0.0978337
ENSG00000188542	DUSP28	0.0221673	0.0342395	0.0443266			0.971761	0.992481	0.00234409			0.118073	0.189561	-0.0406497
ENSG00000108861	DUSP3	5.41983e-07	1.54386e-06	0.121283			0.0655306	0.209269	0.063349			0.103329	0.169167	-0.0568892
ENSG00000138166	DUSP5	1.36494e-06	3.76651e-06	-0.0637307			0.632548	0.810602	0.0105468			0.00024137	0.000866702	0.0606337
ENSG00000139318	DUSP6	4.67181e-41	7.8531e-40	0.791817	classical		0.00330773	0.0242867	0.340753			2.80953e-16	4.84697e-15	-0.481708	classical
ENSG00000164086	DUSP7	0.00429324	0.00754853	-0.0260194			0.004384	0.0302985	-0.0567008			0.114671	0.18477	-0.0291016
ENSG00000128951	DUT	0.00874378	0.0145751	-0.0410437			0.602077	0.793262	-0.0167036			0.120141	0.192033	0.022406
ENSG00000161202	DVL3	0.812112	0.847188	0.0188411			0.689094	0.846658	-0.00731381			0.454759	0.55414	-0.0266983
ENSG00000141627	DYM	0.357673	0.423577	0.0251539			0.632415	0.810602	-0.018338			0.197645	0.288483	-0.0426345
ENSG00000088986	DYNLL1	1.00632e-06	2.8039e-06	-0.11393			0.100725	0.278643	-0.0393035			0.00450413	0.0115925	0.0776892
ENSG00000264364	DYNLL2	0.240371	0.298125	-0.014502			0.0742426	0.228657	-0.076424			0.151049	0.23284	-0.0609075
ENSG00000146425	DYNLT1	0.00823215	0.0138025	0.0828125			0.395868	0.636301	0.0207937			0.191089	0.28088	-0.0593161
ENSG00000165169	DYNLT3	0.181793	0.232993	-0.0137229			0.87747	0.945016	-0.0081395			0.401988	0.503501	0.00447095
ENSG00000157540	DYRK1A	0.016565	0.026276	0.0900297			0.191026	0.416248	-0.0428889			0.000701364	0.00221511	-0.133122
ENSG00000127334	DYRK2	5.83027e-14	2.9145e-13	-0.099977			0.179106	0.400865	-0.0645394			0.00185888	0.00532153	0.033849
ENSG00000135636	DYSF	2.61669e-15	1.43636e-14	0.146132			0.183058	0.406734	0.0261553			4.46875e-08	3.23456e-07	-0.119155
ENSG00000169016	E2F6	4.55329e-06	1.1906e-05	0.0743235			0.0184803	0.0888954	0.0408673			0.244583	0.340945	-0.0315409
ENSG00000144597	EAF1	2.26782e-77	1.06194e-75	0.753138	classical		1.30642e-05	0.000247734	0.223305	Intermediate		1.12224e-31	5.30926e-30	-0.532646	classical
ENSG00000145088	EAF2	5.09304e-08	1.6152e-07	-0.0551242			0.539209	0.74666	-0.00488394			3.19296e-06	1.69477e-05	0.0506932
ENSG00000147654	EBAG9	0.0335012	0.0498985	-0.016078			0.419958	0.65475	-0.0117325			0.345258	0.44618	0.00563164
ENSG00000255423	EBLN2	0.71847	0.765334	0.00610936			0.24069	0.476644	0.016987			0.0659329	0.11597	0.00882007
ENSG00000281649	EBLN3P	0.57437	0.635435	0.020371			0.319503	0.561861	0.060192			0.0829039	0.141377	0.0415775
ENSG00000117395	EBNA1BP2	7.07177e-08	2.20016e-07	-0.048926			0.146181	0.352324	-0.026602			0.0206632	0.0431408	0.0202773
ENSG00000122882	ECD	0.165577	0.213977	-0.0141969			0.635982	0.812903	-0.00418833			0.272988	0.371073	0.012877
ENSG00000117298	ECE1	2.17891e-08	7.09654e-08	0.162831			0.0179017	0.0871212	0.115493			0.182176	0.269941	-0.0456857
ENSG00000104823	ECH1	0.967719	0.974432	0.0107661			0.0946922	0.266754	-0.0389947			0.116356	0.187061	-0.045153
ENSG00000093144	ECHDC1	0.114464	0.153536	-0.000225033			0.512677	0.727031	-0.011105			0.836623	0.884144	-0.0158383
ENSG00000167969	ECI1	0.503104	0.569077	0.0126451			0.135156	0.334625	0.0417325			0.0421597	0.0796176	0.0322606
ENSG00000134109	EDEM1	7.33251e-09	2.51111e-08	0.174286			0.0411618	0.151842	0.0557883			0.00341796	0.009152	-0.119923
ENSG00000116406	EDEM3	0.00978266	0.0161775	0.0751555			0.53581	0.743298	-0.017191			0.00169767	0.00489052	-0.094253
ENSG00000107938	EDRF1	0.0337928	0.0503164	-0.0259874			0.886695	0.950933	0.00220073			0.00854504	0.0202967	0.0334116
ENSG00000102189	EEA1	0.851401	0.879379	0.031999			0.830674	0.924421	0.0152351			0.85147	0.89496	-0.0101816
ENSG00000074266	EED	1.16136e-24	1.04911e-23	-0.11182			0.209429	0.440859	-0.0354464			5.00459e-12	5.91909e-11	0.0778724
ENSG00000156508	EEF1A1	7.6056e-08	2.35348e-07	0.0599167			0.00517086	0.0346917	0.0564777			0.409248	0.510814	0.00213699
ENSG00000114942	EEF1B2	0.118121	0.158035	-0.0917029			0.669216	0.834746	0.00725718			0.0337415	0.0656101	0.0993577
ENSG00000104529	EEF1D	0.381694	0.44752	-0.0426882			0.323259	0.564472	-0.0604519			0.377288	0.479738	-0.0208096
ENSG00000229715	EEF1DP3	1.28088e-17	8.10752e-17	-0.0874735			0.230514	0.464571	-0.0440591			0.00035814	0.00122741	0.033721
ENSG00000124802	EEF1E1	0.338825	0.405536	-0.00486623			0.0591706	0.196217	0.0417634			5.40061e-05	0.00022592	0.0466268
ENSG00000167658	EEF2	9.5908e-22	7.48506e-21	0.357943	classical		0.000210783	0.00257257	0.232366	Intermediate		0.000677317	0.00214804	-0.125284
ENSG00000142634	EFHD2	0.369122	0.435143	0.025191			0.229806	0.463965	0.099251			0.147916	0.228701	0.091439
ENSG00000135766	EGLN1	0.164256	0.212509	-0.018821			0.134053	0.33412	0.0203465			0.00293644	0.00804979	0.0362988
ENSG00000120738	EGR1	1.03435e-09	3.78822e-09	0.198266			0.0291511	0.119926	0.0861212			0.00248853	0.00696334	-0.1258
ENSG00000122877	EGR2	7.83504e-06	2.00083e-05	0.0813078			0.125139	0.320459	0.0440098			0.168182	0.253378	-0.0340241
ENSG00000179388	EGR3	0.230206	0.286758	-0.0118698			0.451401	0.679863	0.0397665			0.00435155	0.0112757	0.0525171
ENSG00000173442	EHBP1L1	4.3714e-11	1.7784e-10	-0.223746	nonclassical		0.0291361	0.119926	-0.126739			0.0152424	0.0334037	0.0946157
ENSG00000110047	EHD1	0.00154678	0.00289131	0.129143			0.177917	0.399442	0.091808			0.372541	0.474623	-0.0290589
ENSG00000103966	EHD4	0.00112635	0.00215279	0.121661			0.0496494	0.173527	0.111856			0.81792	0.867846	-0.00847445
ENSG00000181090	EHMT1	0.000698894	0.00137708	-0.0674237			0.0962728	0.269717	-0.0879087			0.87303	0.911152	-0.0177095
ENSG00000255302	EID1	0.266755	0.327924	0.0331369			0.816469	0.917878	-0.0108148			0.380115	0.482365	-0.0415755
ENSG00000255150	EID3	0.539073	0.602982	0.0200176			0.143198	0.347882	0.0290674			0.25715	0.354586	0.00722777
ENSG00000173812	EIF1	0.380329	0.446033	-0.0562969			0.400704	0.640347	-0.0313563			0.914365	0.941445	0.0302117
ENSG00000198692	EIF1AY	1.04999e-07	3.20371e-07	-0.0939578			0.015891	0.0795243	-0.0854015			0.223627	0.317814	0.00592231
ENSG00000144895	EIF2A	0.709183	0.756671	0.00281764			0.224221	0.456297	-0.00471257			0.761646	0.8232	-0.00217531
ENSG00000055332	EIF2AK2	0.0537863	0.0766063	0.10526			0.151807	0.359919	0.058207			0.435794	0.536442	-0.059934
ENSG00000172071	EIF2AK3	0.000335569	0.000695855	0.055387			0.0724706	0.225164	0.0393291			0.66938	0.747883	-0.0151715
ENSG00000128829	EIF2AK4	0.00345718	0.00617556	-0.0501636			0.303048	0.544087	-0.0154988			0.100782	0.165827	0.0356206
ENSG00000111361	EIF2B1	0.0229339	0.0352693	-0.0118965			0.365129	0.607313	-0.00218751			0.246687	0.34316	0.0106562
ENSG00000145191	EIF2B5	0.0199468	0.0311771	-0.0249077			0.505373	0.720011	-0.0132472			0.307669	0.408062	0.00869073
ENSG00000107581	EIF3A	0.0171702	0.0271703	0.0459371			0.547083	0.752792	0.0350754			0.530109	0.624562	0.00460171
ENSG00000104131	EIF3J	8.4387e-06	2.15021e-05	0.138693			0.904993	0.960456	0.0197833			0.00213823	0.00604207	-0.115976
ENSG00000161960	EIF4A1	8.70526e-11	3.432e-10	0.193052			0.00125576	0.0112115	0.158297			0.190094	0.279597	-0.0331516
ENSG00000156976	EIF4A2	4.3653e-05	0.000101635	-0.127261			0.0171346	0.0843677	-0.10349			0.429413	0.530009	0.0216184
ENSG00000141543	EIF4A3	0.652181	0.706663	0.0107674			0.454948	0.681828	0.0171831			0.527955	0.622344	0.00876334
ENSG00000151247	EIF4E	1.45706e-43	2.64287e-42	0.54432	classical		2.66892e-09	1.36085e-07	0.311307	Intermediate		3.67462e-07	2.32271e-06	-0.241039	classical
ENSG00000163412	EIF4E3	1.04419e-10	4.09556e-10	0.186791			0.0857125	0.251976	0.029157			0.000111968	0.000438392	-0.151694
ENSG00000187840	EIF4EBP1	0.0333001	0.0496472	0.0552992			0.434854	0.666155	0.0182697			0.557541	0.647571	-0.0386294
ENSG00000110321	EIF4G2	1.45556e-09	5.27612e-09	-0.274311	nonclassical		0.120848	0.313799	-0.0775019			0.000283089	0.000997768	0.205891	Intermediate
ENSG00000075151	EIF4G3	2.12455e-09	7.54611e-09	0.142329			0.921296	0.967467	0.0146275			1.21451e-05	5.79332e-05	-0.123893
ENSG00000100664	EIF5	1.08902e-26	1.08642e-25	0.411479	classical		0.0122961	0.065919	0.176409			1.05148e-07	7.24514e-07	-0.232745	classical
ENSG00000158417	EIF5B	1.53667e-17	9.68648e-17	-0.212835	nonclassical		0.120592	0.313361	-0.0504819			1.16058e-08	9.11967e-08	0.162448
ENSG00000120690	ELF1	0.00617673	0.0105568	0.0443619			0.985429	0.998613	0.00243863			0.256212	0.353824	-0.026618
ENSG00000109381	ELF2	1.23097e-11	5.23533e-11	-0.20555	nonclassical		0.000133036	0.00176957	-0.165367			0.220747	0.314209	0.0420252
ENSG00000102034	ELF4	0.638937	0.694807	0.0200082			0.224984	0.457039	-0.00184827			0.626413	0.709432	-0.0132572
ENSG00000111145	ELK3	1.85074e-59	5.30817e-58	0.637036	classical		0.00513721	0.0345669	0.169374			3.64687e-25	1.17856e-23	-0.459815	classical
ENSG00000158711	ELK4	0.335959	0.402537	-0.0058991			0.827566	0.922872	5.17428e-05			0.454567	0.554053	0.00797973
ENSG00000105656	ELL	2.24709e-13	1.07416e-12	0.20195	classical		0.565319	0.766435	0.0202514			2.65049e-08	1.98096e-07	-0.185079
ENSG00000118985	ELL2	0.00133178	0.00251503	0.108024			0.451565	0.679863	0.0514581			0.239791	0.33559	-0.0529425
ENSG00000155849	ELMO1	0.00870272	0.0145119	0.0678536			0.317382	0.560179	0.0470358			0.786946	0.843366	-0.0215407
ENSG00000156030	ELMSAN1	1.46169e-06	4.0214e-06	0.15861			0.74237	0.879612	0.010281			0.000428549	0.00143444	-0.145644
ENSG00000012660	ELOVL5	1.72432e-05	4.24058e-05	0.12079			0.105034	0.285714	0.0280955			0.0131226	0.0294329	-0.0973298
ENSG00000134759	ELP2	3.79184e-15	2.04956e-14	-0.116854			0.000276222	0.00329242	-0.10125			0.385089	0.486824	0.0169596
ENSG00000170571	EMB	5.16418e-48	1.07233e-46	0.475152	classical		0.233674	0.467653	0.0293087			2.10071e-29	9.00951e-28	-0.432809	classical
ENSG00000161671	EMC10	0.137412	0.18089	0.0801595			0.0303993	0.124094	0.11764			0.0755773	0.130483	0.0366223
ENSG00000125037	EMC3	0.432515	0.499198	-0.00405187			0.352864	0.594643	-0.000629783			0.319197	0.419352	-0.00429793
ENSG00000143924	EML4	0.00287345	0.00517515	-0.0762449			0.579727	0.776296	0.0416456			0.000224768	0.000813453	0.122577
ENSG00000134531	EMP1	1.96177e-60	5.84583e-59	0.878103	classical		4.20572e-07	1.23718e-05	0.341225	Intermediate		2.96501e-18	5.76543e-17	-0.533612	classical
ENSG00000142227	EMP3	9.04719e-11	3.56068e-10	-0.250072	nonclassical		0.0370272	0.14094	0.120731			3.21325e-15	5.19212e-14	0.353397	Intermediate
ENSG00000171617	ENC1	3.13387e-05	7.43989e-05	0.0862656			0.415769	0.652519	-0.011976			9.1607e-06	4.47694e-05	-0.0992847
ENSG00000106991	ENG	0.186807	0.238459	0.0313607			0.472545	0.693158	0.0403763			0.257769	0.355333	0.018389
ENSG00000074800	ENO1	0.732734	0.77854	-0.0416058			0.639118	0.814698	-0.0908512			0.409505	0.510935	-0.045772
ENSG00000132199	ENOSF1	3.28634e-05	7.77407e-05	0.0800967			0.821804	0.919911	0.0228005			0.00507485	0.0128367	-0.0570539
ENSG00000143420	ENSA	0.307117	0.371275	0.0486312			0.237397	0.472766	0.0800486			0.168352	0.253467	0.0374723
ENSG00000138185	ENTPD1	5.34951e-18	3.48211e-17	0.260991	classical		0.00380095	0.0271268	0.106205			7.40036e-06	3.66668e-05	-0.163352
ENSG00000197217	ENTPD4	0.842281	0.871921	0.0282339			0.543794	0.750517	0.0165662			0.840397	0.887386	-0.00798141
ENSG00000120533	ENY2	8.43266e-15	4.4327e-14	-0.253762	nonclassical		0.846916	0.931638	-0.0348567			6.68506e-10	6.22266e-09	0.220478	Intermediate
ENSG00000183495	EP400	0.053036	0.0755845	-0.0180322			0.206606	0.43712	-0.0267115			0.885779	0.920064	-0.00993327
ENSG00000159023	EPB41	0.0147124	0.023549	0.0681386			0.872207	0.942847	0.00284521			0.0488556	0.0901845	-0.0628616
ENSG00000079819	EPB41L2	0.206273	0.260337	-0.00316063			0.000949875	0.00891406	0.0823479			1.32869e-12	1.68496e-11	0.0851022
ENSG00000082397	EPB41L3	0.415799	0.482331	0.0452311			0.260105	0.497758	0.112579			0.095216	0.158371	0.077083
ENSG00000224032	EPB41L4A-AS1	0.540969	0.604899	0.00508911			0.836172	0.926384	0.0104803			0.474463	0.572524	0.00470442
ENSG00000135999	EPC2	0.00124356	0.00236008	0.0826088			0.0357993	0.138519	0.0589004			0.955659	0.971107	-0.0231965
ENSG00000152223	EPG5	0.110482	0.148812	0.00127051			1	1	0.012537			0.251755	0.348507	0.00777316
ENSG00000178567	EPM2AIP1	0.0116849	0.0190015	-0.0210402			0.212445	0.441937	-0.00394777			0.351192	0.451814	0.0174406
ENSG00000063245	EPN1	4.30956e-10	1.62103e-09	-0.141045			0.242333	0.477401	-0.0328145			4.54797e-05	0.000193965	0.107432
ENSG00000136628	EPRS	0.00544603	0.00941312	-0.0344113			0.658156	0.8277	-0.00360328			0.00322098	0.00870498	0.0274843
ENSG00000085832	EPS15	0.00541431	0.00936534	-0.066396			0.0526811	0.180818	-0.0660477			0.954437	0.970896	0.00394112
ENSG00000151491	EPS8	4.01428e-60	1.17808e-58	-0.185057			0.00156083	0.013224	-0.0803845			1.22083e-19	2.59369e-18	0.105843
ENSG00000133106	EPSTI1	0.00154615	0.00289131	-0.076919			0.651763	0.824177	-0.0321841			0.0151573	0.0332491	0.0412441
ENSG00000164307	ERAP1	0.671261	0.723103	0.0142679			0.783994	0.901465	0.0204667			0.42116	0.522353	0.0110395
ENSG00000164308	ERAP2	1.09474e-05	2.74974e-05	-0.07536			0.792584	0.906572	0.0427577			4.71132e-05	0.000200373	0.113848
ENSG00000112851	ERBIN	0.0104035	0.0171117	0.11038			0.120983	0.313799	0.0987818			0.968715	0.979602	-0.00984873
ENSG00000082805	ERC1	1.77273e-08	5.83578e-08	0.140022			0.0360604	0.13906	0.0805592			0.091892	0.153959	-0.0508271
ENSG00000012061	ERCC1	0.0370006	0.0545266	0.0712432			0.963704	0.990073	-0.000703866			0.0590268	0.105976	-0.074061
ENSG00000225830	ERCC6	0.0428855	0.062279	-0.0344764			0.134074	0.33412	0.0603073			0.000151039	0.000571409	0.0943292
ENSG00000182150	ERCC6L2	0.260189	0.320281	-0.00712258			0.794716	0.908007	-0.0174999			0.461727	0.559658	-0.011963
ENSG00000124882	EREG	3.47781e-11	1.4237e-10	0.352841	classical		0.0317884	0.127292	0.14352			0.000257613	0.000920706	-0.229438	classical
ENSG00000113719	ERGIC1	1.64779e-10	6.39198e-10	-0.184329			0.320155	0.561873	-0.00840102			5.35214e-06	2.73203e-05	0.170484
ENSG00000087502	ERGIC2	0.0678557	0.0950519	-0.0251891			0.598164	0.790376	0.0299618			0.0023775	0.00668118	0.0584647
ENSG00000104714	ERICH1	5.52264e-12	2.41596e-11	-0.201906	nonclassical		0.000478804	0.00510984	-0.197723			0.431222	0.531813	-0.000452168
ENSG00000147475	ERLIN2	0.566884	0.628973	0.0136773			0.945351	0.979993	0.0018507			0.799632	0.85417	-0.00991919
ENSG00000136541	ERMN	7.6566e-11	3.03946e-10	-0.0670048			0.22573	0.458193	-0.0215629			0.000176165	0.000654062	0.0456987
ENSG00000178607	ERN1	0.00266388	0.0048185	0.0866628			0.206181	0.437028	0.0668291			0.59861	0.684476	-0.0209127
ENSG00000197930	ERO1A	0.393973	0.460153	0.0433412			0.217928	0.449439	0.0501017			0.218187	0.311531	0.0101685
ENSG00000086619	ERO1B	0.661936	0.714568	-0.00244974			0.822487	0.919911	0.0128016			0.225883	0.320426	0.0168793
ENSG00000089248	ERP29	2.49902e-12	1.11992e-11	0.24105	classical		0.896287	0.956002	0.012349			7.20897e-09	5.83456e-08	-0.2299	classical
ENSG00000023318	ERP44	0.635529	0.692085	-0.00755776			0.261502	0.498974	-0.0165978			0.938372	0.960125	-0.0040776
ENSG00000213462	ERV3-1	0.478693	0.544552	0.0203815			0.6617	0.830233	0.00697836			0.73158	0.800146	-0.0168916
ENSG00000260565	ERVK13-1	1.29374e-09	4.70441e-09	-0.0710684			0.181937	0.405546	-0.0313087			0.00220188	0.00620284	0.0391064
ENSG00000141446	ESCO1	0.000568238	0.00113573	-0.0603404			0.629187	0.808511	-0.0229129			0.0435417	0.082025	0.0335069
ENSG00000089048	ESF1	2.17001e-13	1.03839e-12	-0.115816			0.0124956	0.0665915	-0.0833201			0.0206184	0.0430865	0.0298473
ENSG00000173153	ESRRA	2.74381e-09	9.64115e-09	-0.0866221			0.459858	0.684362	-0.00649423			7.29686e-05	0.000297912	0.0781925
ENSG00000139641	ESYT1	0.0145524	0.0233336	-0.0295955			0.62498	0.80703	0.0115404			0.00133389	0.00393412	0.0397717
ENSG00000117868	ESYT2	3.17135e-09	1.11179e-08	0.179618			0.291014	0.530578	0.0792268			0.00249711	0.00698308	-0.0973058
ENSG00000105755	ETHE1	1.00075e-07	3.06368e-07	0.090021			0.779302	0.900131	0.0127659			0.000359507	0.00123026	-0.0760329
ENSG00000139163	ETNK1	0.000105949	0.000236133	-0.073844			0.0512739	0.177574	-0.0485969			0.0853161	0.144738	0.0284799
ENSG00000157557	ETS2	0.000112823	0.000250482	0.208972	classical		0.29947	0.54105	0.144768			0.185423	0.273692	-0.0753208
ENSG00000117036	ETV3	3.23614e-26	3.16645e-25	0.371634	classical		0.00295457	0.0220464	0.17879			1.44432e-07	9.79025e-07	-0.196025
ENSG00000139083	ETV6	2.76542e-08	8.93068e-08	0.166014			0.00114686	0.0104631	0.1397			0.465146	0.562614	-0.0275318
ENSG00000142694	EVA1B	9.86426e-08	3.02587e-07	0.0955706			0.0804743	0.241213	0.00960221			0.000217287	0.000790746	-0.0862857
ENSG00000126860	EVI2A	3.83632e-28	4.17177e-27	0.419968	classical		0.765589	0.892376	0.00914452			4.78071e-22	1.21208e-20	-0.416729	classical
ENSG00000185862	EVI2B	0.18625	0.23788	0.0508637			3.36247e-06	7.56391e-05	-0.28237	nonclassical		2.42317e-14	3.57554e-13	-0.350087	classical
ENSG00000067208	EVI5	0.360894	0.426951	-0.0103962			0.0983318	0.27448	-0.0434965			0.492699	0.59003	-0.0251735
ENSG00000196405	EVL	4.00745e-105	2.96616e-103	-0.471456	nonclassical		0.0228384	0.101951	-0.0932047			2.298e-58	3.10162e-56	0.391595	Intermediate
ENSG00000131558	EXOC4	0.387778	0.453842	-0.0116692			0.898365	0.95697	-0.0155382			0.81764	0.86775	-0.00379311
ENSG00000138190	EXOC6	0.808464	0.844151	0.00268856			0.182858	0.406734	0.00307045			0.0833649	0.141993	-0.00106921
ENSG00000171311	EXOSC1	2.01502e-08	6.58613e-08	-0.0725536			0.908273	0.962157	-0.0173869			1.237e-06	7.17648e-06	0.0561147
ENSG00000171824	EXOSC10	1.93774e-07	5.77422e-07	-0.0523155			0.0239933	0.105469	-0.053261			0.316674	0.416753	-0.00170444
ENSG00000223496	EXOSC6	5.81785e-06	1.50497e-05	-0.0687094			0.113839	0.301622	-0.0370592			0.0127309	0.0286523	0.0348567
ENSG00000108799	EZH1	0.994589	0.995717	0.0089627			0.600059	0.791645	-0.00555319			0.990157	0.994927	-0.0174309
ENSG00000106462	EZH2	0.00448766	0.00786325	-0.00974492			0.250382	0.486247	-0.0032656			0.143168	0.222636	0.00603451
ENSG00000092820	EZR	0.728445	0.774342	-0.0285547			0.0566739	0.190661	0.148781			0.000406761	0.00137454	0.191412
ENSG00000124491	F13A1	4.42302e-24	3.86614e-23	0.240717	classical		0.156206	0.367416	0.0199035			1.40852e-14	2.12622e-13	-0.217774	classical
ENSG00000198734	F5	2.71386e-19	1.86715e-18	0.199577			0.769093	0.894416	0.00800838			1.79833e-13	2.47824e-12	-0.185212
ENSG00000162585	FAAP20	0.826984	0.859382	0.0313165			0.914465	0.965152	0.0282449			0.754827	0.817729	-0.00787091
ENSG00000164687	FABP5	7.39462e-08	2.29283e-07	0.120016			0.000466181	0.00501008	0.0914608			0.336451	0.436767	-0.0359507
ENSG00000149485	FADS1	4.61911e-06	1.20644e-05	0.0704276			0.00121245	0.0109097	0.0592023			0.675769	0.754159	-0.00912635
ENSG00000185104	FAF1	0.112212	0.150921	-0.0171714			0.134986	0.334616	-0.0296269			0.647136	0.728047	-0.0131211
ENSG00000113194	FAF2	0.000221264	0.000472269	-0.0421926			0.00493953	0.0336313	-0.0520175			0.757567	0.820039	-0.00998313
ENSG00000162636	FAM102B	0.0673151	0.0943907	-0.0333621			0.0980552	0.273874	-0.05384			0.966151	0.978459	-0.0166564
ENSG00000145569	FAM105A	0.138045	0.181515	0.034258			0.249616	0.485377	0.0322483			0.732903	0.800975	0.000607164
ENSG00000065809	FAM107B	4.0245e-53	9.82364e-52	0.670565	classical		0.121105	0.313799	0.151385			2.66825e-25	8.68413e-24	-0.514171	classical
ENSG00000125898	FAM110A	7.02659e-26	6.75996e-25	-0.225938	nonclassical		0.00377372	0.0270166	-0.123378			1.88843e-05	8.61432e-05	0.101415
ENSG00000166801	FAM111A	1.09888e-07	3.34846e-07	0.150494			0.0565543	0.190661	0.0539278			0.00745719	0.0180111	-0.103628
ENSG00000138439	FAM117B	3.06943e-22	2.43696e-21	-0.162027			0.140954	0.344655	-0.0434546			1.79961e-09	1.57004e-08	0.115903
ENSG00000100376	FAM118A	2.91833e-14	1.47817e-13	-0.102427			0.0834607	0.247417	-0.0527408			0.0001442	0.000547356	0.0498149
ENSG00000122591	FAM126A	6.69488e-62	2.07586e-60	-0.449649	nonclassical		0.00159517	0.013407	-0.191697			8.71812e-21	2.06224e-19	0.251507	Intermediate
ENSG00000155744	FAM126B	1.50134e-06	4.12308e-06	-0.0571663			0.914974	0.965467	0.0382751			7.56067e-06	3.73879e-05	0.0932463
ENSG00000135842	FAM129A	2.53085e-19	1.74385e-18	0.208865	classical		2.27181e-07	7.34178e-06	0.141417			0.0864907	0.146352	-0.0610902
ENSG00000175182	FAM131A	0.00346526	0.00618758	-0.0362764			0.357083	0.598589	-0.0308775			0.356331	0.457655	0.00529881
ENSG00000234545	FAM133B	6.63214e-08	2.07464e-07	-0.233125	nonclassical		0.084523	0.249759	-0.0850583			0.0061034	0.0151561	0.152809
ENSG00000230562	FAM133DP	1.00445e-11	4.30789e-11	-0.0633884			0.167458	0.384534	-0.0188491			2.17293e-05	9.82419e-05	0.0439974
ENSG00000035141	FAM136A	0.00490223	0.00852456	-0.0410377			0.665179	0.831541	-0.0232239			0.0974974	0.16158	0.0212297
ENSG00000051009	FAM160A2	0.000459193	0.000932405	0.0754018			0.552239	0.756654	0.0314573			0.109415	0.177423	-0.0428777
ENSG00000151553	FAM160B1	0.631272	0.687938	0.0172482			0.978884	0.995368	-0.00148531			0.626044	0.709432	-0.0200734
ENSG00000114023	FAM162A	1.82673e-14	9.41895e-14	-0.0881245			0.734517	0.876872	-0.0187416			3.79361e-08	2.78097e-07	0.0646561
ENSG00000054965	FAM168A	0.125207	0.166447	-0.008255			0.685487	0.845164	-0.00781741			0.538959	0.63223	-0.000410236
ENSG00000152102	FAM168B	0.300145	0.364189	0.0337122			0.0262446	0.112557	0.030236			0.333749	0.433874	-0.00948648
ENSG00000113391	FAM172A	1.42284e-07	4.30133e-07	-0.0721812			0.270159	0.508795	-0.0147032			0.00026997	0.000958152	0.0565708
ENSG00000151327	FAM177A1	0.00548637	0.00946859	-0.0407375			0.345477	0.588054	-0.0180339			0.0738196	0.128026	0.025073
ENSG00000125386	FAM193A	0.886766	0.907329	0.0149717			0.111595	0.298433	0.0501153			0.0235573	0.0482953	0.035557
ENSG00000164125	FAM198B	1.16455e-14	6.08671e-14	0.208253	classical		0.559974	0.762021	0.0515281			3.28599e-07	2.11527e-06	-0.149235
ENSG00000237765	FAM200B	9.50427e-13	4.35715e-12	0.180079			0.6304	0.808752	0.0125614			1.43436e-08	1.11564e-07	-0.173007
ENSG00000163946	FAM208A	0.474352	0.540703	0.0058518			0.969079	0.991815	-0.00471649			0.606923	0.691109	-0.0129685
ENSG00000108021	FAM208B	0.226954	0.283092	-0.0133578			0.762047	0.889604	-0.00534301			0.336163	0.436641	0.0116265
ENSG00000116199	FAM20B	0.000637248	0.00126642	-0.048327			0.191537	0.416965	0.00770083			7.62706e-06	3.76755e-05	0.0536279
ENSG00000177150	FAM210A	0.39075	0.457044	-0.00360876			0.0207858	0.0957692	0.0500724			7.15576e-06	3.55772e-05	0.0550817
ENSG00000124098	FAM210B	0.396616	0.462651	0.0203878			0.407801	0.645977	-0.0218621			0.0967011	0.160428	-0.0393962
ENSG00000197852	FAM212B	9.43668e-24	8.09438e-23	-0.150722			0.053758	0.18369	-0.0930937			9.995e-07	5.9031e-06	0.0615861
ENSG00000047346	FAM214A	0.780744	0.820246	0.014286			0.620801	0.804535	0.000460325			0.545848	0.637657	-0.0138144
ENSG00000005238	FAM214B	0.0344727	0.0511628	-0.0542622			0.14326	0.347882	-0.0375329			0.749809	0.8146	0.0230763
ENSG00000196227	FAM217B	4.08674e-05	9.56351e-05	-0.0550184			0.00187011	0.0152493	-0.0655494			0.689779	0.765548	-0.00928028
ENSG00000219626	FAM228B	0.293683	0.357294	-0.0076362			0.536283	0.74373	0.00870276			0.0661742	0.116305	0.0142976
ENSG00000188820	FAM26F	3.72036e-21	2.80802e-20	-0.307886	nonclassical		0.121416	0.314081	0.0759778			3.89601e-24	1.17624e-22	0.402406	Intermediate
ENSG00000122376	FAM35A	0.00351177	0.00625845	-0.0413115			0.349026	0.591439	-0.0337439			0.179935	0.267224	0.00921586
ENSG00000119979	FAM45A	2.43769e-14	1.24433e-13	-0.186677			0.0147046	0.0753046	-0.112381			0.00291413	0.00799818	0.0702841
ENSG00000112773	FAM46A	3.16866e-25	2.90819e-24	-0.296072	nonclassical		0.34605	0.588522	-0.0417239			4.79626e-13	6.32472e-12	0.250643	Intermediate
ENSG00000197872	FAM49A	1.92305e-32	2.43782e-31	-0.433268	nonclassical		0.39384	0.634374	-0.0721199			7.58269e-18	1.42611e-16	0.360117	Intermediate
ENSG00000189319	FAM53B	0.0321798	0.0481804	-0.0237414			0.331458	0.574419	0.0375144			0.00139101	0.00407883	0.058418
ENSG00000120709	FAM53C	0.000677274	0.00133908	-0.0526423			0.861801	0.937166	-0.028462			0.0508432	0.0932531	0.0178755
ENSG00000139146	FAM60A	1.39264e-08	4.63438e-08	-0.0639101			0.452439	0.679998	-0.030578			0.00176267	0.00506504	0.028375
ENSG00000009780	FAM76A	0.00196097	0.00360821	-0.039746			0.773483	0.897086	-0.0110605			0.00845256	0.0201396	0.0307534
ENSG00000077458	FAM76B	7.10964e-08	2.20895e-07	-0.0890288			0.00152696	0.0130004	-0.0862915			0.46831	0.565695	-0.000310009
ENSG00000126882	FAM78A	0.0529333	0.0754616	0.0323115			0.0939044	0.26542	-0.0135868			0.00670187	0.0164465	-0.0443561
ENSG00000137414	FAM8A1	0.0779631	0.107927	0.000915877			0.524805	0.73709	0.00960765			0.298828	0.399453	0.00490047
ENSG00000006607	FARP2	2.20786e-21	1.68583e-20	-0.124584			0.474448	0.693503	-0.0224008			2.05449e-12	2.55503e-11	0.103371
ENSG00000026103	FAS	0.059733	0.084395	0.0324357			0.341628	0.584841	-0.0252253			0.0146738	0.032343	-0.054102
ENSG00000149806	FAU	0.883611	0.904302	-0.0444678			0.837518	0.927006	-0.00571786			0.900061	0.931509	0.0349631
ENSG00000105202	FBL	0.013023	0.0210432	0.0781256			0.00204829	0.0163793	0.114722			0.121409	0.193925	0.0342423
ENSG00000165140	FBP1	2.9045e-11	1.19648e-10	-0.184901			0.0524708	0.1805	0.126444			2.34365e-24	7.21814e-23	0.331034	Intermediate
ENSG00000112787	FBRSL1	0.639216	0.694945	-0.00090571			0.276424	0.516179	-0.0213333			0.50183	0.597422	-0.0183416
ENSG00000107872	FBXL15	0.0117645	0.0191038	-0.0224092			0.509211	0.724355	-0.0107856			0.352527	0.45315	0.00907284
ENSG00000108306	FBXL20	3.59063e-05	8.44562e-05	-0.0561038			0.739507	0.878487	0.00570365			8.22971e-06	4.04782e-05	0.0582168
ENSG00000118564	FBXL5	4.31121e-18	2.83035e-17	0.334158	classical		0.718177	0.864563	-0.00834843			7.62451e-15	1.17443e-13	-0.344251	classical
ENSG00000135108	FBXO21	1.17209e-08	3.94046e-08	-0.0703457			0.0444551	0.159753	-0.0527416			0.0509524	0.0934161	0.0202978
ENSG00000167196	FBXO22	1.61478e-17	1.0151e-16	-0.137619			0.0125337	0.0665915	-0.0814073			0.000406726	0.00137454	0.0575605
ENSG00000147364	FBXO25	9.17865e-08	2.8269e-07	-0.0603095			0.0539052	0.183919	-0.0322345			0.0137556	0.0306428	0.0301806
ENSG00000143756	FBXO28	0.0154962	0.0247432	-0.0324002			0.627652	0.807987	-0.00384614			0.00607795	0.0151093	0.0288962
ENSG00000110429	FBXO3	0.00723956	0.0122231	-0.0371915			0.383414	0.625227	-0.0165088			0.249047	0.345697	0.0204973
ENSG00000118496	FBXO30	0.160946	0.208785	-0.00591558			0.753741	0.885993	-0.00505627			0.565524	0.65436	-0.00174382
ENSG00000165355	FBXO33	2.24101e-08	7.2936e-08	-0.138024			0.32863	0.5713	-0.0633936			0.000348513	0.0012007	0.0800067
ENSG00000178974	FBXO34	1.06074e-06	2.94657e-06	-0.144096			0.0367996	0.140819	-0.115939			0.163942	0.248212	0.0312466
ENSG00000145868	FBXO38	3.31401e-05	7.83513e-05	-0.044404			0.162416	0.376429	-0.0308629			0.44454	0.544943	0.00813157
ENSG00000037637	FBXO42	2.79026e-15	1.52616e-14	-0.122027			0.257228	0.495143	-0.049574			2.55345e-07	1.67877e-06	0.0691897
ENSG00000100225	FBXO7	0.00765498	0.0128902	-0.0379033			0.0806141	0.241394	-0.0550754			0.999229	0.999883	-0.0187096
ENSG00000164117	FBXO8	1.91833e-09	6.83479e-09	-0.0520896			0.984753	0.998613	0.00151345			5.99076e-08	4.24909e-07	0.0523829
ENSG00000112146	FBXO9	0.00129396	0.00245269	-0.0513085			0.0721969	0.224466	-0.0521283			0.443	0.543854	-0.000599429
ENSG00000119402	FBXW2	0.179871	0.230824	0.0250543			0.315689	0.558496	-0.0516051			0.00567232	0.0142164	-0.0737092
ENSG00000109670	FBXW7	0.090268	0.123506	-0.0472279			0.247929	0.483059	-0.057002			0.981468	0.988794	-0.0134593
ENSG00000186431	FCAR	2.66876e-39	4.29717e-38	0.37728	classical		0.143711	0.34821	0.0123258			1.40995e-24	4.40153e-23	-0.356591	classical
ENSG00000158869	FCER1G	7.56718e-114	6.80898e-112	-0.936738	nonclassical		6.55509e-07	1.82311e-05	-0.243377	nonclassical		2.09665e-49	2.00448e-47	0.690309	Intermediate
ENSG00000119616	FCF1	0.0153247	0.024495	-0.0250088			0.493712	0.711796	-0.0198917			0.155195	0.237794	0.00775903
ENSG00000150337	FCGR1A	6.29737e-08	1.97665e-07	0.087394			0.0201477	0.0941543	0.0293494			0.00629595	0.0155669	-0.0628827
ENSG00000143226	FCGR2A	3.7527e-15	2.03319e-14	0.31999	classical		0.113087	0.299974	0.118602			3.57145e-06	1.86304e-05	-0.20876	classical
ENSG00000244682	FCGR2C	3.85706e-09	1.34703e-08	-0.0669948			0.595114	0.787252	-0.0228496			6.14112e-05	0.00025366	0.0456362
ENSG00000203747	FCGR3A	0	0	-2.61083	nonclassical		3.01423e-28	2.76646e-25	-0.841322	nonclassical		1.801e-257	8.2648e-254	1.77547	Intermediate
ENSG00000104870	FCGRT	1.17405e-24	1.05849e-23	0.359406	classical		0.0018322	0.015068	0.175695			1.56749e-06	8.8044e-06	-0.176351
ENSG00000157107	FCHO2	0.18482	0.236381	-0.00432988			0.00719719	0.0451201	-0.0499322			0.101136	0.166284	-0.0434626
ENSG00000137478	FCHSD2	0.0341776	0.0507412	0.058956			0.858617	0.935921	0.0181994			0.108694	0.176379	-0.0443371
ENSG00000085265	FCN1	7.1105e-111	5.93275e-109	1.2149	classical		7.81347e-19	2.75816e-16	0.770507	Intermediate		4.45458e-23	1.23891e-21	-0.428567	classical
ENSG00000079459	FDFT1	0.302594	0.366671	0.0245211			0.653968	0.825109	0.000436123			0.45225	0.551815	-0.0257404
ENSG00000160752	FDPS	0.379995	0.445756	-0.00112017			0.84871	0.932167	0.00858869			0.204307	0.296229	0.0161531
ENSG00000137714	FDX1	0.583694	0.643424	-0.0126816			0.145473	0.351322	0.0131946			0.0514602	0.0941694	0.0290528
ENSG00000141965	FEM1A	0.139463	0.183274	-0.0074201			0.791672	0.906207	0.00812331			0.111054	0.179763	0.0138789
ENSG00000169018	FEM1B	0.0117221	0.0190551	0.0644395			0.309546	0.552263	0.0505739			0.954869	0.970896	-0.00549696
ENSG00000145780	FEM1C	3.93868e-10	1.48885e-09	-0.215246	nonclassical		0.411415	0.648127	-0.0365884			9.62693e-07	5.72996e-06	0.180668
ENSG00000149781	FERMT3	7.4296e-13	3.43694e-12	0.217608	classical		0.000320528	0.00372381	0.159297			0.115688	0.186278	-0.0560364
ENSG00000182511	FES	2.18749e-17	1.35471e-16	0.194874			0.159714	0.372045	0.0381075			1.18679e-08	9.30971e-08	-0.158883
ENSG00000126262	FFAR2	0.27505	0.337127	0.0508153			0.0316334	0.127004	0.102152			0.0203626	0.0426686	0.0532708
ENSG00000146192	FGD2	4.43233e-47	8.6553e-46	-0.339202	nonclassical		0.741624	0.879612	-0.0397441			2.23528e-32	1.10298e-30	0.296817	Intermediate
ENSG00000127084	FGD3	2.12626e-11	8.86663e-11	-0.0951783			0.0013372	0.0117781	-0.0758014			0.209509	0.302054	0.0231897
ENSG00000139132	FGD4	0.0382613	0.056186	-0.0317046			0.481866	0.700274	0.00935258			0.37127	0.473287	0.0350521
ENSG00000180263	FGD6	0.92129	0.935354	0.014227			0.23417	0.468238	0.0235533			0.217486	0.310917	0.00565353
ENSG00000127418	FGFRL1	0.000795871	0.00155547	-0.0371104			0.45455	0.681786	-0.0163672			0.164765	0.249294	0.0180431
ENSG00000127951	FGL2	0.47151	0.538115	0.0806759			0.437311	0.668272	0.138374			0.153982	0.236329	0.0651133
ENSG00000000938	FGR	0.00845207	0.0141299	0.131374			0.00440804	0.0304188	0.21399			0.221636	0.315278	0.073187
ENSG00000183386	FHL3	0.00323798	0.00579528	0.0560628			0.436899	0.667865	0.0116846			0.0991198	0.163619	-0.0443982
ENSG00000135723	FHOD1	0.345966	0.41216	0.0339879			0.0309399	0.125427	-0.0375201			0.00631925	0.0155993	-0.0670267
ENSG00000168386	FILIP1L	1.8855e-09	6.73352e-09	-0.0929487			0.0243197	0.106492	-0.0407846			0.0231517	0.0476213	0.0513106
ENSG00000145216	FIP1L1	0.0044573	0.00781602	-0.0416615			0.166748	0.383561	-0.0203199			0.310135	0.410383	0.0238276
ENSG00000119321	FKBP15	0.00787361	0.0132303	0.0869017			0.433069	0.665334	-0.0248005			0.0100853	0.0234574	-0.104937
ENSG00000173486	FKBP2	0.00789065	0.0132541	-0.0489201			0.553481	0.757191	0.0389437			0.000507315	0.00167246	0.0852626
ENSG00000100442	FKBP3	0.814611	0.849217	0.00163102			0.149153	0.356677	0.0440207			0.0074157	0.0179392	0.0443311
ENSG00000096060	FKBP5	0.0248075	0.0379345	-0.0234459			0.868296	0.940858	0.0269925			0.029002	0.0575401	0.0501062
ENSG00000154803	FLCN	6.27597e-15	3.36454e-14	0.189002			1.13566e-06	2.94437e-05	0.141289			0.323676	0.424143	-0.0433692
ENSG00000151702	FLI1	0.0369494	0.0544687	-0.0342733			0.150248	0.358175	-0.0416322			0.994088	0.996912	-0.00843629
ENSG00000196924	FLNA	0.00582214	0.00998796	-0.153082			0.795198	0.908007	-0.080158			0.143893	0.223535	0.0690053
ENSG00000137312	FLOT1	8.56517e-16	4.85254e-15	0.196785			0.00372862	0.0268284	0.0473909			3.73533e-06	1.94347e-05	-0.149514
ENSG00000132589	FLOT2	0.552083	0.61493	0.0127169			0.466186	0.688551	-0.0269866			0.315183	0.415523	-0.0444974
ENSG00000248905	FMN1	1.43585e-10	5.57925e-10	0.0912157			0.088445	0.256661	0.00886895			8.30587e-06	4.08091e-05	-0.0823306
ENSG00000157827	FMNL2	1.88735e-75	8.57528e-74	-0.10962			0.0106766	0.0600238	-0.0348385			5.699e-31	2.66864e-29	0.0788862
ENSG00000102081	FMR1	0.00352573	0.00627603	-0.0493305			0.45753	0.684059	-0.00691354			0.0609909	0.109075	0.0417708
ENSG00000187239	FNBP1	0.00012829	0.000281956	-0.13634			0.0580467	0.193306	-0.0777237			0.111323	0.180007	0.0638778
ENSG00000109920	FNBP4	0.505523	0.570724	-0.0216013			0.744103	0.88012	-0.0333047			0.786861	0.843366	-0.0100874
ENSG00000102531	FNDC3A	0.00660371	0.011228	0.0619885			0.0312336	0.126172	0.0442769			0.932146	0.955678	-0.0161974
ENSG00000075420	FNDC3B	3.31436e-17	2.03337e-16	0.29535	classical		0.00979394	0.056605	0.0972572			2.37992e-06	1.30483e-05	-0.201971	classical
ENSG00000217128	FNIP1	3.16395e-11	1.29869e-10	0.223261	classical		0.103087	0.282259	0.0877795			0.000745565	0.00233543	-0.131696
ENSG00000052795	FNIP2	4.23083e-27	4.29542e-26	0.439578	classical		2.30251e-08	9.60564e-07	0.311241	Intermediate		0.00708792	0.0172554	-0.125741
ENSG00000110203	FOLR3	4.00095e-19	2.73219e-18	0.176426			0.375347	0.61848	0.0149137			7.83458e-11	8.00732e-10	-0.152842
ENSG00000170345	FOS	1.26134e-17	7.99488e-17	0.584871	classical		0.941228	0.978988	0.12111			3.11406e-11	3.37835e-10	-0.469046	classical
ENSG00000125740	FOSB	1.24201e-109	9.99929e-108	1.35062	classical		1.93763e-10	1.48196e-08	0.620353	Intermediate		4.61363e-33	2.37887e-31	-0.735833	classical
ENSG00000175592	FOSL1	4.49201e-17	2.73756e-16	0.184244			0.042239	0.154944	0.0237555			4.62458e-09	3.83072e-08	-0.162539
ENSG00000075426	FOSL2	1.04809e-08	3.54174e-08	0.194636			0.0087222	0.051982	0.189469			0.724446	0.794001	0.0113744
ENSG00000198815	FOXJ3	0.00486046	0.00846477	-0.0561901			0.0915853	0.261697	-0.0828972			0.948128	0.966072	-0.0244771
ENSG00000164916	FOXK1	0.0355563	0.052584	-0.0308903			0.216328	0.446974	-0.0302865			0.844292	0.889249	0.00137539
ENSG00000170802	FOXN2	1.02137e-29	1.1866e-28	-0.247698	nonclassical		2.81547e-05	0.000483417	-0.189927			0.000769672	0.0024017	0.0594533
ENSG00000053254	FOXN3	0.0315107	0.0472866	0.0679396			0.375625	0.618717	0.06037			0.937841	0.960016	-0.00122114
ENSG00000150907	FOXO1	1.13537e-33	1.47598e-32	-0.276836	nonclassical		0.0271533	0.115376	-0.0906583			4.86806e-13	6.401e-12	0.18899
ENSG00000118689	FOXO3	2.7353e-12	1.21749e-11	0.261126	classical		0.109767	0.294918	-0.0654991			4.12095e-14	5.94687e-13	-0.318017	classical
ENSG00000114861	FOXP1	1.11152e-13	5.43793e-13	-0.214308	nonclassical		0.000184195	0.00232218	-0.142266			0.06299	0.11165	0.061733
ENSG00000242094	FOXP1-IT1	1.29257e-22	1.04614e-21	-0.136033			0.000413277	0.00453715	-0.126305			0.328218	0.428504	0.00188649
ENSG00000136877	FPGS	0.593013	0.651974	-0.0017112			0.812191	0.91531	-0.0115336			0.829329	0.877719	-0.00855912
ENSG00000171051	FPR1	1.21447e-36	1.70957e-35	0.442831	classical		0.300502	0.541422	0.069551			2.70723e-20	6.08993e-19	-0.37071	classical
ENSG00000165879	FRAT1	0.185732	0.23735	-0.0151736			0.305762	0.547461	-0.0454879			0.619329	0.703142	-0.0319292
ENSG00000181274	FRAT2	4.43527e-13	2.07477e-12	-0.109287			0.00829448	0.0501494	-0.0818206			0.00615933	0.0152702	0.0304466
ENSG00000109536	FRG1	0.0409151	0.05972	-0.0435737			0.11299	0.299974	0.0493674			6.73323e-06	3.36586e-05	0.0957894
ENSG00000282826	FRG1CP	0.00359692	0.00639531	-0.0399564			0.137773	0.339549	-0.0531996			0.944536	0.963217	-0.012774
ENSG00000276291	FRG1HP	0.0923752	0.126126	-0.0265844			0.447598	0.678121	-0.0189918			0.647135	0.728047	0.00889294
ENSG00000114541	FRMD4B	1.04722e-09	3.83231e-09	0.140278			0.0145122	0.074576	0.0554891			0.0110485	0.0254782	-0.0866209
ENSG00000126391	FRMD8	0.963976	0.971598	0.0106559			0.133896	0.33412	0.0185982			0.144819	0.224671	0.00530572
ENSG00000166225	FRS2	0.169368	0.218445	-0.00833323			0.256151	0.494105	0.032646			0.00673765	0.0165166	0.0393631
ENSG00000073910	FRY	0.0211808	0.0329041	-0.00584108			0.138542	0.340896	-0.0350097			0.626761	0.709649	-0.0321942
ENSG00000075539	FRYL	1.91019e-05	4.6627e-05	-0.0857033			0.0166056	0.0824711	-0.0704802			0.503919	0.599244	0.0211688
ENSG00000106701	FSD1L	0.0109154	0.0178831	0.0548259			0.310523	0.552964	0.00905648			0.217352	0.310822	-0.0456743
ENSG00000167996	FTH1	1.69851e-36	2.36913e-35	-0.387551	nonclassical		0.760965	0.889213	-0.00851027			8.46042e-30	3.66273e-28	0.377799	Intermediate
ENSG00000087086	FTL	6.84739e-71	2.61856e-69	-0.634432	nonclassical		0.0110913	0.0615031	0.0551595			3.24293e-70	7.44091e-68	0.707624	Intermediate
ENSG00000230590	FTX	0.714016	0.761119	0.0222014			0.35378	0.595779	-0.0448018			0.12697	0.201545	-0.0646126
ENSG00000179163	FUCA1	0.00153808	0.00287975	0.0767586			0.0181657	0.0879352	0.101038			0.24617	0.342741	0.0270575
ENSG00000001036	FUCA2	0.350285	0.416872	0.0369504			0.221816	0.45301	0.0589257			0.160511	0.244063	0.019916
ENSG00000148803	FUOM	8.92058e-07	2.49461e-06	0.0887814			1.88055e-07	6.16416e-06	0.11827			0.019102	0.0403772	0.0305714
ENSG00000140564	FURIN	1.1517e-19	8.08126e-19	0.232638	classical		0.0018509	0.0151404	0.0889289			1.84009e-06	1.02602e-05	-0.146898
ENSG00000089280	FUS	0.218583	0.274214	-0.0596009			0.0918588	0.262037	0.104826			0.000733113	0.00230428	0.167197
ENSG00000196371	FUT4	0.272506	0.334455	0.039284			0.148227	0.355575	0.0508895			0.406197	0.507774	0.00808252
ENSG00000137726	FXYD6	2.38147e-08	7.73432e-08	0.0923232			0.0257378	0.110902	0.0294555			0.00269493	0.00745003	-0.0656968
ENSG00000082074	FYB1	0.0346669	0.0514178	0.0964135			0.852774	0.933701	0.0235945			0.0602383	0.107898	-0.0803157
ENSG00000010810	FYN	0.240697	0.298449	-0.0313555			0.043457	0.157391	-0.0751338			0.366117	0.468258	-0.0374882
ENSG00000122068	FYTTD1	0.0211622	0.0328864	-0.0423343			0.302089	0.542577	-0.0204073			0.290972	0.391346	0.0223307
ENSG00000123689	G0S2	1.56322e-15	8.69527e-15	-0.160142			0.971399	0.992481	0.0867685			8.57403e-15	1.31593e-13	0.25439	Intermediate
ENSG00000092140	G2E3	7.8249e-13	3.61252e-12	-0.0965643			0.232732	0.466867	-0.0401108			0.000224183	0.000811979	0.0535516
ENSG00000145907	G3BP1	0.0104122	0.0171199	0.0894663			0.453364	0.680788	0.0347029			0.277133	0.375851	-0.0494024
ENSG00000160211	G6PD	0.0210681	0.0327623	0.0581817			0.909741	0.962972	0.00316397			0.146893	0.227196	-0.050542
ENSG00000171298	GAA	0.00675379	0.0114605	0.0652295			0.833004	0.924911	0.0349823			0.172753	0.258565	-0.0232933
ENSG00000109458	GAB1	4.74045e-11	1.91834e-10	-0.0600671			0.120948	0.313799	-0.0415783			0.00601277	0.0149716	0.0177932
ENSG00000033327	GAB2	0.756917	0.799975	0.0274082			0.402043	0.641731	-0.0025665			0.292429	0.392698	-0.034869
ENSG00000160219	GAB3	0.254649	0.314325	0.0365573			0.799075	0.910208	0.0118804			0.446226	0.545916	-0.0228901
ENSG00000139112	GABARAPL1	0.000952035	0.00184341	0.124297			0.285915	0.526332	0.0285511			0.0583652	0.104993	-0.10369
ENSG00000204681	GABBR1	0.00023616	0.000502195	-0.0503681			0.559078	0.761481	-0.0430371			0.212585	0.305528	0.00155695
ENSG00000154727	GABPA	0.131421	0.173902	-0.00875699			0.757687	0.887449	0.0106462			0.101067	0.166236	0.0179976
ENSG00000104064	GABPB1	0.988568	0.99116	0.0320186			0.106515	0.288717	-0.0152627			0.179189	0.266289	-0.0423928
ENSG00000244879	GABPB1-AS1	0.000191438	0.000413221	0.132421			0.240751	0.476644	0.0589475			0.177938	0.264772	-0.0658149
ENSG00000143458	GABPB2	0.000120344	0.000265892	-0.0572656			0.84181	0.928754	-0.0217312			0.000467554	0.00155366	0.0363031
ENSG00000116717	GADD45A	0.00578384	0.00993711	0.0708704			0.808859	0.914808	0.00958178			0.0100067	0.0233338	-0.0659599
ENSG00000099860	GADD45B	5.11611e-74	2.17387e-72	0.841559	classical		8.87251e-07	2.38105e-05	0.222949	Intermediate		7.50011e-29	3.01913e-27	-0.622028	classical
ENSG00000178950	GAK	0.374564	0.440172	0.0457223			0.0575804	0.192592	0.0624519			0.230155	0.325179	0.01682
ENSG00000054983	GALC	0.0505461	0.072238	-0.01181			0.535688	0.743298	0.00252729			0.258208	0.355618	0.0147283
ENSG00000108479	GALK1	0.549844	0.613082	0.00189417			0.364423	0.606798	0.0134607			0.156178	0.23882	0.00974029
ENSG00000164574	GALNT10	1.8668e-11	7.85221e-11	-0.0986562			0.738932	0.878448	-0.0125726			1.50664e-07	1.01826e-06	0.0892576
ENSG00000178234	GALNT11	0.0964163	0.131253	-0.0128982			0.157033	0.368587	0.0640571			9.18873e-05	0.000368271	0.0766303
ENSG00000143641	GALNT2	0.645945	0.701928	0.0103939			0.822128	0.919911	-0.0288534			0.537986	0.631734	-0.0337322
ENSG00000115339	GALNT3	0.00604272	0.0103393	-0.0436826			0.342066	0.584841	0.0150102			6.83471e-05	0.000280792	0.061828
ENSG00000139629	GALNT6	4.8637e-06	1.26888e-05	0.110404			0.340955	0.584841	0.0475639			0.0356455	0.0687589	-0.061068
ENSG00000109586	GALNT7	0.509019	0.573787	0.0228219			0.663658	0.830901	0.0257866			0.831836	0.879764	0.00371108
ENSG00000089597	GANAB	0.352485	0.418687	0.0275356			0.594897	0.787252	0.041465			0.243512	0.339865	0.0198709
ENSG00000111640	GAPDH	2.02563e-116	1.93658e-114	1.06024	classical		3.43521e-06	7.59582e-05	0.259218	Intermediate		1.53895e-56	1.85848e-54	-0.794139	classical
ENSG00000175857	GAPT	0.00150584	0.00282399	-0.0657283			0.301876	0.542521	-0.0574492			0.301488	0.402774	0.00716091
ENSG00000109534	GAR1	3.45595e-05	8.14554e-05	-0.0475267			0.376051	0.619195	-0.0405243			0.0407305	0.0773646	0.0103249
ENSG00000106105	GARS	0.5351	0.599213	0.0457456			0.444456	0.67492	0.0447308			0.341176	0.442027	-0.0047668
ENSG00000185340	GAS2L1	0.0174562	0.0275849	0.0464761			0.622855	0.806093	0.0183989			0.213239	0.306181	-0.0294085
ENSG00000139354	GAS2L3	2.94399e-07	8.59961e-07	0.12739			0.00015999	0.00207399	0.156615			0.160968	0.244613	0.0299579
ENSG00000234741	GAS5	1.74015e-05	4.2772e-05	0.147295			0.518957	0.73279	0.025205			0.00594532	0.0148197	-0.121782
ENSG00000007237	GAS7	5.51376e-45	1.03699e-43	0.568864	classical		0.00429844	0.029842	0.171866			1.24426e-17	2.3117e-16	-0.39162	classical
ENSG00000157259	GATAD1	0.31188	0.376438	0.0297443			0.688278	0.846658	-0.0156095			0.32875	0.428833	-0.0495649
ENSG00000167491	GATAD2A	0.00310903	0.00557317	0.100557			0.0352931	0.137022	0.0781849			0.909097	0.937915	-0.0280569
ENSG00000143614	GATAD2B	0.117454	0.157233	-0.0212609			0.566916	0.767426	-0.00643266			0.102547	0.168066	0.0145629
ENSG00000257218	GATC	0.00115509	0.00220482	-0.0378402			0.0225399	0.101014	-0.0512002			0.562747	0.652133	-0.0141026
ENSG00000107862	GBF1	2.70446e-05	6.47405e-05	-0.0512035			0.267786	0.506327	-0.0266261			0.03352	0.0652071	0.0274869
ENSG00000117228	GBP1	0.000146604	0.000320059	-0.0607126			0.947195	0.981333	0.0198282			0.00592825	0.0147932	0.0774755
ENSG00000162645	GBP2	0.506661	0.571552	-0.0432382			0.775952	0.898295	0.00976916			0.186795	0.27545	0.0579451
ENSG00000162654	GBP4	3.65333e-19	2.50226e-18	-0.167202			0.818895	0.91893	0.0187007			9.39289e-19	1.89885e-17	0.198456
ENSG00000154451	GBP5	6.74336e-10	2.50975e-09	-0.0788279			0.0595917	0.197022	-0.0544328			0.0149192	0.0327893	0.0193048
ENSG00000115271	GCA	4.9531e-11	1.99734e-10	0.207673	classical		1	1	0.0465351			7.76593e-06	3.83203e-05	-0.156999
ENSG00000135968	GCC2	1.44685e-21	1.11777e-20	-0.316339	nonclassical		0.000893622	0.00843792	-0.202343	nonclassical		0.000165951	0.000620659	0.116382
ENSG00000131979	GCH1	5.55883e-19	3.78479e-18	-0.228957	nonclassical		0.0188755	0.0897611	-0.0383959			2.08226e-07	1.38085e-06	0.182875
ENSG00000001084	GCLC	0.437168	0.50305	0.0299615			0.0217431	0.0988892	0.0564288			0.0276159	0.0552438	0.0236025
ENSG00000023909	GCLM	1.11245e-08	3.7427e-08	0.104624			0.743995	0.88012	0.00777913			6.88844e-06	3.43226e-05	-0.0951237
ENSG00000196505	GDAP2	0.00362057	0.00642988	-0.0412			0.661335	0.830106	-0.00115112			0.00366561	0.0096842	0.036839
ENSG00000006007	GDE1	0.0220908	0.034156	-0.0268672			0.0464122	0.164977	-0.056578			0.337587	0.438118	-0.0305106
ENSG00000203879	GDI1	0.698512	0.747949	0.004113			0.75211	0.884817	-0.0171601			0.898731	0.930568	-0.0214765
ENSG00000145990	GFOD1	0.849153	0.877254	0.0158163			0.567287	0.767476	-0.0257691			0.450017	0.549821	-0.0400027
ENSG00000198380	GFPT1	0.434367	0.500706	0.018372			0.26978	0.508597	-0.0196507			0.0563306	0.101864	-0.0361788
ENSG00000100083	GGA1	0.00717311	0.0121238	-0.0477376			0.36476	0.606919	0.0191783			0.0441365	0.0828916	0.0701416
ENSG00000103365	GGA2	0.00201663	0.00370765	0.0824844			0.932067	0.973874	0.0290641			0.0763489	0.131469	-0.0514349
ENSG00000125447	GGA3	0.492788	0.558786	0.0271354			0.0870266	0.254535	0.0350823			0.380011	0.482365	-0.000142854
ENSG00000115486	GGCX	0.015839	0.0252554	-0.0145073			0.409166	0.646776	0.0258031			0.000834645	0.00258447	0.038504
ENSG00000152904	GGPS1	0.00152125	0.00284939	-0.0298332			0.488968	0.706955	0.0179398			0.000350607	0.00120548	0.044353
ENSG00000204136	GGTA1P	3.69367e-13	1.73671e-12	0.127193			3.90606e-05	0.000637897	0.0770872			0.0143132	0.0317003	-0.0519616
ENSG00000146830	GIGYF1	0.826966	0.859382	0.00667016			0.665197	0.831541	0.0102322			0.313716	0.414286	0.0056353
ENSG00000213203	GIMAP1	0.000214719	0.000460442	-0.0499069			0.0533729	0.182646	-0.0647812			0.961195	0.974575	-0.0149552
ENSG00000106560	GIMAP2	0.134299	0.177301	-0.0308406			0.518627	0.73279	-0.0275843			0.324901	0.425412	0.00361625
ENSG00000133574	GIMAP4	1.42287e-06	3.91694e-06	-0.0734497			0.913986	0.964868	0.00321452			9.69909e-05	0.000386364	0.0709398
ENSG00000179144	GIMAP7	1.47744e-20	1.08306e-19	-0.101606			0.0121367	0.0655237	-0.0792905			0.00582757	0.0145816	0.0213544
ENSG00000139436	GIT2	0.0311426	0.0467801	-0.0362237			0.241855	0.476749	-0.0548574			0.905839	0.935605	-0.0197149
ENSG00000198814	GK	5.01177e-07	1.43118e-06	0.15592			0.4274	0.661052	0.0653024			0.0201371	0.0422153	-0.0827331
ENSG00000175066	GK5	1.09727e-53	2.72183e-52	-0.341725	nonclassical		5.29758e-05	0.000832554	-0.196262			8.05673e-10	7.37971e-09	0.147274
ENSG00000102393	GLA	0.00159817	0.00298131	-0.0362022			0.0670142	0.212675	-0.0300768			0.492996	0.590232	0.00483033
ENSG00000170266	GLB1	0.544693	0.608767	0.0272881			0.215746	0.445973	-0.0269533			0.0511563	0.0936931	-0.0560532
ENSG00000139278	GLIPR1	1.20103e-11	5.11274e-11	0.262578	classical		0.616907	0.801752	0.0128457			1.28773e-07	8.82504e-07	-0.256415	classical
ENSG00000122694	GLIPR2	2.1523e-31	2.64796e-30	0.396212	classical		0.00513544	0.0345669	0.11318			4.27239e-12	5.07927e-11	-0.275163	classical
ENSG00000124767	GLO1	0.0484014	0.0694758	-0.0169183			0.963306	0.990073	-0.000678799			0.142557	0.221986	0.017138
ENSG00000173221	GLRX	0.00982518	0.016242	0.0975402			0.26824	0.506773	-0.045389			0.000582058	0.00188635	-0.143324
ENSG00000115419	GLS	0.588234	0.64765	0.0257231			0.0385518	0.145012	0.0631545			0.122644	0.195624	0.027693
ENSG00000151948	GLT1D1	1.55863e-16	9.26499e-16	0.147841			1.19966e-05	0.000229384	0.0595743			0.000306998	0.00107461	-0.0889137
ENSG00000139433	GLTP	0.0284786	0.0431457	0.0776736			0.65656	0.826599	0.0162066			0.113204	0.182663	-0.0526256
ENSG00000135821	GLUL	0.470686	0.537442	0.00930722			0.615337	0.801285	-0.0276373			0.563542	0.652687	-0.0395515
ENSG00000196743	GM2A	5.72909e-19	3.89493e-18	0.23024	classical		0.23684	0.472547	0.0280942			3.1876e-11	3.43393e-10	-0.205136	classical
ENSG00000162419	GMEB1	0.169034	0.218076	-0.0282052			0.857253	0.935354	0.0133596			0.0305691	0.0601733	0.0421351
ENSG00000197045	GMFB	0.196534	0.249556	0.0498741			0.721125	0.867656	0.0108312			0.370032	0.472213	-0.0365131
ENSG00000130755	GMFG	4.05785e-14	2.03959e-13	-0.309034	nonclassical		5.98943e-06	0.000121617	-0.244743	nonclassical		0.36397	0.465902	0.0716712
ENSG00000100938	GMPR2	0.667855	0.719771	-0.00101994			0.217731	0.449266	0.0419229			0.0145799	0.0321869	0.0459377
ENSG00000163655	GMPS	0.000401643	0.000822831	-0.029144			0.224107	0.456267	-0.0136712			0.0946157	0.157487	0.0138295
ENSG00000114353	GNAI2	2.59869e-20	1.88693e-19	-0.333093	nonclassical		0.00667601	0.0426095	-0.145014			1.38674e-05	6.50024e-05	0.190377
ENSG00000065135	GNAI3	0.000416705	0.000851407	-0.105944			0.726571	0.870334	0.0351973			0.000550136	0.00179048	0.138481
ENSG00000087460	GNAS	0.295856	0.359526	-0.0649969			0.405085	0.642871	-0.104518			0.524996	0.619652	-0.0384469
ENSG00000114450	GNB4	5.40404e-08	1.70911e-07	-0.111356			0.0307113	0.12472	-0.0508554			0.0477583	0.088658	0.0630026
ENSG00000159921	GNE	0.0453179	0.065418	-0.0240608			0.151842	0.359919	0.0217294			8.55098e-05	0.000344214	0.0458743
ENSG00000186469	GNG2	2.41453e-43	4.34521e-42	-0.478012	nonclassical		2.67671e-06	6.29918e-05	-0.23991	nonclassical		1.03371e-09	9.30134e-09	0.235801	Intermediate
ENSG00000174021	GNG5	2.70596e-12	1.20677e-11	-0.276337	nonclassical		0.125613	0.321216	-0.103038			0.000261174	0.000932706	0.167237
ENSG00000167083	GNGT2	9.69641e-38	1.4734e-36	-0.102676			0.681375	0.842246	-0.0139049			1.43232e-25	4.7287e-24	0.0833693
ENSG00000204590	GNL1	0.0587791	0.0831753	-0.0257569			0.739707	0.878497	0.00136236			0.0142827	0.0316482	0.024009
ENSG00000134697	GNL2	0.136913	0.180337	0.0394923			0.525926	0.737614	0.00740117			0.240176	0.335924	-0.0269172
ENSG00000163938	GNL3	0.598697	0.656807	0.00630564			0.652952	0.824999	-0.0121497			0.880522	0.917094	-0.0192001
ENSG00000113552	GNPDA1	0.000267064	0.000562956	0.0663238			0.702123	0.8542	0.00922623			0.00767578	0.0185001	-0.053507
ENSG00000111670	GNPTAB	0.0796111	0.110008	-0.0232836			0.680048	0.842246	0.016356			0.0323974	0.0632915	0.0417397
ENSG00000135677	GNS	0.0216988	0.0336178	-0.0559711			0.659562	0.829049	0.0689922			0.00089155	0.00274034	0.131081
ENSG00000167110	GOLGA2	0.659675	0.712629	0.0142147			0.703287	0.854937	-0.0176038			0.53549	0.629932	-0.0289881
ENSG00000090615	GOLGA3	0.5281	0.592899	0.00246938			0.676447	0.839886	-0.0175977			0.984622	0.991177	-0.0195784
ENSG00000144674	GOLGA4	0.0063679	0.0108432	0.112533			0.101996	0.280274	0.0570519			0.953482	0.970353	-0.0494143
ENSG00000173230	GOLGB1	0.36788	0.433873	0.0595998			0.290966	0.530578	-0.0488965			0.0564175	0.101969	-0.107932
ENSG00000173905	GOLIM4	0.82142	0.855149	5.83708e-05			0.0202705	0.0945339	0.0473026			0.00253006	0.00705801	0.0483143
ENSG00000116580	GON4L	0.00712632	0.0120541	-0.037187			0.220914	0.451983	0.0428954			1.59297e-06	8.93662e-06	0.0823077
ENSG00000108587	GOSR1	0.021136	0.0328567	-0.0209272			0.332521	0.576043	-0.0313059			0.682267	0.759749	-0.0102638
ENSG00000108433	GOSR2	0.0903302	0.123555	-0.0195092			0.551463	0.756551	-0.0163118			0.594226	0.680195	-0.000242286
ENSG00000197858	GPAA1	0.0277808	0.042186	-0.0209439			0.530073	0.740489	-0.00859344			0.043851	0.082506	0.0104447
ENSG00000133114	GPALPP1	0.466493	0.533317	-0.00657354			0.949972	0.982737	-0.00846667			0.242625	0.33904	0.00114301
ENSG00000138678	GPAT3	3.41122e-11	1.39769e-10	0.184745			0.144458	0.349439	0.00868489			2.5595e-06	1.38853e-05	-0.179522
ENSG00000158669	GPAT4	0.0285188	0.0431923	0.0489517			0.225752	0.458193	0.0382753			0.61972	0.703412	-0.00589393
ENSG00000152133	GPATCH11	7.27983e-06	1.86424e-05	0.0973315			0.323513	0.56453	0.0229706			0.0025473	0.00709748	-0.0749368
ENSG00000092978	GPATCH2	0.0108623	0.0178025	-0.0294331			0.433933	0.665736	-0.0208367			0.326704	0.427136	0.00677692
ENSG00000089916	GPATCH2L	7.89174e-05	0.000178689	0.178841			0.613207	0.800256	0.0317945			0.000757208	0.00236866	-0.151213
ENSG00000179921	GPBAR1	6.95531e-05	0.000158088	-0.0583128			0.705473	0.855608	0.00465597			3.44248e-05	0.000150024	0.0635082
ENSG00000062194	GPBP1	0.706013	0.754517	-0.00131007			0.0699472	0.218806	0.0942755			0.0242226	0.0493156	0.0890484
ENSG00000125772	GPCPD1	4.86474e-93	2.93741e-91	0.899598	classical		1.55805e-09	8.41163e-08	0.328464	Intermediate		1.76179e-28	6.91015e-27	-0.573337	classical
ENSG00000105220	GPI	5.10123e-13	2.37419e-12	-0.139714			0.177084	0.398157	-0.0541389			8.0415e-05	0.000325418	0.0811446
ENSG00000125734	GPR108	0.478644	0.544552	-0.00415334			0.90687	0.962003	-0.0106459			0.779445	0.837283	-0.00644883
ENSG00000183484	GPR132	8.1829e-07	2.29391e-06	0.143308			0.00688242	0.0436586	0.0761413			0.202539	0.294452	-0.0653205
ENSG00000077585	GPR137B	6.41837e-27	6.45919e-26	-0.125246			0.00037893	0.00425161	-0.0833162			0.000590083	0.00190831	0.0445198
ENSG00000163328	GPR155	3.14403e-05	7.46017e-05	-0.0512129			0.657997	0.8277	-0.0300834			0.0131817	0.0295511	0.0199914
ENSG00000169508	GPR183	4.28623e-124	5.17619e-122	1.32404	classical		5.45725e-25	4.17388e-22	0.694172	Intermediate		1.34463e-20	3.10075e-19	-0.613486	classical
ENSG00000178623	GPR35	0.000832405	0.00162273	0.0646737			0.00209048	0.0166381	0.0683173			0.17731	0.264095	0.00504407
ENSG00000140030	GPR65	1.01581e-24	9.21254e-24	-0.176429			0.81477	0.917316	0.0127297			1.1672e-17	2.17735e-16	0.189671
ENSG00000139572	GPR84	1.66582e-26	1.64397e-25	0.250108	classical		3.55486e-07	1.08755e-05	0.105199			1.24287e-06	7.20143e-06	-0.148859
ENSG00000185477	GPRIN3	2.07593e-09	7.37914e-09	-0.155987			0.97443	0.99326	-0.0325832			8.04036e-08	5.63316e-07	0.12824
ENSG00000169727	GPS1	0.184288	0.235813	0.0172842			0.847707	0.93199	0.00278862			0.531949	0.626408	-0.0109454
ENSG00000132522	GPS2	2.83258e-06	7.56619e-06	-0.065036			0.148939	0.35665	-0.0394171			0.0371436	0.0713491	0.0262019
ENSG00000233276	GPX1	4.33666e-148	7.37072e-146	1.28045	classical		4.57658e-10	3.00028e-08	0.381198	Intermediate		6.43684e-65	1.09402e-62	-0.886514	classical
ENSG00000167468	GPX4	4.61165e-08	1.46862e-07	0.189043			0.502329	0.718127	0.0435727			0.000248085	0.000889307	-0.147279
ENSG00000089351	GRAMD1A	0.18135	0.232593	-0.00673546			0.830114	0.924161	-0.00207076			0.512097	0.607396	-0.00128334
ENSG00000161835	GRASP	1.12902e-20	8.31634e-20	-0.216195	nonclassical		0.973848	0.992888	0.00319138			4.30844e-17	7.7535e-16	0.223257	Intermediate
ENSG00000177885	GRB2	2.07701e-11	8.68067e-11	-0.257411	nonclassical		0.147292	0.354073	-0.0927285			0.000123641	0.000478002	0.162992
ENSG00000178719	GRINA	0.0170642	0.027012	0.0702757			0.191659	0.41698	0.0526797			0.958011	0.97242	-0.0165887
ENSG00000068400	GRIPAP1	0.286434	0.34968	-0.00773618			0.17907	0.400865	-0.0202371			0.988664	0.994079	-0.0111604
ENSG00000173020	GRK2	4.23919e-17	2.59036e-16	-0.285636	nonclassical		0.00296213	0.0220669	-0.168072			0.00086651	0.00266874	0.128889
ENSG00000100077	GRK3	1.01443e-20	7.48426e-20	-0.277892	nonclassical		0.29923	0.540829	-0.121389			6.70587e-08	4.73434e-07	0.146569
ENSG00000198055	GRK6	0.0115657	0.0188409	-0.0647957			0.03673	0.140814	-0.108076			0.305463	0.406192	-0.0466611
ENSG00000030582	GRN	8.48391e-120	8.84833e-118	1.0513	classical		2.79485e-15	5.82979e-13	0.483581	Intermediate		4.26729e-28	1.59993e-26	-0.54721	classical
ENSG00000109519	GRPEL1	0.00694393	0.0117586	-0.0655012			0.459942	0.684362	0.051841			4.377e-05	0.00018772	0.126727
ENSG00000186088	GSAP	2.75394e-08	8.89988e-08	0.165138			0.00019027	0.00238064	0.14927			0.900042	0.931509	-0.0165571
ENSG00000104518	GSDMD	0.0699663	0.0977043	-0.0145402			0.581867	0.777347	0.0134305			0.0183736	0.0390716	0.029167
ENSG00000131149	GSE1	0.796339	0.833767	0.0420973			0.438394	0.669704	0.0101736			0.612586	0.696176	-0.0334715
ENSG00000082701	GSK3B	0.766199	0.806812	0.0128808			0.761131	0.889213	0.0339895			0.421954	0.522912	0.0162641
ENSG00000148180	GSN	9.45489e-06	2.39319e-05	0.0831369			0.00123152	0.0110165	0.0681013			0.863407	0.902957	-0.0169779
ENSG00000104687	GSR	0.314788	0.379549	1.50044e-07			0.601975	0.793262	0.00385424			0.705337	0.777531	0.00304624
ENSG00000197448	GSTK1	1.96072e-06	5.32097e-06	-0.15547			0.168908	0.386016	-0.0775001			0.034167	0.0662409	0.0771564
ENSG00000148834	GSTO1	0.000200429	0.000431412	0.126619			0.564422	0.765998	0.0234557			0.0130917	0.0293779	-0.102628
ENSG00000084207	GSTP1	4.31584e-26	4.17836e-25	0.394691	classical		5.85785e-05	0.000911244	0.273368	Intermediate		0.00442348	0.011417	-0.0902073
ENSG00000165417	GTF2A1	0.0066986	0.0113767	0.0651329			0.249792	0.485512	0.0414959			0.685125	0.761637	-0.020213
ENSG00000137947	GTF2B	3.09016e-08	9.94443e-08	-0.126887			0.801715	0.911112	-0.0161103			2.26234e-05	0.000101817	0.106147
ENSG00000197265	GTF2E2	0.0104317	0.0171458	-0.0343983			0.448819	0.67885	-0.00678206			0.00846481	0.0201583	0.0261748
ENSG00000188342	GTF2F2	0.0356381	0.0526539	-0.0232027			0.30461	0.545892	-0.0370173			0.807393	0.860058	-0.0171882
ENSG00000110768	GTF2H1	0.0723065	0.100702	0.0508078			0.288324	0.528402	0.0298179			0.814443	0.865338	-0.0205424
ENSG00000272047	GTF2H5	0.0224286	0.0345502	-0.0465545			0.869331	0.941522	-0.0235009			0.0279303	0.0557512	0.0263579
ENSG00000263001	GTF2I	0.00531368	0.00920863	0.0524364			0.416531	0.652677	0.0277244			0.71321	0.784873	-0.0216106
ENSG00000122034	GTF3A	0.65125	0.706021	0.0115457			0.892587	0.954798	-0.00723146			0.795069	0.850086	-0.0134748
ENSG00000100226	GTPBP1	0.000215794	0.000462532	-0.0556617			0.315338	0.558496	-0.0338137			0.0175256	0.0374941	0.0268708
ENSG00000105793	GTPBP10	1.04841e-12	4.79677e-12	-0.0618412			0.00701677	0.0441095	-0.0528649			0.019014	0.0402468	0.0132769
ENSG00000107937	GTPBP4	0.0389832	0.0570998	0.0638922			0.021843	0.0991467	0.0692384			0.26777	0.365496	0.0074175
ENSG00000169919	GUSB	4.22344e-05	9.84826e-05	-0.090879			0.812188	0.91531	-0.00366117			1.86772e-05	8.5368e-05	0.0901296
ENSG00000151233	GXYLT1	1.14022e-45	2.1802e-44	-0.205496	nonclassical		0.000397425	0.0044057	-0.102174			9.93311e-10	8.95541e-09	0.102045
ENSG00000163754	GYG1	0.139585	0.183383	-0.0144764			0.794029	0.907627	-0.0057319			0.295012	0.395158	0.00836979
ENSG00000136732	GYPC	0.00850152	0.0142074	0.061482			0.113007	0.299974	0.0430799			0.864099	0.903474	-0.016543
ENSG00000125812	GZF1	4.87194e-11	1.96634e-10	0.139435			0.00810026	0.0492998	0.0536363			0.0032322	0.00872792	-0.0807974
ENSG00000189060	H1F0	0.863048	0.888409	-7.95205e-05			0.535399	0.743298	-0.0121394			0.702955	0.775634	-0.0118352
ENSG00000184897	H1FX	0.424995	0.491879	0.0510178			0.581015	0.776661	-0.0639686			0.115875	0.186448	-0.112995
ENSG00000246705	H2AFJ	0.108637	0.146757	-0.0156548			0.117381	0.307808	-0.0450568			0.605374	0.689821	-0.0300891
ENSG00000113648	H2AFY	1.91854e-11	8.05504e-11	0.211282	classical		0.055074	0.18652	0.122796			0.0314063	0.0616821	-0.0737629
ENSG00000164032	H2AFZ	2.15526e-19	1.48953e-18	-0.317377	nonclassical		0.00158747	0.0133668	-0.188622			0.0001225	0.000474391	0.13949
ENSG00000163041	H3F3A	0.0013283	0.00250949	-0.130216			0.397152	0.637799	-0.0692223			0.157905	0.24082	0.059709
ENSG00000132475	H3F3B	0.03232	0.0483746	0.0583926			0.420189	0.65475	0.0812422			0.694793	0.769217	0.0208062
ENSG00000206527	HACD2	0.259596	0.319808	0.0199197			0.00555979	0.0366053	0.0383425			0.0149151	0.0327893	0.0174353
ENSG00000188921	HACD4	0.149493	0.194782	0.0473116			0.704614	0.855008	-0.0260525			0.0620771	0.110458	-0.0803426
ENSG00000063854	HAGH	1.06505e-35	1.46333e-34	-0.154959			0.000437794	0.00477206	-0.0912049			4.06384e-07	2.55816e-06	0.0638539
ENSG00000170445	HARS	2.07367e-11	8.67461e-11	-0.0782159			0.0700829	0.218931	-0.0536284			0.00488444	0.0124181	0.0248955
ENSG00000128708	HAT1	0.00219698	0.00401191	-0.042772			0.919805	0.967421	-0.0043012			0.00431644	0.0111974	0.0426039
ENSG00000137814	HAUS2	3.15518e-05	7.47888e-05	-0.0754016			0.546228	0.752205	-0.0331755			0.00319623	0.00864828	0.0467632
ENSG00000131351	HAUS8	2.93064e-16	1.70237e-15	-0.0920708			0.462888	0.686401	-0.00502606			6.46592e-12	7.55015e-11	0.0910985
ENSG00000135077	HAVCR2	3.66529e-18	2.4132e-17	0.292168	classical		0.011444	0.0624452	0.163973			0.000486987	0.00161007	-0.12123
ENSG00000143575	HAX1	1.28702e-07	3.91134e-07	-0.0668522			0.850861	0.933445	-0.00331855			3.59536e-05	0.000155946	0.0618
ENSG00000113070	HBEGF	0.781195	0.820344	-0.0156875			0.499571	0.715299	-0.00588103			0.574036	0.662205	0.0131513
ENSG00000105856	HBP1	0.000379218	0.000778627	-0.123365			0.0420099	0.154227	-0.107663			0.478769	0.576356	0.0200436
ENSG00000112339	HBS1L	0.536093	0.600178	0.00281637			0.920774	0.967421	0.00694087			0.279343	0.378144	0.00712669
ENSG00000182782	HCAR2	3.15858e-21	2.39187e-20	0.248867	classical		0.000722891	0.0071804	0.06433			5.80044e-08	4.13326e-07	-0.18943
ENSG00000255398	HCAR3	2.865e-06	7.64388e-06	0.148662			0.387214	0.628657	0.0111545			0.00136693	0.00401848	-0.143067
ENSG00000004961	HCCS	0.00030353	0.000633425	0.0724769			0.0140544	0.0727773	0.0527104			0.908325	0.937329	-0.0220319
ENSG00000172534	HCFC1	0.136417	0.179839	0.0417929			0.219899	0.451708	0.0324913			0.873535	0.911264	-0.00733384
ENSG00000103145	HCFC1R1	0.000360825	0.000743856	0.0631886			0.865339	0.938571	0.019484			0.0378302	0.0723948	-0.0437029
ENSG00000111727	HCFC2	2.14394e-08	6.99258e-08	-0.0497874			0.495229	0.712961	0.0173336			1.11077e-10	1.11295e-09	0.065204
ENSG00000231074	HCG18	2.97078e-14	1.50308e-13	-0.114475			0.143516	0.348094	-0.0412666			1.31077e-05	6.18841e-05	0.0668317
ENSG00000101336	HCK	1.72453e-25	1.60656e-24	-0.358167	nonclassical		0.0113272	0.0621756	-0.134951			2.75309e-08	2.0543e-07	0.222889	Intermediate
ENSG00000206337	HCP5	0.891087	0.910127	0.0137693			0.16656	0.383322	-0.0020605			0.550388	0.642026	-0.013959
ENSG00000126264	HCST	3.01967e-19	2.07134e-18	0.338651	classical		0.00149379	0.0128131	0.175035			0.000157872	0.000592859	-0.158967
ENSG00000196591	HDAC2	0.000615797	0.00122705	-0.0548858			0.219638	0.451708	-0.0331739			0.28231	0.381372	0.0249587
ENSG00000171720	HDAC3	0.0240963	0.0368838	-0.0278433			0.92799	0.971152	-0.0093191			0.0214206	0.0445196	0.0187365
ENSG00000068024	HDAC4	0.00275589	0.00497707	0.0547939			0.640882	0.81604	-0.0204594			0.00621184	0.0153921	-0.0767942
ENSG00000108840	HDAC5	1.98126e-07	5.90006e-07	-0.0773118			0.222816	0.454244	-0.0554986			0.0285122	0.0567285	0.017614
ENSG00000061273	HDAC7	0.0327286	0.0488745	0.0504476			0.128221	0.324906	-0.0256254			0.000340114	0.00117795	-0.0770792
ENSG00000048052	HDAC9	0.889401	0.909214	0.0276793			0.420197	0.65475	7.75191e-05			0.401269	0.502847	-0.0254302
ENSG00000155393	HEATR3	1.61053e-16	9.56106e-16	-0.0816765			0.00211624	0.0168017	-0.062771			0.113928	0.183702	0.0177715
ENSG00000008869	HEATR5B	5.47574e-09	1.89076e-08	0.0910767			0.000216837	0.00263943	0.0511636			0.144533	0.224379	-0.0400263
ENSG00000013583	HEBP1	0.00998026	0.0164509	0.064807			0.796939	0.908937	0.000969421			0.0248105	0.0502894	-0.0619746
ENSG00000051620	HEBP2	1.27683e-32	1.6276e-31	0.357288	classical		0.0027912	0.0209981	0.0615827			9.21728e-16	1.55508e-14	-0.291224	classical
ENSG00000112406	HECA	0.000493484	0.000996742	-0.149037			0.72754	0.871036	-0.0468932			0.00513434	0.0129672	0.110107
ENSG00000173064	HECTD4	0.0223088	0.0344117	-0.0203261			0.13448	0.334159	-0.0382115			0.744671	0.810939	-0.0193151
ENSG00000173706	HEG1	2.45973e-115	2.25754e-113	-0.305372	nonclassical		0.0200717	0.093989	-0.108912			1.91154e-55	2.08858e-53	0.199446
ENSG00000278970	HEIH	0.238508	0.296054	0.030631			0.22005	0.451817	0.0339356			0.627329	0.710117	0.00363813
ENSG00000198265	HELZ	0.143879	0.188413	0.0741163			0.0809814	0.2421	0.0712297			0.460566	0.559137	-0.0087116
ENSG00000130589	HELZ2	0.59563	0.653911	0.00103218			0.812924	0.915912	-0.0159016			0.806122	0.859501	-0.0222751
ENSG00000103657	HERC1	3.83324e-08	1.22669e-07	-0.130656			0.0678702	0.21426	-0.0597924			0.00792477	0.0190203	0.0708563
ENSG00000138641	HERC3	5.52844e-09	1.90752e-08	-0.093972			0.092085	0.262145	-0.0724806			0.148148	0.228983	0.0149845
ENSG00000148634	HERC4	0.0016515	0.0030733	-0.0360004			0.383529	0.625227	-0.0175953			0.074157	0.128442	0.0157003
ENSG00000138646	HERC5	0.000102196	0.000228324	-0.0332873			0.0183217	0.0883175	-0.0508528			0.533549	0.628132	-0.0196364
ENSG00000051108	HERPUD1	0.54565	0.609688	-0.0131602			0.768412	0.893851	0.0077367			0.238391	0.334344	0.0294715
ENSG00000122557	HERPUD2	0.00427189	0.0075192	-0.0335736			0.370007	0.613878	-0.0245384			0.27028	0.368264	0.00555619
ENSG00000114315	HES1	1.01343e-05	2.5525e-05	0.24303	classical		0.0766758	0.234021	0.135039			0.225267	0.31965	-0.116336
ENSG00000188290	HES4	9.18294e-168	2.34114e-165	-0.769841	nonclassical		0.0665796	0.211442	-0.102437			7.36422e-98	2.41389e-95	0.683039	Intermediate
ENSG00000213614	HEXA	1.56008e-21	1.20323e-20	0.248641	classical		0.000140851	0.00185205	0.105301			8.59048e-05	0.000345501	-0.13322
ENSG00000186834	HEXIM1	4.9046e-17	2.98109e-16	-0.1717			0.188236	0.414236	-0.0552713			8.75428e-07	5.23773e-06	0.117038
ENSG00000019991	HGF	2.01629e-12	9.06244e-12	-0.0745801			0.00358559	0.0259941	-0.0432123			0.0212003	0.0441017	0.0328044
ENSG00000165102	HGSNAT	0.00223712	0.00408034	-0.0632672			0.0469404	0.166211	-0.0580711			0.646242	0.727577	0.00871645
ENSG00000152804	HHEX	8.1013e-23	6.63872e-22	-0.149771			2.17884e-05	0.000392106	-0.14527			0.458117	0.557376	-0.00460858
ENSG00000177374	HIC1	0.00745462	0.0125723	0.0486933			0.0478921	0.169189	0.0798313			0.0827886	0.141338	0.0353337
ENSG00000100644	HIF1A	1.00348e-30	1.20234e-29	0.50573	classical		0.664608	0.831541	0.0820414			2.12456e-19	4.41159e-18	-0.432994	classical
ENSG00000166135	HIF1AN	0.0148143	0.0237039	-0.0304223			0.848093	0.932167	0.00970359			0.0229546	0.0472371	0.0396597
ENSG00000163349	HIPK1	6.09358e-06	1.57452e-05	0.198317			0.131625	0.331154	-0.0550726			5.97283e-08	4.24293e-07	-0.251775	classical
ENSG00000064393	HIPK2	0.981586	0.985667	0.0145582			0.434439	0.665962	0.0358544			0.161276	0.244822	0.0236745
ENSG00000187837	HIST1H1C	0.000489299	0.000990032	-0.0532461			0.746775	0.88138	-0.0141953			0.00609085	0.0151331	0.0410062
ENSG00000168298	HIST1H1E	1.99999e-47	4.02542e-46	-0.212304	nonclassical		5.49017e-06	0.000112979	-0.140503			1.79194e-07	1.20047e-06	0.068461
ENSG00000197061	HIST1H4C	2.17564e-06	5.87642e-06	-0.0788667			0.0100284	0.0573124	-0.0792871			0.302137	0.402997	0.00456256
ENSG00000184260	HIST2H2AC	1.84331e-14	9.49375e-14	-0.196689			0.014539	0.0746305	-0.0989331			0.000146062	0.000553948	0.100797
ENSG00000095951	HIVEP1	0.00351636	0.0062642	0.113257			0.420542	0.654859	0.0655931			0.174556	0.260839	-0.055381
ENSG00000127124	HIVEP3	0.00120068	0.00228437	-0.0558787			0.019156	0.090813	0.0657639			2.07129e-09	1.78333e-08	0.114361
ENSG00000159399	HK2	7.03401e-44	1.29635e-42	0.437199	classical		8.98206e-07	2.39643e-05	0.191583			5.05347e-11	5.25859e-10	-0.242941	classical
ENSG00000160883	HK3	9.68671e-05	0.000217158	-0.0652734			0.122312	0.31533	-0.0242725			0.0440137	0.0827105	0.0479171
ENSG00000206503	HLA-A	1.6362e-52	3.85053e-51	0.468721	classical		0.0074711	0.0466461	0.125917			1.32691e-19	2.80609e-18	-0.333619	classical
ENSG00000234745	HLA-B	5.40335e-21	4.03843e-20	0.179535			0.0217265	0.0988892	0.0695448			0.000141595	0.000538787	-0.0985566
ENSG00000204525	HLA-C	0.768091	0.808434	-0.0497164			0.901937	0.958765	-0.0286438			0.933928	0.956571	0.0297688
ENSG00000204257	HLA-DMA	9.93845e-24	8.50887e-23	0.348311	classical		8.50779e-13	1.08451e-10	0.372207	Intermediate		0.498405	0.594845	0.0222815
ENSG00000242574	HLA-DMB	2.75009e-38	4.23496e-37	0.447726	classical		2.91285e-09	1.46891e-07	0.278373	Intermediate		5.0388e-05	0.00021292	-0.170895
ENSG00000231389	HLA-DPA1	5.9354e-16	3.40044e-15	-0.451453	nonclassical		3.08196e-17	8.79676e-15	0.610603	Intermediate		2.28611e-62	3.49699e-60	1.06972	Intermediate
ENSG00000223865	HLA-DPB1	0.627151	0.684367	-0.0206915			2.42444e-24	1.39072e-21	0.900698	Intermediate		6.61799e-45	5.2362e-43	0.918408	Intermediate
ENSG00000196735	HLA-DQA1	6.80405e-06	1.74923e-05	-0.0666262			3.50806e-09	1.73102e-07	0.380334	Intermediate		8.55542e-40	5.85983e-38	0.442057	Intermediate
ENSG00000237541	HLA-DQA2	0.0053987	0.00934539	-0.0240857			0.000318222	0.0037064	0.0948617			6.1132e-19	1.2413e-17	0.120081
ENSG00000179344	HLA-DQB1	5.77624e-10	2.15681e-09	0.248316	classical		2.74943e-14	4.35073e-12	0.413452	Intermediate		3.51336e-06	1.84472e-05	0.14853
ENSG00000204287	HLA-DRA	6.00245e-40	9.76782e-39	0.724621	classical		5.70552e-33	6.54566e-30	1.08127	Intermediate		2.20166e-10	2.1451e-09	0.34533	Intermediate
ENSG00000196126	HLA-DRB1	3.2771e-07	9.52413e-07	0.267005	classical		1.44189e-16	3.30843e-14	0.64507	Intermediate		7.15162e-11	7.32562e-10	0.353198	Intermediate
ENSG00000198502	HLA-DRB5	0.547574	0.611242	0.00731452			7.45007e-15	1.46701e-12	0.459197	Intermediate		1.15048e-21	2.8233e-20	0.456775	Intermediate
ENSG00000229391	HLA-DRB6	0.0307946	0.0463485	0.0882652			4.70862e-08	1.81579e-06	0.269695	Intermediate		1.9806e-06	1.09903e-05	0.174353
ENSG00000204592	HLA-E	2.58578e-25	2.38755e-24	-0.364413	nonclassical		1.04914e-06	2.7765e-05	-0.222697	nonclassical		0.000928792	0.00284528	0.148572
ENSG00000204642	HLA-F	0.698406	0.747949	-0.0080127			0.163983	0.379102	-0.0802949			0.092844	0.155214	-0.0678332
ENSG00000101294	HM13	6.91227e-39	1.09005e-37	0.501935	classical		4.00771e-06	8.65594e-05	0.255247	Intermediate		4.50975e-08	3.25909e-07	-0.236836	classical
ENSG00000147421	HMBOX1	0.273624	0.335648	-0.0083833			0.736268	0.877195	-0.026159			0.574398	0.662289	-0.01445
ENSG00000064961	HMG20B	1.90653e-09	6.79803e-09	-0.080661			0.0239067	0.105469	-0.0554835			0.0223743	0.0462085	0.0271262
ENSG00000137309	HMGA1	6.38721e-41	1.06585e-39	0.477088	classical		3.11114e-08	1.26345e-06	0.24589	Intermediate		1.87646e-08	1.43518e-07	-0.228066	classical
ENSG00000189403	HMGB1	1.56072e-07	4.70574e-07	0.163134			0.431598	0.664119	-0.0405361			2.037e-07	1.35279e-06	-0.193801
ENSG00000164104	HMGB2	0.0350588	0.0519485	0.0991972			0.86535	0.938571	0.0178823			0.215656	0.308894	-0.0862767
ENSG00000113161	HMGCR	1.06568e-11	4.56196e-11	0.174256			0.0193981	0.0914881	0.0622271			0.000430587	0.00144021	-0.111994
ENSG00000112972	HMGCS1	0.996618	0.997053	0.0134459			0.0607294	0.19892	0.0537735			0.0151136	0.0331689	0.0396379
ENSG00000205581	HMGN1	0.0779576	0.107927	-0.0663124			0.947331	0.981333	-0.0451626			0.215453	0.308877	0.0267569
ENSG00000198830	HMGN2	3.48489e-18	2.30434e-17	-0.340491	nonclassical		0.0211483	0.0970496	-0.118374			2.52962e-06	1.37703e-05	0.227985	Intermediate
ENSG00000118418	HMGN3	0.00130584	0.00247276	0.101523			0.692822	0.84884	0.0565558			0.0763294	0.131469	-0.0386638
ENSG00000113716	HMGXB3	0.0053429	0.00925578	0.0551319			0.00131534	0.0116303	0.0674904			0.10614	0.173029	0.0115152
ENSG00000100281	HMGXB4	0.000280559	0.000589509	-0.0712344			0.552174	0.756654	0.0228793			0.000263397	0.000939913	0.0995171
ENSG00000100292	HMOX1	5.92329e-38	9.06066e-37	-0.538046	nonclassical		7.87126e-05	0.00115201	-0.289192	nonclassical		3.29236e-07	2.11606e-06	0.259717	Intermediate
ENSG00000103415	HMOX2	2.21514e-06	5.97958e-06	-0.0422158			0.971548	0.992481	0.0131233			5.08526e-05	0.000214291	0.052725
ENSG00000150540	HNMT	3.01756e-06	8.04624e-06	0.129245			0.0715326	0.222551	0.0789205			0.22414	0.318248	-0.0478562
ENSG00000122566	HNRNPA2B1	0.306147	0.370297	-0.0303862			0.0274738	0.116093	0.164578			0.000335893	0.00116597	0.189977
ENSG00000092199	HNRNPC	0.00041944	0.000856233	0.160192			0.103042	0.282259	0.176459			0.911032	0.938611	0.00914064
ENSG00000152795	HNRNPDL	0.315152	0.379888	-0.0606468			0.421993	0.656227	-0.0601227			0.85716	0.899089	0.00431453
ENSG00000169045	HNRNPH1	8.33665e-08	2.57276e-07	0.21531	classical		0.142347	0.346542	0.104174			0.0172975	0.0371446	-0.11481
ENSG00000165119	HNRNPK	4.8334e-11	1.95251e-10	0.229438	classical		0.0404916	0.149978	0.108364			0.00138084	0.00405676	-0.129133
ENSG00000099783	HNRNPM	0.596793	0.654874	-0.00677501			0.348512	0.59081	0.0323911			0.430637	0.531235	0.0503398
ENSG00000153187	HNRNPU	1.46928e-05	3.63673e-05	0.195659			0.278023	0.517012	-0.00592734			5.97869e-05	0.000247843	-0.192393
ENSG00000051128	HOMER3	7.09799e-16	4.04629e-15	0.167306			0.00659222	0.0421333	0.0490477			1.48396e-05	6.91361e-05	-0.115091
ENSG00000233429	HOTAIRM1	2.44738e-22	1.95322e-21	-0.217869	nonclassical		0.0496157	0.173527	-0.0376932			1.03752e-10	1.04183e-09	0.182444
ENSG00000115756	HPCAL1	0.109145	0.147313	0.0458183			0.121612	0.314232	0.0378611			0.594125	0.680195	-0.00816169
ENSG00000163755	HPS3	0.445112	0.511293	0.0204677			0.143353	0.347882	0.0320995			0.184036	0.272093	0.00872059
ENSG00000100099	HPS4	0.0324579	0.0485493	-0.0174256			0.0122617	0.0659119	-0.0457082			0.1798	0.26711	-0.0275639
ENSG00000110756	HPS5	0.183841	0.235327	0.0461496			0.397217	0.637799	0.0338518			0.844041	0.889188	-0.0113811
ENSG00000173083	HPSE	8.80032e-28	9.30522e-27	0.289502	classical		0.0011441	0.0104587	0.0512481			2.66194e-12	3.24022e-11	-0.239077	classical
ENSG00000113749	HRH2	9.76284e-08	2.99677e-07	-0.104193			0.0106257	0.0598296	-0.0822053			0.168095	0.253329	0.016848
ENSG00000125430	HS3ST3B1	5.74796e-06	1.49025e-05	-0.0579535			0.395533	0.636094	0.00703401			1.94704e-06	1.08171e-05	0.0618073
ENSG00000198189	HSD17B11	1.72137e-12	7.75969e-12	0.217122	classical		0.963847	0.990073	-0.00727657			3.80657e-09	3.19933e-08	-0.22124	classical
ENSG00000149084	HSD17B12	4.27691e-06	1.12474e-05	0.0929186			0.00147211	0.0126939	0.0693615			0.874161	0.911711	-0.0217751
ENSG00000133835	HSD17B4	0.000411412	0.000841716	0.0789739			0.0837638	0.247995	0.0600717			0.85041	0.89405	-0.0156791
ENSG00000119471	HSDL2	0.818174	0.851984	0.0134822			0.44619	0.67664	0.0342091			0.0321054	0.0627744	0.024078
ENSG00000185122	HSF1	0.00160511	0.0029906	-0.0462777			0.57831	0.776211	-0.0101233			0.0112294	0.0258433	0.038488
ENSG00000196684	HSH2D	4.64732e-14	2.32822e-13	-0.124511			0.00431621	0.0299201	-0.0908092			0.0133162	0.0297942	0.0388297
ENSG00000080824	HSP90AA1	0.00768321	0.0129293	0.0327974			0.996971	1	-0.0470149			0.0506707	0.0930264	-0.0877884
ENSG00000096384	HSP90AB1	0.581254	0.64135	-0.0266986			0.0267893	0.114037	0.0923998			0.0243967	0.0496261	0.124331
ENSG00000166598	HSP90B1	0.000214693	0.000460442	0.138359			2.26252e-05	0.000405574	0.262757	Intermediate		0.00831398	0.0198609	0.132183
ENSG00000155304	HSPA13	0.744353	0.788327	0.0114527			0.389505	0.630934	0.0133257			0.499072	0.595178	0.00145066
ENSG00000187522	HSPA14	0.0419104	0.0610174	-0.0279589			0.134198	0.33412	0.020536			3.52165e-05	0.000153329	0.0498473
ENSG00000204389	HSPA1A	1.83604e-16	1.08159e-15	0.432395	classical		0.30334	0.544398	0.0407622			1.16018e-08	9.11967e-08	-0.392862	classical
ENSG00000204388	HSPA1B	2.47215e-11	1.02481e-10	0.313982	classical		0.285692	0.526311	0.0308261			3.33579e-07	2.14097e-06	-0.280938	classical
ENSG00000044574	HSPA5	5.5887e-18	3.63265e-17	0.349831	classical		0.0241097	0.105774	0.123296			4.82394e-06	2.47341e-05	-0.220703	classical
ENSG00000173110	HSPA6	0.318631	0.383779	0.0644775			0.28126	0.521432	-0.0427675			0.0100546	0.0233978	-0.110839
ENSG00000109971	HSPA8	0.0287186	0.0434806	-0.163033			0.342647	0.585191	0.0321668			0.000213295	0.000778069	0.219366	Intermediate
ENSG00000113013	HSPA9	0.00587536	0.0100755	0.0778			0.515009	0.728987	0.0567504			0.642015	0.723884	-0.0145619
ENSG00000106211	HSPB1	1.35056e-13	6.5654e-13	-0.070326			0.190812	0.415979	-0.0353201			9.74691e-05	0.000387596	0.0367196
ENSG00000169087	HSPBAP1	0.000647346	0.00128323	-0.0405436			0.230011	0.463965	-0.0345568			0.228438	0.323051	0.00419018
ENSG00000144381	HSPD1	1.3601e-07	4.12526e-07	-0.14752			0.34675	0.588693	-0.0545138			0.00374055	0.00986423	0.0911361
ENSG00000115541	HSPE1	0.00388416	0.00687404	-0.0623936			0.268612	0.507267	-0.0296528			0.108189	0.175869	0.033251
ENSG00000120694	HSPH1	0.0363365	0.0536341	-0.0549798			0.606088	0.796098	0.00153029			0.0207075	0.0431939	0.0486176
ENSG00000109854	HTATIP2	0.793204	0.831433	0.00206219			0.733763	0.876277	-0.00584478			0.907125	0.936302	-0.00682328
ENSG00000102241	HTATSF1	0.000533168	0.00107218	-0.0538306			0.912042	0.964026	0.0211327			0.0014187	0.00414676	0.0759249
ENSG00000197386	HTT	0.662115	0.714592	0.0261926			0.68856	0.846658	0.0158775			0.982447	0.989345	-0.0123398
ENSG00000136273	HUS1	0.0891435	0.122113	0.0550242			0.689097	0.846658	0.0287529			0.444096	0.544908	-0.0330962
ENSG00000122986	HVCN1	2.15384e-05	5.21032e-05	-0.0405544			0.312442	0.55466	0.000436186			0.00467644	0.0119622	0.0384547
ENSG00000149428	HYOU1	0.292186	0.355755	-0.00797879			0.253454	0.490553	0.0317366			0.003329	0.00895473	0.0410799
ENSG00000134330	IAH1	0.174586	0.224608	-0.0245756			0.398318	0.638457	0.00637199			0.0851371	0.144487	0.028911
ENSG00000196305	IARS	9.9994e-08	3.06323e-07	0.0923357			0.00546541	0.0362473	0.0593004			0.0798426	0.136971	-0.0325506
ENSG00000005700	IBTK	0.259843	0.319941	0.00893362			0.912558	0.964026	0.0183306			0.253774	0.350879	0.00475467
ENSG00000090339	ICAM1	4.95813e-13	2.31228e-12	0.230724	classical		0.0126253	0.0669796	0.125347			0.0112859	0.025934	-0.104312
ENSG00000108622	ICAM2	1.54146e-22	1.24538e-21	-0.183452			0.0734905	0.227716	-0.0301231			1.21495e-13	1.72613e-12	0.158565
ENSG00000076662	ICAM3	0.821908	0.855463	-0.000388424			0.00155914	0.013224	-0.128711			0.000226048	0.0008168	-0.131085
ENSG00000105371	ICAM4	1.5093e-37	2.27834e-36	-0.12371			0.00452907	0.0311137	-0.0716698			2.5519e-08	1.91664e-07	0.0497255
ENSG00000164151	ICE1	4.8827e-05	0.000112994	-0.10278			0.11798	0.308728	-0.083144			0.157583	0.240411	0.0236544
ENSG00000128915	ICE2	0.0722907	0.100702	-0.0185219			0.711271	0.860766	0.0159608			0.007451	0.0180056	0.0358979
ENSG00000125968	ID1	1.31586e-08	4.39803e-08	0.0909005			0.473632	0.693298	0.00935293			3.16824e-05	0.000139047	-0.0792908
ENSG00000115738	ID2	1.10286e-74	4.91362e-73	0.985328	classical		0.000336061	0.00384584	0.270512	Intermediate		4.1319e-34	2.30824e-32	-0.713081	classical
ENSG00000182054	IDH2	3.21045e-07	9.34228e-07	-0.100473			0.321846	0.563293	-0.0564794			0.00447629	0.0115338	0.0469568
ENSG00000166411	IDH3A	0.01147	0.0187116	-0.0252843			0.33917	0.583596	0.019238			6.78568e-05	0.000279028	0.0445623
ENSG00000067829	IDH3G	0.00213609	0.00391318	-0.0542538			0.580919	0.776661	0.0255529			0.000662327	0.00210632	0.0775627
ENSG00000067064	IDI1	0.345575	0.41204	-0.0190639			0.250597	0.48646	0.0412944			0.0130081	0.0292264	0.0652259
ENSG00000010404	IDS	4.25466e-08	1.35871e-07	0.181903			0.00143621	0.0124354	-0.19397			6.7285e-17	1.19679e-15	-0.364891	classical
ENSG00000160888	IER2	0.58094	0.641157	0.07464			0.141992	0.346201	-0.0711287			0.0229353	0.0472185	-0.155085
ENSG00000137331	IER3	1.17114e-108	9.26613e-107	1.2541	classical		1.31047e-06	3.34097e-05	0.426098	Intermediate		2.53499e-40	1.76259e-38	-0.845532	classical
ENSG00000162783	IER5	4.07879e-45	7.76663e-44	-0.558671	nonclassical		0.000833466	0.00798492	-0.204426	nonclassical		2.26967e-12	2.81501e-11	0.342751	Intermediate
ENSG00000188483	IER5L	0.000218701	0.000467452	0.101132			0.248109	0.48306	0.0276598			0.106356	0.173319	-0.0702082
ENSG00000169991	IFFO2	0.000545202	0.0010935	0.0884316			0.505353	0.720011	-0.0185874			0.0003842	0.00130599	-0.108407
ENSG00000163565	IFI16	0.0215342	0.0333853	0.121532			0.540867	0.747827	0.00569281			0.00630459	0.0155798	-0.12402
ENSG00000165949	IFI27	0.0129158	0.0208773	-0.114612			0.435132	0.666155	-0.0546939			0.187322	0.276051	0.0761727
ENSG00000119632	IFI27L2	0.0394276	0.0576956	0.0731055			0.971344	0.992481	0.0170593			0.0551012	0.0999444	-0.0630422
ENSG00000216490	IFI30	4.71303e-20	3.39235e-19	-0.454764	nonclassical		0.0497028	0.173582	-0.130558			1.9824e-09	1.71322e-08	0.339348	Intermediate
ENSG00000068079	IFI35	0.0164864	0.0261605	-0.0261253			0.756523	0.886854	-0.015258			0.191311	0.281026	0.00911281
ENSG00000137965	IFI44	1.30457e-09	4.73629e-09	0.205964	classical		0.853739	0.933701	0.0215486			4.18688e-07	2.6284e-06	-0.19057
ENSG00000137959	IFI44L	1.53005e-12	6.94499e-12	0.322775	classical		0.0218663	0.0991546	0.143907			0.00040747	0.00137592	-0.19653
ENSG00000126709	IFI6	0.176268	0.226644	0.108014			0.497888	0.71445	0.0924667			0.651763	0.731818	-0.0230283
ENSG00000115267	IFIH1	0.698564	0.747949	0.0326624			0.155468	0.366432	0.0370002			0.125167	0.199095	0.00385347
ENSG00000119922	IFIT2	4.11998e-20	2.97274e-19	-0.118801			0.0439119	0.158358	-0.0655387			2.60724e-08	1.95181e-07	0.0544044
ENSG00000119917	IFIT3	1.62276e-14	8.39556e-14	-0.123869			0.143728	0.34821	-0.0808878			9.48135e-06	4.61399e-05	0.045109
ENSG00000152778	IFIT5	6.56818e-14	3.26913e-13	-0.0712847			0.0772869	0.235452	-0.0394564			0.000987312	0.0030025	0.0310231
ENSG00000185201	IFITM2	5.34945e-153	1.06733e-150	-1.38161	nonclassical		1.27845e-10	1.02927e-08	-0.469065	nonclassical		7.8836e-63	1.24751e-60	0.950549	Intermediate
ENSG00000142089	IFITM3	1.05399e-102	7.11289e-101	-0.98625	nonclassical		0.00180084	0.0148662	-0.159808			4.33836e-54	4.52471e-52	0.843966	Intermediate
ENSG00000159110	IFNAR2	0.552634	0.615391	0.0400566			0.192553	0.418184	0.106338			0.0618135	0.110117	0.0697109
ENSG00000027697	IFNGR1	6.33811e-06	1.63586e-05	0.139514			0.688987	0.846658	0.0400841			0.00470275	0.0120027	-0.0934082
ENSG00000159128	IFNGR2	4.20288e-07	1.20695e-06	0.184524			0.816016	0.917594	0.0264046			8.003e-05	0.000324146	-0.163728
ENSG00000006652	IFRD1	0.0799808	0.110419	0.0794541			0.0154814	0.0781566	0.122012			0.0602798	0.10793	0.0404095
ENSG00000109083	IFT20	0.0206197	0.0321522	0.0684792			0.427831	0.661441	-0.00795627			0.0320832	0.0627578	-0.0721865
ENSG00000114446	IFT57	8.00364e-13	3.68801e-12	-0.119191			0.234845	0.469382	-0.0582498			0.000281818	0.000994052	0.058854
ENSG00000032742	IFT88	0.0159117	0.0253625	-0.0289736			0.665656	0.831662	-0.0084425			0.134802	0.21178	0.0220486
ENSG00000073792	IGF2BP2	0.207834	0.262019	0.0322			0.858675	0.935921	-0.00244021			0.24447	0.340892	-0.0357546
ENSG00000197081	IGF2R	1.03237e-12	4.72809e-12	0.219451	classical		0.0644374	0.207335	0.0630202			0.000212006	0.000773981	-0.153928
ENSG00000163453	IGFBP7	1.98815e-07	5.91675e-07	0.0998788			0.0175807	0.0860106	0.0372302			0.0395285	0.0752682	-0.0618816
ENSG00000140749	IGSF6	4.13902e-11	1.68536e-10	0.29129	classical		1.57123e-08	7.06899e-07	0.375662	Intermediate		0.0652438	0.115067	0.0789221
ENSG00000166130	IKBIP	0.860445	0.886525	0.020028			0.791358	0.906207	0.0188424			0.462438	0.560372	-0.00264977
ENSG00000104365	IKBKB	0.0568822	0.0807899	0.0627942			0.742215	0.879612	0.022528			0.327619	0.427966	-0.032005
ENSG00000185811	IKZF1	1.21213e-12	5.53481e-12	-0.200893	nonclassical		0.745976	0.880927	0.0219507			6.69622e-09	5.42915e-08	0.221843	Intermediate
ENSG00000095574	IKZF5	0.20797	0.262047	-0.0192056			0.569656	0.769509	-0.00281917			0.0927764	0.155157	0.0188473
ENSG00000110324	IL10RA	1.37123e-08	4.56977e-08	-0.21662	nonclassical		0.0209964	0.0966422	-0.140306			0.0333422	0.0649713	0.0794216
ENSG00000243646	IL10RB	0.0439909	0.0636627	0.0860065			0.661798	0.830233	0.00117894			0.0627207	0.111344	-0.0837246
ENSG00000223799	IL10RB-AS1	0.889773	0.909391	0.00240246			0.78276	0.901455	0.0174775			0.336342	0.43675	0.0153246
ENSG00000131724	IL13RA1	4.6195e-45	8.72382e-44	0.430546	classical		0.000290284	0.00344215	0.102481			6.70577e-20	1.43798e-18	-0.327282	classical
ENSG00000164136	IL15	1.38743e-07	4.19704e-07	-0.0780635			0.187825	0.413594	-0.0372644			0.00780506	0.0187722	0.0370599
ENSG00000172349	IL16	0.00448968	0.00786379	-0.0566354			0.343531	0.585748	-0.0237916			0.0511647	0.0936931	0.0373069
ENSG00000177663	IL17RA	1.16638e-23	9.96748e-23	0.325426	classical		0.495313	0.712961	-0.00507114			4.03304e-18	7.77631e-17	-0.32294	classical
ENSG00000150782	IL18	0.000141104	0.000309082	0.100994			0.227856	0.461439	0.0795077			0.268971	0.366807	-0.023537
ENSG00000137496	IL18BP	0.0599231	0.0846321	0.035347			0.0677345	0.214135	0.0508064			0.0938553	0.156619	0.021003
ENSG00000125538	IL1B	0.00215769	0.00395083	0.324718	classical		0.000330183	0.00379751	0.647719	Intermediate		0.000985789	0.00299986	0.310181	Intermediate
ENSG00000115594	IL1R1	1.0743e-19	7.57292e-19	0.183059			6.0374e-07	1.69973e-05	0.0669087			1.49179e-05	6.94302e-05	-0.114465
ENSG00000196083	IL1RAP	4.61203e-35	6.1525e-34	0.41406	classical		0.297967	0.539184	0.0260539			1.62078e-22	4.29929e-21	-0.381172	classical
ENSG00000136689	IL1RN	3.735e-29	4.19068e-28	0.376154	classical		2.35929e-12	2.7067e-10	0.230039	Intermediate		0.00537045	0.0135041	-0.146824
ENSG00000104998	IL27RA	2.777e-14	1.41126e-13	0.150738			4.76111e-05	0.000753405	0.0759019			0.0216438	0.0449224	-0.0706062
ENSG00000147168	IL2RG	0.627249	0.684367	0.00775122			5.76965e-05	0.000900575	0.154818			4.74935e-11	4.97598e-10	0.156479
ENSG00000077238	IL4R	1.62721e-13	7.88516e-13	0.195276			0.00586707	0.0383533	0.0861906			0.00248112	0.00695107	-0.107566
ENSG00000160712	IL6R	8.05334e-120	8.5946e-118	1.04429	classical		3.54596e-18	1.08483e-15	0.488071	Intermediate		4.52921e-30	1.99851e-28	-0.548948	classical
ENSG00000134352	IL6ST	5.4564e-22	4.30231e-21	0.334861	classical		0.0102552	0.0582439	0.132184			2.74056e-07	1.78643e-06	-0.205556	classical
ENSG00000267100	ILF3-AS1	0.973887	0.979007	0.0118719			0.525588	0.737444	-0.00362316			0.906618	0.935989	-0.0165239
ENSG00000141401	IMPA2	0.0110967	0.0181413	0.0542557			0.67244	0.837175	-0.0168618			0.00384524	0.0101006	-0.0707408
ENSG00000154059	IMPACT	0.0579133	0.0820512	-0.0332698			0.648263	0.822244	-0.00296284			0.00656954	0.0161563	0.036065
ENSG00000104331	IMPAD1	0.795605	0.833379	0.00793776			0.30626	0.548138	0.022381			0.197853	0.288696	0.0110701
ENSG00000106348	IMPDH1	0.00102138	0.00196772	-0.0654689			0.201291	0.43044	-0.0670172			0.502692	0.598095	-0.00220173
ENSG00000178035	IMPDH2	0.476812	0.543085	0.0176438			0.0538303	0.1838	0.0620171			0.000739837	0.00232065	0.0485415
ENSG00000168556	ING2	8.32833e-43	1.45873e-41	-0.211592	nonclassical		0.00242876	0.018827	-0.118658			4.73455e-11	4.97182e-10	0.0900566
ENSG00000071243	ING3	0.55155	0.614484	0.0427853			0.660819	0.829685	0.00276936			0.344674	0.445552	-0.043202
ENSG00000168395	ING5	0.000327808	0.000680684	-0.0458629			0.319243	0.561861	-0.00548119			0.00779956	0.0187688	0.0436227
ENSG00000128908	INO80	0.970065	0.976261	0.0259205			0.649576	0.823223	0.013861			0.806041	0.859501	-0.0181068
ENSG00000114933	INO80D	0.79539	0.833343	0.00220114			0.881845	0.948596	-0.0301337			0.938784	0.960125	-0.0295647
ENSG00000151689	INPP1	0.871782	0.895191	0.00370304			0.25122	0.487051	0.0210326			0.0578396	0.104211	0.0193951
ENSG00000040933	INPP4A	1.1525e-11	4.91525e-11	-0.127966			0.100256	0.278205	-0.0751901			0.000389942	0.00132355	0.0548745
ENSG00000168918	INPP5D	3.97728e-07	1.14719e-06	-0.14707			5.60567e-08	2.10856e-06	-0.210402	nonclassical		0.0483208	0.0895203	-0.0534738
ENSG00000132376	INPP5K	0.00520105	0.00902026	-0.0314232			0.94382	0.979406	-0.0137187			0.0911971	0.15313	0.0162825
ENSG00000165458	INPPL1	2.65769e-07	7.79804e-07	0.110527			0.831589	0.924512	0.0181111			0.000635775	0.00203032	-0.0910568
ENSG00000186480	INSIG1	1.17649e-06	3.25824e-06	0.233753	classical		0.0182683	0.0882456	0.183291			0.48507	0.582261	-0.0433728
ENSG00000171105	INSR	0.0117709	0.0191074	-0.0232436			0.787352	0.903364	0.0159826			0.0352474	0.0680482	0.0366584
ENSG00000164880	INTS1	0.0170273	0.0269629	-0.024784			0.233592	0.467653	-0.0333929			0.535474	0.629932	-0.00678449
ENSG00000104613	INTS10	0.0133382	0.0215146	-0.0239721			0.95133	0.983501	-0.00586839			0.102468	0.167997	0.0165722
ENSG00000102786	INTS6	2.19204e-09	7.76778e-09	0.211073	classical		0.355683	0.59723	0.0829138			0.000769864	0.0024017	-0.127641
ENSG00000068745	IP6K2	0.00376509	0.00667619	-0.0367482			0.240126	0.47641	-0.016894			0.171811	0.257493	0.0197933
ENSG00000151151	IPMK	0.840942	0.870928	0.00347297			0.966065	0.990897	-0.0117491			0.815174	0.865733	-0.0134134
ENSG00000065150	IPO5	0.834782	0.865917	0.00892683			0.579662	0.776296	0.0143701			0.232124	0.327256	0.00733306
ENSG00000205339	IPO7	0.00235351	0.00428345	0.0795998			0.0928647	0.263909	0.0688728			0.783441	0.840592	-0.0114111
ENSG00000198700	IPO9	0.0650229	0.0914185	-0.0183367			0.433812	0.665736	0.00826072			0.0188405	0.039935	0.0215772
ENSG00000173226	IQCB1	4.41342e-15	2.38273e-14	-0.0697109			0.511696	0.726517	-0.022169			6.12423e-07	3.74721e-06	0.0468191
ENSG00000140575	IQGAP1	5.67646e-18	3.68448e-17	0.282458	classical		0.0951704	0.267445	0.0760261			1.44455e-08	1.12166e-07	-0.202031	classical
ENSG00000145703	IQGAP2	6.63082e-11	2.65291e-10	0.254292	classical		0.126763	0.322458	0.106092			0.000343008	0.00118708	-0.147635
ENSG00000144711	IQSEC1	0.905032	0.921907	-0.0210254			0.318183	0.560514	0.0503567			0.134445	0.211389	0.0797483
ENSG00000184216	IRAK1	2.32443e-13	1.10997e-12	0.23655	classical		0.034788	0.13552	0.0782455			7.44755e-05	0.000303524	-0.161568
ENSG00000134070	IRAK2	3.43892e-28	3.75743e-27	0.271229	classical		5.80242e-07	1.67467e-05	0.117797			1.09188e-06	6.40745e-06	-0.152809
ENSG00000090376	IRAK3	2.74941e-05	6.56599e-05	-0.118718			0.0181449	0.0879335	-0.0459444			0.382883	0.48457	0.0608937
ENSG00000198001	IRAK4	0.912598	0.928378	0.0104174			0.808954	0.914808	0.000346237			0.90333	0.933784	-0.0122523
ENSG00000125347	IRF1	1.11104e-05	2.78307e-05	-0.161687			0.00176341	0.0146599	-0.233097			0.419753	0.52103	-0.0841326
ENSG00000168310	IRF2	0.0422005	0.0613814	-0.0267533			0.515603	0.729378	0.0291643			0.00173939	0.00500128	0.056747
ENSG00000168264	IRF2BP2	1.31491e-92	7.83652e-91	0.948334	classical		4.49351e-12	4.79552e-10	0.437948	Intermediate		1.4398e-23	4.20843e-22	-0.505734	classical
ENSG00000119669	IRF2BPL	0.327852	0.393748	0.0277001			0.314658	0.558162	-0.0370111			0.139211	0.217439	-0.0562589
ENSG00000126456	IRF3	0.000368576	0.000758474	-0.0538332			0.671223	0.836011	-0.0153396			0.0152962	0.0334737	0.0382932
ENSG00000128604	IRF5	0.00130639	0.00247276	0.0704597			0.028248	0.118276	0.0791175			0.524825	0.61961	0.00825868
ENSG00000185507	IRF7	0.111546	0.150201	-0.0117649			0.433027	0.665334	-0.0103694			0.261125	0.358773	0.00233119
ENSG00000140968	IRF8	0.000203475	0.000437557	0.142047			0.157795	0.368886	0.154772			0.922071	0.947567	0.0162067
ENSG00000213928	IRF9	0.000125031	0.000275188	-0.0507406			0.326535	0.568464	-0.0393242			0.148634	0.229579	0.00968063
ENSG00000167378	IRGQ	0.445522	0.511637	0.02868			0.825404	0.922093	-0.00896601			0.554767	0.645985	-0.0392523
ENSG00000185950	IRS2	4.77938e-13	2.23119e-12	0.283206	classical		0.192238	0.417698	-0.0531048			4.50185e-13	5.9708e-12	-0.334616	classical
ENSG00000135070	ISCA1	0.00151707	0.00284273	-0.047322			0.0576907	0.192694	-0.0417397			0.396284	0.498369	0.00874874
ENSG00000187608	ISG15	4.684e-15	2.52584e-14	-0.213767	nonclassical		0.285933	0.526332	-0.0394804			9.73582e-07	5.77977e-06	0.16857
ENSG00000172183	ISG20	0.00105084	0.00202193	-0.0417055			0.0758455	0.232657	0.0674567			5.2988e-08	3.79348e-07	0.111796
ENSG00000143319	ISG20L2	0.892041	0.910696	0.019735			0.0650786	0.208406	0.0428838			0.0335115	0.0652071	0.0208123
ENSG00000240682	ISY1	0.0929925	0.126931	-0.018185			0.807411	0.913901	-0.0182958			0.58634	0.673033	-0.00308536
ENSG00000129636	ITFG1	0.0593576	0.0839421	-0.023951			0.698807	0.85198	0.0113025			0.019279	0.0406683	0.0423448
ENSG00000111203	ITFG2	2.47455e-10	9.50269e-10	-0.0645939			0.320954	0.562375	-0.0220839			7.07692e-05	0.000289447	0.0411362
ENSG00000115232	ITGA4	3.35332e-43	5.91862e-42	-0.416923	nonclassical		0.900157	0.957317	0.00993784			5.68423e-29	2.32901e-27	0.414503	Intermediate
ENSG00000161638	ITGA5	1.09975e-90	6.47021e-89	0.835357	classical		4.81169e-10	3.02477e-08	0.32775	Intermediate		4.28833e-28	1.59993e-26	-0.504	classical
ENSG00000083457	ITGAE	2.57318e-05	6.17267e-05	0.0726597			0.152425	0.360507	0.01623			0.0256122	0.0517089	-0.0544733
ENSG00000005844	ITGAL	6.36889e-90	3.65335e-88	-0.745704	nonclassical		4.65748e-06	9.8494e-05	-0.259245	nonclassical		3.08181e-33	1.62557e-31	0.478573	Intermediate
ENSG00000169896	ITGAM	1.83803e-49	4.07475e-48	0.447983	classical		7.06058e-08	2.59208e-06	0.132753			9.69673e-16	1.62997e-14	-0.300659	classical
ENSG00000138448	ITGAV	3.78607e-11	1.54301e-10	0.16365			0.484805	0.702891	0.0274893			1.22341e-05	5.81783e-05	-0.133304
ENSG00000140678	ITGAX	6.4333e-25	5.86927e-24	0.423675	classical		8.01921e-06	0.000158621	0.308871	Intermediate		0.00482932	0.0123053	-0.11284
ENSG00000150093	ITGB1	2.82549e-07	8.26398e-07	-0.22542	nonclassical		0.000111286	0.00155699	-0.198687			0.942827	0.962859	0.022388
ENSG00000119185	ITGB1BP1	0.366236	0.432379	-0.0176573			0.805488	0.9127	-0.0288171			0.842531	0.888209	-0.0114293
ENSG00000160255	ITGB2	6.07369e-08	1.91036e-07	0.166507			0.92413	0.968736	-0.0180008			6.78454e-06	3.38416e-05	-0.17902
ENSG00000227039	ITGB2-AS1	7.26532e-07	2.05426e-06	-0.0744819			0.329045	0.571315	-0.0296569			0.00157238	0.00456686	0.0418631
ENSG00000136156	ITM2B	0.0360922	0.0533077	0.0633497			0.352163	0.594383	-0.0474668			0.00447591	0.0115338	-0.119102
ENSG00000100605	ITPK1	3.99831e-07	1.1518e-06	-0.087592			0.680881	0.842246	-0.0125987			0.000343617	0.00118829	0.072242
ENSG00000143772	ITPKB	9.58956e-21	7.08639e-20	-0.138208			0.0504424	0.17563	-0.0438204			6.29434e-07	3.84617e-06	0.0902603
ENSG00000150995	ITPR1	8.63044e-09	2.94243e-08	0.125782			0.0885265	0.256661	0.0404319			0.0016442	0.00475739	-0.0873705
ENSG00000123104	ITPR2	7.82827e-07	2.20392e-06	0.152535			0.0283587	0.118561	0.0803603			0.070963	0.123446	-0.0762259
ENSG00000148841	ITPRIP	1.39007e-16	8.28443e-16	0.239662	classical		0.0600496	0.197624	0.0510097			6.20678e-08	4.38874e-07	-0.191142
ENSG00000205730	ITPRIPL2	0.00219397	0.00400801	0.0924041			0.882802	0.949198	-0.038233			0.000457178	0.0015247	-0.133518
ENSG00000205726	ITSN1	6.92983e-07	1.96302e-06	-0.0470899			0.04928	0.172888	-0.0321893			0.181734	0.26946	0.0150312
ENSG00000128928	IVD	6.33018e-23	5.24354e-22	-0.104462			0.0110688	0.0615031	-0.0689279			0.000382168	0.00130092	0.0318475
ENSG00000116679	IVNS1ABP	1.74289e-17	1.09413e-16	0.311228	classical		0.587742	0.782009	-0.00418941			1.50252e-13	2.10859e-12	-0.314561	classical
ENSG00000163166	IWS1	0.810628	0.845832	0.030103			0.79904	0.910208	0.0132897			0.981068	0.988608	-0.0170347
ENSG00000077684	JADE1	3.70752e-06	9.79494e-06	-0.0542185			0.195202	0.421003	-0.0394079			0.0484512	0.0896029	0.0182873
ENSG00000043143	JADE2	1.62332e-15	9.01865e-15	-0.0836396			0.415462	0.652519	-0.0204528			4.15421e-07	2.61146e-06	0.0604268
ENSG00000101384	JAG1	0.000241068	0.000511685	0.0631704			0.468633	0.690166	0.0118628			0.052609	0.0959932	-0.0513588
ENSG00000162434	JAK1	0.0162274	0.0258031	-0.123558			0.205539	0.43607	-0.0563303			0.307914	0.40815	0.0742824
ENSG00000096968	JAK2	0.569673	0.631152	0.01591			0.920584	0.967421	0.0179998			0.552239	0.643695	-0.00164424
ENSG00000105639	JAK3	0.000693383	0.00136798	-0.0270901			0.836274	0.926384	0.017906			0.00052267	0.00171409	0.0487017
ENSG00000160593	JAML	1.54591e-29	1.77798e-28	0.40401	classical		0.000448116	0.00486147	0.164871			1.23611e-09	1.10146e-08	-0.242427	classical
ENSG00000008083	JARID2	3.38066e-49	7.38755e-48	0.543024	classical		3.69392e-11	3.45947e-09	0.299123	Intermediate		2.95964e-08	2.20126e-07	-0.246445	classical
ENSG00000153814	JAZF1	0.839304	0.869821	0.0192023			0.060517	0.198366	-0.0507422			0.0191251	0.0403888	-0.0721474
ENSG00000140044	JDP2	0.00637363	0.0108489	-0.0732186			0.844467	0.930211	-0.00210916			0.0045036	0.0115925	0.0793677
ENSG00000050130	JKAMP	1.79196e-07	5.36419e-07	-0.0542548			0.873527	0.942982	-0.0040927			2.76928e-06	1.48983e-05	0.0492554
ENSG00000171988	JMJD1C	1.76313e-78	8.60744e-77	0.786957	classical		0.000128197	0.00171515	0.216017	Intermediate		9.50079e-31	4.35991e-29	-0.577033	classical
ENSG00000070495	JMJD6	2.05603e-05	4.99214e-05	0.127348			0.517792	0.732023	0.0513119			0.0905836	0.152211	-0.0701813
ENSG00000152409	JMY	4.15937e-09	1.44821e-08	-0.119233			0.0778315	0.235812	-0.0576471			0.00116814	0.00348316	0.0672682
ENSG00000100221	JOSD1	1.84684e-05	4.52249e-05	-0.103344			0.263191	0.501363	-0.0273177			0.00470173	0.0120027	0.0808147
ENSG00000189159	JPT1	3.76538e-87	2.03286e-85	-0.577598	nonclassical		5.53915e-08	2.10076e-06	-0.342558	nonclassical		9.60918e-19	1.92561e-17	0.234771	Intermediate
ENSG00000225470	JPX	0.00121783	0.00231606	-0.0296506			0.472852	0.693197	0.00227874			0.00635422	0.0156687	0.0226268
ENSG00000177606	JUN	1.66406e-32	2.11534e-31	0.701304	classical		0.014208	0.0733416	0.205155			2.18709e-14	3.24807e-13	-0.525546	classical
ENSG00000171223	JUNB	5.8498e-09	2.01689e-08	-0.206641	nonclassical		1.38192e-06	3.46536e-05	-0.322968	nonclassical		0.0691557	0.120743	-0.136786
ENSG00000130522	JUND	7.25392e-35	9.62087e-34	0.432857	classical		0.0753091	0.231321	0.0997041			9.66687e-15	1.4738e-13	-0.327877	classical
ENSG00000173801	JUP	3.40906e-20	2.46754e-19	-0.210289	nonclassical		0.58592	0.780717	-0.0332131			2.08986e-14	3.11376e-13	0.159
ENSG00000120071	KANSL1	0.000800848	0.00156254	-0.0670787			0.0305593	0.124323	-0.0818546			0.845682	0.890304	-0.0148372
ENSG00000144445	KANSL1L	0.42733	0.494208	0.0193001			0.143291	0.347882	0.0376433			0.220586	0.314077	0.0156288
ENSG00000139620	KANSL2	4.44443e-06	1.16546e-05	-0.0677102			0.17151	0.390019	-0.0282934			0.00605241	0.0150539	0.0452068
ENSG00000114982	KANSL3	0.030596	0.0460798	0.0441253			0.359965	0.601559	0.00337661			0.239994	0.335772	-0.0429957
ENSG00000065427	KARS	0.000960433	0.00185853	-0.057631			0.231378	0.465904	-0.01551			0.0150776	0.0331058	0.0454764
ENSG00000114166	KAT2B	0.920783	0.935046	0.0140769			0.783199	0.901455	0.00530735			0.974352	0.983742	-0.00983677
ENSG00000172977	KAT5	0.373799	0.439387	0.0282786			0.962887	0.990072	0.00719123			0.599777	0.685182	-0.0210623
ENSG00000156650	KAT6B	0.200754	0.254071	-0.0358262			0.864949	0.938571	-0.00338425			0.230701	0.325749	0.0355305
ENSG00000136504	KAT7	0.00063904	0.00126786	-0.0392659			0.356689	0.598589	-0.0318437			0.0930355	0.155477	0.0075342
ENSG00000103510	KAT8	0.000639829	0.00126887	0.0743612			0.934149	0.974718	-0.00203958			0.00308071	0.00836648	-0.0775872
ENSG00000186625	KATNA1	9.84591e-06	2.48531e-05	-0.0401004			0.378605	0.621767	-0.0184545			0.0239111	0.048814	0.02077
ENSG00000134152	KATNBL1	0.0228375	0.0351328	-0.0391651			0.705877	0.855818	-0.0113352			0.0895812	0.150803	0.0346492
ENSG00000170852	KBTBD2	0.0303959	0.0458085	-0.0553526			0.655848	0.826289	-0.0396701			0.315988	0.41597	0.0129918
ENSG00000163376	KBTBD8	6.92102e-06	1.77731e-05	0.138428			0.377658	0.620909	0.0318735			0.00697304	0.0170119	-0.0978468
ENSG00000180509	KCNE1	0.000633088	0.00125877	0.0739867			0.113818	0.301622	0.0374028			0.519931	0.615097	-0.0366987
ENSG00000175538	KCNE3	0.441736	0.507925	0.0369565			0.00858473	0.0513629	-0.0761348			0.000235795	0.000848011	-0.112055
ENSG00000099337	KCNK6	0.608393	0.666328	0.0145188			0.910894	0.963821	-0.00734917			0.433443	0.534266	-0.0218895
ENSG00000145936	KCNMB1	0.00478217	0.00834425	0.0625437			0.0434893	0.157391	0.0627542			0.728934	0.797587	-0.000515173
ENSG00000104783	KCNN4	1.27557e-14	6.64425e-14	0.16555			0.00610601	0.039689	0.0682889			0.00010723	0.000422132	-0.0998822
ENSG00000053918	KCNQ1	6.45746e-05	0.000147503	0.0780704			0.229874	0.463965	0.0248168			0.0982485	0.16259	-0.0476803
ENSG00000269821	KCNQ1OT1	7.74987e-16	4.40696e-15	-0.234215	nonclassical		0.00749905	0.046757	-0.137822			0.000675194	0.00214278	0.0969938
ENSG00000178695	KCTD12	1.24673e-12	5.68711e-12	0.304375	classical		0.12229	0.31533	0.124503			4.98141e-05	0.000211077	-0.183628
ENSG00000112078	KCTD20	0.00434922	0.00763819	0.0718104			0.69114	0.848486	-0.0164862			0.0897901	0.150988	-0.0752405
ENSG00000243335	KCTD7	0.529007	0.593694	0.0353404			0.647586	0.821612	0.0229316			0.558269	0.648089	-0.0107168
ENSG00000004487	KDM1A	0.159011	0.206656	-0.0154247			0.540261	0.74744	-0.0276448			0.772543	0.831816	-0.013259
ENSG00000165097	KDM1B	9.92819e-28	1.04497e-26	-0.264712	nonclassical		0.285545	0.526311	-0.0820953			1.03297e-15	1.72374e-14	0.188592
ENSG00000115548	KDM3A	0.763242	0.804252	0.0085892			0.167506	0.384534	-0.0400237			0.293669	0.393818	-0.0458004
ENSG00000120733	KDM3B	0.510712	0.575272	0.0306149			0.98571	0.998613	0.000771631			0.502421	0.597928	-0.0321975
ENSG00000127663	KDM4B	0.023963	0.0367043	0.0565575			0.213402	0.442601	0.0256456			0.991983	0.99589	-0.0311554
ENSG00000107077	KDM4C	0.863963	0.888952	-0.0013003			0.801588	0.911112	-0.0153358			0.944299	0.96319	-0.0122663
ENSG00000126012	KDM5C	0.113528	0.152468	0.0338561			0.00425871	0.0297267	0.0508075			0.0289783	0.057518	0.0159933
ENSG00000012817	KDM5D	0.0139469	0.0224412	-0.0133026			0.681804	0.842246	0.0139165			0.00422674	0.0109771	0.0232846
ENSG00000147050	KDM6A	0.227797	0.284066	0.0392785			0.861745	0.937166	0.0249406			0.877941	0.914999	-0.0163866
ENSG00000132510	KDM6B	3.0098e-79	1.48516e-77	0.861198	classical		8.34432e-10	4.799e-08	0.453099	Intermediate		9.70184e-17	1.70581e-15	-0.409123	classical
ENSG00000006459	KDM7A	3.34062e-18	2.21213e-17	0.255585	classical		0.00645289	0.0414738	0.0768458			3.32258e-06	1.75257e-05	-0.182803
ENSG00000119537	KDSR	1.79787e-06	4.90221e-06	0.132961			0.124668	0.319609	0.0612056			0.044013	0.0827105	-0.0687099
ENSG00000100441	KHNYN	0.301259	0.365348	0.0407975			0.399238	0.639478	0.00080483			0.555883	0.646627	-0.0440634
ENSG00000007202	KIAA0100	0.0912662	0.124686	-0.0102854			0.458655	0.684258	-0.00797712			0.301195	0.402499	0.00325059
ENSG00000081791	KIAA0141	7.06588e-08	2.19982e-07	-0.0901477			0.664921	0.831541	-0.00364781			1.20764e-06	7.0239e-06	0.0855992
ENSG00000170871	KIAA0232	0.855563	0.882684	0.0406534			0.636161	0.812903	0.000915481			0.373414	0.475602	-0.0443521
ENSG00000142687	KIAA0319L	0.0116645	0.018975	0.0583935			0.866409	0.939497	0.00508054			0.0205695	0.0430431	-0.0554344
ENSG00000136813	KIAA0368	0.000380123	0.000780136	0.0906572			0.175942	0.396562	0.0592692			0.250867	0.347593	-0.0316473
ENSG00000135709	KIAA0513	0.00012471	0.000274614	-0.0444182			0.526443	0.738113	4.87967e-05			0.00401042	0.0104805	0.0424666
ENSG00000132680	KIAA0907	0.158547	0.206169	-0.0106666			0.0454742	0.162145	0.0511144			2.10084e-05	9.52644e-05	0.0594491
ENSG00000100364	KIAA0930	0.758729	0.800231	0.00488878			0.411538	0.648127	-0.0189062			0.77832	0.837186	-0.0151906
ENSG00000138688	KIAA1109	8.4471e-05	0.000190579	-0.0954042			0.390985	0.632662	-0.0415909			0.0338296	0.0657257	0.0558996
ENSG00000134444	KIAA1468	0.673358	0.725022	0.00889835			0.503886	0.71968	-0.0193859			0.633174	0.715322	-0.0292699
ENSG00000174718	KIAA1551	1.8964e-06	5.15557e-06	0.250629	classical		0.777862	0.899825	0.0515989			1.03359e-05	4.98618e-05	-0.217794	classical
ENSG00000183354	KIAA2026	0.00478998	0.0083547	-0.0739294			0.999311	1	-0.0585741			0.123892	0.197409	0.0157202
ENSG00000137177	KIF13A	9.03592e-14	4.44912e-13	0.201874	classical		0.633666	0.811266	0.00732981			8.60883e-10	7.85406e-09	-0.193869
ENSG00000197892	KIF13B	0.10366	0.14053	0.0328047			0.0180011	0.0875073	0.0695027			0.0714264	0.124204	0.0404966
ENSG00000054523	KIF1B	0.00481536	0.00838941	-0.0901749			0.422444	0.656706	-0.0659629			0.134085	0.211086	0.0304995
ENSG00000138182	KIF20B	0.0788012	0.10902	-0.0165316			0.0567136	0.190661	0.0597809			9.45707e-06	4.60706e-05	0.0765137
ENSG00000079616	KIF22	0.000758302	0.00148711	-0.0307947			0.853006	0.933701	-0.000236703			0.00889562	0.0210423	0.0261491
ENSG00000068796	KIF2A	3.92895e-06	1.03561e-05	-0.0700143			0.472957	0.693197	-0.0385508			0.00374327	0.00986423	0.0331468
ENSG00000101350	KIF3B	0.00867953	0.0144785	-0.0236152			0.953217	0.984312	0.00399191			0.0116435	0.0266522	0.0265843
ENSG00000151657	KIN	0.000494513	0.00099838	-0.0534384			0.933505	0.974267	-0.0135894			0.0112666	0.025903	0.0354752
ENSG00000126214	KLC1	0.177424	0.227875	0.0463199			0.514901	0.728987	-0.0261327			0.0490709	0.0904505	-0.0673668
[truncated: 2,594 more rows]

## Sheet: 1B
Dataset 1B: GO enrichment of genes associated with classical, non classical monocytes and intermediates
For classical and nonclassical monocytes, all genes upregulated in either subset relative to the other were considered (FDR<0.01 & |log2FC|>0.2, see Table S1A).
For intermediate monocytes, genes that were upregulated in intermediates relative to both classical and nonclassical subsets were considered (FDR<0.01 & |log2FC|>0.2, see Table S1A).
For each GO, enrichment is assessed using Goseq
gene set	ontology	GO category	GO term	number of DE genes in GO category	number of genes in GO category	number of DE genes	number of genes in background	P-value	FDR	OR	95% confindence Interval	genes
classical	BP	GO:0061419	positive regulation of transcription from RNA polymerase II promoter in response to hypoxia	5	5	501	4589	1.68837e-05	0.000796198	Inf	[7.5-Inf]	NFE2L2,RBPJ,VEGFA,NOTCH1,HIF1A
classical	BP	GO:0050832	defense response to fungus	6	7	501	4589	1.18716e-05	0.000585669	49.4513	[6-2248.3]	S100A9,S100A12,S100A8,GAPDH,TGFB1,IL17RA
classical	BP	GO:0018149	peptide cross-linking	4	4	501	4589	0.000152412	0.00518514	Inf	[5.4-Inf]	CSTA,F13A1,ANXA1,THBS1
classical	BP	GO:0048266	behavioral response to pain	4	4	501	4589	0.00015271	0.00518514	Inf	[5.4-Inf]	CAPN2,P2RX4,THBS1,TSPO
classical	BP	GO:0019730	antimicrobial humoral response	10	15	501	4589	4.83133e-07	3.35861e-05	16.6104	[5.1-62.2]	S100A9,S100A12,S100A8,SLC11A1,CXCL8,CXCL2,GAPDH,LYZ,RNASE6,RPL39
classical	BP	GO:0015909	long-chain fatty acid transport	11	17	501	4589	1.9979e-07	1.54173e-05	15.2542	[5.1-50.5]	ACSL3,ACSL1,CD36,PNPLA8,PRKAG2,PLIN2,ANXA1,SYK,IRS2,THBS1,MID1IP1
classical	BP	GO:0015908	fatty acid transport	13	22	501	4589	6.9332e-08	6.35333e-06	12.0603	[4.7-32.1]	IL1B,ACSL3,ACSL1,CD36,PNPLA8,PRKAG2,PLIN2,ANXA1,SYK,P2RX4,IRS2,THBS1,MID1IP1
classical	BP	GO:0048663	neuron fate commitment	5	6	501	4589	9.21954e-05	0.00348226	41.1247	[4.6-1926.2]	ID2,RBPJ,TGFBR1,NOTCH1,OLIG1
classical	BP	GO:0051412	response to corticosterone	5	6	501	4589	9.35189e-05	0.00351579	41.1247	[4.6-1926.2]	CDKN1A,FOXO3,ATP2B1,FOS,FOSB
classical	BP	GO:0061844	antimicrobial humoral immune response mediated by antimicrobial peptide	7	10	501	4589	1.81731e-05	0.000849552	19.2643	[4.4-116.2]	S100A9,S100A12,CXCL8,CXCL2,GAPDH,RNASE6,RPL39
classical	MF	GO:0008201	heparin binding	10	18	501	4589	5.17751e-06	0.000285647	10.3765	[3.7-30.4]	RPL22,SELL,RPL29,VEGFA,APLP2,THBS1,CRISPLD2,ZNF207,APP,ADA2
classical	BP	GO:0070168	negative regulation of biomineral tissue development	7	11	501	4589	4.5633e-05	0.00189683	14.4504	[3.7-67.7]	CCR1,NOTCH1,SRGN,HIF1A,CCL3,ROCK1,TGFB1
classical	BP	GO:0015718	monocarboxylic acid transport	16	34	501	4589	1.48883e-07	1.19721e-05	7.4529	[3.5-15.6]	IL1B,ACSL3,ACSL1,EMB,CD36,PNPLA8,PRKAG2,PLIN2,ANXA1,SYK,P2RX4,IRS2,THBS1,AQP9,SLC16A6,MID1IP1
classical	BP	GO:0034114	regulation of heterotypic cell-cell adhesion	6	9	501	4589	0.000116677	0.00419285	16.4843	[3.5-102.3]	IL1B,IL1RN,KLF4,CD44,MBP,MYADM
classical	BP	GO:0030194	positive regulation of blood coagulation	6	9	501	4589	0.000117508	0.00419285	16.4843	[3.5-102.3]	PLEK,NFE2L2,HPSE,CD36,THBS1,THBD
classical	BP	GO:0050820	positive regulation of coagulation	6	9	501	4589	0.000117508	0.00419285	16.4843	[3.5-102.3]	PLEK,NFE2L2,HPSE,CD36,THBS1,THBD
classical	BP	GO:1900048	positive regulation of hemostasis	6	9	501	4589	0.000117508	0.00419285	16.4843	[3.5-102.3]	PLEK,NFE2L2,HPSE,CD36,THBS1,THBD
classical	BP	GO:1903036	positive regulation of response to wounding	11	21	501	4589	3.73297e-06	0.000211991	9.14366	[3.5-24.1]	PLEK,CXCR4,NFE2L2,HPSE,CD36,ANXA1,LRP1,THBS1,GRN,THBD,XBP1
classical	BP	GO:0030213	hyaluronan biosynthetic process	3	3	501	4589	0.00137518	0.031479	Inf	[3.4-Inf]	IL1B,NFKB1,TGFB1
classical	BP	GO:0048505	regulation of timing of cell differentiation	3	3	501	4589	0.00137732	0.031479	Inf	[3.4-Inf]	HES1,RBPJ,NOTCH1
classical	BP	GO:0060749	mammary gland alveolus development	3	3	501	4589	0.0013776	0.031479	Inf	[3.4-Inf]	ID2,VEGFA,HIF1A
classical	BP	GO:0061377	mammary gland lobule development	3	3	501	4589	0.0013776	0.031479	Inf	[3.4-Inf]	ID2,VEGFA,HIF1A
classical	BP	GO:0043615	astrocyte cell migration	3	3	501	4589	0.00137861	0.031479	Inf	[3.4-Inf]	GPR183,CCL2,CCL3
classical	BP	GO:0061213	positive regulation of mesonephros development	3	3	501	4589	0.0013789	0.031479	Inf	[3.4-Inf]	BASP1,VEGFA,TGFB1
classical	BP	GO:0061217	regulation of mesonephros development	3	3	501	4589	0.0013789	0.031479	Inf	[3.4-Inf]	BASP1,VEGFA,TGFB1
classical	BP	GO:0002399	MHC class II protein complex assembly	3	3	501	4589	0.00137899	0.031479	Inf	[3.4-Inf]	HLA-DRA,HLA-DMB,HLA-DMA
classical	BP	GO:0002503	peptide antigen assembly with MHC class II protein complex	3	3	501	4589	0.00137899	0.031479	Inf	[3.4-Inf]	HLA-DRA,HLA-DMB,HLA-DMA
classical	BP	GO:0072602	interleukin-4 secretion	3	3	501	4589	0.00137927	0.031479	Inf	[3.4-Inf]	IL1RAP,RBPJ,NOTCH1
classical	BP	GO:0002265	astrocyte activation involved in immune response	3	3	501	4589	0.00138055	0.031479	Inf	[3.4-Inf]	LRP1,GRN,APP
classical	BP	GO:0150094	amyloid-beta clearance by cellular catabolic process	3	3	501	4589	0.00138276	0.031479	Inf	[3.4-Inf]	CD36,LRP1,LDLR
classical	BP	GO:0061043	regulation of vascular wound healing	3	3	501	4589	0.0013838	0.031479	Inf	[3.4-Inf]	CXCR4,TNFAIP3,XBP1
classical	BP	GO:0032632	interleukin-3 production	3	3	501	4589	0.00138863	0.031479	Inf	[3.4-Inf]	SLC11A1,HAVCR2,SYK
classical	BP	GO:0050651	dermatan sulfate proteoglycan biosynthetic process	3	3	501	4589	0.00139294	0.031479	Inf	[3.4-Inf]	VCAN,DSE,CSGALNACT2
classical	BP	GO:0050655	dermatan sulfate proteoglycan metabolic process	3	3	501	4589	0.00139294	0.031479	Inf	[3.4-Inf]	VCAN,DSE,CSGALNACT2
classical	BP	GO:0001547	antral ovarian follicle growth	3	3	501	4589	0.00139862	0.0315481	Inf	[3.4-Inf]	PTX3,EREG,FOXO3
classical	BP	GO:0090184	positive regulation of kidney development	5	7	501	4589	0.000294019	0.00901905	20.5638	[3.4-215.9]	IL6R,CFLAR,BASP1,VEGFA,TGFB1
classical	BP	GO:0032309	icosanoid secretion	5	7	501	4589	0.000294707	0.00901905	20.5638	[3.4-215.9]	IL1B,PNPLA8,ANXA1,SYK,P2RX4
classical	BP	GO:0071715	icosanoid transport	5	7	501	4589	0.000294707	0.00901905	20.5638	[3.4-215.9]	IL1B,PNPLA8,ANXA1,SYK,P2RX4
classical	BP	GO:1901571	fatty acid derivative transport	5	7	501	4589	0.000294707	0.00901905	20.5638	[3.4-215.9]	IL1B,PNPLA8,ANXA1,SYK,P2RX4
classical	BP	GO:0009620	response to fungus	8	14	501	4589	3.71669e-05	0.00157107	11.0284	[3.3-38.7]	S100A9,S100A12,S100A8,PTX3,SYK,GAPDH,TGFB1,IL17RA
classical	CC	GO:0022625	cytosolic large ribosomal subunit	21	50	501	4589	1.9349e-08	2.1374e-06	6.1191	[3.3-11.2]	RPL22,RPL5,RPL31,RPL37A,RPL32,RPL29,RPL35A,RPL9,RPL34,RPL37,RPL7,RPLP2,RPL6,RPLP0,RPLP1,RPL13,RPL23,RPL19,RPL27,RPL13A,RPL39
classical	MF	GO:0005539	glycosaminoglycan binding	15	33	501	4589	6.42566e-07	4.35433e-05	6.97318	[3.2-14.8]	RPL22,SELL,NLRP3,RPL29,TLR2,VCAN,VEGFA,CD44,APLP2,THBS1,CRISPLD2,ZNF207,PRNP,APP,ADA2
classical	MF	GO:0004185	serine-type carboxypeptidase activity	4	5	501	4589	0.000694335	0.018202	32.8199	[3.2-1604]	CPVL,CPD,SCPEP1,CTSA
classical	MF	GO:0070008	serine-type exopeptidase activity	4	5	501	4589	0.000694335	0.018202	32.8199	[3.2-1604]	CPVL,CPD,SCPEP1,CTSA
classical	MF	GO:0050542	icosanoid binding	4	5	501	4589	0.00069627	0.018202	32.8199	[3.2-1604]	S100A9,S100A8,STX3,ALOX5AP
classical	MF	GO:0050543	icosatetraenoic acid binding	4	5	501	4589	0.00069627	0.018202	32.8199	[3.2-1604]	S100A9,S100A8,STX3,ALOX5AP
classical	MF	GO:0050544	arachidonic acid binding	4	5	501	4589	0.00069627	0.018202	32.8199	[3.2-1604]	S100A9,S100A8,STX3,ALOX5AP
classical	MF	GO:0001871	pattern binding	4	5	501	4589	0.000697395	0.018202	32.8199	[3.2-1604]	PTX3,HLA-DRA,HLA-DRB1,GPCPD1
classical	MF	GO:0030247	polysaccharide binding	4	5	501	4589	0.000697395	0.018202	32.8199	[3.2-1604]	PTX3,HLA-DRA,HLA-DRB1,GPCPD1
classical	BP	GO:0034115	negative regulation of heterotypic cell-cell adhesion	4	5	501	4589	0.000697473	0.018202	32.8199	[3.2-1604]	IL1RN,KLF4,MBP,MYADM
classical	BP	GO:0070587	regulation of cell-cell adhesion involved in gastrulation	4	5	501	4589	0.000697473	0.018202	32.8199	[3.2-1604]	IL1RN,KLF4,MBP,MYADM
classical	BP	GO:0061042	vascular wound healing	4	5	501	4589	0.000698731	0.0182054	32.8199	[3.2-1604]	CXCR4,HPSE,TNFAIP3,XBP1
classical	BP	GO:1902001	fatty acid transmembrane transport	4	5	501	4589	0.000705733	0.0183582	32.8199	[3.2-1604]	PRKAG2,IRS2,THBS1,MID1IP1
classical	BP	GO:0006959	humoral immune response	20	48	501	4589	5.08672e-08	4.74212e-06	6.0245	[3.2-11.2]	S100A9,S100A12,S100A8,IL1B,SLC11A1,BST1,RBPJ,CXCL8,CXCL2,HLA-DQB1,TREM1,FCN1,NOTCH1,GAPDH,LYZ,RGCC,GPR183,RNASE6,CCL2,RPL39
classical	BP	GO:0090303	positive regulation of wound healing	9	17	501	4589	2.67931e-05	0.00119041	9.31775	[3.2-27.9]	PLEK,CXCR4,NFE2L2,HPSE,CD36,ANXA1,THBS1,THBD,XBP1
classical	BP	GO:1901522	positive regulation of transcription from RNA polymerase II promoter involved in cellular response to chemical stimulus	7	12	501	4589	9.87969e-05	0.00368842	11.5589	[3.1-46.4]	NFE2L2,RBPJ,VEGFA,NOTCH1,HIF1A,XBP1,ATF4
classical	MF	GO:0004867	serine-type endopeptidase inhibitor activity	7	12	501	4589	9.96897e-05	0.00371315	11.5589	[3.1-46.4]	SERPINB1,CD109,APLP2,FURIN,SERPINB2,SERPINB8,APP
classical	BP	GO:1903034	regulation of response to wounding	20	49	501	4589	7.8549e-08	6.96065e-06	5.81579	[3.1-10.7]	PLEK,CXCR4,NFE2L2,HPSE,CDKN1A,CD109,TNFAIP3,CD36,ANXA1,SYK,KLF4,LRP1,STK24,THBS1,ANXA2,TNFRSF12A,GRN,SERPINB2,THBD,XBP1
classical	BP	GO:0045604	regulation of epidermal cell differentiation	10	20	501	4589	1.80925e-05	0.000848245	8.29714	[3.1-22.3]	HES1,H2AFY,CD109,NOTCH1,ZFP36L1,MAFG,ROCK1,ZFP36,RUNX1,MAFF
classical	BP	GO:0014015	positive regulation of gliogenesis	12	26	501	4589	7.23791e-06	0.000389724	7.13529	[3-16.7]	ID2,IL1B,CXCR4,HES1,TLR2,IL6ST,NOTCH1,LRP1,P2RX4,CCL3,TGFB1,TSPO
classical	CC	GO:0031091	platelet alpha granule	12	26	501	4589	7.24932e-06	0.000389724	7.13529	[3-16.7]	LHFPL2,F13A1,VEGFA,CD109,CD36,SRGN,FERMT3,APLP2,ACTN1,THBS1,TGFB1,APP
classical	MF	GO:0043394	proteoglycan binding	6	10	501	4589	0.000265658	0.0082567	12.3621	[2.9-59.8]	HPSE,CTSB,SDCBP,LRP1,THBS1,ADA2
classical	BP	GO:0071621	granulocyte chemotaxis	20	51	501	4589	1.7252e-07	1.35068e-05	5.43811	[2.9-9.9]	CSF3R,S100A9,S100A12,S100A8,IL1B,IL1RN,BST1,CXCL8,CXCL2,CD74,RAC1,ANXA1,SYK,JAML,LGALS3,THBS1,CCL2,CCL3,CCL3L3,IL17RA
classical	BP	GO:0071222	cellular response to lipopolysaccharide	32	91	501	4589	8.31511e-10	1.86259e-07	4.65683	[2.9-7.4]	PTAFR,ZC3H12A,CAPN2,NLRP3,IL1B,IL1RN,IRAK2,CXCL8,CXCL2,NFKB1,TLR2,CD14,HAVCR2,LY86,TNFAIP3,CD36,TRIB1,ABCA1,VIM,SGMS1,GSTP1,NFKBIA,LITAF,CCL2,CCL3,ICAM1,ZFP36,TGFB1,CEBPB,XBP1,TSPO,IRAK1
classical	BP	GO:0006023	aminoglycan biosynthetic process	10	21	501	4589	3.10769e-05	0.00134372	7.54204	[2.9-19.7]	IL1B,ST3GAL6,B3GNT5,NFKB1,VCAN,DSE,CSGALNACT2,HEXA,CHSY1,TGFB1
classical	BP	GO:0071216	cellular response to biotic stimulus	36	106	501	4589	2.09579e-10	6.25944e-08	4.44168	[2.9-6.8]	PTAFR,ZC3H12A,TXNIP,PPP1R15B,CAPN2,NLRP3,IL1B,IL1RN,IRAK2,CXCL8,CXCL2,NFKB1,TLR2,CD14,HAVCR2,LY86,TNFAIP3,CD36,TRIB1,SYK,ABCA1,HSPA5,VIM,SGMS1,GSTP1,NFKBIA,LITAF,CCL2,CCL3,ICAM1,ZFP36,TGFB1,CEBPB,XBP1,TSPO,IRAK1
classical	CC	GO:0031012	extracellular matrix	24	65	501	4589	3.93742e-08	3.84301e-06	4.9635	[2.8-8.5]	S100A10,S100A9,S100A8,PLSCR1,PTX3,HPSE,VCAN,TGFBI,SERPINB1,F13A1,VEGFA,CTSB,ANXA1,FCN1,CTSD,LGALS3,THBS1,ANXA2,PKM,CTSH,CRISPLD2,SERPINB8,ICAM1,TGFB1
classical	BP	GO:0032368	regulation of lipid transport	12	27	501	4589	1.17936e-05	0.000585669	6.65927	[2.8-15.3]	IL1B,NFKB1,HNRNPK,SYK,ABCA1,LRP1,P2RX4,IRS2,NFKBIA,THBS1,ANXA2,TSPO
classical	BP	GO:0097529	myeloid leukocyte migration	27	76	501	4589	1.43257e-08	1.69886e-06	4.69276	[2.8-7.7]	CSF3R,S100A9,S100A12,S100A8,IL6R,IL1B,IL1RN,CCR1,BST1,CXCL8,CXCL2,CD74,DUSP1,VEGFA,RAC1,ANXA1,SYK,ADAM8,JAML,P2RX4,LGALS3,THBS1,CCL2,CCL3,CCL3L3,PLCB1,IL17RA
classical	BP	GO:0030593	neutrophil chemotaxis	17	43	501	4589	1.29377e-06	8.11901e-05	5.48387	[2.8-10.6]	CSF3R,S100A9,S100A12,S100A8,IL1B,IL1RN,BST1,CXCL8,CXCL2,CD74,RAC1,SYK,JAML,LGALS3,CCL2,CCL3,CCL3L3
classical	BP	GO:0071219	cellular response to molecule of bacterial origin	32	94	501	4589	2.12683e-09	3.8541e-07	4.4284	[2.8-7]	PTAFR,ZC3H12A,CAPN2,NLRP3,IL1B,IL1RN,IRAK2,CXCL8,CXCL2,NFKB1,TLR2,CD14,HAVCR2,LY86,TNFAIP3,CD36,TRIB1,ABCA1,VIM,SGMS1,GSTP1,NFKBIA,LITAF,CCL2,CCL3,ICAM1,ZFP36,TGFB1,CEBPB,XBP1,TSPO,IRAK1
classical	BP	GO:0010573	vascular endothelial growth factor production	7	13	501	4589	0.000193669	0.00636149	9.63353	[2.8-34.9]	CYP1B1,IL1B,HPSE,IL6ST,HIF1A,TGFB1,ATF4
classical	BP	GO:0010574	regulation of vascular endothelial growth factor production	7	13	501	4589	0.000193669	0.00636149	9.63353	[2.8-34.9]	CYP1B1,IL1B,HPSE,IL6ST,HIF1A,TGFB1,ATF4
classical	BP	GO:0010575	positive regulation of vascular endothelial growth factor production	7	13	501	4589	0.000193669	0.00636149	9.63353	[2.8-34.9]	CYP1B1,IL1B,HPSE,IL6ST,HIF1A,TGFB1,ATF4
classical	BP	GO:0036499	PERK-mediated unfolded protein response	7	13	501	4589	0.000195164	0.00639757	9.63353	[2.8-34.9]	PPP1R15B,NFE2L2,CXCL8,HSPA5,CCL2,PPP1R15A,ATF4
classical	BP	GO:1904018	positive regulation of vasculature development	24	67	501	4589	7.75173e-08	6.94481e-06	4.73048	[2.7-8.1]	ZC3H12A,IL6R,CYP1B1,HK2,IL1B,CXCR4,NFE2L2,CFLAR,CXCL8,RAPGEF2,VEGFA,ANXA1,KLF4,NOTCH1,ITGA5,BTG1,HIF1A,THBS1,PKM,CTSH,ITGAX,GRN,RUNX1,XBP1
classical	BP	GO:0006614	SRP-dependent cotranslational protein targeting to membrane	28	81	501	4589	1.49097e-08	1.74249e-06	4.50449	[2.7-7.3]	RPL22,RPS8,RPL5,RPL31,RPL37A,RPL32,RPL29,RPL35A,RPL9,RPL34,RPS3A,RPL37,RPL7,RPS24,RPLP2,RPS13,RPL6,RPLP0,RPLP1,RPS17,RPL13,RPL23,RPL19,RPL27,RPS28,RPL13A,RPS11,RPL39
classical	BP	GO:0030595	leukocyte chemotaxis	28	81	501	4589	1.54566e-08	1.77657e-06	4.50449	[2.7-7.3]	CSF3R,S100A9,S100A12,S100A8,IL6R,IL1B,IL1RN,CXCR4,CCR1,BST1,CXCL8,CXCL2,CD74,DUSP1,VEGFA,RAC1,ANXA1,SYK,ADAM8,JAML,GPR183,LGALS3,THBS1,CCL2,CCL3,CCL3L3,TNFSF14,IL17RA
classical	MF	GO:1901681	sulfur compound binding	14	34	501	4589	6.46829e-06	0.000352434	5.84321	[2.7-12.3]	RPL22,SELL,SOAT1,RPL29,VEGFA,GSTP1,APLP2,MGST1,LRP1,THBS1,CRISPLD2,ZNF207,APP,ADA2
classical	BP	GO:0097530	granulocyte migration	21	57	501	4589	2.96201e-07	2.14221e-05	4.92145	[2.7-8.7]	CSF3R,S100A9,S100A12,S100A8,IL1B,IL1RN,BST1,CXCL8,CXCL2,CD74,RAC1,ANXA1,SYK,ADAM8,JAML,LGALS3,THBS1,CCL2,CCL3,CCL3L3,IL17RA
classical	BP	GO:1990266	neutrophil migration	18	47	501	4589	1.0927e-06	7.02112e-05	5.21287	[2.7-9.8]	CSF3R,S100A9,S100A12,S100A8,IL1B,IL1RN,BST1,CXCL8,CXCL2,CD74,RAC1,SYK,ADAM8,JAML,LGALS3,CCL2,CCL3,CCL3L3
classical	BP	GO:0032570	response to progesterone	8	16	501	4589	0.000129161	0.00451867	8.26763	[2.7-25.4]	TXNIP,TLR2,PTGER2,FOS,THBS1,TGFB1,FOSB,TSPO
classical	BP	GO:0042226	interleukin-6 biosynthetic process	8	16	501	4589	0.000129951	0.00452669	8.26763	[2.7-25.4]	PTAFR,IL1B,EREG,CD74,SYK,NLRP12,CEBPB,APP
classical	BP	GO:0045408	regulation of interleukin-6 biosynthetic process	8	16	501	4589	0.000129951	0.00452669	8.26763	[2.7-25.4]	PTAFR,IL1B,EREG,CD74,SYK,NLRP12,CEBPB,APP
classical	BP	GO:0010470	regulation of gastrulation	5	8	501	4589	0.000709907	0.018437	13.7106	[2.7-88.5]	IL1RN,RACK1,KLF4,MBP,MYADM
classical	BP	GO:0050711	negative regulation of interleukin-1 secretion	5	8	501	4589	0.000715879	0.0185324	13.7106	[2.7-88.5]	ZC3H12A,NLRP3,SERPINB1,TNFAIP3,NLRP12
classical	BP	GO:0061041	regulation of wound healing	16	41	501	4589	3.29131e-06	0.000190944	5.35807	[2.7-10.5]	PLEK,CXCR4,NFE2L2,HPSE,CDKN1A,CD109,TNFAIP3,CD36,ANXA1,SYK,THBS1,ANXA2,TNFRSF12A,SERPINB2,THBD,XBP1
classical	BP	GO:0045047	protein targeting to ER	29	86	501	4589	1.5642e-08	1.77657e-06	4.34301	[2.6-7]	RPL22,RPS8,RPL5,RPL31,RPL37A,RPL32,RPL29,RPL35A,RPL9,RPL34,RPS3A,RPL37,RPL7,HSPA5,RPS24,RPLP2,RPS13,RPL6,RPLP0,RPLP1,RPS17,RPL13,RPL23,RPL19,RPL27,RPS28,RPL13A,RPS11,RPL39
classical	BP	GO:0006613	cotranslational protein targeting to membrane	28	83	501	4589	2.75325e-08	2.90225e-06	4.3387	[2.6-7]	RPL22,RPS8,RPL5,RPL31,RPL37A,RPL32,RPL29,RPL35A,RPL9,RPL34,RPS3A,RPL37,RPL7,RPS24,RPLP2,RPS13,RPL6,RPLP0,RPLP1,RPS17,RPL13,RPL23,RPL19,RPL27,RPS28,RPL13A,RPS11,RPL39
classical	BP	GO:0043062	extracellular structure organization	28	83	501	4589	2.8332e-08	2.94799e-06	4.3387	[2.6-7]	SOAT1,CAPN2,CYP1B1,CFLAR,ACSL3,PTX3,VCAN,TGFBI,CD36,DNAJB6,SDCBP,TGFBR1,ABCA1,NOTCH1,ADAM8,CD44,ITGA5,LRP1,RGCC,THBS1,ANXA2,FURIN,ITGAM,ITGAX,CRISPLD2,ICAM1,TGFB1,APP
classical	BP	GO:0050663	cytokine secretion	30	91	501	4589	1.66665e-08	1.8797e-06	4.20305	[2.6-6.7]	ZC3H12A,S100A12,NLRP3,IL1B,IL1RAP,RBPJ,TLR2,CD14,HAVCR2,SERPINB1,TNFAIP3,CD36,CLEC5A,ANXA1,SYK,ABCA1,FCN1,NOTCH1,SRGN,CRTAM,GAPDH,CLEC4E,LRP1,RGCC,PNP,CCL3,MBP,NLRP12,IL17RA,XBP1
classical	BP	GO:0070972	protein localization to endoplasmic reticulum	32	100	501	4589	1.20133e-08	1.47806e-06	4.03206	[2.5-6.3]	RPL22,RPS8,RPL5,RTN4,RPL31,RPL37A,RPL32,RPL29,RPL35A,RPL9,RPL34,RPS3A,RPL37,INSIG1,RPL7,HSPA5,RPS24,RPLP2,RPS13,RPL6,RPLP0,RPLP1,RPS17,RPL13,RPL23,RPL19,RPL27,RPS28,PPP1R15A,RPL13A,RPS11,RPL39
classical	BP	GO:0000184	nuclear-transcribed mRNA catabolic process, nonsense-mediated decay	29	89	501	4589	3.75686e-08	3.69763e-06	4.12302	[2.5-6.6]	RPL22,RPS8,RPL5,RPL31,RPL37A,RPL32,RPL29,RPL35A,RPL9,RPL34,RPS3A,RPL37,RPL7,PABPC1,RPS24,RPLP2,RPS13,RPL6,RPLP0,RPLP1,RPS17,RPL13,RPL23,RPL19,RPL27,RPS28,RPL13A,RPS11,RPL39
classical	CC	GO:0022626	cytosolic ribosome	29	89	501	4589	3.75819e-08	3.69763e-06	4.12302	[2.5-6.6]	RPL22,RPS8,RPL5,RPL31,RPL37A,RPL32,RPL29,RPL35A,RPL9,RPL34,RPS3A,RPL37,RACK1,RPL7,RPS24,RPLP2,RPS13,RPL6,RPLP0,RPLP1,RPS17,RPL13,RPL23,RPL19,RPL27,RPS28,RPL13A,RPS11,RPL39
classical	BP	GO:0072599	establishment of protein localization to endoplasmic reticulum	29	89	501	4589	3.75999e-08	3.69763e-06	4.12302	[2.5-6.6]	RPL22,RPS8,RPL5,RPL31,RPL37A,RPL32,RPL29,RPL35A,RPL9,RPL34,RPS3A,RPL37,RPL7,HSPA5,RPS24,RPLP2,RPS13,RPL6,RPLP0,RPLP1,RPS17,RPL13,RPL23,RPL19,RPL27,RPS28,RPL13A,RPS11,RPL39
classical	BP	GO:0032496	response to lipopolysaccharide	41	135	501	4589	5.93086e-10	1.40666e-07	3.78503	[2.5-5.6]	PTAFR,ZC3H12A,JUN,S100A8,CAPN2,NLRP3,IL1B,IL1RN,SLC11A1,IRAK2,CXCL8,CXCL2,NFKB1,TLR2,CD14,HAVCR2,LY86,TNFAIP3,CD36,TRIB1,ABCA1,NOTCH1,VIM,SGMS1,GSTP1,MGST1,NFKBIA,PTGER2,FOS,LITAF,CCL2,CCL3,ICAM1,JUND,ZFP36,TGFB1,THBD,CEBPB,XBP1,TSPO,IRAK1
classical	BP	GO:0098742	cell-cell adhesion via plasma-membrane adhesion molecules	11	26	501	4589	4.82536e-05	0.00198024	6.09094	[2.5-14.3]	SELL,IL1RN,IL1RAP,EMB,KLF4,JAML,ITGA5,ITGAM,MBP,ICAM1,MYADM
classical	CC	GO:0042613	MHC class II protein complex	6	11	501	4589	0.000527304	0.0146375	9.89081	[2.5-41.1]	CD74,HLA-DRA,HLA-DRB1,HLA-DQB1,HLA-DMB,HLA-DMA
classical	MF	GO:0038187	pattern recognition receptor activity	6	11	501	4589	0.000531366	0.0147249	9.89081	[2.5-41.1]	PTAFR,TLR2,CD14,CD36,FCN1,CLEC4E
classical	BP	GO:0045446	endothelial cell differentiation	14	36	501	4589	1.43403e-05	0.000696629	5.30969	[2.5-10.9]	IL1B,CXCR4,GPX1,RBPJ,RAPGEF2,VEGFA,S1PR3,NOTCH1,BTG1,ANXA2,KDM6B,ROCK1,ICAM1,MYADM
classical	MF	GO:0019955	cytokine binding	14	36	501	4589	1.43996e-05	0.000697186	5.30969	[2.5-10.9]	CSF3R,IL6R,IL1RN,CXCR4,CCR1,IL6ST,CD74,CD109,CD36,TGFBR1,THBS1,ZFP36,PLP2,IL13RA1
classical	BP	GO:0044070	regulation of anion transport	10	23	501	4589	8.173e-05	0.00317625	6.37927	[2.5-15.8]	PTAFR,IL1B,PER2,SYK,P2RX4,IRS2,THBS1,PRNP,CEBPB,ATF4
classical	BP	GO:0048514	blood vessel morphogenesis	51	177	501	4589	2.71551e-11	1.25131e-08	3.5622	[2.5-5]	ZC3H12A,JUN,CYP1B1,HK2,IL1B,CXCR4,NFE2L2,SP100,GPX1,PROK2,TIPARP,HES1,RBPJ,CXCL8,EREG,HPSE,RAPGEF2,TGFBI,VEGFA,TNFAIP3,QKI,ANXA1,SYK,TGFBR1,KLF4,NOTCH1,ZMIZ1,ADAM8,ITGA5,LRP1,BTG1,ELK3,RGCC,HIF1A,ZFP36L1,TNFAIP2,SLC12A6,THBS1,ANXA2,PKM,CTSH,ANPEP,TNFRSF12A,ITGAX,CCL2,GRN,ROCK1,LDLR,TGFB1,RUNX1,XBP1
classical	CC	GO:0062023	collagen-containing extracellular matrix	20	57	501	4589	1.41165e-06	8.82446e-05	4.55012	[2.5-8.1]	S100A10,S100A9,S100A8,PLSCR1,VCAN,TGFBI,SERPINB1,F13A1,CTSB,ANXA1,FCN1,CTSD,LGALS3,THBS1,ANXA2,PKM,CTSH,SERPINB8,ICAM1,TGFB1
classical	BP	GO:0002576	platelet degranulation	16	43	501	4589	6.80241e-06	0.000369349	4.95899	[2.5-9.6]	TAGLN2,PLEK,LHFPL2,F13A1,VEGFA,CD109,CD36,SYK,SRGN,FERMT3,APLP2,CD63,ACTN1,THBS1,TGFB1,APP
classical	BP	GO:0051384	response to glucocorticoid	16	43	501	4589	6.82452e-06	0.000369349	4.95899	[2.5-9.6]	PTAFR,IL1RN,CFLAR,EIF4E,DUSP1,CDKN1A,FOXO3,ANXA1,GSTP1,ATP2B1,ZFP36L1,FOS,ICAM1,ZFP36,TGFB1,FOSB
classical	BP	GO:0002548	monocyte chemotaxis	9	20	501	4589	0.000134652	0.00466024	6.77496	[2.5-18.1]	S100A12,IL6R,CCR1,DUSP1,ANXA1,LGALS3,CCL2,CCL3,CCL3L3
classical	BP	GO:0006024	glycosaminoglycan biosynthetic process	9	20	501	4589	0.00013635	0.00470889	6.77496	[2.5-18.1]	IL1B,ST3GAL6,NFKB1,VCAN,DSE,CSGALNACT2,HEXA,CHSY1,TGFB1
classical	BP	GO:0006869	lipid transport	27	83	501	4589	1.21623e-07	1.02163e-05	4.09961	[2.5-6.7]	SOAT1,IL1B,ACSL3,NFKB1,ACSL1,GM2A,CD36,PNPLA8,PRKAG2,CLN8,PLIN2,ANXA1,HNRNPK,SYK,ABCA1,SORL1,LRP1,P2RX4,IRS2,NFKBIA,THBS1,AQP9,ANXA2,NPC1,LDLR,TSPO,MID1IP1
classical	BP	GO:0032633	interleukin-4 production	7	14	501	4589	0.000352131	0.010307	8.25297	[2.5-27.7]	NLRP3,IL1RAP,RBPJ,HAVCR2,SYK,NOTCH1,CEBPB
classical	BP	GO:0071674	mononuclear cell migration	13	33	501	4589	2.45542e-05	0.00110617	5.41495	[2.5-11.5]	S100A12,IL6R,CCR1,DUSP1,ANXA1,JAML,LGALS3,THBS1,CCL2,CCL3,CCL3L3,TGFB1,PLCB1
classical	BP	GO:0036003	positive regulation of transcription from RNA polymerase II promoter in response to stress	8	17	501	4589	0.000221272	0.00705252	7.34834	[2.5-21.6]	NFE2L2,RBPJ,VEGFA,HSPA5,NOTCH1,HIF1A,CEBPB,ATF4
classical	BP	GO:0003158	endothelium development	15	40	501	4589	1.19055e-05	0.000585669	5.01307	[2.4-10]	IL1B,CXCR4,GPX1,RBPJ,RAPGEF2,VEGFA,S1PR3,NOTCH1,BTG1,ANXA2,ITGAX,KDM6B,ROCK1,ICAM1,MYADM
classical	CC	GO:0009986	cell surface	54	192	501	4589	1.9061e-11	1.08962e-08	3.45642	[2.4-4.8]	CSF3R,IL6R,CAPN2,CXCR4,CCR1,ANTXR2,TLR2,IL6ST,IQGAP2,CD14,CD74,HAVCR2,HLA-A,HLA-DRA,HLA-DRB1,HLA-DMA,VEGFA,CD109,IGF2R,CD36,CLEC5A,ANXA1,TGFBR1,ABCA1,HSPA5,FCN1,NOTCH1,ADAM8,CD44,TMEM123,CD163,ITGA5,CD63,ERP29,LGALS3,THBS1,ANXA2,ANPEP,FURIN,TNFRSF12A,ITGAM,ITGAX,MBP,ICAM1,LDLR,HCST,TGFB1,FCGRT,PRNP,THBD,CD93,HM13,APP,IL13RA1
classical	BP	GO:0009913	epidermal cell differentiation	17	47	501	4589	5.53435e-06	0.000303599	4.74848	[2.4-9]	TXNIP,CSTA,HES1,RBPJ,EREG,H2AFY,CD109,ANXA1,KLF4,NOTCH1,ZFP36L1,FURIN,MAFG,ROCK1,ZFP36,RUNX1,MAFF
classical	BP	GO:0060326	cell chemotaxis	31	100	501	4589	4.86979e-08	4.59298e-06	3.83963	[2.4-6]	CSF3R,S100A9,S100A12,S100A8,IL6R,IL1B,IL1RN,CXCR4,CCR1,BST1,CXCL8,CXCL2,CD74,DUSP1,VEGFA,RAC1,ANXA1,SYK,NOTCH1,ADAM8,GSTP1,JAML,P2RX4,GPR183,LGALS3,THBS1,CCL2,CCL3,CCL3L3,TNFSF14,IL17RA
classical	BP	GO:0002237	response to molecule of bacterial origin	41	140	501	4589	2.03952e-09	3.82481e-07	3.58978	[2.4-5.3]	PTAFR,ZC3H12A,JUN,S100A8,CAPN2,NLRP3,IL1B,IL1RN,SLC11A1,IRAK2,CXCL8,CXCL2,NFKB1,TLR2,CD14,HAVCR2,LY86,TNFAIP3,CD36,TRIB1,ABCA1,NOTCH1,VIM,SGMS1,GSTP1,MGST1,NFKBIA,PTGER2,FOS,LITAF,CCL2,CCL3,ICAM1,JUND,ZFP36,TGFB1,THBD,CEBPB,XBP1,TSPO,IRAK1
classical	BP	GO:0032602	chemokine production	14	37	501	4589	2.0731e-05	0.000958023	5.07773	[2.4-10.4]	S100A9,S100A8,IL6R,IL1B,TLR2,CD74,HAVCR2,SYK,KLF4,GSTP1,LRP1,HIF1A,MBP,APP
classical	BP	GO:0001568	blood vessel development	54	195	501	4589	3.66705e-11	1.5695e-08	3.38035	[2.4-4.7]	ZC3H12A,JUN,IL6R,CYP1B1,HK2,IL1B,CXCR4,NFE2L2,CFLAR,SP100,GPX1,PROK2,TIPARP,HES1,RBPJ,CXCL8,EREG,HPSE,RAPGEF2,TGFBI,VEGFA,TNFAIP3,QKI,AHR,ANXA1,SYK,TGFBR1,KLF4,NOTCH1,ZMIZ1,ADAM8,ITGA5,LRP1,BTG1,ELK3,RGCC,HIF1A,ZFP36L1,TNFAIP2,SLC12A6,THBS1,ANXA2,PKM,CTSH,ANPEP,TNFRSF12A,ITGAX,CCL2,GRN,ROCK1,LDLR,TGFB1,RUNX1,XBP1
classical	BP	GO:0048708	astrocyte differentiation	11	27	501	4589	7.31081e-05	0.00289018	5.70941	[2.4-13.2]	S100A8,ID2,IL1B,HES1,IL6ST,NOTCH1,VIM,LRP1,GRN,LDLR,APP
classical	BP	GO:1904035	regulation of epithelial cell apoptotic process	11	27	501	4589	7.31147e-05	0.00289018	5.70941	[2.4-13.2]	NFE2L2,CFLAR,CAST,FOXO3,TNFAIP3,RGCC,ZFP36L1,THBS1,CCL2,ICAM1,ZFP36
classical	BP	GO:0050900	leukocyte migration	44	154	501	4589	1.20016e-09	2.41913e-07	3.48039	[2.4-5.1]	PTAFR,CSF3R,S100A9,S100A12,S100A8,IL6R,SELL,IL1B,IL1RN,CXCR4,CCR1,BST1,CXCL8,CXCL2,CD74,DUSP1,TREM1,VEGFA,RAC1,ANXA1,SYK,ADAM8,CD44,JAML,OLR1,ITGA5,P2RX4,GPR183,LGALS3,THBS1,ITGAM,ITGAX,CCL2,CCL3,CCL3L3,ROCK1,TNFSF14,ICAM1,TGFB1,NLRP12,PLCB1,THBD,APP,IL17RA
classical	BP	GO:0030216	keratinocyte differentiation	13	34	501	4589	3.61922e-05	0.00154012	5.15599	[2.4-10.9]	TXNIP,CSTA,RBPJ,EREG,H2AFY,CD109,ANXA1,NOTCH1,ZFP36L1,FURIN,ROCK1,ZFP36,RUNX1
classical	BP	GO:0030949	positive regulation of vascular endothelial growth factor receptor signaling pathway	4	6	501	4589	0.00190069	0.0396669	16.4221	[2.3-181.7]	IL1B,VEGFA,ITGA5,HIF1A
classical	BP	GO:2001026	regulation of endothelial cell chemotaxis	4	6	501	4589	0.00190302	0.0396669	16.4221	[2.3-181.7]	VEGFA,NOTCH1,P2RX4,THBS1
classical	BP	GO:0070586	cell-cell adhesion involved in gastrulation	4	6	501	4589	0.0019064	0.0396669	16.4221	[2.3-181.7]	IL1RN,KLF4,MBP,MYADM
classical	BP	GO:0045723	positive regulation of fatty acid biosynthetic process	4	6	501	4589	0.00190704	0.0396669	16.4221	[2.3-181.7]	IL1B,CD74,ANXA1,MID1IP1
classical	BP	GO:0048265	response to pain	4	6	501	4589	0.0019072	0.0396669	16.4221	[2.3-181.7]	CAPN2,P2RX4,THBS1,TSPO
classical	BP	GO:2000341	regulation of chemokine (C-X-C motif) ligand 2 production	4	6	501	4589	0.00190777	0.0396669	16.4221	[2.3-181.7]	CD74,KLF4,LRP1,MBP
classical	BP	GO:0061437	renal system vasculature development	4	6	501	4589	0.00190818	0.0396669	16.4221	[2.3-181.7]	IL6R,CFLAR,HES1,NOTCH1
classical	BP	GO:0061440	kidney vasculature development	4	6	501	4589	0.00190818	0.0396669	16.4221	[2.3-181.7]	IL6R,CFLAR,HES1,NOTCH1
classical	BP	GO:0072012	glomerulus vasculature development	4	6	501	4589	0.00190818	0.0396669	16.4221	[2.3-181.7]	IL6R,CFLAR,HES1,NOTCH1
classical	BP	GO:0042730	fibrinolysis	4	6	501	4589	0.00190858	0.0396669	16.4221	[2.3-181.7]	THBS1,ANXA2,SERPINB2,THBD
classical	BP	GO:0008038	neuron recognition	4	6	501	4589	0.00191357	0.0397196	16.4221	[2.3-181.7]	RTN4,CXCR4,EMB,APP
classical	BP	GO:0030301	cholesterol transport	10	24	501	4589	0.000125807	0.0044287	5.92296	[2.3-14.4]	SOAT1,NFKB1,CD36,ABCA1,LRP1,NFKBIA,ANXA2,NPC1,LDLR,TSPO
classical	BP	GO:0071384	cellular response to corticosteroid stimulus	10	24	501	4589	0.000125953	0.0044287	5.92296	[2.3-14.4]	CFLAR,EIF4E,FOXO3,ANXA1,GSTP1,ATP2B1,ZFP36L1,ICAM1,ZFP36,TGFB1
classical	BP	GO:0071385	cellular response to glucocorticoid stimulus	10	24	501	4589	0.000125953	0.0044287	5.92296	[2.3-14.4]	CFLAR,EIF4E,FOXO3,ANXA1,GSTP1,ATP2B1,ZFP36L1,ICAM1,ZFP36,TGFB1
classical	MF	GO:0004896	cytokine receptor activity	10	24	501	4589	0.00012604	0.0044287	5.92296	[2.3-14.4]	CSF3R,IL6R,CXCR4,CCR1,IL1RAP,IL6ST,CD74,CD44,IL17RA,IL13RA1
classical	BP	GO:0030198	extracellular matrix organization	23	71	501	4589	1.14294e-06	7.28588e-05	4.04829	[2.3-6.9]	CAPN2,CYP1B1,CFLAR,PTX3,VCAN,TGFBI,DNAJB6,TGFBR1,NOTCH1,ADAM8,CD44,ITGA5,LRP1,RGCC,THBS1,ANXA2,FURIN,ITGAM,ITGAX,CRISPLD2,ICAM1,TGFB1,APP
classical	BP	GO:0031099	regeneration	19	56	501	4589	4.63153e-06	0.000259366	4.31388	[2.3-7.8]	JUN,LPIN1,CFLAR,GPX1,CDKN1A,IGF2R,PTPN12,ANXA1,NINJ1,KLF4,NOTCH1,GSTP1,LRP1,STK24,PKM,GRN,TGFB1,CEBPB,TSPO
classical	BP	GO:2001237	negative regulation of extrinsic apoptotic signaling pathway	16	45	501	4589	1.33516e-05	0.000650557	4.61499	[2.3-8.9]	MCL1,ARHGEF2,LMNA,IL1B,CFLAR,GPX1,HSPA1A,HSPA1B,TNFAIP3,RB1CC1,TGFBR1,ITPRIP,GSTP1,LGALS3,THBS1,ICAM1
classical	BP	GO:0006954	inflammatory response	67	257	501	4589	2.76941e-12	1.94196e-09	3.16581	[2.3-4.3]	PTAFR,ZC3H12A,JUN,S100A9,S100A12,S100A8,IL6R,NLRP3,IL1B,IL1RN,CXCR4,NFE2L2,SLC11A1,IRAK2,CCR1,GPX1,PROK2,PLSCR1,PTX3,IL1RAP,BST1,RBPJ,CXCL8,CXCL2,NFKB1,TLR2,IL6ST,NAIP,CD14,HAVCR2,LY86,TREM1,TNFAIP3,RAC1,CD36,ANXA1,S1PR3,SYK,KLF4,NOTCH1,SGMS1,ADAM8,CD44,GSTP1,CD163,OLR1,LRP1,LYZ,NFKBIA,PTGER2,HIF1A,FOS,THBS1,ITGAM,KDM6B,CCL2,CCL3,CCL3L3,GRN,ICAM1,LDLR,TGFB1,FPR1,NLRP12,CEBPB,APP,IL17RA
classical	BP	GO:0031663	lipopolysaccharide-mediated signaling pathway	14	38	501	4589	2.93652e-05	0.00128062	4.86512	[2.3-9.9]	PTAFR,IL1B,IRAK2,TLR2,CD14,LY86,TNFAIP3,CD36,TRIB1,NFKBIA,CCL2,CCL3,TGFB1,IRAK1
classical	BP	GO:1905952	regulation of lipid localization	14	38	501	4589	2.95048e-05	0.00128263	4.86512	[2.3-9.9]	ZC3H12A,IL1B,NFKB1,CD36,HNRNPK,SYK,ABCA1,LRP1,P2RX4,IRS2,NFKBIA,THBS1,ANXA2,TSPO
classical	BP	GO:0045766	positive regulation of angiogenesis	20	60	501	4589	3.53991e-06	0.000203173	4.20609	[2.3-7.4]	ZC3H12A,CYP1B1,HK2,IL1B,CXCR4,NFE2L2,CXCL8,VEGFA,ANXA1,KLF4,ITGA5,BTG1,HIF1A,THBS1,PKM,CTSH,ITGAX,GRN,RUNX1,XBP1
classical	BP	GO:0032675	regulation of interleukin-6 production	20	60	501	4589	3.55287e-06	0.000203194	4.20609	[2.3-7.4]	PTAFR,ZC3H12A,IL6R,ARHGEF2,CAPN2,IL1B,IL1RN,IL1RAP,EREG,TLR2,CD74,HAVCR2,TNFAIP3,CD36,SYK,MBP,NLRP12,CEBPB,APP,XBP1
classical	BP	GO:0031960	response to corticosteroid	17	49	501	4589	1.05255e-05	0.000535502	4.44978	[2.3-8.3]	PTAFR,IL1RN,CFLAR,EIF4E,DUSP1,CDKN1A,FOXO3,ANXA1,NOTCH1,GSTP1,ATP2B1,ZFP36L1,FOS,ICAM1,ZFP36,TGFB1,FOSB
classical	CC	GO:0015934	large ribosomal subunit	21	64	501	4589	2.62543e-06	0.000155102	4.11388	[2.3-7.2]	RPL22,RPL5,RPL31,RPL37A,RPL32,RPL29,RPL35A,RPL9,RPL34,RPL37,RPL7,RPLP2,RPL6,RPLP0,RPLP1,RPL13,RPL23,RPL19,RPL27,RPL13A,RPL39
classical	BP	GO:0010466	negative regulation of peptidase activity	21	64	501	4589	2.69432e-06	0.000158014	4.11388	[2.3-7.2]	CFLAR,GPX1,CSTA,NAIP,CAST,FNIP1,SERPINB1,VEGFA,CD109,DNAJB6,KLF4,CD44,SORL1,APLP2,GAPDH,THBS1,FURIN,SERPINB2,SERPINB8,TNFSF14,APP
classical	BP	GO:0010951	negative regulation of endopeptidase activity	21	64	501	4589	2.69432e-06	0.000158014	4.11388	[2.3-7.2]	CFLAR,GPX1,CSTA,NAIP,CAST,FNIP1,SERPINB1,VEGFA,CD109,DNAJB6,KLF4,CD44,SORL1,APLP2,GAPDH,THBS1,FURIN,SERPINB2,SERPINB8,TNFSF14,APP
classical	BP	GO:0110110	positive regulation of animal organ morphogenesis	9	21	501	4589	0.000213565	0.00687084	6.20889	[2.3-16.1]	CFLAR,RBPJ,BASP1,VEGFA,TNFAIP3,TGFBR1,NOTCH1,TGFB1,XBP1
classical	BP	GO:0030193	regulation of blood coagulation	9	21	501	4589	0.000213862	0.00687084	6.20889	[2.3-16.1]	PLEK,NFE2L2,HPSE,CD36,SYK,THBS1,ANXA2,SERPINB2,THBD
classical	BP	GO:0050818	regulation of coagulation	9	21	501	4589	0.000213862	0.00687084	6.20889	[2.3-16.1]	PLEK,NFE2L2,HPSE,CD36,SYK,THBS1,ANXA2,SERPINB2,THBD
classical	BP	GO:1900046	regulation of hemostasis	9	21	501	4589	0.000213862	0.00687084	6.20889	[2.3-16.1]	PLEK,NFE2L2,HPSE,CD36,SYK,THBS1,ANXA2,SERPINB2,THBD
classical	BP	GO:0030855	epithelial cell differentiation	42	149	501	4589	4.70821e-09	7.2434e-07	3.40306	[2.3-5]	JUN,TXNIP,TAGLN2,ID2,IL1B,CXCR4,GPX1,CSTA,HES1,RBPJ,EREG,RAPGEF2,BASP1,DAB2,H2AFY,CDKN1A,VEGFA,CD109,CTSB,ANXA1,S1PR3,KLF4,NOTCH1,VIM,BTG1,LGALS3,HIF1A,ZFP36L1,ANXA2,IQGAP1,FURIN,KDM6B,MAFG,ROCK1,ICAM1,ZFP36,TGFB1,MYADM,CEBPB,RUNX1,XBP1,MAFF
classical	BP	GO:0006413	translational initiation	34	116	501	4589	5.00413e-08	4.69225e-06	3.55528	[2.3-5.4]	RPL22,RPS8,RPL5,PPP1R15B,RPL31,RPL37A,RPL32,RPL29,RPL35A,RPL9,EIF4E,RPL34,RPS3A,RPL37,RPL7,PABPC1,RPS24,RPLP2,RPS13,RPL6,RPLP0,EIF5,RPLP1,RPS17,RPL13,RPL23,RPL19,RPL27,RPS28,PPP1R15A,RPL13A,RPS11,ATF4,RPL39
classical	BP	GO:0030856	regulation of epithelial cell differentiation	15	42	501	4589	2.37219e-05	0.00107771	4.63974	[2.3-9.1]	IL1B,HES1,H2AFY,VEGFA,CD109,S1PR3,NOTCH1,BTG1,ZFP36L1,MAFG,ROCK1,ZFP36,CEBPB,RUNX1,MAFF
classical	BP	GO:0010876	lipid localization	29	96	501	4589	2.5185e-07	1.87182e-05	3.68571	[2.3-5.8]	ZC3H12A,SOAT1,IL1B,ACSL3,NFKB1,ACSL1,GM2A,CD36,PNPLA8,PRKAG2,CLN8,PLIN2,ANXA1,HNRNPK,SYK,ABCA1,SORL1,LRP1,P2RX4,IRS2,NFKBIA,THBS1,AQP9,ANXA2,NPC1,LDLR,NRIP1,TSPO,MID1IP1
classical	BP	GO:0045682	regulation of epidermis development	11	28	501	4589	0.000109633	0.00400038	5.37243	[2.3-12.2]	HES1,HPSE,H2AFY,CD109,NOTCH1,ZFP36L1,MAFG,ROCK1,ZFP36,RUNX1,MAFF
classical	BP	GO:0009617	response to bacterium	56	212	501	4589	1.143e-10	3.61457e-08	3.17049	[2.3-4.4]	PTAFR,ZC3H12A,JUN,IFI44,S100A9,S100A12,S100A8,IL6R,CAPN2,NLRP3,IL1B,IL1RN,CFLAR,SLC11A1,IRAK2,GPX1,RBPJ,CXCL8,CXCL2,NFKB1,TLR2,CD14,HAVCR2,LY86,TNFAIP3,CD36,TRIB1,SYK,ABCA1,NOTCH1,VIM,SGMS1,MPEG1,GSTP1,CLEC4E,MGST1,LYZ,RNASE6,NFKBIA,PTGER2,FOS,C15orf48,LITAF,CCL2,CCL3,GRN,ICAM1,JUND,ZFP36,TGFB1,THBD,CEBPB,XBP1,TSPO,RPL39,IRAK1
classical	CC	GO:0031093	platelet alpha granule lumen	8	18	501	4589	0.000358959	0.01045	6.61129	[2.3-18.7]	F13A1,VEGFA,SRGN,FERMT3,ACTN1,THBS1,TGFB1,APP
classical	BP	GO:0001944	vasculature development	54	204	501	4589	2.31942e-10	6.8014e-08	3.17016	[2.2-4.4]	ZC3H12A,JUN,IL6R,CYP1B1,HK2,IL1B,CXCR4,NFE2L2,CFLAR,SP100,GPX1,PROK2,TIPARP,HES1,RBPJ,CXCL8,EREG,HPSE,RAPGEF2,TGFBI,VEGFA,TNFAIP3,QKI,AHR,ANXA1,SYK,TGFBR1,KLF4,NOTCH1,ZMIZ1,ADAM8,ITGA5,LRP1,BTG1,ELK3,RGCC,HIF1A,ZFP36L1,TNFAIP2,SLC12A6,THBS1,ANXA2,PKM,CTSH,ANPEP,TNFRSF12A,ITGAX,CCL2,GRN,ROCK1,LDLR,TGFB1,RUNX1,XBP1
classical	BP	GO:0050707	regulation of cytokine secretion	24	77	501	4589	1.49495e-06	9.30909e-05	3.82843	[2.2-6.4]	ZC3H12A,NLRP3,IL1B,IL1RAP,TLR2,CD14,HAVCR2,SERPINB1,TNFAIP3,CLEC5A,ANXA1,SYK,FCN1,SRGN,CRTAM,GAPDH,CLEC4E,LRP1,RGCC,CCL3,MBP,NLRP12,IL17RA,XBP1
classical	MF	GO:0038023	signaling receptor activity	51	191	501	4589	7.69006e-10	1.74684e-07	3.19455	[2.2-4.5]	AGTRAP,PTAFR,CSF3R,IL6R,FCGR2A,SLC20A1,CXCR4,CCR1,IL1RAP,ANTXR2,TLR2,IL6ST,CD14,CD74,HLA-DRA,HLA-DQB1,TREM1,IGF2R,CD36,S1PR3,TGFBR1,ABCA1,FCN1,NOTCH1,PTPRE,CD44,TMEM123,SORL1,CLEC4E,GPR84,LRP1,P2RX4,HCAR2,INTS6,GPR183,PTGER2,CTSH,ANPEP,IGSF6,ITGAX,EVI2A,NPC1,ICAM1,FPR1,LILRB4,PRNP,THBD,CD93,IL17RA,TSPO,IL13RA1
classical	BP	GO:0042063	gliogenesis	26	85	501	4589	8.07913e-07	5.36215e-05	3.73594	[2.2-6.1]	S100A8,ID2,RTN4,IL1B,CXCR4,HES1,TLR2,IL6ST,NDRG1,ANXA1,NOTCH1,VIM,GSTP1,LRP1,P2RX4,GPR183,CCL2,CCL3,GRN,EEF2,LDLR,TGFB1,MBOAT7,APP,OLIG1,TSPO
classical	BP	GO:0014013	regulation of gliogenesis	14	39	501	4589	4.13319e-05	0.00173143	4.66953	[2.2-9.4]	ID2,IL1B,CXCR4,HES1,TLR2,IL6ST,NOTCH1,LRP1,P2RX4,GPR183,CCL3,LDLR,TGFB1,TSPO
classical	MF	GO:0004857	enzyme inhibitor activity	32	110	501	4589	1.57052e-07	1.24365e-05	3.50626	[2.2-5.4]	RPL5,TXNIP,SH3BP5,CSTA,FNIP2,NAIP,IQGAP2,CAST,FNIP1,H2AFY,RACK1,SERPINB1,PHACTR1,CDKN1A,CD109,YWHAG,PRKAG2,TRIB1,ANXA1,NOTCH1,ITPRIP,APLP2,GAPDH,LGALS3,ANXA2,IQGAP1,FURIN,RPL23,SERPINB2,SERPINB8,TNFSF14,APP
classical	BP	GO:0045687	positive regulation of glial cell differentiation	7	15	501	4589	0.000593721	0.0160126	7.22077	[2.2-22.9]	ID2,CXCR4,HES1,TLR2,IL6ST,NOTCH1,TGFB1
classical	BP	GO:2000351	regulation of endothelial cell apoptotic process	7	15	501	4589	0.000596062	0.0160221	7.22077	[2.2-22.9]	NFE2L2,FOXO3,TNFAIP3,RGCC,THBS1,CCL2,ICAM1
classical	BP	GO:0045616	regulation of keratinocyte differentiation	7	15	501	4589	0.000601061	0.0161296	7.22077	[2.2-22.9]	H2AFY,CD109,NOTCH1,ZFP36L1,ROCK1,ZFP36,RUNX1
classical	BP	GO:0072358	cardiovascular system development	54	206	501	4589	3.42719e-10	9.36843e-08	3.12693	[2.2-4.4]	ZC3H12A,JUN,IL6R,CYP1B1,HK2,IL1B,CXCR4,NFE2L2,CFLAR,SP100,GPX1,PROK2,TIPARP,HES1,RBPJ,CXCL8,EREG,HPSE,RAPGEF2,TGFBI,VEGFA,TNFAIP3,QKI,AHR,ANXA1,SYK,TGFBR1,KLF4,NOTCH1,ZMIZ1,ADAM8,ITGA5,LRP1,BTG1,ELK3,RGCC,HIF1A,ZFP36L1,TNFAIP2,SLC12A6,THBS1,ANXA2,PKM,CTSH,ANPEP,TNFRSF12A,ITGAX,CCL2,GRN,ROCK1,LDLR,TGFB1,RUNX1,XBP1
classical	BP	GO:0050715	positive regulation of cytokine secretion	19	58	501	4589	8.37263e-06	0.000438421	4.09088	[2.2-7.3]	NLRP3,IL1B,IL1RAP,TLR2,CD14,HAVCR2,CLEC5A,SYK,FCN1,CRTAM,GAPDH,CLEC4E,LRP1,RGCC,CCL3,MBP,NLRP12,IL17RA,XBP1
classical	MF	GO:0004866	endopeptidase inhibitor activity	12	32	501	4589	9.02488e-05	0.00343286	4.98846	[2.2-10.8]	CSTA,NAIP,CAST,SERPINB1,CD109,APLP2,GAPDH,FURIN,SERPINB2,SERPINB8,TNFSF14,APP
classical	MF	GO:0030414	peptidase inhibitor activity	12	32	501	4589	9.02488e-05	0.00343286	4.98846	[2.2-10.8]	CSTA,NAIP,CAST,SERPINB1,CD109,APLP2,GAPDH,FURIN,SERPINB2,SERPINB8,TNFSF14,APP
classical	BP	GO:1990868	response to chemokine	10	25	501	4589	0.000188157	0.00623121	5.52658	[2.2-13.2]	ZC3H12A,CXCR4,CCR1,CXCL8,CXCL2,DUSP1,HIF1A,CCL2,CCL3,CCL3L3
classical	BP	GO:1990869	cellular response to chemokine	10	25	501	4589	0.000188157	0.00623121	5.52658	[2.2-13.2]	ZC3H12A,CXCR4,CCR1,CXCL8,CXCL2,DUSP1,HIF1A,CCL2,CCL3,CCL3L3
classical	CC	GO:0005576	extracellular region	191	950	501	4589	5.30871e-21	8.56189e-17	2.70162	[2.2-3.3]	RPL22,PGD,CSF3R,RPS8,RPL5,S100A10,S100A9,S100A12,S100A8,IL6R,MNDA,TAGLN2,CREG1,FAM129A,CAPN2,NLRP3,QPCT,RHOQ,PLEK,PCBP1,CAPG,RPL31,IL1B,IL1RN,CXCR4,GCA,RPL37A,ARL8B,EAF1,CRTAP,TKT,PROK2,ST3GAL6,CSTA,PLSCR1,PTX3,IL1RAP,RPL35A,BST1,CXCL8,CXCL2,EREG,ANTXR2,HPSE,HSD17B11,EIF4E,NFKB1,UBE2D3,RPL34,RPS3A,BASP1,IL6ST,IQGAP2,VCAN,H2AFY,TGFBI,CD14,CD74,GM2A,SQSTM1,RACK1,SERPINB1,NQO2,F13A1,LY86,HLA-A,HSPA1…
classical	BP	GO:1903077	negative regulation of protein localization to plasma membrane	5	9	501	4589	0.00144868	0.0324054	10.282	[2.2-52]	RHOQ,DAB2,PPFIA1,NUMB,TGFB1
classical	BP	GO:1904376	negative regulation of protein localization to cell periphery	5	9	501	4589	0.00144868	0.0324054	10.282	[2.2-52]	RHOQ,DAB2,PPFIA1,NUMB,TGFB1
classical	MF	GO:0071813	lipoprotein particle binding	5	9	501	4589	0.00145815	0.0324538	10.282	[2.2-52]	CD36,ABCA1,SORL1,THBS1,LDLR
classical	MF	GO:0071814	protein-lipid complex binding	5	9	501	4589	0.00145815	0.0324538	10.282	[2.2-52]	CD36,ABCA1,SORL1,THBS1,LDLR
classical	BP	GO:2000191	regulation of fatty acid transport	5	9	501	4589	0.0014664	0.0325758	10.282	[2.2-52]	IL1B,SYK,P2RX4,IRS2,THBS1
classical	MF	GO:0023026	MHC class II protein complex binding	6	12	501	4589	0.000956647	0.0237782	8.23836	[2.2-31]	CD74,HLA-DRA,HLA-DRB1,HLA-DMB,HLA-DMA,PKM
classical	BP	GO:0031103	axon regeneration	6	12	501	4589	0.000959796	0.0237782	8.23836	[2.2-31]	JUN,KLF4,LRP1,STK24,GRN,TSPO
classical	BP	GO:0071548	response to dexamethasone	6	12	501	4589	0.000962328	0.0238043	8.23836	[2.2-31]	PTAFR,CFLAR,EIF4E,FOXO3,ICAM1,TGFB1
classical	BP	GO:0051094	positive regulation of developmental process	93	397	501	4589	1.05817e-13	2.13327e-10	2.8364	[2.2-3.7]	ZC3H12A,JUN,S100A10,S100A9,IL6R,ARHGEF2,LMNA,ABL2,CAPN2,NLRP3,ID2,CYP1B1,RTN4,HK2,IL1B,CXCR4,NFE2L2,CFLAR,CCR1,IL1RAP,HES1,RBPJ,CXCL8,HPSE,NFKB1,TLR2,RAPGEF2,BASP1,DAB2,IL6ST,H2AFY,CD74,RACK1,HSPA1A,HSPA1B,HMGA1,VEGFA,FOXO3,TNFAIP3,RAC1,CD36,SMARCD3,SDCBP,KLF10,TRIB1,GLIPR2,ANXA1,SYK,TGFBR1,KLF4,HSPA5,NOTCH1,ZMIZ1,SHTN1,ADAM8,SORL1,YBX3,ZNF385A,ITGA5,LRP1,ATP2B1,BTG1,CORO1C,P2RX4,RGCC,PNP,HIF1A,Z…
classical	CC	GO:0005615	extracellular space	167	809	501	4589	3.84608e-19	3.10148e-15	2.68295	[2.2-3.3]	RPL22,PGD,RPS8,RPL5,S100A10,S100A9,S100A8,IL6R,MNDA,TAGLN2,CREG1,FAM129A,CAPN2,QPCT,RHOQ,PCBP1,CAPG,RPL31,IL1B,IL1RN,CXCR4,GCA,RPL37A,ARL8B,CRTAP,TKT,ST3GAL6,CSTA,PLSCR1,PTX3,RPL35A,BST1,CXCL8,CXCL2,EREG,EIF4E,UBE2D3,RPL34,RPS3A,BASP1,IL6ST,IQGAP2,VCAN,H2AFY,TGFBI,CD14,CD74,GM2A,SQSTM1,RACK1,SERPINB1,NQO2,F13A1,LY86,HLA-A,HSPA1A,HSPA1B,HLA-DRA,HLA-DRB1,VEGFA,CD109,TNFAIP3,HEBP2,IGF2R,RAC1,CREB5,C…
classical	BP	GO:0001525	angiogenesis	42	155	501	4589	1.69554e-08	1.89901e-06	3.21731	[2.2-4.7]	ZC3H12A,JUN,CYP1B1,HK2,IL1B,CXCR4,NFE2L2,SP100,GPX1,PROK2,RBPJ,CXCL8,EREG,HPSE,TGFBI,VEGFA,TNFAIP3,ANXA1,SYK,TGFBR1,KLF4,NOTCH1,ADAM8,ITGA5,BTG1,ELK3,RGCC,HIF1A,TNFAIP2,SLC12A6,THBS1,ANXA2,PKM,CTSH,ANPEP,TNFRSF12A,ITGAX,CCL2,GRN,ROCK1,RUNX1,XBP1
classical	CC	GO:0009897	external side of plasma membrane	25	83	501	4589	1.82074e-06	0.000111231	3.64769	[2.2-6]	CSF3R,IL6R,CAPN2,CXCR4,CCR1,ANTXR2,IL6ST,CD14,CD74,HLA-A,CD36,ANXA1,ABCA1,FCN1,TMEM123,CD163,ITGA5,THBS1,ANPEP,ITGAM,ICAM1,LDLR,FCGRT,PRNP,IL13RA1
classical	MF	GO:0004888	transmembrane signaling receptor activity	37	134	501	4589	7.51945e-08	6.81312e-06	3.27989	[2.2-4.9]	AGTRAP,PTAFR,CSF3R,IL6R,FCGR2A,CXCR4,CCR1,IL1RAP,ANTXR2,IL6ST,CD14,CD74,HLA-DRA,HLA-DQB1,IGF2R,S1PR3,TGFBR1,ABCA1,NOTCH1,PTPRE,CD44,SORL1,GPR84,P2RX4,HCAR2,INTS6,GPR183,PTGER2,CTSH,IGSF6,EVI2A,NPC1,ICAM1,FPR1,THBD,IL17RA,IL13RA1
classical	BP	GO:1905954	positive regulation of lipid localization	9	22	501	4589	0.000325572	0.00972484	5.73017	[2.1-14.6]	ZC3H12A,IL1B,NFKB1,CD36,ABCA1,LRP1,P2RX4,NFKBIA,ANXA2
classical	BP	GO:0046717	acid secretion	9	22	501	4589	0.000325781	0.00972484	5.73017	[2.1-14.6]	IL1B,SGK1,PNPLA8,ANXA1,SYK,PPFIA1,SLC38A2,P2RX4,AQP9
classical	BP	GO:0043525	positive regulation of neuron apoptotic process	9	22	501	4589	0.000326212	0.00972484	5.73017	[2.1-14.6]	JUN,MCL1,NQO2,FOXO3,ITGAM,CCL3,GRN,PRNP,ATF4
classical	MF	GO:0003735	structural constituent of ribosome	28	96	501	4589	8.72184e-07	5.76499e-05	3.49809	[2.1-5.6]	RPL22,RPS8,RPL5,RPL31,RPL37A,RPL32,RPL29,RPL35A,RPL9,RPL34,RPS3A,RPL37,RPL7,RPS24,RPLP2,RPS13,RPL6,RPLP0,RPLP1,RPS17,RPL13,RPL23,RPL19,RPL27,RPS28,RPL13A,RPS11,RPL39
classical	BP	GO:0070371	ERK1 and ERK2 cascade	28	96	501	4589	9.03704e-07	5.92477e-05	3.49809	[2.1-5.6]	JUN,IL1B,CFLAR,CCR1,RAPGEF2,CD74,HAVCR2,DUSP1,NQO2,CD36,GLIPR2,SYK,KLF4,NOTCH1,CD44,GSTP1,LRP1,DUSP6,GPR183,ZFP36L1,CTSH,CCL2,CCL3,CCL3L3,ICAM1,TGFB1,NLRP12,APP
classical	BP	GO:0043410	positive regulation of MAPK cascade	45	170	501	4589	1.12144e-08	1.41301e-06	3.12738	[2.1-4.5]	ZC3H12A,JUN,S100A12,IL1B,IL1RN,MAP3K2,CXCR4,MAP3K20,CFLAR,IRAK2,CCR1,PROK2,RAPGEF2,CD74,HAVCR2,NQO2,VEGFA,CD36,RB1CC1,SDCBP,GLIPR2,SYK,TGFBR1,NOTCH1,MAP3K8,ADAM8,CD44,LRP1,DUSP6,ERP29,GPR183,THBS1,IQGAP1,CCL2,CCL3,CCL3L3,SPAG9,ROCK1,GADD45B,ICAM1,TGFB1,FPR1,PLCB1,APP,IRAK1
classical	BP	GO:0006612	protein targeting to membrane	32	113	501	4589	3.00959e-07	2.16691e-05	3.37397	[2.1-5.2]	RPL22,RPS8,RPL5,RPL31,RPL37A,RPL32,RPL29,RPL35A,RPL9,RPL34,RPS3A,RPL37,SDCBP,RPL7,HSPA5,RPS24,RPLP2,RPS13,RPL6,RPLP0,RPLP1,RPS17,ITGAM,RPL13,RPL23,RPL19,RPL27,RPS28,RPL13A,RPS11,PRNP,RPL39
classical	CC	GO:0044421	extracellular region part	170	837	501	4589	9.47808e-19	5.09542e-15	2.63346	[2.1-3.2]	RPL22,PGD,RPS8,RPL5,S100A10,S100A9,S100A8,IL6R,MNDA,TAGLN2,CREG1,FAM129A,CAPN2,QPCT,RHOQ,PCBP1,CAPG,RPL31,IL1B,IL1RN,CXCR4,GCA,RPL37A,ARL8B,EAF1,CRTAP,TKT,ST3GAL6,CSTA,PLSCR1,PTX3,RPL35A,BST1,CXCL8,CXCL2,EREG,HPSE,EIF4E,UBE2D3,RPL34,RPS3A,BASP1,IL6ST,IQGAP2,VCAN,H2AFY,TGFBI,CD14,CD74,GM2A,SQSTM1,RACK1,SERPINB1,NQO2,F13A1,LY86,HLA-A,HSPA1A,HSPA1B,HLA-DRA,HLA-DRB1,VEGFA,CD109,TNFAIP3,HEBP2,IGF2R,RA…
classical	CC	GO:0030141	secretory granule	79	332	501	4589	4.26991e-12	2.7546e-09	2.83677	[2.1-3.7]	PTAFR,S100A9,S100A12,S100A8,MNDA,FCGR2A,CREG1,SELL,NCF2,QPCT,IL1B,GCA,SLC11A1,PTX3,BST1,HPSE,NFKB1,TLR2,IQGAP2,LHFPL2,CD14,GM2A,SERPINB1,F13A1,HSPA1A,HSPA1B,VEGFA,CD109,HEBP2,IGF2R,RAC1,CD36,BRI3,CLEC5A,CTSB,SDCBP,FCN1,NOTCH1,SRGN,ADAM8,CTSD,CD44,STX3,FERMT3,GSTP1,APLP2,SLC2A3,OLR1,MGST1,GPR84,CD63,LRP1,LYZ,GLIPR1,CKAP4,PNP,LGALS3,ACTN1,THBS1,ANXA2,PKM,HEXA,CTSH,ANPEP,IQGAP1,ITGAM,ITGAX,CRISPLD2,…
classical	BP	GO:0002181	cytoplasmic translation	16	48	501	4589	3.3445e-05	0.00144225	4.17968	[2.1-7.9]	RPL31,RPL32,RPL29,RPL35A,RPL9,YBX3,ZNF385A,RPL6,RPLP0,EIF5,RPLP1,RPL19,EEF2,RPS28,RPL13A,RPL39
classical	MF	GO:0061134	peptidase regulator activity	17	52	501	4589	2.57569e-05	0.00115071	4.06577	[2.1-7.5]	TANK,CFLAR,CSTA,NAIP,CAST,RACK1,SERPINB1,CD109,APLP2,GAPDH,CTSH,FURIN,SERPINB2,SERPINB8,TNFSF14,NLRP12,APP
classical	BP	GO:2000379	positive regulation of reactive oxygen species metabolic process	17	52	501	4589	2.60155e-05	0.00115905	4.06577	[2.1-7.5]	ZC3H12A,IL1B,NFE2L2,PTX3,NQO2,CDKN1A,FOXO3,CD36,SYK,KLF4,GSTP1,P2RX4,THBS1,ITGAM,ICAM1,TGFB1,TSPO
classical	BP	GO:0032642	regulation of chemokine production	12	33	501	4589	0.000128144	0.00449282	4.74994	[2.1-10.2]	IL6R,IL1B,TLR2,CD74,HAVCR2,SYK,KLF4,GSTP1,LRP1,HIF1A,MBP,APP
classical	BP	GO:0015849	organic acid transport	21	68	501	4589	7.9844e-06	0.000424991	3.75959	[2.1-6.5]	IL1B,SLC11A1,ACSL3,PER2,ACSL1,EMB,CD36,PNPLA8,PRKAG2,CLN8,PLIN2,ANXA1,SYK,PPFIA1,SLC38A2,P2RX4,IRS2,THBS1,AQP9,SLC16A6,MID1IP1
classical	BP	GO:0046942	carboxylic acid transport	21	68	501	4589	7.9844e-06	0.000424991	3.75959	[2.1-6.5]	IL1B,SLC11A1,ACSL3,PER2,ACSL1,EMB,CD36,PNPLA8,PRKAG2,CLN8,PLIN2,ANXA1,SYK,PPFIA1,SLC38A2,P2RX4,IRS2,THBS1,AQP9,SLC16A6,MID1IP1
classical	BP	GO:0032635	interleukin-6 production	20	64	501	4589	1.08016e-05	0.000544393	3.81949	[2.1-6.7]	PTAFR,ZC3H12A,IL6R,ARHGEF2,CAPN2,IL1B,IL1RN,IL1RAP,EREG,TLR2,CD74,HAVCR2,TNFAIP3,CD36,SYK,MBP,NLRP12,CEBPB,APP,XBP1
classical	BP	GO:0070374	positive regulation of ERK1 and ERK2 cascade	19	60	501	4589	1.44382e-05	0.000697186	3.88872	[2.1-6.9]	JUN,CFLAR,CCR1,RAPGEF2,CD74,HAVCR2,NQO2,CD36,GLIPR2,NOTCH1,CD44,LRP1,GPR183,CCL2,CCL3,CCL3L3,ICAM1,TGFB1,APP
classical	BP	GO:0070372	regulation of ERK1 and ERK2 cascade	26	89	501	4589	2.16079e-06	0.000129953	3.4956	[2.1-5.7]	JUN,IL1B,CFLAR,CCR1,RAPGEF2,CD74,HAVCR2,DUSP1,NQO2,CD36,GLIPR2,SYK,KLF4,NOTCH1,CD44,GSTP1,LRP1,DUSP6,GPR183,CCL2,CCL3,CCL3L3,ICAM1,TGFB1,NLRP12,APP
classical	BP	GO:1901342	regulation of vasculature development	30	106	501	4589	7.42794e-07	4.97086e-05	3.36112	[2.1-5.3]	ZC3H12A,IL6R,CYP1B1,HK2,IL1B,CXCR4,NFE2L2,CFLAR,SP100,PROK2,CXCL8,RAPGEF2,VEGFA,TNFAIP3,ANXA1,KLF4,NOTCH1,ITGA5,BTG1,RGCC,HIF1A,THBS1,PKM,CTSH,TNFRSF12A,ITGAX,GRN,ROCK1,RUNX1,XBP1
classical	BP	GO:0030335	positive regulation of cell migration	48	187	501	4589	1.05178e-08	1.35704e-06	3.00923	[2.1-4.3]	PTAFR,ZC3H12A,JUN,IL6R,ARHGEF2,RTN4,IL1B,CXCR4,NFE2L2,CCR1,CXCL8,RAPGEF2,DAB2,CD74,RACK1,VEGFA,RAC1,SDCBP,GLIPR2,ANXA1,TGFBR1,HSPA5,NOTCH1,SHTN1,ADAM8,FERMT3,ITGA5,LRP1,SSH1,P2RX4,IRS2,LGALS3,HIF1A,NUMB,THBS1,CTSH,IQGAP1,ITGAX,CCL3,GRN,SPAG9,SEMA6B,TNFSF14,ICAM1,TGFB1,MYADM,APP,XBP1
classical	BP	GO:0002763	positive regulation of myeloid leukocyte differentiation	10	26	501	4589	0.000276203	0.0085501	5.1801	[2.1-12.2]	JUN,ID2,CCR1,CD74,KLF10,TRIB1,ZFP36L1,FOS,TGFB1,RUNX1
classical	BP	GO:0008347	glial cell migration	8	19	501	4589	0.000563476	0.0153509	6.00909	[2.1-16.5]	RTN4,LRP1,P2RX4,GPR183,CCL2,CCL3,MBOAT7,TSPO
classical	BP	GO:0048844	artery morphogenesis	8	19	501	4589	0.000568803	0.0154699	6.00909	[2.1-16.5]	HES1,RBPJ,VEGFA,TGFBR1,NOTCH1,ZMIZ1,LRP1,LDLR
classical	BP	GO:0045597	positive regulation of cell differentiation	71	298	501	4589	5.68362e-11	2.13176e-08	2.80756	[2.1-3.8]	ZC3H12A,JUN,S100A10,S100A9,IL6R,ARHGEF2,ABL2,CAPN2,NLRP3,ID2,IL1B,CXCR4,NFE2L2,CFLAR,CCR1,HES1,RBPJ,NFKB1,TLR2,RAPGEF2,DAB2,IL6ST,H2AFY,CD74,HSPA1A,HSPA1B,VEGFA,FOXO3,RAC1,CD36,SMARCD3,SDCBP,KLF10,TRIB1,GLIPR2,ANXA1,SYK,TGFBR1,HSPA5,NOTCH1,ZMIZ1,SHTN1,ADAM8,ZNF385A,LRP1,BTG1,P2RX4,RGCC,PNP,HIF1A,ZFP36L1,NUMB,FOS,MAPK6,ANXA2,IQGAP1,TNFRSF12A,CCL3,GRN,SPAG9,TNFSF14,JUND,ZFP36,TGFB1,MYADM,LILRB4,PLC…
classical	BP	GO:0009611	response to wounding	51	202	501	4589	4.32585e-09	6.90765e-07	2.95388	[2.1-4.1]	JUN,S100A8,PLEK,CXCR4,NFE2L2,CFLAR,SLC11A1,CCR1,GPX1,PLSCR1,EREG,HPSE,F13A1,CDKN1A,CD109,TNFAIP3,RAC1,PTPN12,CD36,PLEC,ANXA1,SYK,NINJ1,TGFBR1,KLF4,NOTCH1,JMJD1C,ENTPD1,CD44,FERMT3,JAML,ITGA5,LRP1,ELK3,P2RX4,STK24,HIF1A,ZFP36L1,THBS1,ANXA2,PKM,TNFRSF12A,GRN,MAFG,SERPINB2,ZFP36,TGFB1,THBD,XBP1,MAFF,TSPO
classical	CC	GO:0005924	cell-substrate adherens junction	50	198	501	4589	9.03086e-09	1.20372e-06	2.95036	[2.1-4.2]	RPL22,RPS8,RPL5,ARHGEF2,CAPN2,RPL31,RPL37A,RPL9,RPS3A,DAB2,ARHGAP26,HSPA1A,HSPA1B,HMGA1,IGF2R,RAC1,YWHAG,PTPN12,SDCBP,RPL7,PABPC1,PLEC,ANXA1,HNRNPK,HSPA5,VIM,RPLP2,RPS13,CD44,LPXN,AHNAK,PPFIA1,ITGA5,LRP1,CORO1C,RPL6,RPLP0,PXN,ACTN1,NUMB,RPLP1,RPS17,IQGAP1,RPL23,RPL19,RPL27,ICAM1,TPM4,RPL13A,RPS11
classical	CC	GO:0005925	focal adhesion	50	198	501	4589	9.03086e-09	1.20372e-06	2.95036	[2.1-4.2]	RPL22,RPS8,RPL5,ARHGEF2,CAPN2,RPL31,RPL37A,RPL9,RPS3A,DAB2,ARHGAP26,HSPA1A,HSPA1B,HMGA1,IGF2R,RAC1,YWHAG,PTPN12,SDCBP,RPL7,PABPC1,PLEC,ANXA1,HNRNPK,HSPA5,VIM,RPLP2,RPS13,CD44,LPXN,AHNAK,PPFIA1,ITGA5,LRP1,CORO1C,RPL6,RPLP0,PXN,ACTN1,NUMB,RPLP1,RPS17,IQGAP1,RPL23,RPL19,RPL27,ICAM1,TPM4,RPL13A,RPS11
classical	BP	GO:2000147	positive regulation of cell motility	48	189	501	4589	1.52979e-08	1.775e-06	2.96508	[2.1-4.2]	PTAFR,ZC3H12A,JUN,IL6R,ARHGEF2,RTN4,IL1B,CXCR4,NFE2L2,CCR1,CXCL8,RAPGEF2,DAB2,CD74,RACK1,VEGFA,RAC1,SDCBP,GLIPR2,ANXA1,TGFBR1,HSPA5,NOTCH1,SHTN1,ADAM8,FERMT3,ITGA5,LRP1,SSH1,P2RX4,IRS2,LGALS3,HIF1A,NUMB,THBS1,CTSH,IQGAP1,ITGAX,CCL3,GRN,SPAG9,SEMA6B,TNFSF14,ICAM1,TGFB1,MYADM,APP,XBP1
classical	BP	GO:0016477	cell migration	95	424	501	4589	9.49403e-13	9.00704e-10	2.67269	[2.1-3.4]	PTAFR,CSF3R,ZC3H12A,JUN,S100A9,S100A12,S100A8,IL6R,ARHGEF2,LMNA,SELL,CYP1B1,RTN4,CCDC88A,IL1B,IL1RN,CXCR4,NFE2L2,SP100,CCR1,GPX1,HES1,BST1,CXCL8,CXCL2,RAPGEF2,DAB2,CD74,DUSP1,RACK1,PHACTR1,TREM1,VEGFA,FOXO3,SGK1,TNFAIP3,RAC1,SDCBP,TRIB1,GLIPR2,ANXA1,SYK,TGFBR1,KLF4,HSPA5,NOTCH1,SHTN1,ADAM8,PHLDA2,CD44,FERMT3,GSTP1,JAML,SORL1,OLR1,ITGA5,CD63,LRP1,BTG1,CORO1C,SSH1,PXN,P2RX4,RGCC,STK24,GPR183,IRS2,L…
classical	CC	GO:0030055	cell-substrate junction	50	199	501	4589	7.20194e-09	1.03708e-06	2.92983	[2.1-4.1]	RPL22,RPS8,RPL5,ARHGEF2,CAPN2,RPL31,RPL37A,RPL9,RPS3A,DAB2,ARHGAP26,HSPA1A,HSPA1B,HMGA1,IGF2R,RAC1,YWHAG,PTPN12,SDCBP,RPL7,PABPC1,PLEC,ANXA1,HNRNPK,HSPA5,VIM,RPLP2,RPS13,CD44,LPXN,AHNAK,PPFIA1,ITGA5,LRP1,CORO1C,RPL6,RPLP0,PXN,ACTN1,NUMB,RPLP1,RPS17,IQGAP1,RPL23,RPL19,RPL27,ICAM1,TPM4,RPL13A,RPS11
classical	BP	GO:0045765	regulation of angiogenesis	27	95	501	4589	2.46555e-06	0.000146193	3.36618	[2-5.4]	ZC3H12A,CYP1B1,HK2,IL1B,CXCR4,NFE2L2,SP100,PROK2,CXCL8,VEGFA,TNFAIP3,ANXA1,KLF4,NOTCH1,ITGA5,BTG1,RGCC,HIF1A,THBS1,PKM,CTSH,TNFRSF12A,ITGAX,GRN,ROCK1,RUNX1,XBP1
classical	BP	GO:0051240	positive regulation of multicellular organismal process	114	529	501	4589	5.14183e-14	1.18468e-10	2.60644	[2-3.3]	PTAFR,ZC3H12A,JUN,S100A9,IL6R,ARHGEF2,MNDA,ABL2,NLRP3,ID2,LPIN1,CYP1B1,RTN4,PLEK,HK2,IL1B,IL1RN,CXCR4,NFE2L2,CFLAR,SLC11A1,PER2,CCR1,PROK2,IL1RAP,HES1,RBPJ,CXCL8,EREG,HPSE,NFKB1,TLR2,RAPGEF2,ACSL1,BASP1,DAB2,IL6ST,H2AFY,CD14,CD74,HAVCR2,RACK1,HSPA1A,HSPA1B,VEGFA,FOXO3,TNFAIP3,CD36,CLEC5A,SMARCD3,SDCBP,KLF10,TRIB1,GLIPR2,ANXA1,SYK,TGFBR1,ABCA1,KLF4,HSPA5,FCN1,NOTCH1,ZMIZ1,SHTN1,ADAM8,SORL1,CRTAM,G…
classical	BP	GO:0019083	viral transcription	32	117	501	4589	7.18917e-07	4.83112e-05	3.21176	[2-4.9]	RPL22,RPS8,JUN,RPL5,RPL31,RANBP2,RPL37A,RPL32,RPL29,RPL35A,RPL9,RPL34,RPS3A,RPL37,RPL7,RPS24,RPLP2,RPS13,RPL6,RPLP0,RPLP1,RPS17,RPL13,CCL3,RPL23,RPL19,RPL27,RPS28,ZFP36,RPL13A,RPS11,RPL39
classical	BP	GO:0040017	positive regulation of locomotion	49	195	501	4589	1.56011e-08	1.77657e-06	2.92598	[2-4.1]	PTAFR,ZC3H12A,JUN,IL6R,ARHGEF2,RTN4,IL1B,CXCR4,NFE2L2,CCR1,CXCL8,RAPGEF2,DAB2,CD74,RACK1,VEGFA,RAC1,SDCBP,GLIPR2,ANXA1,TGFBR1,HSPA5,NOTCH1,SHTN1,ADAM8,STX3,FERMT3,ITGA5,LRP1,SSH1,P2RX4,IRS2,LGALS3,HIF1A,NUMB,THBS1,CTSH,IQGAP1,ITGAX,CCL3,GRN,SPAG9,SEMA6B,TNFSF14,ICAM1,TGFB1,MYADM,APP,XBP1
classical	BP	GO:0002793	positive regulation of peptide secretion	26	91	501	4589	3.44077e-06	0.000198418	3.38643	[2-5.5]	S100A8,NLRP3,IL1B,IL1RAP,TLR2,CD14,HAVCR2,RAC1,CLEC5A,SYK,FCN1,ADAM8,CRTAM,GAPDH,CLEC4E,LRP1,HCAR2,RGCC,IRS2,HIF1A,CCL3,MBP,TGFB1,NLRP12,IL17RA,XBP1
classical	BP	GO:0032103	positive regulation of response to external stimulus	31	113	501	4589	1.02427e-06	6.63433e-05	3.22076	[2-5]	S100A9,S100A12,S100A8,IL6R,IL1B,CXCR4,CCR1,CXCL8,TLR2,IL6ST,CD74,HAVCR2,LY86,VEGFA,RAC1,ADAM8,STX3,LRP1,P2RX4,NFKBIA,THBS1,CCL3,CCL3L3,GRN,TNFSF14,LDLR,TGFB1,NLRP12,THBD,CEBPB,IL17RA
classical	BP	GO:0046903	secretion	117	548	501	4589	4.28849e-14	1.15275e-10	2.58455	[2-3.3]	PTAFR,ZC3H12A,S100A9,S100A12,S100A8,MNDA,TAGLN2,FCGR2A,CREG1,SELL,NLRP3,QPCT,PLEK,HK2,IL1B,IL1RN,GCA,SLC11A1,ACSL3,PER2,CCR1,PTX3,IL1RAP,BST1,RBPJ,HPSE,NFKB1,TLR2,IQGAP2,LHFPL2,CD14,CD74,GM2A,HAVCR2,SERPINB1,F13A1,HSPA1A,HSPA1B,VEGFA,CD109,SGK1,TNFAIP3,HEBP2,IGF2R,RAC1,LAT2,CD36,BRI3,PNPLA8,CLEC5A,CTSB,SDCBP,ANXA1,SYK,ABCA1,FCN1,NOTCH1,SRGN,ADAM8,CTSD,CD44,STX3,FERMT3,GSTP1,PPFIA1,CRTAM,APLP2,GAP…
classical	BP	GO:1903076	regulation of protein localization to plasma membrane	12	34	501	4589	0.000176683	0.00591193	4.53311	[2-9.6]	RHOQ,ACSL3,DAB2,SQSTM1,RACK1,STX3,PPFIA1,LRP1,LGALS3,NUMB,TGFB1,PRNP
classical	BP	GO:0045055	regulated exocytosis	79	345	501	4589	3.35324e-11	1.50225e-08	2.68903	[2-3.5]	PTAFR,S100A9,S100A12,S100A8,MNDA,TAGLN2,FCGR2A,CREG1,SELL,QPCT,PLEK,GCA,SLC11A1,PTX3,BST1,HPSE,NFKB1,TLR2,IQGAP2,LHFPL2,CD14,GM2A,SERPINB1,F13A1,HSPA1A,HSPA1B,VEGFA,CD109,HEBP2,IGF2R,RAC1,LAT2,CD36,BRI3,CLEC5A,CTSB,SDCBP,SYK,FCN1,NOTCH1,SRGN,ADAM8,CTSD,CD44,STX3,FERMT3,GSTP1,APLP2,SLC2A3,OLR1,MGST1,GPR84,CD63,LYZ,GLIPR1,CKAP4,PNP,LGALS3,ACTN1,THBS1,ANXA2,PKM,CTSH,ANPEP,IQGAP1,ITGAM,ITGAX,CRISPLD2…
classical	BP	GO:0045861	negative regulation of proteolysis	27	96	501	4589	3.0898e-06	0.000180552	3.31672	[2-5.3]	RPL5,CFLAR,GPX1,CSTA,NAIP,CAST,FNIP1,SERPINB1,VEGFA,CD109,DNAJB6,CLN8,SDCBP,KLF4,CD44,SORL1,APLP2,GAPDH,THBS1,FURIN,RPL23,ROCK1,SERPINB2,SERPINB8,TNFSF14,PRNP,APP
classical	BP	GO:0014002	astrocyte development	7	16	501	4589	0.000958144	0.0237782	6.41722	[2-19.5]	S100A8,IL1B,VIM,LRP1,GRN,LDLR,APP
classical	BP	GO:0048146	positive regulation of fibroblast proliferation	7	16	501	4589	0.000959507	0.0237782	6.41722	[2-19.5]	JUN,EREG,CD74,CDKN1A,ZMIZ1,ANXA2,TGFB1
classical	BP	GO:0051272	positive regulation of cellular component movement	48	192	501	4589	2.63843e-08	2.83153e-06	2.90119	[2-4.1]	PTAFR,ZC3H12A,JUN,IL6R,ARHGEF2,RTN4,IL1B,CXCR4,NFE2L2,CCR1,CXCL8,RAPGEF2,DAB2,CD74,RACK1,VEGFA,RAC1,SDCBP,GLIPR2,ANXA1,TGFBR1,HSPA5,NOTCH1,SHTN1,ADAM8,FERMT3,ITGA5,LRP1,SSH1,P2RX4,IRS2,LGALS3,HIF1A,NUMB,THBS1,CTSH,IQGAP1,ITGAX,CCL3,GRN,SPAG9,SEMA6B,TNFSF14,ICAM1,TGFB1,MYADM,APP,XBP1
classical	CC	GO:0044391	ribosomal subunit	29	105	501	4589	1.93355e-06	0.000116795	3.24186	[2-5.1]	RPL22,RPS8,RPL5,RPL31,RPL37A,RPL32,RPL29,RPL35A,RPL9,RPL34,RPS3A,RPL37,RACK1,RPL7,RPS24,RPLP2,RPS13,RPL6,RPLP0,RPLP1,RPS17,RPL13,RPL23,RPL19,RPL27,RPS28,RPL13A,RPS11,RPL39
classical	BP	GO:2000377	regulation of reactive oxygen species metabolic process	23	79	501	4589	9.03104e-06	0.000469847	3.46299	[2-5.8]	ZC3H12A,CYP1B1,HK2,IL1B,NFE2L2,CFLAR,PTX3,BST1,NQO2,CDKN1A,FOXO3,RAC1,CD36,SYK,KLF4,GSTP1,P2RX4,HIF1A,THBS1,ITGAM,ICAM1,TGFB1,TSPO
classical	BP	GO:0032755	positive regulation of interleukin-6 production	14	42	501	4589	0.000105641	0.00389879	4.16664	[2-8.3]	PTAFR,IL6R,ARHGEF2,IL1B,IL1RN,IL1RAP,EREG,TLR2,CD74,CD36,SYK,MBP,APP,XBP1
classical	BP	GO:0019080	viral gene expression	33	123	501	4589	7.78632e-07	5.18917e-05	3.13103	[2-4.8]	RPL22,RPS8,JUN,RPL5,RPL31,RANBP2,RPL37A,RPL32,RPL29,RPL35A,RPL9,RPL34,RPS3A,RPL37,RPL7,RPS24,RPLP2,RPS13,RPL6,RPLP0,RPLP1,RPS17,FURIN,RPL13,CCL3,RPL23,RPL19,RPL27,RPS28,ZFP36,RPL13A,RPS11,RPL39
classical	BP	GO:0050714	positive regulation of protein secretion	25	88	501	4589	5.96083e-06	0.000325886	3.35427	[2-5.5]	NLRP3,IL1B,IL1RAP,TLR2,CD14,HAVCR2,RAC1,CLEC5A,SYK,FCN1,ADAM8,CRTAM,GAPDH,CLEC4E,LRP1,HCAR2,RGCC,IRS2,HIF1A,CCL3,MBP,TGFB1,NLRP12,IL17RA,XBP1
classical	BP	GO:0098609	cell-cell adhesion	55	227	501	4589	5.09051e-09	7.74526e-07	2.80676	[2-3.9]	PTAFR,ZC3H12A,S100A9,S100A8,IL6R,SELL,NLRP3,CYP1B1,PLEK,IL1B,IL1RN,CSTA,IL1RAP,HES1,EMB,IL6ST,CD74,HAVCR2,HLA-DMB,VEGFA,RAC1,DNAJB6,ANXA1,SYK,KLF4,MAP3K8,ZMIZ1,ADAM8,CD44,FERMT3,JAML,ITGA5,RGCC,PNP,LGALS3,ZFP36L1,ANXA2,ITGAM,ITGAX,CCL2,VMP1,ROCK1,SERPINB8,MBP,TNFSF14,ICAM1,TGFB1,MYADM,LILRB4,PRNP,CD93,CEBPB,RUNX1,XBP1,IRAK1
classical	MF	GO:0060089	molecular transducer activity	52	213	501	4589	1.03878e-08	1.35362e-06	2.82393	[2-3.9]	AGTRAP,PTAFR,CSF3R,IL6R,FCGR2A,SLC20A1,CXCR4,CCR1,IL1RAP,ANTXR2,TLR2,IL6ST,CD14,CD74,HLA-DRA,HLA-DQB1,TREM1,IGF2R,CD36,PRKAG2,S1PR3,TGFBR1,ABCA1,FCN1,NOTCH1,PTPRE,CD44,TMEM123,SORL1,CLEC4E,GPR84,LRP1,P2RX4,HCAR2,INTS6,GPR183,PTGER2,CTSH,ANPEP,IGSF6,ITGAX,EVI2A,NPC1,ICAM1,FPR1,LILRB4,PRNP,THBD,CD93,IL17RA,TSPO,IL13RA1
classical	BP	GO:0002790	peptide secretion	44	175	501	4589	8.75474e-08	7.71565e-06	2.90729	[2-4.2]	ZC3H12A,S100A12,S100A8,NLRP3,PLEK,IL1B,IL1RN,PER2,IL1RAP,RBPJ,TLR2,CD14,CD74,HAVCR2,SERPINB1,TNFAIP3,RAC1,CD36,CLEC5A,ANXA1,SYK,ABCA1,FCN1,NOTCH1,SRGN,ADAM8,CRTAM,GAPDH,CLEC4E,LRP1,ERP29,HCAR2,RGCC,IRS2,PNP,HIF1A,CCL3,MBP,MIDN,TGFB1,NLRP12,IL17RA,XBP1,ARFGAP3
classical	BP	GO:0033993	response to lipid	68	293	501	4589	4.95463e-10	1.22936e-07	2.69547	[2-3.6]	PTAFR,ZC3H12A,JUN,TXNIP,S100A8,ABL2,CAPN2,NLRP3,IL1B,IL1RN,CFLAR,SLC11A1,IRAK2,CXCL8,CXCL2,EIF4E,NFKB1,TLR2,ACSL1,DAB2,CD14,HAVCR2,DUSP1,LY86,CDKN1A,FOXO3,TNFAIP3,IGF2R,AHR,CD36,INSIG1,TRIB1,ANXA1,TGFBR1,ABCA1,KLF4,NOTCH1,VIM,SGMS1,GSTP1,MGST1,ATP2B1,NFKBIA,PTGER2,ZFP36L1,FOS,THBS1,CTSH,LITAF,CCL2,CCL3,DDX5,NPC1,EEF2,ICAM1,LDLR,JUND,ZFP36,TGFB1,FOSB,THBD,CEBPB,NRIP1,RUNX1,XBP1,DDX17,TSPO,IRAK1
classical	BP	GO:0046545	development of primary female sexual characteristics	10	27	501	4589	0.000396806	0.011428	4.87441	[2-11.3]	TIPARP,PTX3,EREG,LHFPL2,VEGFA,FOXO3,HSPA5,ICAM1,CEBPB,NRIP1
classical	BP	GO:0070167	regulation of biomineral tissue development	10	27	501	4589	0.000397802	0.0114363	4.87441	[2-11.3]	CCR1,NOTCH1,SRGN,ATP2B1,HIF1A,CCL3,ROCK1,TGFB1,CEBPB,ATF4
classical	CC	GO:0099503	secretory vesicle	81	362	501	4589	6.29584e-11	2.30771e-08	2.6121	[2-3.4]	PTAFR,SEC22B,S100A9,S100A12,S100A8,MNDA,FCGR2A,CREG1,SELL,NCF2,QPCT,IL1B,GCA,SLC11A1,PTX3,BST1,HPSE,NFKB1,TLR2,IQGAP2,LHFPL2,CD14,GM2A,SERPINB1,F13A1,HSPA1A,HSPA1B,VEGFA,CD109,HEBP2,IGF2R,RAC1,CD36,BRI3,CLEC5A,CTSB,SDCBP,FCN1,NOTCH1,SRGN,ADAM8,CTSD,CD44,STX3,FERMT3,GSTP1,APLP2,SLC2A3,OLR1,MGST1,GPR84,CD63,LRP1,LYZ,GLIPR1,CKAP4,PNP,LGALS3,ACTN1,THBS1,DMXL2,ANXA2,PKM,HEXA,CTSH,ANPEP,IQGAP1,ITGAM,IT…
classical	CC	GO:0005912	adherens junction	55	230	501	4589	8.21267e-09	1.13209e-06	2.75655	[2-3.8]	RPL22,RPS8,RPL5,ARHGEF2,CAPN2,RPL31,RPL37A,RPL9,RPS3A,DAB2,ARHGAP26,HSPA1A,HSPA1B,HMGA1,VEGFA,IGF2R,RAC1,YWHAG,PTPN12,SDCBP,RPL7,PABPC1,NDRG1,PLEC,ANXA1,HNRNPK,HSPA5,NOTCH1,VIM,MPP7,RPLP2,RPS13,CD44,LPXN,AHNAK,PPFIA1,ITGA5,LRP1,CORO1C,RPL6,RPLP0,PXN,ACTN1,NUMB,ANXA2,RPLP1,RPS17,IQGAP1,RPL23,RPL19,RPL27,ICAM1,TPM4,RPL13A,RPS11
classical	BP	GO:0032940	secretion by cell	110	522	501	4589	7.67618e-13	7.73759e-10	2.50947	[2-3.2]	PTAFR,ZC3H12A,S100A9,S100A12,S100A8,MNDA,TAGLN2,FCGR2A,CREG1,SELL,NLRP3,QPCT,PLEK,IL1B,IL1RN,GCA,SLC11A1,PER2,CCR1,PTX3,IL1RAP,BST1,RBPJ,HPSE,NFKB1,TLR2,IQGAP2,LHFPL2,CD14,GM2A,HAVCR2,SERPINB1,F13A1,HSPA1A,HSPA1B,VEGFA,CD109,TNFAIP3,HEBP2,IGF2R,RAC1,LAT2,CD36,BRI3,CLEC5A,CTSB,SDCBP,ANXA1,SYK,ABCA1,FCN1,NOTCH1,SRGN,ADAM8,CTSD,CD44,STX3,FERMT3,GSTP1,PPFIA1,CRTAM,APLP2,GAPDH,SLC2A3,CLEC4E,OLR1,MGST1…
classical	CC	GO:0034774	secretory granule lumen	36	139	501	4589	6.30925e-07	4.29349e-05	2.9942	[2-4.5]	S100A9,S100A12,S100A8,MNDA,CREG1,QPCT,GCA,PTX3,HPSE,NFKB1,GM2A,SERPINB1,F13A1,VEGFA,HEBP2,SDCBP,FCN1,SRGN,CTSD,FERMT3,GSTP1,LYZ,PNP,ACTN1,THBS1,ANXA2,PKM,CTSH,CRISPLD2,GRN,ROCK1,EEF2,TGFB1,CTSA,APP,ADA2
classical	MF	GO:0019838	growth factor binding	11	31	501	4589	0.000315001	0.00954858	4.56377	[2-10.1]	CSF3R,IL6R,IL1RN,IL6ST,DUSP1,CD109,IGF2R,CD36,TGFBR1,THBS1,FURIN
classical	BP	GO:0005976	polysaccharide metabolic process	11	31	501	4589	0.000316155	0.00954858	4.56377	[2-10.1]	PER2,B3GNT5,NFKB1,IL6ST,AOAH,PRKAG2,RB1CC1,CSGALNACT2,PHLDA2,IRS2,TGFB1
classical	BP	GO:0046683	response to organophosphorus	16	51	501	4589	7.90306e-05	0.00308421	3.81812	[2-7.1]	PTAFR,JUN,IL1B,RAPGEF2,DUSP1,AHR,HSPA5,SSH1,P2RX4,ZFP36L1,FOS,AQP9,JUND,FOSB,THBD,APP
classical	BP	GO:0007155	cell adhesion	83	375	501	4589	6.45525e-11	2.31356e-08	2.58063	[2-3.4]	PTAFR,CSF3R,ZC3H12A,S100A10,S100A9,S100A8,IL6R,SELL,ABL2,NLRP3,CYP1B1,PLEK,IL1B,IL1RN,CXCR4,CCR1,CSTA,IL1RAP,HES1,BST1,CXCL8,HPSE,EMB,IL6ST,VCAN,TGFBI,CD74,HAVCR2,DUSP1,HLA-DMB,VEGFA,RAC1,CD36,DNAJB6,ANXA1,SYK,NINJ1,KLF4,NOTCH1,MAP3K8,ZMIZ1,ENTPD1,ADAM8,CD44,LPXN,STX3,FERMT3,PPFIA1,JAML,OLR1,ITGA5,CD63,LRP1,CORO1C,PXN,RGCC,PNP,LGALS3,ZFP36L1,ACTN1,THBS1,ANXA2,IQGAP1,TNFRSF12A,ITGAM,ITGAX,CCL2,VMP…
classical	BP	GO:0042304	regulation of fatty acid biosynthetic process	6	13	501	4589	0.00161263	0.0346803	7.06099	[2-24.6]	IL1B,CD74,PRKAG2,INSIG1,ANXA1,MID1IP1
classical	BP	GO:0045410	positive regulation of interleukin-6 biosynthetic process	6	13	501	4589	0.00161756	0.0346803	7.06099	[2-24.6]	PTAFR,IL1B,EREG,CD74,SYK,APP
classical	BP	GO:0010742	macrophage derived foam cell differentiation	6	13	501	4589	0.00161772	0.0346803	7.06099	[2-24.6]	SOAT1,NFKB1,CD36,ABCA1,NFKBIA,TGFB1
classical	BP	GO:0090077	foam cell differentiation	6	13	501	4589	0.00161772	0.0346803	7.06099	[2-24.6]	SOAT1,NFKB1,CD36,ABCA1,NFKBIA,TGFB1
classical	BP	GO:0032371	regulation of sterol transport	6	13	501	4589	0.00161814	0.0346803	7.06099	[2-24.6]	NFKB1,ABCA1,LRP1,NFKBIA,ANXA2,TSPO
classical	BP	GO:0032374	regulation of cholesterol transport	6	13	501	4589	0.00161814	0.0346803	7.06099	[2-24.6]	NFKB1,ABCA1,LRP1,NFKBIA,ANXA2,TSPO
classical	BP	GO:0034383	low-density lipoprotein particle clearance	6	13	501	4589	0.00161919	0.0346803	7.06099	[2-24.6]	SOAT1,CD36,HNRNPK,ANXA2,NPC1,LDLR
classical	BP	GO:0022610	biological adhesion	83	376	501	4589	7.44739e-11	2.57983e-08	2.57114	[1.9-3.4]	PTAFR,CSF3R,ZC3H12A,S100A10,S100A9,S100A8,IL6R,SELL,ABL2,NLRP3,CYP1B1,PLEK,IL1B,IL1RN,CXCR4,CCR1,CSTA,IL1RAP,HES1,BST1,CXCL8,HPSE,EMB,IL6ST,VCAN,TGFBI,CD74,HAVCR2,DUSP1,HLA-DMB,VEGFA,RAC1,CD36,DNAJB6,ANXA1,SYK,NINJ1,KLF4,NOTCH1,MAP3K8,ZMIZ1,ENTPD1,ADAM8,CD44,LPXN,STX3,FERMT3,PPFIA1,JAML,OLR1,ITGA5,CD63,LRP1,CORO1C,PXN,RGCC,PNP,LGALS3,ZFP36L1,ACTN1,THBS1,ANXA2,IQGAP1,TNFRSF12A,ITGAM,ITGAX,CCL2,VMP…
classical	BP	GO:0050920	regulation of chemotaxis	20	68	501	4589	2.93793e-05	0.00128062	3.49817	[1.9-6.1]	IL6R,CXCR4,CCR1,BST1,CXCL8,CD74,DUSP1,VEGFA,RAC1,NOTCH1,STX3,GSTP1,P2RX4,GPR183,THBS1,CCL2,CCL3,SEMA6B,TNFSF14,TGFB1
classical	BP	GO:0051591	response to cAMP	13	39	501	4589	0.000187498	0.00623121	4.16016	[1.9-8.5]	PTAFR,JUN,RAPGEF2,DUSP1,AHR,HSPA5,ZFP36L1,FOS,AQP9,JUND,FOSB,THBD,APP
classical	BP	GO:0042330	taxis	44	178	501	4589	1.49205e-07	1.19721e-05	2.84007	[1.9-4.1]	PTAFR,CSF3R,S100A9,S100A12,S100A8,IL6R,ID2,IL1B,IL1RN,CXCR4,CCR1,PROK2,BST1,CXCL8,CXCL2,EMB,CD74,DUSP1,VEGFA,RAC1,DPYSL2,ANXA1,SYK,NOTCH1,ADAM8,STX3,GSTP1,JAML,LRP1,P2RX4,GPR183,IRS2,LGALS3,THBS1,CCL2,CCL3,CCL3L3,SEMA6B,TNFSF14,TGFB1,FPR1,APP,IL17RA,PLP2
classical	BP	GO:0048870	cell motility	97	453	501	4589	9.0154e-12	5.3852e-09	2.51633	[1.9-3.2]	PTAFR,CSF3R,ZC3H12A,JUN,S100A9,S100A12,S100A8,IL6R,ARHGEF2,LMNA,SELL,ABL2,CYP1B1,RTN4,CCDC88A,IL1B,IL1RN,CXCR4,NFE2L2,SP100,CCR1,GPX1,HES1,BST1,CXCL8,CXCL2,EREG,RAPGEF2,DAB2,CD74,DUSP1,RACK1,PHACTR1,TREM1,VEGFA,FOXO3,SGK1,TNFAIP3,RAC1,SDCBP,TRIB1,GLIPR2,ANXA1,SYK,TGFBR1,KLF4,HSPA5,NOTCH1,SHTN1,ADAM8,PHLDA2,CD44,FERMT3,GSTP1,JAML,SORL1,OLR1,ITGA5,CD63,LRP1,BTG1,CORO1C,SSH1,PXN,P2RX4,RGCC,STK24,GPR…
classical	BP	GO:0051674	localization of cell	97	453	501	4589	9.0154e-12	5.3852e-09	2.51633	[1.9-3.2]	PTAFR,CSF3R,ZC3H12A,JUN,S100A9,S100A12,S100A8,IL6R,ARHGEF2,LMNA,SELL,ABL2,CYP1B1,RTN4,CCDC88A,IL1B,IL1RN,CXCR4,NFE2L2,SP100,CCR1,GPX1,HES1,BST1,CXCL8,CXCL2,EREG,RAPGEF2,DAB2,CD74,DUSP1,RACK1,PHACTR1,TREM1,VEGFA,FOXO3,SGK1,TNFAIP3,RAC1,SDCBP,TRIB1,GLIPR2,ANXA1,SYK,TGFBR1,KLF4,HSPA5,NOTCH1,SHTN1,ADAM8,PHLDA2,CD44,FERMT3,GSTP1,JAML,SORL1,OLR1,ITGA5,CD63,LRP1,BTG1,CORO1C,SSH1,PXN,P2RX4,RGCC,STK24,GPR…
classical	CC	GO:0070161	anchoring junction	55	232	501	4589	1.13346e-08	1.41674e-06	2.72402	[1.9-3.8]	RPL22,RPS8,RPL5,ARHGEF2,CAPN2,RPL31,RPL37A,RPL9,RPS3A,DAB2,ARHGAP26,HSPA1A,HSPA1B,HMGA1,VEGFA,IGF2R,RAC1,YWHAG,PTPN12,SDCBP,RPL7,PABPC1,NDRG1,PLEC,ANXA1,HNRNPK,HSPA5,NOTCH1,VIM,MPP7,RPLP2,RPS13,CD44,LPXN,AHNAK,PPFIA1,ITGA5,LRP1,CORO1C,RPL6,RPLP0,PXN,ACTN1,NUMB,ANXA2,RPLP1,RPS17,IQGAP1,RPL23,RPL19,RPL27,ICAM1,TPM4,RPL13A,RPS11
classical	BP	GO:0034113	heterotypic cell-cell adhesion	8	20	501	4589	0.000840032	0.0212019	5.50822	[1.9-14.7]	IL1B,IL1RN,KLF4,CD44,ITGA5,ITGAX,MBP,MYADM
classical	BP	GO:0070098	chemokine-mediated signaling pathway	8	20	501	4589	0.000842519	0.0212315	5.50822	[1.9-14.7]	CXCR4,CCR1,CXCL8,CXCL2,HIF1A,CCL2,CCL3,CCL3L3
classical	BP	GO:0006887	exocytosis	82	372	501	4589	1.04126e-10	3.35869e-08	2.56235	[1.9-3.4]	PTAFR,S100A9,S100A12,S100A8,MNDA,TAGLN2,FCGR2A,CREG1,SELL,QPCT,PLEK,GCA,SLC11A1,CCR1,PTX3,BST1,HPSE,NFKB1,TLR2,IQGAP2,LHFPL2,CD14,GM2A,SERPINB1,F13A1,HSPA1A,HSPA1B,VEGFA,CD109,HEBP2,IGF2R,RAC1,LAT2,CD36,BRI3,CLEC5A,CTSB,SDCBP,ANXA1,SYK,FCN1,NOTCH1,SRGN,ADAM8,CTSD,CD44,STX3,FERMT3,GSTP1,APLP2,SLC2A3,OLR1,MGST1,GPR84,CD63,LYZ,GLIPR1,CKAP4,PNP,LGALS3,ACTN1,TNFAIP2,THBS1,ANXA2,PKM,CTSH,ANPEP,IQGAP1,I…
classical	BP	GO:0060485	mesenchyme development	19	64	501	4589	4.04258e-05	0.00169788	3.54006	[1.9-6.2]	MDM4,RTN4,IL1B,HES1,RBPJ,BASP1,DAB2,SDCBP,GLIPR2,TGFBR1,NOTCH1,CORO1C,RGCC,HIF1A,ZFP36L1,DDX5,SEMA6B,TGFB1,DDX17
classical	BP	GO:2000026	regulation of multicellular organismal development	119	580	501	4589	5.046e-13	5.81299e-10	2.4502	[1.9-3.1]	CSF3R,ZC3H12A,JUN,S100A9,IL6R,ARHGEF2,ABL2,NLRP3,ID2,CYP1B1,RTN4,CCDC88A,HK2,IL1B,IL1RN,CXCR4,NFE2L2,CFLAR,SP100,PER2,BHLHE40,CCR1,GPX1,PROK2,IL1RAP,HES1,RBPJ,CXCL8,HPSE,EIF4E,TLR2,RAPGEF2,BASP1,DAB2,IL6ST,FNIP1,H2AFY,CD74,HAVCR2,RACK1,PHACTR1,JARID2,HSPA1A,HSPA1B,VEGFA,CD109,FOXO3,TNFAIP3,RAC1,PURB,YWHAG,SMARCD3,DPYSL2,SDCBP,KLF10,TRIB1,GLIPR2,ANXA1,S1PR3,SYK,TGFBR1,KLF4,HSPA5,NOTCH1,VIM,SRGN,ZM…
classical	BP	GO:0030334	regulation of cell migration	67	294	501	4589	1.5257e-09	2.96464e-07	2.62503	[1.9-3.5]	PTAFR,ZC3H12A,JUN,IL6R,ARHGEF2,LMNA,CYP1B1,RTN4,IL1B,CXCR4,NFE2L2,SP100,CCR1,BST1,CXCL8,RAPGEF2,DAB2,CD74,DUSP1,RACK1,PHACTR1,VEGFA,FOXO3,SGK1,RAC1,SDCBP,TRIB1,GLIPR2,ANXA1,TGFBR1,KLF4,HSPA5,NOTCH1,SHTN1,ADAM8,PHLDA2,FERMT3,GSTP1,SORL1,ITGA5,LRP1,CORO1C,SSH1,P2RX4,RGCC,STK24,GPR183,IRS2,LGALS3,HIF1A,NUMB,THBS1,CTSH,IQGAP1,ITGAX,CCL2,CCL3,GRN,SPAG9,SEMA6B,TNFSF14,ICAM1,TGFB1,MYADM,PLCB1,APP,XBP1
classical	BP	GO:2000145	regulation of cell motility	70	310	501	4589	9.6426e-10	2.07355e-07	2.60328	[1.9-3.5]	PTAFR,ZC3H12A,JUN,IL6R,ARHGEF2,LMNA,ABL2,CYP1B1,RTN4,IL1B,CXCR4,NFE2L2,SP100,CCR1,BST1,CXCL8,EREG,RAPGEF2,DAB2,CD74,DUSP1,RACK1,PHACTR1,VEGFA,FOXO3,SGK1,RAC1,SDCBP,TRIB1,GLIPR2,ANXA1,TGFBR1,KLF4,HSPA5,NOTCH1,SHTN1,ADAM8,PHLDA2,FERMT3,GSTP1,SORL1,ITGA5,LRP1,CORO1C,SSH1,P2RX4,RGCC,STK24,GPR183,IRS2,LGALS3,HIF1A,NUMB,THBS1,CTSH,IQGAP1,ITGAX,CCL2,CCL3,GRN,SPAG9,ROCK1,SEMA6B,TNFSF14,ICAM1,TGFB1,MYADM,…
classical	BP	GO:0036230	granulocyte activation	64	279	501	4589	2.726e-09	4.7788e-07	2.63744	[1.9-3.6]	PTAFR,S100A9,S100A12,S100A8,MNDA,FCGR2A,CREG1,SELL,QPCT,GCA,SLC11A1,PTX3,BST1,CXCL8,HPSE,NFKB1,TLR2,IQGAP2,CD14,GM2A,SERPINB1,HSPA1A,HSPA1B,HEBP2,IGF2R,RAC1,CD36,BRI3,CLEC5A,CTSB,SDCBP,SYK,FCN1,ADAM8,CTSD,CD44,GSTP1,SLC2A3,OLR1,MGST1,GPR84,CD63,LYZ,GLIPR1,CKAP4,PNP,LGALS3,ANXA2,PKM,CTSH,ANPEP,IQGAP1,ITGAM,ITGAX,CRISPLD2,CCL3,GRN,ROCK1,EEF2,FPR1,FCAR,CD93,CTSA,ADA2
classical	BP	GO:1901654	response to ketone	18	60	501	4589	5.51016e-05	0.00223286	3.5885	[1.9-6.4]	PTAFR,TXNIP,CFLAR,EIF4E,TLR2,DUSP1,CDKN1A,FOXO3,AHR,KLF4,ATP2B1,PTGER2,FOS,THBS1,ICAM1,TGFB1,FOSB,TSPO
classical	BP	GO:2001234	negative regulation of apoptotic signaling pathway	26	95	501	4589	8.22696e-06	0.000432197	3.1868	[1.9-5.1]	MCL1,ARHGEF2,LMNA,IVNS1ABP,IL1B,NFE2L2,CFLAR,GPX1,CD74,HSPA1A,HSPA1B,TNFAIP3,RB1CC1,TGFBR1,PPIF,ITPRIP,CD44,GSTP1,YBX3,ZNF385A,TPT1,LGALS3,HIF1A,THBS1,ICAM1,XBP1
classical	BP	GO:0002274	myeloid leukocyte activation	76	342	501	4589	3.68869e-10	9.90712e-08	2.5687	[1.9-3.4]	PTAFR,ZC3H12A,JUN,S100A9,S100A12,S100A8,MNDA,FCGR2A,CREG1,SELL,QPCT,GCA,SLC11A1,PLSCR1,PTX3,BST1,RBPJ,CXCL8,HPSE,NFKB1,TLR2,IQGAP2,CD14,CD74,GM2A,HAVCR2,SERPINB1,HSPA1A,HSPA1B,HEBP2,IGF2R,RAC1,LAT2,CD36,BRI3,CLEC5A,CTSB,SDCBP,NDRG1,SYK,FCN1,ADAM8,CTSD,CD44,GSTP1,SLC2A3,OLR1,MGST1,GPR84,CD63,LYZ,GLIPR1,CKAP4,PNP,LGALS3,THBS1,ANXA2,PKM,CTSH,ANPEP,IQGAP1,ITGAM,ITGAX,CRISPLD2,CCL3,GRN,ROCK1,EEF2,LDLR…
classical	BP	GO:0071396	cellular response to lipid	50	209	501	4589	3.95548e-08	3.84301e-06	2.7387	[1.9-3.8]	PTAFR,ZC3H12A,ABL2,CAPN2,NLRP3,IL1B,IL1RN,CFLAR,IRAK2,CXCL8,CXCL2,EIF4E,NFKB1,TLR2,DAB2,CD14,HAVCR2,LY86,FOXO3,TNFAIP3,AHR,CD36,INSIG1,TRIB1,ANXA1,ABCA1,KLF4,VIM,SGMS1,GSTP1,ATP2B1,NFKBIA,PTGER2,ZFP36L1,LITAF,CCL2,CCL3,DDX5,NPC1,ICAM1,LDLR,ZFP36,TGFB1,CEBPB,NRIP1,RUNX1,XBP1,DDX17,TSPO,IRAK1
classical	BP	GO:0007611	learning or memory	17	56	501	4589	7.48588e-05	0.00294289	3.64497	[1.9-6.7]	JUN,TLR2,GM2A,NQO2,ATXN1,SGK1,CLN8,NRGN,ZNF385A,ITGA5,HIF1A,FOS,LDLR,PRNP,PLCB1,CEBPB,APP
classical	CC	GO:0070062	extracellular exosome	134	674	501	4589	1.27167e-13	2.27884e-10	2.39841	[1.9-3]	RPL22,PGD,RPS8,RPL5,S100A10,S100A9,S100A8,MNDA,TAGLN2,CREG1,FAM129A,CAPN2,QPCT,RHOQ,PCBP1,CAPG,RPL31,IL1B,IL1RN,CXCR4,GCA,RPL37A,ARL8B,TKT,ST3GAL6,PLSCR1,RPL35A,BST1,EIF4E,UBE2D3,RPL34,RPS3A,BASP1,IL6ST,IQGAP2,H2AFY,TGFBI,CD14,CD74,GM2A,SQSTM1,RACK1,SERPINB1,NQO2,HSPA1A,HSPA1B,HLA-DRA,HLA-DRB1,TNFAIP3,HEBP2,IGF2R,RAC1,CREB5,CPVL,LAT2,YWHAG,ATP6V1F,CTSB,ATP6V1B2,DPYSL2,ATP6V1H,SDCBP,PABPC1,NDRG1,P…
classical	BP	GO:0010562	positive regulation of phosphorus metabolic process	77	349	501	4589	4.05757e-10	1.03874e-07	2.5471	[1.9-3.4]	PTAFR,ZC3H12A,JUN,S100A12,IL6R,ARHGEF2,FAM129A,PPP1R15B,CAPN2,CCDC88A,PLEK,RANBP2,IL1B,IL1RN,MAP3K2,CXCR4,MAP3K20,CFLAR,SLC11A1,ACSL3,IRAK2,CCR1,PROK2,HES1,EREG,FNIP2,RAPGEF2,ACSL1,DAB2,IL6ST,FNIP1,CD74,HAVCR2,SQSTM1,RACK1,NQO2,CDKN1A,VEGFA,RAC1,CD36,PRKAG2,RB1CC1,SDCBP,GLIPR2,SYK,TGFBR1,TXN,NOTCH1,MAP3K8,ADAM8,CD44,ITGA5,LRP1,DUSP6,ERP29,RGCC,STK24,GPR183,HIF1A,THBS1,ANXA2,RPLP1,IQGAP1,CCL2,CCL3…
classical	BP	GO:0045937	positive regulation of phosphate metabolic process	77	349	501	4589	4.05757e-10	1.03874e-07	2.5471	[1.9-3.4]	PTAFR,ZC3H12A,JUN,S100A12,IL6R,ARHGEF2,FAM129A,PPP1R15B,CAPN2,CCDC88A,PLEK,RANBP2,IL1B,IL1RN,MAP3K2,CXCR4,MAP3K20,CFLAR,SLC11A1,ACSL3,IRAK2,CCR1,PROK2,HES1,EREG,FNIP2,RAPGEF2,ACSL1,DAB2,IL6ST,FNIP1,CD74,HAVCR2,SQSTM1,RACK1,NQO2,CDKN1A,VEGFA,RAC1,CD36,PRKAG2,RB1CC1,SDCBP,GLIPR2,SYK,TGFBR1,TXN,NOTCH1,MAP3K8,ADAM8,CD44,ITGA5,LRP1,DUSP6,ERP29,RGCC,STK24,GPR183,HIF1A,THBS1,ANXA2,RPLP1,IQGAP1,CCL2,CCL3…
classical	BP	GO:0001816	cytokine production	69	307	501	4589	1.5876e-09	3.0482e-07	2.58302	[1.9-3.5]	PTAFR,ZC3H12A,S100A9,S100A12,S100A8,IL6R,ARHGEF2,MNDA,CAPN2,NLRP3,CYP1B1,IL1B,IL1RN,SLC11A1,IL1RAP,RBPJ,EREG,HPSE,NFKB1,TLR2,IL6ST,CD14,CD74,HAVCR2,SERPINB1,HSPA1A,HSPA1B,TNFAIP3,RAC1,CD36,TRIM56,CLEC5A,ANXA1,S1PR3,SYK,ABCA1,KLF4,FCN1,NOTCH1,SRGN,ADAM8,GSTP1,CRTAM,GAPDH,CLEC4E,LRP1,ATP2B1,RGCC,PNP,HIF1A,THBS1,IQGAP1,FURIN,LITAF,CCL3,MBP,ZFP36,TGFB1,NLRP12,PRNP,PLCB1,CEBPB,APP,RUNX1,IL17RA,XBP1,AT…
classical	BP	GO:0042119	neutrophil activation	63	276	501	4589	4.48739e-09	7.09536e-07	2.61598	[1.9-3.5]	PTAFR,S100A9,S100A12,S100A8,MNDA,FCGR2A,CREG1,SELL,QPCT,GCA,SLC11A1,PTX3,BST1,CXCL8,HPSE,NFKB1,TLR2,IQGAP2,CD14,GM2A,SERPINB1,HSPA1A,HSPA1B,HEBP2,IGF2R,RAC1,CD36,BRI3,CLEC5A,CTSB,SDCBP,SYK,FCN1,ADAM8,CTSD,CD44,GSTP1,SLC2A3,OLR1,MGST1,GPR84,CD63,LYZ,GLIPR1,CKAP4,PNP,LGALS3,ANXA2,PKM,CTSH,ANPEP,IQGAP1,ITGAM,ITGAX,CRISPLD2,GRN,ROCK1,EEF2,FPR1,FCAR,CD93,CTSA,ADA2
classical	BP	GO:0043312	neutrophil degranulation	62	271	501	4589	5.46376e-09	8.23548e-07	2.62045	[1.9-3.6]	PTAFR,S100A9,S100A12,S100A8,MNDA,FCGR2A,CREG1,SELL,QPCT,GCA,SLC11A1,PTX3,BST1,HPSE,NFKB1,TLR2,IQGAP2,CD14,GM2A,SERPINB1,HSPA1A,HSPA1B,HEBP2,IGF2R,RAC1,CD36,BRI3,CLEC5A,CTSB,SDCBP,SYK,FCN1,ADAM8,CTSD,CD44,GSTP1,SLC2A3,OLR1,MGST1,GPR84,CD63,LYZ,GLIPR1,CKAP4,PNP,LGALS3,ANXA2,PKM,CTSH,ANPEP,IQGAP1,ITGAM,ITGAX,CRISPLD2,GRN,ROCK1,EEF2,FPR1,FCAR,CD93,CTSA,ADA2
classical	BP	GO:0002283	neutrophil activation involved in immune response	62	272	501	4589	6.34291e-09	9.38518e-07	2.6073	[1.9-3.5]	PTAFR,S100A9,S100A12,S100A8,MNDA,FCGR2A,CREG1,SELL,QPCT,GCA,SLC11A1,PTX3,BST1,HPSE,NFKB1,TLR2,IQGAP2,CD14,GM2A,SERPINB1,HSPA1A,HSPA1B,HEBP2,IGF2R,RAC1,CD36,BRI3,CLEC5A,CTSB,SDCBP,SYK,FCN1,ADAM8,CTSD,CD44,GSTP1,SLC2A3,OLR1,MGST1,GPR84,CD63,LYZ,GLIPR1,CKAP4,PNP,LGALS3,ANXA2,PKM,CTSH,ANPEP,IQGAP1,ITGAM,ITGAX,CRISPLD2,GRN,ROCK1,EEF2,FPR1,FCAR,CD93,CTSA,ADA2
classical	CC	GO:1903561	extracellular vesicle	134	678	501	4589	2.06197e-13	3.31213e-10	2.3781	[1.9-3]	RPL22,PGD,RPS8,RPL5,S100A10,S100A9,S100A8,MNDA,TAGLN2,CREG1,FAM129A,CAPN2,QPCT,RHOQ,PCBP1,CAPG,RPL31,IL1B,IL1RN,CXCR4,GCA,RPL37A,ARL8B,TKT,ST3GAL6,PLSCR1,RPL35A,BST1,EIF4E,UBE2D3,RPL34,RPS3A,BASP1,IL6ST,IQGAP2,H2AFY,TGFBI,CD14,CD74,GM2A,SQSTM1,RACK1,SERPINB1,NQO2,HSPA1A,HSPA1B,HLA-DRA,HLA-DRB1,TNFAIP3,HEBP2,IGF2R,RAC1,CREB5,CPVL,LAT2,YWHAG,ATP6V1F,CTSB,ATP6V1B2,DPYSL2,ATP6V1H,SDCBP,PABPC1,NDRG1,P…
classical	BP	GO:0009306	protein secretion	42	172	501	4589	4.19135e-07	2.92632e-05	2.78505	[1.9-4]	ZC3H12A,S100A12,NLRP3,PLEK,IL1B,IL1RN,PER2,IL1RAP,RBPJ,TLR2,CD14,HAVCR2,SERPINB1,TNFAIP3,RAC1,CD36,CLEC5A,ANXA1,SYK,ABCA1,FCN1,NOTCH1,SRGN,ADAM8,CRTAM,GAPDH,CLEC4E,LRP1,ERP29,HCAR2,RGCC,IRS2,PNP,HIF1A,CCL3,MBP,MIDN,TGFB1,NLRP12,IL17RA,XBP1,ARFGAP3
classical	BP	GO:0006935	chemotaxis	43	177	501	4589	3.52518e-07	2.49078e-05	2.76949	[1.9-4]	PTAFR,CSF3R,S100A9,S100A12,S100A8,IL6R,IL1B,IL1RN,CXCR4,CCR1,PROK2,BST1,CXCL8,CXCL2,EMB,CD74,DUSP1,VEGFA,RAC1,DPYSL2,ANXA1,SYK,NOTCH1,ADAM8,STX3,GSTP1,JAML,LRP1,P2RX4,GPR183,IRS2,LGALS3,THBS1,CCL2,CCL3,CCL3L3,SEMA6B,TNFSF14,TGFB1,FPR1,APP,IL17RA,PLP2
classical	BP	GO:0045639	positive regulation of myeloid cell differentiation	14	44	501	4589	0.000185563	0.0061834	3.88635	[1.9-7.6]	JUN,ID2,CCR1,CD74,HSPA1A,HSPA1B,FOXO3,KLF10,TRIB1,HIF1A,ZFP36L1,FOS,TGFB1,RUNX1
classical	CC	GO:0043230	extracellular organelle	134	680	501	4589	2.6194e-13	3.52048e-10	2.36816	[1.9-3]	RPL22,PGD,RPS8,RPL5,S100A10,S100A9,S100A8,MNDA,TAGLN2,CREG1,FAM129A,CAPN2,QPCT,RHOQ,PCBP1,CAPG,RPL31,IL1B,IL1RN,CXCR4,GCA,RPL37A,ARL8B,TKT,ST3GAL6,PLSCR1,RPL35A,BST1,EIF4E,UBE2D3,RPL34,RPS3A,BASP1,IL6ST,IQGAP2,H2AFY,TGFBI,CD14,CD74,GM2A,SQSTM1,RACK1,SERPINB1,NQO2,HSPA1A,HSPA1B,HLA-DRA,HLA-DRB1,TNFAIP3,HEBP2,IGF2R,RAC1,CREB5,CPVL,LAT2,YWHAG,ATP6V1F,CTSB,ATP6V1B2,DPYSL2,ATP6V1H,SDCBP,PABPC1,NDRG1,P…
classical	BP	GO:0002446	neutrophil mediated immunity	62	273	501	4589	7.35803e-09	1.04097e-06	2.59428	[1.9-3.5]	PTAFR,S100A9,S100A12,S100A8,MNDA,FCGR2A,CREG1,SELL,QPCT,GCA,SLC11A1,PTX3,BST1,HPSE,NFKB1,TLR2,IQGAP2,CD14,GM2A,SERPINB1,HSPA1A,HSPA1B,HEBP2,IGF2R,RAC1,CD36,BRI3,CLEC5A,CTSB,SDCBP,SYK,FCN1,ADAM8,CTSD,CD44,GSTP1,SLC2A3,OLR1,MGST1,GPR84,CD63,LYZ,GLIPR1,CKAP4,PNP,LGALS3,ANXA2,PKM,CTSH,ANPEP,IQGAP1,ITGAM,ITGAX,CRISPLD2,GRN,ROCK1,EEF2,FPR1,FCAR,CD93,CTSA,ADA2
classical	CC	GO:0043235	receptor complex	23	83	501	4589	2.19458e-05	0.00101126	3.22875	[1.9-5.4]	CSF3R,IL6R,TLR2,IL6ST,CD14,CD74,AHR,CD36,SDCBP,SYK,TGFBR1,NOTCH1,CD44,OLR1,GPR84,ITGA5,LRP1,ITGAM,ITGAX,LDLR,APP,IL13RA1,IRAK1
classical	BP	GO:0008037	cell recognition	10	28	501	4589	0.000555961	0.0152425	4.60271	[1.9-10.6]	RTN4,CXCR4,EMB,VCAN,HAVCR2,CD36,FCN1,CRTAM,LGALS3,APP
classical	BP	GO:0046660	female sex differentiation	10	28	501	4589	0.00055666	0.0152425	4.60271	[1.9-10.6]	TIPARP,PTX3,EREG,LHFPL2,VEGFA,FOXO3,HSPA5,ICAM1,CEBPB,NRIP1
classical	BP	GO:0032722	positive regulation of chemokine production	10	28	501	4589	0.00055792	0.0152511	4.60271	[1.9-10.6]	IL6R,IL1B,TLR2,CD74,HAVCR2,SYK,LRP1,HIF1A,MBP,APP
classical	BP	GO:0001934	positive regulation of protein phosphorylation	69	310	501	4589	2.45591e-09	4.35262e-07	2.54889	[1.9-3.4]	ZC3H12A,JUN,S100A12,IL6R,ARHGEF2,FAM129A,CCDC88A,IL1B,IL1RN,MAP3K2,CXCR4,MAP3K20,CFLAR,SLC11A1,IRAK2,CCR1,PROK2,HES1,EREG,FNIP2,RAPGEF2,ACSL1,DAB2,IL6ST,FNIP1,CD74,HAVCR2,SQSTM1,RACK1,NQO2,CDKN1A,VEGFA,RAC1,CD36,PRKAG2,RB1CC1,SDCBP,GLIPR2,SYK,TGFBR1,TXN,NOTCH1,MAP3K8,ADAM8,CD44,ITGA5,LRP1,DUSP6,ERP29,RGCC,STK24,GPR183,THBS1,ANXA2,RPLP1,IQGAP1,CCL2,CCL3,CCL3L3,SPAG9,ROCK1,GADD45B,ICAM1,TGFB1,FPR1,…
classical	BP	GO:0001889	liver development	13	40	501	4589	0.000248426	0.00777983	4.00527	[1.9-8.1]	JUN,CFLAR,HES1,JARID2,TNFAIP3,IGF2R,RB1CC1,ANXA1,NOTCH1,PKM,TGFB1,CEBPB,XBP1
classical	BP	GO:0051047	positive regulation of secretion	31	120	501	4589	4.17991e-06	0.000234891	2.96257	[1.9-4.6]	PTAFR,S100A8,NLRP3,IL1B,ACSL3,IL1RAP,TLR2,CD14,HAVCR2,RAC1,CLEC5A,SDCBP,SYK,FCN1,ADAM8,CRTAM,GAPDH,CLEC4E,LRP1,P2RX4,HCAR2,RGCC,IRS2,HIF1A,ITGAM,CCL3,MBP,TGFB1,NLRP12,IL17RA,XBP1
classical	BP	GO:0001817	regulation of cytokine production	62	274	501	4589	8.64123e-09	1.18107e-06	2.58139	[1.9-3.5]	PTAFR,ZC3H12A,IL6R,ARHGEF2,MNDA,CAPN2,NLRP3,CYP1B1,IL1B,IL1RN,SLC11A1,IL1RAP,EREG,HPSE,NFKB1,TLR2,IL6ST,CD14,CD74,HAVCR2,SERPINB1,HSPA1A,HSPA1B,TNFAIP3,RAC1,CD36,TRIM56,CLEC5A,ANXA1,S1PR3,SYK,KLF4,FCN1,SRGN,ADAM8,GSTP1,CRTAM,GAPDH,CLEC4E,LRP1,ATP2B1,RGCC,HIF1A,THBS1,IQGAP1,FURIN,LITAF,CCL3,MBP,ZFP36,TGFB1,NLRP12,PRNP,PLCB1,CEBPB,APP,RUNX1,IL17RA,XBP1,ATF4,TSPO,IRAK1
classical	BP	GO:0021782	glial cell development	12	36	501	4589	0.000328239	0.00974109	4.1537	[1.9-8.7]	S100A8,ID2,IL1B,TLR2,NDRG1,VIM,GSTP1,LRP1,GRN,LDLR,TGFB1,APP
classical	MF	GO:0061135	endopeptidase regulator activity	12	36	501	4589	0.000328569	0.00974109	4.1537	[1.9-8.7]	CSTA,NAIP,CAST,SERPINB1,CD109,APLP2,GAPDH,FURIN,SERPINB2,SERPINB8,TNFSF14,APP
classical	BP	GO:0006022	aminoglycan metabolic process	12	36	501	4589	0.000329803	0.00975974	4.1537	[1.9-8.7]	IL1B,ST3GAL6,B3GNT5,HPSE,NFKB1,VCAN,DSE,CSGALNACT2,CD44,HEXA,CHSY1,TGFB1
classical	BP	GO:0042060	wound healing	42	173	501	4589	4.97533e-07	3.44387e-05	2.7631	[1.9-4]	S100A8,PLEK,CXCR4,NFE2L2,CFLAR,SLC11A1,GPX1,PLSCR1,EREG,HPSE,F13A1,CDKN1A,CD109,TNFAIP3,RAC1,PTPN12,CD36,PLEC,ANXA1,SYK,NINJ1,TGFBR1,NOTCH1,JMJD1C,ENTPD1,CD44,FERMT3,JAML,ITGA5,ELK3,P2RX4,HIF1A,THBS1,ANXA2,PKM,TNFRSF12A,MAFG,SERPINB2,TGFB1,THBD,XBP1,MAFF
classical	CC	GO:0031983	vesicle lumen	36	144	501	4589	1.58639e-06	9.80279e-05	2.85212	[1.9-4.3]	S100A9,S100A12,S100A8,MNDA,CREG1,QPCT,GCA,PTX3,HPSE,NFKB1,GM2A,SERPINB1,F13A1,VEGFA,HEBP2,SDCBP,FCN1,SRGN,CTSD,FERMT3,GSTP1,LYZ,PNP,ACTN1,THBS1,ANXA2,PKM,CTSH,CRISPLD2,GRN,ROCK1,EEF2,TGFB1,CTSA,APP,ADA2
classical	CC	GO:0060205	cytoplasmic vesicle lumen	36	144	501	4589	1.58639e-06	9.80279e-05	2.85212	[1.9-4.3]	S100A9,S100A12,S100A8,MNDA,CREG1,QPCT,GCA,PTX3,HPSE,NFKB1,GM2A,SERPINB1,F13A1,VEGFA,HEBP2,SDCBP,FCN1,SRGN,CTSD,FERMT3,GSTP1,LYZ,PNP,ACTN1,THBS1,ANXA2,PKM,CTSH,CRISPLD2,GRN,ROCK1,EEF2,TGFB1,CTSA,APP,ADA2
classical	BP	GO:0010941	regulation of cell death	117	583	501	4589	4.03319e-12	2.7103e-09	2.36761	[1.9-3]	SFPQ,ZC3H12A,PLK3,JUN,TXNIP,MCL1,S100A9,S100A8,ARHGEF2,LMNA,MNDA,IVNS1ABP,MDM4,CAPN2,NLRP3,CYP1B1,RTN4,IL1B,CXCR4,MAP3K20,NFE2L2,CFLAR,SP100,GPX1,PROK2,NFKB1,RPS3A,RAPGEF2,DAB2,IL6ST,NAIP,CAST,FNIP1,CD74,DUSP1,SQSTM1,RACK1,NQO2,IER3,HSPA1A,HSPA1B,CDKN1A,VEGFA,FOXO3,SGK1,TNFAIP3,HEBP2,IGF2R,YWHAG,CD36,CLEC5A,DNAJB6,CLN8,CTSB,BNIP3L,RB1CC1,NSMAF,NDRG1,ANXA1,HNRNPK,SYK,TGFBR1,KLF4,TXN,HSPA5,NOTCH1,S…
classical	BP	GO:0040011	locomotion	104	508	501	4589	2.45338e-11	1.19903e-08	2.38812	[1.9-3]	PTAFR,CSF3R,ZC3H12A,JUN,S100A9,S100A12,S100A8,IL6R,ARHGEF2,LMNA,SELL,ABL2,ID2,CYP1B1,RTN4,CCDC88A,IL1B,IL1RN,CXCR4,NFE2L2,SP100,CCR1,GPX1,PROK2,HES1,BST1,CXCL8,CXCL2,EREG,RAPGEF2,DAB2,EMB,CD74,DUSP1,RACK1,PHACTR1,TREM1,VEGFA,FOXO3,SGK1,TNFAIP3,RAC1,DPYSL2,SDCBP,TRIB1,GLIPR2,ANXA1,SYK,TGFBR1,KLF4,HSPA5,NOTCH1,SHTN1,ADAM8,PHLDA2,CD44,STX3,FERMT3,GSTP1,JAML,SORL1,OLR1,ITGA5,CD63,LRP1,BTG1,CORO1C,SSH…
classical	BP	GO:0002687	positive regulation of leukocyte migration	16	53	501	4589	0.000130672	0.00454198	3.61034	[1.9-6.7]	PTAFR,IL6R,CCR1,CXCL8,CD74,VEGFA,RAC1,ADAM8,P2RX4,LGALS3,THBS1,CCL3,TNFSF14,ICAM1,TGFB1,APP
classical	BP	GO:0042327	positive regulation of phosphorylation	71	324	501	4589	2.85215e-09	4.93853e-07	2.50218	[1.9-3.3]	ZC3H12A,JUN,S100A12,IL6R,ARHGEF2,FAM129A,CCDC88A,RANBP2,IL1B,IL1RN,MAP3K2,CXCR4,MAP3K20,CFLAR,SLC11A1,IRAK2,CCR1,PROK2,HES1,EREG,FNIP2,RAPGEF2,ACSL1,DAB2,IL6ST,FNIP1,CD74,HAVCR2,SQSTM1,RACK1,NQO2,CDKN1A,VEGFA,RAC1,CD36,PRKAG2,RB1CC1,SDCBP,GLIPR2,SYK,TGFBR1,TXN,NOTCH1,MAP3K8,ADAM8,CD44,ITGA5,LRP1,DUSP6,ERP29,RGCC,STK24,GPR183,HIF1A,THBS1,ANXA2,RPLP1,IQGAP1,CCL2,CCL3,CCL3L3,SPAG9,ROCK1,GADD45B,ICAM…
classical	CC	GO:0002102	podosome	7	17	501	4589	0.00147426	0.0327055	5.7746	[1.9-16.9]	ARHGEF2,PTPN12,HNRNPK,ADAM8,LPXN,FERMT3,TPM4
classical	BP	GO:0001819	positive regulation of cytokine production	46	195	501	4589	3.41254e-07	2.4318e-05	2.67188	[1.8-3.8]	PTAFR,IL6R,ARHGEF2,MNDA,NLRP3,CYP1B1,IL1B,IL1RN,SLC11A1,IL1RAP,EREG,HPSE,NFKB1,TLR2,IL6ST,CD14,CD74,HAVCR2,HSPA1A,HSPA1B,CD36,CLEC5A,ANXA1,SYK,FCN1,ADAM8,CRTAM,GAPDH,CLEC4E,LRP1,RGCC,HIF1A,THBS1,FURIN,CCL3,MBP,TGFB1,NLRP12,PLCB1,CEBPB,APP,RUNX1,IL17RA,XBP1,ATF4,IRAK1
classical	BP	GO:0042742	defense response to bacterium	18	62	501	4589	8.90374e-05	0.00340438	3.42377	[1.8-6.1]	S100A9,S100A12,S100A8,IL6R,NLRP3,SLC11A1,RBPJ,TLR2,HAVCR2,CD36,SYK,MPEG1,CLEC4E,LYZ,RNASE6,GRN,CEBPB,RPL39
classical	BP	GO:0042542	response to hydrogen peroxide	18	62	501	4589	8.90778e-05	0.00340438	3.42377	[1.8-6.1]	JUN,TXNIP,PPP1R15B,CAPN2,CYP1B1,NFE2L2,GPX1,DUSP1,RACK1,FOXO3,TNFAIP3,ANXA1,KLF4,TXN,PPIF,STK24,KDM6B,EEF2
classical	BP	GO:0070887	cellular response to chemical stimulus	189	1054	501	4589	7.00842e-15	2.8258e-11	2.25664	[1.8-2.8]	AGTRAP,PTAFR,LAPTM5,SFPQ,CSF3R,ZC3H12A,PLK3,JUN,MCL1,S100A9,S100A12,S100A8,IL6R,ARHGEF2,LMNA,ETV3,MNDA,ABL2,NCF2,PPP1R15B,MDM4,CAPN2,NLRP3,ID2,LPIN1,CYP1B1,RHOQ,HK2,ARID5A,IL1B,IL1RN,CXCR4,TANK,NFE2L2,CFLAR,SP100,IRAK2,CCR1,GPX1,ST3GAL6,TIPARP,IL1RAP,HES1,BST1,RBPJ,CXCL8,CXCL2,EREG,EIF4E,NFKB1,UBE2D3,TLR2,RAPGEF2,ACSL1,DAB2,IL6ST,ZFYVE16,CD14,CD74,HAVCR2,DUSP1,HNRNPH1,SQSTM1,RACK1,NQO2,F13A1,LY86…
classical	BP	GO:0007159	leukocyte cell-cell adhesion	36	146	501	4589	2.27944e-06	0.000135656	2.79888	[1.8-4.2]	PTAFR,ZC3H12A,S100A9,S100A8,IL6R,SELL,NLRP3,IL1B,HES1,IL6ST,CD74,HAVCR2,HLA-DMB,RAC1,ANXA1,SYK,KLF4,MAP3K8,ZMIZ1,ADAM8,CD44,FERMT3,ITGA5,PNP,LGALS3,CCL2,ROCK1,TNFSF14,ICAM1,TGFB1,LILRB4,PRNP,CEBPB,RUNX1,XBP1,IRAK1
classical	BP	GO:0043066	negative regulation of apoptotic process	67	305	501	4589	7.43137e-09	1.04175e-06	2.49662	[1.8-3.4]	ZC3H12A,PLK3,JUN,MCL1,ARHGEF2,LMNA,IVNS1ABP,MDM4,IL1B,NFE2L2,CFLAR,GPX1,PROK2,NFKB1,RPS3A,DAB2,IL6ST,NAIP,CAST,FNIP1,CD74,DUSP1,SQSTM1,IER3,HSPA1A,HSPA1B,CDKN1A,VEGFA,TNFAIP3,CLEC5A,DNAJB6,CLN8,BNIP3L,RB1CC1,ANXA1,HNRNPK,TGFBR1,KLF4,HSPA5,NOTCH1,PPIF,ITPRIP,ADAM8,CD44,GSTP1,YBX3,ZNF385A,ITGA5,LRP1,TPT1,IRS2,NFKBIA,LGALS3,HIF1A,THBS1,CTSH,CCL2,GRN,ROCK1,SERPINB2,TNFSF14,ICAM1,ATF5,PRNP,CEBPB,XBP1,…
classical	BP	GO:0043067	regulation of programmed cell death	110	548	501	4589	2.0953e-11	1.12643e-08	2.34384	[1.8-3]	SFPQ,ZC3H12A,PLK3,JUN,TXNIP,MCL1,S100A9,S100A8,ARHGEF2,LMNA,MNDA,IVNS1ABP,MDM4,CAPN2,NLRP3,CYP1B1,RTN4,IL1B,CXCR4,MAP3K20,NFE2L2,CFLAR,SP100,GPX1,PROK2,NFKB1,RPS3A,RAPGEF2,DAB2,IL6ST,NAIP,CAST,FNIP1,CD74,DUSP1,SQSTM1,RACK1,NQO2,IER3,HSPA1A,HSPA1B,CDKN1A,VEGFA,FOXO3,SGK1,TNFAIP3,IGF2R,YWHAG,CLEC5A,DNAJB6,CLN8,CTSB,BNIP3L,RB1CC1,NSMAF,NDRG1,ANXA1,HNRNPK,SYK,TGFBR1,KLF4,HSPA5,NOTCH1,SGMS1,PPIF,ITPRI…
classical	MF	GO:0005198	structural molecule activity	43	181	501	4589	6.71366e-07	4.53046e-05	2.68652	[1.8-3.9]	RPL22,RPS8,RPL5,RPL31,RPL37A,RPL32,RPL29,RPL35A,RPL9,RPL34,RPS3A,RPL37,VCAN,TGFBI,HMGA1,ASPH,RPL7,PLEC,ANXA1,VIM,RPS24,RPLP2,RPS13,AHNAK,TUBA1C,RPL6,RPLP0,ACTN1,THBS1,RPLP1,RPS17,RPL13,RPL23,RPL19,RPL27,SPAG9,TUBB6,MBP,RPS28,TPM4,RPL13A,RPS11,RPL39
classical	BP	GO:0034097	response to cytokine	99	484	501	4589	8.66342e-11	2.88722e-08	2.36801	[1.8-3]	PTAFR,LAPTM5,CSF3R,ZC3H12A,JUN,MCL1,IL6R,ARHGEF2,ETV3,MNDA,CAPN2,HK2,IL1B,IL1RN,CXCR4,TANK,NFE2L2,SLC11A1,SP100,IRAK2,CCR1,ST3GAL6,PLSCR1,IL1RAP,CXCL8,CXCL2,EREG,NFKB1,TLR2,ACSL1,IL6ST,CD14,CD74,DUSP1,SQSTM1,RACK1,F13A1,JARID2,HLA-A,HSPA1A,HSPA1B,HLA-DRA,HLA-DRB1,HLA-DQB1,SRSF3,CDKN1A,VEGFA,FOXO3,TNFAIP3,PTPN12,CD36,TRIM56,ANXA1,SYK,KLF4,HSPA5,KLF6,VIM,MAP3K8,SGMS1,TALDO1,CD44,STX3,GSTP1,GAPDH,YB…
classical	BP	GO:0008219	cell death	141	738	501	4589	6.65729e-13	7.15791e-10	2.28979	[1.8-2.8]	SFPQ,ZC3H12A,PLK3,JUN,TXNIP,MCL1,S100A9,S100A8,IL6R,ARHGEF2,LMNA,MNDA,IVNS1ABP,MDM4,CAPN2,NLRP3,CYP1B1,RTN4,HK2,IL1B,CXCR4,MAP3K20,NFE2L2,CFLAR,SP100,CSRNP1,GPX1,PROK2,CSTA,PLSCR1,NFKB1,UBE2D3,RPS3A,TLR2,FNIP2,RAPGEF2,DAB2,IL6ST,NAIP,CAST,FNIP1,CD14,CD74,DUSP1,SQSTM1,RNF130,RACK1,NQO2,IER3,HSPA1A,HSPA1B,CDKN1A,VEGFA,FOXO3,SGK1,TNFAIP3,HEBP2,IGF2R,AHR,YWHAG,CD36,PNPLA8,CLEC5A,DNAJB6,CLN8,CTSB,BNIP…
classical	BP	GO:0072359	circulatory system development	65	295	501	4589	1.11489e-08	1.41301e-06	2.50003	[1.8-3.4]	ZC3H12A,JUN,IL6R,LMNA,MDM4,ID2,CYP1B1,RTN4,HK2,IL1B,CXCR4,NFE2L2,CFLAR,SP100,GPX1,PROK2,TIPARP,HES1,RBPJ,CXCL8,EREG,HPSE,RAPGEF2,BASP1,TGFBI,JARID2,CDKN1A,VEGFA,TNFAIP3,QKI,AHR,SMARCD3,RB1CC1,ANXA1,SYK,TGFBR1,KLF4,NOTCH1,ZMIZ1,ADAM8,ITGA5,LRP1,DUSP6,BTG1,ELK3,RGCC,HIF1A,ZFP36L1,TNFAIP2,SLC12A6,THBS1,ANXA2,PKM,CTSH,ANPEP,TNFRSF12A,ITGAX,KDM6B,CCL2,GRN,ROCK1,LDLR,TGFB1,RUNX1,XBP1
classical	BP	GO:2001243	negative regulation of intrinsic apoptotic signaling pathway	14	45	501	4589	0.000241829	0.00760276	3.76024	[1.8-7.3]	MCL1,ARHGEF2,IVNS1ABP,NFE2L2,GPX1,CD74,HSPA1A,PPIF,CD44,YBX3,ZNF385A,TPT1,HIF1A,XBP1
classical	BP	GO:0042981	regulation of apoptotic process	109	543	501	4589	2.64509e-11	1.25131e-08	2.34053	[1.8-3]	SFPQ,ZC3H12A,PLK3,JUN,TXNIP,MCL1,S100A9,S100A8,ARHGEF2,LMNA,MNDA,IVNS1ABP,MDM4,CAPN2,NLRP3,CYP1B1,RTN4,IL1B,MAP3K20,NFE2L2,CFLAR,SP100,GPX1,PROK2,NFKB1,RPS3A,RAPGEF2,DAB2,IL6ST,NAIP,CAST,FNIP1,CD74,DUSP1,SQSTM1,RACK1,NQO2,IER3,HSPA1A,HSPA1B,CDKN1A,VEGFA,FOXO3,SGK1,TNFAIP3,IGF2R,YWHAG,CLEC5A,DNAJB6,CLN8,CTSB,BNIP3L,RB1CC1,NSMAF,NDRG1,ANXA1,HNRNPK,SYK,TGFBR1,KLF4,HSPA5,NOTCH1,SGMS1,PPIF,ITPRIP,ADAM…
classical	BP	GO:0035239	tube morphogenesis	52	227	501	4589	9.50452e-08	8.24134e-06	2.58884	[1.8-3.6]	ZC3H12A,JUN,ID2,CYP1B1,HK2,IL1B,CXCR4,NFE2L2,SP100,GPX1,PROK2,TIPARP,HES1,RBPJ,CXCL8,EREG,HPSE,RAPGEF2,TGFBI,VEGFA,TNFAIP3,QKI,ANXA1,SYK,TGFBR1,KLF4,NOTCH1,ZMIZ1,ADAM8,ITGA5,LRP1,BTG1,ELK3,RGCC,HIF1A,ZFP36L1,TNFAIP2,SLC12A6,THBS1,ANXA2,PKM,CTSH,ANPEP,TNFRSF12A,ITGAX,CCL2,GRN,ROCK1,LDLR,TGFB1,RUNX1,XBP1
classical	BP	GO:0043086	negative regulation of catalytic activity	57	253	501	4589	4.1929e-08	4.02495e-06	2.54852	[1.8-3.5]	RPL5,TXNIP,IL1B,CFLAR,SH3BP5,GPX1,CSTA,PTX3,NFKB1,FNIP2,NAIP,IQGAP2,CAST,FNIP1,H2AFY,DUSP1,RACK1,SERPINB1,PHACTR1,CDKN1A,VEGFA,CD109,TNFAIP3,YWHAG,PRKAG2,DNAJB6,TRIB1,ANXA1,KLF4,NOTCH1,PPIF,ITPRIP,CD44,GSTP1,SORL1,APLP2,GAPDH,DUSP6,CORO1C,IRS2,LGALS3,THBS1,ANXA2,IQGAP1,FURIN,RPL23,ROCK1,SERPINB2,SERPINB8,MIDN,GADD45B,TNFSF14,ELL,ZFP36,PPP1R15A,PRNP,APP
classical	CC	GO:0045121	membrane raft	29	113	501	4589	9.89686e-06	0.000510453	2.92765	[1.8-4.6]	S100A10,CAPN2,RHOQ,CFLAR,PLSCR1,HPSE,TLR2,CD14,SYNJ2,LAT2,CD36,SDCBP,TGFBR1,ABCA1,CTSD,AHNAK,OLR1,ATP2B1,CORO1C,ANXA2,IQGAP1,FURIN,ITGAM,NPC1,EEF2,ICAM1,MYADM,PRNP,APP
classical	BP	GO:0071345	cellular response to cytokine stimulus	92	445	501	4589	2.52496e-10	7.2719e-08	2.37935	[1.8-3.1]	PTAFR,LAPTM5,CSF3R,ZC3H12A,MCL1,IL6R,ARHGEF2,ETV3,MNDA,CAPN2,HK2,IL1B,IL1RN,CXCR4,TANK,NFE2L2,SP100,IRAK2,CCR1,ST3GAL6,IL1RAP,CXCL8,CXCL2,EREG,NFKB1,TLR2,ACSL1,IL6ST,CD74,DUSP1,SQSTM1,RACK1,F13A1,JARID2,HLA-A,HSPA1A,HSPA1B,HLA-DRA,HLA-DRB1,HLA-DQB1,SRSF3,CDKN1A,VEGFA,FOXO3,TNFAIP3,PTPN12,CD36,ANXA1,SYK,KLF4,HSPA5,KLF6,VIM,MAP3K8,SGMS1,TALDO1,CD44,STX3,GSTP1,GAPDH,YBX3,RPLP0,IRS2,NFKBIA,HIF1A,ZFP3…
classical	BP	GO:0002275	myeloid cell activation involved in immune response	65	296	501	4589	1.26238e-08	1.53081e-06	2.48856	[1.8-3.4]	PTAFR,S100A9,S100A12,S100A8,MNDA,FCGR2A,CREG1,SELL,QPCT,GCA,SLC11A1,PTX3,BST1,HPSE,NFKB1,TLR2,IQGAP2,CD14,GM2A,HAVCR2,SERPINB1,HSPA1A,HSPA1B,HEBP2,IGF2R,RAC1,LAT2,CD36,BRI3,CLEC5A,CTSB,SDCBP,SYK,FCN1,ADAM8,CTSD,CD44,GSTP1,SLC2A3,OLR1,MGST1,GPR84,CD63,LYZ,GLIPR1,CKAP4,PNP,LGALS3,ANXA2,PKM,CTSH,ANPEP,IQGAP1,ITGAM,ITGAX,CRISPLD2,CCL3,GRN,ROCK1,EEF2,FPR1,FCAR,CD93,CTSA,ADA2
classical	BP	GO:0060548	negative regulation of cell death	72	334	501	4589	4.55797e-09	7.13698e-07	2.45035	[1.8-3.3]	ZC3H12A,PLK3,JUN,MCL1,ARHGEF2,LMNA,IVNS1ABP,MDM4,IL1B,NFE2L2,CFLAR,GPX1,PROK2,NFKB1,RPS3A,DAB2,IL6ST,NAIP,CAST,FNIP1,CD74,DUSP1,SQSTM1,RACK1,IER3,HSPA1A,HSPA1B,CDKN1A,VEGFA,TNFAIP3,CLEC5A,DNAJB6,CLN8,BNIP3L,RB1CC1,ANXA1,HNRNPK,TGFBR1,KLF4,TXN,HSPA5,NOTCH1,PPIF,ITPRIP,ADAM8,CD44,GSTP1,SORL1,YBX3,ZNF385A,ITGA5,LRP1,TPT1,IRS2,NFKBIA,LGALS3,HIF1A,THBS1,CTSH,CCL2,GRN,ROCK1,NPC1,SERPINB2,TNFSF14,ICAM1,…
classical	BP	GO:0002685	regulation of leukocyte migration	21	76	501	4589	5.23133e-05	0.00213597	3.20661	[1.8-5.4]	PTAFR,IL6R,CCR1,BST1,CXCL8,CD74,DUSP1,VEGFA,RAC1,ANXA1,ADAM8,P2RX4,LGALS3,THBS1,CCL2,CCL3,TNFSF14,ICAM1,TGFB1,PLCB1,APP
classical	BP	GO:0061008	hepaticobiliary system development	13	41	501	4589	0.000327657	0.00974109	3.86054	[1.8-7.8]	JUN,CFLAR,HES1,JARID2,TNFAIP3,IGF2R,RB1CC1,ANXA1,NOTCH1,PKM,TGFB1,CEBPB,XBP1
classical	BP	GO:0045685	regulation of glial cell differentiation	8	21	501	4589	0.00123313	0.0293416	5.08352	[1.8-13.3]	ID2,CXCR4,HES1,TLR2,IL6ST,NOTCH1,LDLR,TGFB1
classical	BP	GO:0010718	positive regulation of epithelial to mesenchymal transition	8	21	501	4589	0.00123348	0.0293416	5.08352	[1.8-13.3]	IL1B,DAB2,SDCBP,GLIPR2,TGFBR1,NOTCH1,RGCC,TGFB1
classical	BP	GO:0040012	regulation of locomotion	71	330	501	4589	6.40247e-09	9.38718e-07	2.44057	[1.8-3.2]	PTAFR,ZC3H12A,JUN,IL6R,ARHGEF2,LMNA,ABL2,CYP1B1,RTN4,IL1B,CXCR4,NFE2L2,SP100,CCR1,BST1,CXCL8,EREG,RAPGEF2,DAB2,CD74,DUSP1,RACK1,PHACTR1,VEGFA,FOXO3,SGK1,RAC1,SDCBP,TRIB1,GLIPR2,ANXA1,TGFBR1,KLF4,HSPA5,NOTCH1,SHTN1,ADAM8,PHLDA2,STX3,FERMT3,GSTP1,SORL1,ITGA5,LRP1,CORO1C,SSH1,P2RX4,RGCC,STK24,GPR183,IRS2,LGALS3,HIF1A,NUMB,THBS1,CTSH,IQGAP1,ITGAX,CCL2,CCL3,GRN,SPAG9,ROCK1,SEMA6B,TNFSF14,ICAM1,TGFB1,M…
classical	BP	GO:0000956	nuclear-transcribed mRNA catabolic process	33	133	501	4589	5.17256e-06	0.000285647	2.81115	[1.8-4.3]	RPL22,ZC3H12A,RPS8,RPL5,RPL31,RPL37A,RPL32,RPL29,RPL35A,RPL9,RPL34,RPS3A,RPL37,RPL7,PABPC1,RPS24,RPLP2,RPS13,RPL6,RPLP0,ZFP36L1,RPLP1,RPS17,RPL13,RPL23,RPL19,RPL27,DDX5,RPS28,ZFP36,RPL13A,RPS11,RPL39
classical	CC	GO:0044445	cytosolic part	33	133	501	4589	5.1894e-06	0.000285647	2.81115	[1.8-4.3]	RPL22,RPS8,RPL5,NLRP3,RPL31,CFLAR,RPL37A,RPL32,RPL29,RPL35A,RPL9,EIF4E,RPL34,RPS3A,RPL37,RACK1,AHR,RPL7,RPS24,RPLP2,RPS13,RPL6,RPLP0,RPLP1,RPS17,RPL13,RPL23,RPL19,RPL27,RPS28,RPL13A,RPS11,RPL39
classical	BP	GO:0051239	regulation of multicellular organismal process	161	875	501	4589	2.25902e-13	3.31213e-10	2.23719	[1.8-2.8]	PTAFR,CSF3R,ZC3H12A,JUN,S100A9,IL6R,ARHGEF2,LMNA,MNDA,ABL2,CAPN2,NLRP3,ID2,LPIN1,CYP1B1,RTN4,CCDC88A,PLEK,HK2,IL1B,IL1RN,CXCR4,NFE2L2,CFLAR,SLC11A1,SP100,PER2,BHLHE40,CCR1,GPX1,PROK2,IL1RAP,HES1,RBPJ,CXCL8,EREG,HPSE,EIF4E,NFKB1,TLR2,RAPGEF2,ACSL1,BASP1,DAB2,IL6ST,FNIP1,H2AFY,CD14,CD74,HAVCR2,RACK1,SERPINB1,PHACTR1,JARID2,HSPA1A,HSPA1B,VEGFA,CD109,FOXO3,SGK1,TNFAIP3,RAC1,PURB,YWHAG,CD36,TRIM56,CLE…
classical	BP	GO:0002791	regulation of peptide secretion	35	143	501	4589	3.80739e-06	0.000215458	2.76697	[1.8-4.1]	ZC3H12A,S100A8,NLRP3,IL1B,PER2,IL1RAP,TLR2,CD14,CD74,HAVCR2,SERPINB1,TNFAIP3,RAC1,CLEC5A,ANXA1,SYK,FCN1,SRGN,ADAM8,CRTAM,GAPDH,CLEC4E,LRP1,ERP29,HCAR2,RGCC,IRS2,HIF1A,CCL3,MBP,MIDN,TGFB1,NLRP12,IL17RA,XBP1
classical	BP	GO:0043069	negative regulation of programmed cell death	67	309	501	4589	1.28216e-08	1.54318e-06	2.45294	[1.8-3.3]	ZC3H12A,PLK3,JUN,MCL1,ARHGEF2,LMNA,IVNS1ABP,MDM4,IL1B,NFE2L2,CFLAR,GPX1,PROK2,NFKB1,RPS3A,DAB2,IL6ST,NAIP,CAST,FNIP1,CD74,DUSP1,SQSTM1,IER3,HSPA1A,HSPA1B,CDKN1A,VEGFA,TNFAIP3,CLEC5A,DNAJB6,CLN8,BNIP3L,RB1CC1,ANXA1,HNRNPK,TGFBR1,KLF4,HSPA5,NOTCH1,PPIF,ITPRIP,ADAM8,CD44,GSTP1,YBX3,ZNF385A,ITGA5,LRP1,TPT1,IRS2,NFKBIA,LGALS3,HIF1A,THBS1,CTSH,CCL2,GRN,ROCK1,SERPINB2,TNFSF14,ICAM1,ATF5,PRNP,CEBPB,XBP1,…
classical	CC	GO:0098857	membrane microdomain	29	114	501	4589	1.19328e-05	0.000585669	2.89254	[1.8-4.5]	S100A10,CAPN2,RHOQ,CFLAR,PLSCR1,HPSE,TLR2,CD14,SYNJ2,LAT2,CD36,SDCBP,TGFBR1,ABCA1,CTSD,AHNAK,OLR1,ATP2B1,CORO1C,ANXA2,IQGAP1,FURIN,ITGAM,NPC1,EEF2,ICAM1,MYADM,PRNP,APP
classical	BP	GO:0051270	regulation of cellular component movement	71	331	501	4589	7.30547e-09	1.04097e-06	2.43022	[1.8-3.2]	PTAFR,ZC3H12A,JUN,IL6R,ARHGEF2,LMNA,ABL2,CYP1B1,RTN4,IL1B,CXCR4,NFE2L2,SP100,CCR1,BST1,CXCL8,EREG,RAPGEF2,DAB2,CD74,DUSP1,RACK1,PHACTR1,VEGFA,FOXO3,SGK1,RAC1,SDCBP,TRIB1,GLIPR2,ANXA1,TGFBR1,KLF4,HSPA5,NOTCH1,SHTN1,ADAM8,PHLDA2,FERMT3,GSTP1,SORL1,ITGA5,LRP1,CORO1C,SSH1,P2RX4,RGCC,STK24,GPR183,IRS2,LGALS3,HIF1A,ACTN1,NUMB,THBS1,CTSH,IQGAP1,ITGAX,CCL2,CCL3,GRN,SPAG9,ROCK1,SEMA6B,TNFSF14,ICAM1,TGFB1,…
classical	BP	GO:0043299	leukocyte degranulation	64	293	501	4589	2.03273e-08	2.2302e-06	2.46739	[1.8-3.3]	PTAFR,S100A9,S100A12,S100A8,MNDA,FCGR2A,CREG1,SELL,QPCT,GCA,SLC11A1,PTX3,BST1,HPSE,NFKB1,TLR2,IQGAP2,CD14,GM2A,SERPINB1,HSPA1A,HSPA1B,HEBP2,IGF2R,RAC1,LAT2,CD36,BRI3,CLEC5A,CTSB,SDCBP,SYK,FCN1,ADAM8,CTSD,CD44,GSTP1,SLC2A3,OLR1,MGST1,GPR84,CD63,LYZ,GLIPR1,CKAP4,PNP,LGALS3,ANXA2,PKM,CTSH,ANPEP,IQGAP1,ITGAM,ITGAX,CRISPLD2,CCL3,GRN,ROCK1,EEF2,FPR1,FCAR,CD93,CTSA,ADA2
classical	CC	GO:0005840	ribosome	30	119	501	4589	9.90648e-06	0.000510453	2.86101	[1.8-4.4]	RPL22,RPS8,RPL5,RPL31,RPL37A,RPL32,RPL29,RPL35A,RPL9,RPL34,RPS3A,RPL37,RACK1,RPL7,RPS24,RPLP2,RPS13,RPL6,RPLP0,RPLP1,RPS17,RPL13,RPL23,RPL19,RPL27,EEF2,RPS28,RPL13A,RPS11,RPL39
classical	CC	GO:0098589	membrane region	30	119	501	4589	1.02228e-05	0.000523408	2.86101	[1.8-4.4]	S100A10,CAPN2,RHOQ,RANBP2,CFLAR,PLSCR1,HPSE,TLR2,CD14,SYNJ2,LAT2,CD36,SDCBP,TGFBR1,ABCA1,CTSD,AHNAK,OLR1,ATP2B1,CORO1C,ANXA2,IQGAP1,FURIN,ITGAM,NPC1,EEF2,ICAM1,MYADM,PRNP,APP
classical	BP	GO:0032101	regulation of response to external stimulus	56	251	501	4589	7.79397e-08	6.94481e-06	2.51165	[1.8-3.5]	ZC3H12A,S100A9,S100A12,S100A8,IL6R,NLRP3,PLEK,IL1B,CXCR4,NFE2L2,CCR1,GPX1,BST1,CXCL8,HPSE,NFKB1,TLR2,IL6ST,CD74,HAVCR2,DUSP1,LY86,CDKN1A,VEGFA,CD109,TNFAIP3,RAC1,CD36,TRIB1,ANXA1,SYK,KLF4,NOTCH1,ADAM8,STX3,GSTP1,LRP1,P2RX4,STK24,GPR183,NFKBIA,THBS1,ANXA2,CCL2,CCL3,CCL3L3,GRN,SERPINB2,SEMA6B,TNFSF14,LDLR,TGFB1,NLRP12,THBD,CEBPB,IL17RA
classical	BP	GO:0014812	muscle cell migration	9	25	501	4589	0.000980449	0.0241015	4.65301	[1.8-11.3]	NFE2L2,TRIB1,ANXA1,GSTP1,SORL1,LRP1,SSH1,IQGAP1,ROCK1
classical	BP	GO:0046889	positive regulation of lipid biosynthetic process	9	25	501	4589	0.000981285	0.0241015	4.65301	[1.8-11.3]	CAPN2,IL1B,ACSL3,CD74,RACK1,NSMAF,ANXA1,LDLR,MID1IP1
classical	BP	GO:0030279	negative regulation of ossification	9	25	501	4589	0.000983234	0.0241015	4.65301	[1.8-11.3]	ID2,CCR1,RBPJ,NOTCH1,SRGN,HIF1A,CHSY1,CCL3,TGFB1
classical	MF	GO:0001618	virus receptor activity	9	25	501	4589	0.000984802	0.0241015	4.65301	[1.8-11.3]	CXCR4,HSPA1A,HSPA1B,CLEC5A,ITGA5,ANPEP,NPC1,ICAM1,LDLR
classical	MF	GO:0104005	hijacked molecular function	9	25	501	4589	0.000984802	0.0241015	4.65301	[1.8-11.3]	CXCR4,HSPA1A,HSPA1B,CLEC5A,ITGA5,ANPEP,NPC1,ICAM1,LDLR
classical	BP	GO:0008585	female gonad development	9	25	501	4589	0.000987814	0.0241386	4.65301	[1.8-11.3]	TIPARP,PTX3,EREG,VEGFA,FOXO3,HSPA5,ICAM1,CEBPB,NRIP1
classical	BP	GO:0015918	sterol transport	10	29	501	4589	0.000765654	0.0196632	4.35963	[1.8-9.9]	SOAT1,NFKB1,CD36,ABCA1,LRP1,NFKBIA,ANXA2,NPC1,LDLR,TSPO
classical	BP	GO:0019915	lipid storage	10	29	501	4589	0.000766219	0.0196632	4.35963	[1.8-9.9]	ZC3H12A,SOAT1,IL1B,NFKB1,GM2A,CD36,PLIN2,ABCA1,NFKBIA,NRIP1
classical	BP	GO:0045995	regulation of embryonic development	10	29	501	4589	0.000766873	0.0196632	4.35963	[1.8-9.9]	IL1RN,NFE2L2,HES1,RACK1,KLF4,NOTCH1,PHLDA2,MBP,MYADM,PLCB1
classical	BP	GO:0072657	protein localization to membrane	55	246	501	4589	9.2213e-08	8.03898e-06	2.5154	[1.8-3.5]	RPL22,RPS8,RPL5,S100A10,RHOQ,TTC7A,RPL31,RPL37A,ACSL3,RPL32,RPL29,RPL35A,RPL9,RPL34,RPS3A,RAPGEF2,DAB2,RPL37,SQSTM1,RACK1,KIF13A,YWHAG,SDCBP,RPL7,HSPA5,ARL5B,RPS24,RPLP2,RPS13,STX3,PPFIA1,LRP1,SSH1,RPL6,RPLP0,LGALS3,NUMB,MOAP1,ANXA2,RPLP1,RPS17,ITGAM,RPL13,RPL23,RPL19,RPL27,ROCK1,NPC1,RPS28,TGFB1,RPL13A,RPS11,MYADM,PRNP,RPL39
classical	BP	GO:0042493	response to drug	63	289	501	4589	2.88765e-08	2.98538e-06	2.45741	[1.8-3.3]	PTAFR,ZC3H12A,JUN,TXNIP,S100A10,S100A8,ARHGEF2,PPP1R15B,CAPN2,CYP1B1,RANBP2,IL1B,CXCR4,NFE2L2,CFLAR,SLC11A1,PER2,GPX1,EIF4E,NFKB1,TLR2,ACSL1,CD14,DUSP1,RACK1,CDKN1A,FOXO3,TNFAIP3,AHR,CLN8,PLIN2,ANXA1,ABCA1,KLF4,TXN,HSPA5,NOTCH1,VIM,PPIF,GSTP1,MGST1,DUSP6,SSH1,P2RX4,STK24,PNP,NFKBIA,PTGER2,FOS,THBS1,KDM6B,TGIF1,NPC1,EEF2,ICAM1,JUND,TGFB1,FOSB,PRNP,PLCB1,ATF4,TSPO,MT-ND1
classical	BP	GO:0090150	establishment of protein localization to membrane	39	164	501	4589	2.20791e-06	0.000131886	2.67551	[1.8-3.9]	RPL22,RPS8,RPL5,RPL31,RPL37A,ACSL3,RPL32,RPL29,RPL35A,RPL9,RPL34,RPS3A,RPL37,RACK1,KIF13A,YWHAG,SDCBP,RPL7,HSPA5,RPS24,RPLP2,RPS13,STX3,RPL6,RPLP0,MOAP1,RPLP1,RPS17,ITGAM,RPL13,RPL23,RPL19,RPL27,NPC1,RPS28,RPL13A,RPS11,PRNP,RPL39
classical	BP	GO:0001775	cell activation	116	595	501	4589	3.69798e-11	1.5695e-08	2.26961	[1.8-2.9]	RPL22,PTAFR,ZC3H12A,JUN,S100A9,S100A12,S100A8,IL6R,MNDA,FCGR2A,CREG1,SELL,IRF2BP2,NLRP3,ID2,QPCT,PLEK,IL1B,GCA,SLC11A1,PLSCR1,PTX3,HES1,BST1,RBPJ,CXCL8,HPSE,NFKB1,TLR2,IL6ST,IQGAP2,FNIP1,CD14,CD74,GM2A,HAVCR2,SERPINB1,HSPA1A,HSPA1B,HLA-DMB,CDKN1A,TNFAIP3,HEBP2,IGF2R,RAC1,AHR,LAT2,CD36,BRI3,CLEC5A,CTSB,SDCBP,NDRG1,ANXA1,SYK,TGFBR1,FCN1,KLF6,MAP3K8,ZMIZ1,ADAM8,CTSD,CD44,FERMT3,GSTP1,JAML,SLC2A3,CLE…
classical	BP	GO:0051704	multi-organism process	149	805	501	4589	1.63012e-12	1.38371e-09	2.2141	[1.8-2.7]	RPL22,PTAFR,ZC3H12A,RPS8,JUN,IFI44L,IFI44,RPL5,S100A9,S100A12,S100A8,IL6R,IVNS1ABP,CAPN2,NLRP3,PCBP1,RPL31,RANBP2,IL1B,IL1RN,CXCR4,TANK,NFE2L2,CFLAR,RPL37A,SLC11A1,SP100,IRAK2,RPL32,CRTAP,GPX1,RPL29,PROK2,PLSCR1,PTX3,RPL35A,RBPJ,RPL9,CXCL8,CXCL2,EREG,EIF4E,NFKB1,RPL34,RPS3A,TLR2,RPL37,IL6ST,LHFPL2,CD14,CD74,HAVCR2,RACK1,LY86,ATXN1,DEK,HSPA1A,HSPA1B,HLA-DRA,HMGA1,FOXO3,TNFAIP3,IGF2R,QKI,RAC1,CD36,…
classical	BP	GO:0044419	interspecies interaction between organisms	87	425	501	4589	1.38794e-09	2.72984e-07	2.33091	[1.8-3]	RPL22,ZC3H12A,RPS8,JUN,RPL5,S100A9,S100A12,IVNS1ABP,PCBP1,RPL31,RANBP2,CXCR4,TANK,NFE2L2,CFLAR,RPL37A,SP100,RPL32,GPX1,RPL29,PLSCR1,PTX3,RPL35A,RPL9,CXCL8,EIF4E,RPL34,RPS3A,RPL37,IL6ST,CD74,RACK1,DEK,HSPA1A,HSPA1B,HLA-DRA,HMGA1,IGF2R,RAC1,CLEC5A,CTSB,BNIP3L,ATP6V1H,RPL7,PABPC1,HNRNPK,SYK,FCN1,NOTCH1,VIM,RPS24,RPLP2,RPS13,MPEG1,GAPDH,KIAA1551,ITGA5,LYZ,RPL6,RPLP0,NFKBIA,ANXA2,RPLP1,RPS17,ANPEP,IQG…
classical	BP	GO:0002444	myeloid leukocyte mediated immunity	64	297	501	4589	3.49717e-08	3.56977e-06	2.42231	[1.8-3.3]	PTAFR,S100A9,S100A12,S100A8,MNDA,FCGR2A,CREG1,SELL,QPCT,GCA,SLC11A1,PTX3,BST1,HPSE,NFKB1,TLR2,IQGAP2,CD14,GM2A,SERPINB1,HSPA1A,HSPA1B,HEBP2,IGF2R,RAC1,LAT2,CD36,BRI3,CLEC5A,CTSB,SDCBP,SYK,FCN1,ADAM8,CTSD,CD44,GSTP1,SLC2A3,OLR1,MGST1,GPR84,CD63,LYZ,GLIPR1,CKAP4,PNP,LGALS3,ANXA2,PKM,CTSH,ANPEP,IQGAP1,ITGAM,ITGAX,CRISPLD2,CCL3,GRN,ROCK1,EEF2,FPR1,FCAR,CD93,CTSA,ADA2
classical	CC	GO:0031982	vesicle	207	1212	501	4589	3.73182e-14	1.15275e-10	2.15949	[1.8-2.6]	RPL22,PGD,AGTRAP,PTAFR,RPS8,RPL5,SEC22B,S100A10,S100A9,S100A12,S100A8,ARHGEF2,MNDA,TAGLN2,FCGR2A,CREG1,SELL,NCF2,FAM129A,CAPN2,QPCT,RHOQ,CCDC88A,PCBP1,CAPG,RPL31,IL1B,IL1RN,CXCR4,GCA,RPL37A,SLC11A1,ARL8B,IRAK2,SH3BP5,TKT,ST3GAL6,PLSCR1,PTX3,RPL35A,BST1,EREG,ANTXR2,RASGEF1B,HPSE,EIF4E,NFKB1,UBE2D3,RPL34,RPS3A,TLR2,RAPGEF2,BASP1,DAB2,IL6ST,IQGAP2,LHFPL2,ZFYVE16,H2AFY,TGFBI,CD14,CD74,GM2A,HAVCR2,SQS…
classical	BP	GO:1901701	cellular response to oxygen-containing compound	82	398	501	4589	3.26107e-09	5.42212e-07	2.33547	[1.8-3.1]	AGTRAP,PTAFR,ZC3H12A,JUN,ARHGEF2,ABL2,CAPN2,NLRP3,LPIN1,CYP1B1,RHOQ,IL1B,IL1RN,NFE2L2,CFLAR,IRAK2,CXCL8,CXCL2,EIF4E,NFKB1,TLR2,RAPGEF2,CD14,HAVCR2,RACK1,LY86,FOXO3,TNFAIP3,RAC1,AHR,YWHAG,CD36,ATP6V1F,INSIG1,ATP6V1B2,ATP6V1H,KLF10,TRIB1,ANXA1,ABCA1,KLF4,TXN,HSPA5,VIM,SGMS1,PPIF,PTPRE,GSTP1,SORL1,MGST1,LRP1,ATP2B1,SSH1,PXN,P2RX4,IRS2,NFKBIA,PTGER2,HIF1A,ZFP36L1,FOS,AQP9,PKM,LITAF,KDM6B,CCL2,CCL3,RP…
classical	BP	GO:0031214	biomineral tissue development	13	42	501	4589	0.000426857	0.0120356	3.72689	[1.8-7.5]	SLC20A1,CCR1,KLF10,NOTCH1,SRGN,ATP2B1,HIF1A,ANXA2,CCL3,ROCK1,TGFB1,CEBPB,ATF4
classical	BP	GO:0051346	negative regulation of hydrolase activity	31	126	501	4589	1.23301e-05	0.000602606	2.77142	[1.8-4.3]	CFLAR,GPX1,CSTA,PTX3,NAIP,IQGAP2,CAST,FNIP1,SERPINB1,PHACTR1,VEGFA,CD109,DNAJB6,ANXA1,KLF4,PPIF,CD44,SORL1,APLP2,GAPDH,LGALS3,THBS1,IQGAP1,FURIN,ROCK1,SERPINB2,SERPINB8,TNFSF14,ELL,PPP1R15A,APP
classical	BP	GO:2001242	regulation of intrinsic apoptotic signaling pathway	21	78	501	4589	7.91707e-05	0.00308421	3.09273	[1.8-5.2]	SFPQ,MCL1,S100A9,S100A8,ARHGEF2,IVNS1ABP,NFE2L2,GPX1,CD74,RACK1,HSPA1A,HNRNPK,SGMS1,PPIF,CD44,YBX3,ZNF385A,ERP29,TPT1,HIF1A,XBP1
classical	BP	GO:0030155	regulation of cell adhesion	55	250	501	4589	1.65118e-07	1.29903e-05	2.46141	[1.8-3.4]	PTAFR,ZC3H12A,S100A10,IL6R,ABL2,NLRP3,CYP1B1,IL1B,IL1RN,CXCR4,HES1,BST1,CXCL8,IL6ST,TGFBI,CD74,HAVCR2,DUSP1,HLA-DMB,VEGFA,RAC1,CD36,ANXA1,SYK,NINJ1,KLF4,NOTCH1,MAP3K8,ZMIZ1,ADAM8,CD44,LPXN,STX3,FERMT3,ITGA5,LRP1,CORO1C,RGCC,PNP,LGALS3,THBS1,IQGAP1,CCL2,ROCK1,MBP,TNFSF14,ICAM1,TGFB1,MYADM,LILRB4,PRNP,CEBPB,RUNX1,XBP1,IRAK1
classical	BP	GO:0071310	cellular response to organic substance	163	906	501	4589	1.14808e-12	1.02868e-09	2.17066	[1.8-2.7]	AGTRAP,PTAFR,LAPTM5,CSF3R,ZC3H12A,JUN,MCL1,IL6R,ARHGEF2,LMNA,ETV3,MNDA,ABL2,PPP1R15B,CAPN2,NLRP3,LPIN1,CYP1B1,RHOQ,HK2,IL1B,IL1RN,CXCR4,TANK,NFE2L2,CFLAR,SP100,IRAK2,CCR1,ST3GAL6,TIPARP,IL1RAP,HES1,RBPJ,CXCL8,CXCL2,EREG,EIF4E,NFKB1,UBE2D3,TLR2,RAPGEF2,ACSL1,DAB2,IL6ST,ZFYVE16,CD14,CD74,HAVCR2,DUSP1,HNRNPH1,SQSTM1,RACK1,F13A1,LY86,JARID2,HLA-A,HSPA1A,HSPA1B,HLA-DRA,HLA-DRB1,HLA-DQB1,SRSF3,CDKN1A,V…
classical	BP	GO:1901700	response to oxygen-containing compound	105	536	501	4589	2.97247e-10	8.41054e-08	2.24925	[1.8-2.9]	AGTRAP,PTAFR,ZC3H12A,PLK3,JUN,TXNIP,S100A8,ARHGEF2,ABL2,PPP1R15B,CAPN2,NLRP3,LPIN1,CYP1B1,RHOQ,IL1B,IL1RN,NFE2L2,CFLAR,SLC11A1,IRAK2,GPX1,CXCL8,CXCL2,EREG,EIF4E,NFKB1,TLR2,RAPGEF2,ACSL1,CD14,HAVCR2,DUSP1,RACK1,LY86,CDKN1A,FOXO3,TNFAIP3,IGF2R,RAC1,AHR,YWHAG,CD36,ATP6V1F,INSIG1,ATP6V1B2,ATP6V1H,KLF10,TRIB1,ANXA1,TGFBR1,ABCA1,KLF4,TXN,HSPA5,NOTCH1,VIM,SGMS1,PPIF,PTPRE,GSTP1,SORL1,MGST1,LRP1,ATP2B1,B…
classical	BP	GO:0032102	negative regulation of response to external stimulus	22	83	501	4589	6.98854e-05	0.00278988	3.03092	[1.8-5.1]	ZC3H12A,NLRP3,GPX1,NFKB1,HAVCR2,DUSP1,CDKN1A,CD109,TNFAIP3,TRIB1,KLF4,NOTCH1,GSTP1,THBS1,ANXA2,CCL2,GRN,SERPINB2,SEMA6B,LDLR,NLRP12,THBD
classical	BP	GO:0002263	cell activation involved in immune response	76	367	501	4589	1.03004e-08	1.35362e-06	2.33272	[1.8-3.1]	PTAFR,ZC3H12A,S100A9,S100A12,S100A8,MNDA,FCGR2A,CREG1,SELL,NLRP3,QPCT,GCA,SLC11A1,PTX3,BST1,HPSE,NFKB1,TLR2,IQGAP2,CD14,GM2A,HAVCR2,SERPINB1,HSPA1A,HSPA1B,HLA-DMB,HEBP2,IGF2R,RAC1,LAT2,CD36,BRI3,CLEC5A,CTSB,SDCBP,ANXA1,SYK,FCN1,ADAM8,CTSD,CD44,GSTP1,SLC2A3,CLEC4E,OLR1,MGST1,GPR84,CD63,LRP1,LYZ,GLIPR1,CKAP4,GPR183,PNP,LGALS3,ANXA2,PKM,CTSH,ANPEP,IQGAP1,ITGAM,ITGAX,CRISPLD2,CCL3,GRN,ROCK1,EEF2,ICAM…
classical	BP	GO:0012501	programmed cell death	131	698	501	4589	2.28711e-11	1.18989e-08	2.19817	[1.8-2.7]	SFPQ,ZC3H12A,PLK3,JUN,TXNIP,MCL1,S100A9,S100A8,IL6R,ARHGEF2,LMNA,MNDA,IVNS1ABP,MDM4,CAPN2,NLRP3,CYP1B1,RTN4,HK2,IL1B,CXCR4,MAP3K20,NFE2L2,CFLAR,SP100,CSRNP1,GPX1,PROK2,CSTA,PLSCR1,NFKB1,UBE2D3,RPS3A,TLR2,FNIP2,RAPGEF2,DAB2,IL6ST,NAIP,CAST,FNIP1,CD14,CD74,DUSP1,SQSTM1,RNF130,RACK1,NQO2,IER3,HSPA1A,HSPA1B,CDKN1A,VEGFA,FOXO3,SGK1,TNFAIP3,IGF2R,AHR,YWHAG,CLEC5A,DNAJB6,CLN8,CTSB,BNIP3L,RB1CC1,NSMAF,ND…
classical	MF	GO:0050839	cell adhesion molecule binding	39	167	501	4589	3.66951e-06	0.000209123	2.61085	[1.8-3.8]	TAGLN2,RTN4,PCBP1,CAPG,IL1B,BZW1,RPL29,RPL34,CAST,TGFBI,RACK1,HSPA1A,NDRG1,PLEC,ANXA1,HNRNPK,S1PR3,SYK,HSPA5,MPP7,SHTN1,ADAM8,AHNAK,FERMT3,JAML,ITGA5,RPL6,PXN,P2RX4,STK24,ACTN1,NUMB,EIF5,THBS1,ANXA2,PKM,IQGAP1,EEF2,ICAM1
classical	BP	GO:1904375	regulation of protein localization to cell periphery	12	38	501	4589	0.000574807	0.0155907	3.83178	[1.7-7.9]	RHOQ,ACSL3,DAB2,SQSTM1,RACK1,STX3,PPFIA1,LRP1,LGALS3,NUMB,TGFB1,PRNP
classical	BP	GO:0045321	leukocyte activation	107	551	501	4589	3.30022e-10	9.17687e-08	2.22836	[1.7-2.8]	RPL22,PTAFR,ZC3H12A,JUN,S100A9,S100A12,S100A8,IL6R,MNDA,FCGR2A,CREG1,SELL,IRF2BP2,NLRP3,ID2,QPCT,IL1B,GCA,SLC11A1,PLSCR1,PTX3,HES1,BST1,RBPJ,CXCL8,HPSE,NFKB1,TLR2,IL6ST,IQGAP2,FNIP1,CD14,CD74,GM2A,HAVCR2,SERPINB1,HSPA1A,HSPA1B,HLA-DMB,CDKN1A,TNFAIP3,HEBP2,IGF2R,RAC1,AHR,LAT2,CD36,BRI3,CLEC5A,CTSB,SDCBP,NDRG1,ANXA1,SYK,FCN1,KLF6,MAP3K8,ZMIZ1,ADAM8,CTSD,CD44,GSTP1,JAML,SLC2A3,CLEC4E,OLR1,MGST1,GPR8…
classical	BP	GO:0000302	response to reactive oxygen species	24	93	501	4589	5.27037e-05	0.00214648	2.9296	[1.7-4.8]	PLK3,JUN,TXNIP,PPP1R15B,CAPN2,CYP1B1,NFE2L2,CFLAR,GPX1,DUSP1,RACK1,FOXO3,TNFAIP3,CD36,ANXA1,KLF4,TXN,PPIF,GSTP1,PXN,STK24,FOS,KDM6B,EEF2
classical	BP	GO:0006915	apoptotic process	128	682	501	4589	4.20465e-11	1.65397e-08	2.1886	[1.7-2.7]	SFPQ,ZC3H12A,PLK3,JUN,TXNIP,MCL1,S100A9,S100A8,IL6R,ARHGEF2,LMNA,MNDA,IVNS1ABP,MDM4,CAPN2,NLRP3,CYP1B1,RTN4,HK2,IL1B,CXCR4,MAP3K20,NFE2L2,CFLAR,SP100,CSRNP1,GPX1,PROK2,PLSCR1,NFKB1,UBE2D3,RPS3A,TLR2,FNIP2,RAPGEF2,DAB2,IL6ST,NAIP,CAST,FNIP1,CD14,CD74,DUSP1,SQSTM1,RNF130,RACK1,NQO2,IER3,HSPA1A,HSPA1B,CDKN1A,VEGFA,FOXO3,SGK1,TNFAIP3,IGF2R,AHR,YWHAG,CLEC5A,DNAJB6,CLN8,CTSB,BNIP3L,RB1CC1,NSMAF,NDRG1,A…
classical	BP	GO:0002376	immune system process	193	1124	501	4589	3.23578e-13	4.01435e-10	2.12449	[1.7-2.6]	RPL22,PTAFR,RNF19B,SFPQ,CSF3R,ZC3H12A,JUN,IFI44L,IFI44,SEC22B,S100A9,S100A12,S100A8,IL6R,ARHGEF2,MNDA,FCGR2A,CREG1,SELL,NCF2,IRF2BP2,NLRP3,ID2,QPCT,TTC7A,RTN4,PLEK,ARID5A,IL1B,IL1RN,CXCR4,TANK,GCA,NFE2L2,SLC11A1,SP100,IRAK2,CCR1,GPX1,PLSCR1,TIPARP,PTX3,IL1RAP,HES1,BST1,RBPJ,RBM47,CXCL8,CXCL2,EREG,HPSE,NFKB1,UBE2D3,TET2,TLR2,IL6ST,NAIP,IQGAP2,FNIP1,CD14,CD74,GM2A,HAVCR2,DUSP1,SQSTM1,SERPINB1,LY86,…
classical	BP	GO:0043408	regulation of MAPK cascade	51	231	501	4589	5.84013e-07	4.0252e-05	2.46007	[1.7-3.4]	ZC3H12A,JUN,S100A12,IL1B,IL1RN,MAP3K2,CXCR4,MAP3K20,CFLAR,IRAK2,CCR1,PROK2,RAPGEF2,CD74,HAVCR2,DUSP1,NQO2,VEGFA,CD36,RB1CC1,SDCBP,TRIB1,GLIPR2,SYK,TGFBR1,KLF4,NOTCH1,MAP3K8,ADAM8,CD44,GSTP1,SORL1,LRP1,DUSP6,ERP29,GPR183,THBS1,IQGAP1,CCL2,CCL3,CCL3L3,SPAG9,ROCK1,GADD45B,ICAM1,TGFB1,FPR1,NLRP12,PLCB1,APP,IRAK1
classical	BP	GO:0050890	cognition	18	65	501	4589	0.000173586	0.00584467	3.20272	[1.7-5.7]	JUN,TLR2,GM2A,NQO2,ATXN1,HLA-DRA,SGK1,CLN8,NRGN,ZNF385A,ITGA5,HIF1A,FOS,LDLR,PRNP,PLCB1,CEBPB,APP
classical	CC	GO:0030054	cell junction	76	370	501	4589	1.48629e-08	1.74249e-06	2.30712	[1.7-3]	RPL22,RPS8,RPL5,S100A9,ARHGEF2,CAPN2,RTN4,RPL31,CXCR4,RPL37A,ARL8B,RPL9,RPS3A,RAPGEF2,BASP1,DAB2,EMB,ARHGAP26,HAVCR2,PHACTR1,HSPA1A,HSPA1B,HMGA1,VEGFA,IGF2R,RAC1,YWHAG,PTPN12,SDCBP,RPL7,PABPC1,NDRG1,PLEC,ANXA1,HNRNPK,TGFBR1,HSPA5,NOTCH1,VIM,MPP7,RPLP2,RPS13,CD44,LPXN,STX3,AHNAK,FERMT3,PPFIA1,JAML,YBX3,ITGA5,LRP1,ATP2B1,CORO1C,RPL6,RPLP0,PXN,P2RX4,HCAR2,KCTD12,ACTN1,NUMB,DMXL2,ANXA2,RPLP1,RPS17,IQ…
classical	BP	GO:0030203	glycosaminoglycan metabolic process	11	34	501	4589	0.000778324	0.019862	3.96524	[1.7-8.5]	IL1B,ST3GAL6,HPSE,NFKB1,VCAN,DSE,CSGALNACT2,CD44,HEXA,CHSY1,TGFB1
classical	CC	GO:0005887	integral component of plasma membrane	59	275	501	4589	1.45392e-07	1.18435e-05	2.39214	[1.7-3.3]	PTAFR,LAPTM5,CSF3R,IL6R,SELL,NCF2,SLC20A1,SLC11A1,CCR1,PLSCR1,IL1RAP,EREG,SGMS2,TLR2,RAPGEF2,EMB,IL6ST,HLA-DRA,IGF2R,CD36,CLEC5A,SDCBP,S1PR3,TGFBR1,ABCA1,SGMS1,ENTPD1,ADAM8,CD44,CD82,SORL1,CD163,SLC2A3,OLR1,SLC38A2,GPR84,ITGA5,CD63,LRP1,ATP2B1,P2RX4,GPR183,PTGER2,SLC12A6,AQP9,IGSF6,ITGAM,ITGAX,SLC16A6,NPC1,SEMA6B,ICAM1,LDLR,FCAR,THBD,APP,IL17RA,IL13RA1,IRAK1
classical	BP	GO:0042116	macrophage activation	14	47	501	4589	0.000402154	0.0115408	3.53093	[1.7-6.8]	ZC3H12A,JUN,SLC11A1,TLR2,CD74,HAVCR2,SYK,THBS1,ITGAM,CCL3,GRN,LDLR,CD93,APP
classical	BP	GO:0048762	mesenchymal cell differentiation	16	56	501	4589	0.000267773	0.00830508	3.3374	[1.7-6.1]	RTN4,IL1B,HES1,RBPJ,DAB2,SDCBP,GLIPR2,TGFBR1,NOTCH1,CORO1C,RGCC,HIF1A,DDX5,SEMA6B,TGFB1,DDX17
classical	BP	GO:0010035	response to inorganic substance	41	179	501	4589	3.44476e-06	0.000198418	2.55048	[1.7-3.7]	ZC3H12A,JUN,TXNIP,S100A8,PPP1R15B,CAPN2,ID2,CYP1B1,NFE2L2,CFLAR,GPX1,CD14,DUSP1,RACK1,FOXO3,TNFAIP3,CD36,NDRG1,ANXA1,KLF4,TXN,HSPA5,PPIF,P2RX4,ALOX5AP,STK24,HIF1A,FOS,THBS1,AQP9,IQGAP1,KDM6B,NPC1,EEF2,ICAM1,JUND,FOSB,PRNP,APP,ATF4,TSPO
classical	CC	GO:0000323	lytic vacuole	60	281	501	4589	1.33494e-07	1.10979e-05	2.37999	[1.7-3.2]	LAPTM5,RNF19B,MNDA,CREG1,NCF2,CAPN2,IL1B,CXCR4,GCA,SLC11A1,ARL8B,HPSE,DAB2,VCAN,CD74,GM2A,SQSTM1,HLA-DRA,HLA-DRB1,HLA-DQB1,HLA-DMB,HLA-DMA,TNFAIP3,HEBP2,IGF2R,LAT2,BRI3,CTSB,ATP6V1B2,RB1CC1,ATP6V1H,SDCBP,ANXA1,SRGN,ADAM8,CTSD,STX3,AHNAK,PLBD1,MGST1,CD63,LRP1,LYZ,GLIPR1,CKAP4,P2RX4,RNASE6,ANXA2,HEXA,CTSH,ANPEP,LITAF,GRN,SPAG9,NPC1,LDLR,FPR1,CTSA,ADA2,AP1S2
classical	CC	GO:0005764	lysosome	60	281	501	4589	1.33494e-07	1.10979e-05	2.37999	[1.7-3.2]	LAPTM5,RNF19B,MNDA,CREG1,NCF2,CAPN2,IL1B,CXCR4,GCA,SLC11A1,ARL8B,HPSE,DAB2,VCAN,CD74,GM2A,SQSTM1,HLA-DRA,HLA-DRB1,HLA-DQB1,HLA-DMB,HLA-DMA,TNFAIP3,HEBP2,IGF2R,LAT2,BRI3,CTSB,ATP6V1B2,RB1CC1,ATP6V1H,SDCBP,ANXA1,SRGN,ADAM8,CTSD,STX3,AHNAK,PLBD1,MGST1,CD63,LRP1,LYZ,GLIPR1,CKAP4,P2RX4,RNASE6,ANXA2,HEXA,CTSH,ANPEP,LITAF,GRN,SPAG9,NPC1,LDLR,FPR1,CTSA,ADA2,AP1S2
classical	BP	GO:0032270	positive regulation of cellular protein metabolic process	102	525	501	4589	9.20384e-10	2.03342e-07	2.21443	[1.7-2.8]	PTAFR,RNF19B,ZC3H12A,PLK3,JUN,RPL5,S100A9,S100A12,S100A8,IL6R,ARHGEF2,LMNA,FAM129A,PPP1R15B,NLRP3,CCDC88A,IL1B,IL1RN,MAP3K2,CXCR4,TANK,MAP3K20,NFE2L2,CFLAR,SLC11A1,IRAK2,CCR1,PROK2,HES1,FBXL5,EREG,FNIP2,RAPGEF2,ACSL1,DAB2,IL6ST,FNIP1,CD74,HAVCR2,SQSTM1,RACK1,NQO2,JARID2,HSPA1A,HSPA1B,CDKN1A,VEGFA,TNFAIP3,RAC1,CD36,PRKAG2,RB1CC1,SDCBP,ASPH,PABPC1,TRIB1,GLIPR2,SYK,TGFBR1,KLF4,TXN,HSPA5,NOTCH1,VIM,M…
classical	BP	GO:0016032	viral process	81	401	501	4589	1.04073e-08	1.35362e-06	2.27042	[1.7-3]	RPL22,ZC3H12A,RPS8,JUN,RPL5,IVNS1ABP,PCBP1,RPL31,RANBP2,CXCR4,TANK,NFE2L2,CFLAR,RPL37A,SP100,RPL32,RPL29,PLSCR1,PTX3,RPL35A,RPL9,CXCL8,EIF4E,RPL34,RPS3A,RPL37,IL6ST,CD74,RACK1,DEK,HSPA1A,HSPA1B,HLA-DRA,HMGA1,IGF2R,RAC1,CLEC5A,CTSB,BNIP3L,ATP6V1H,RPL7,PABPC1,HNRNPK,SYK,FCN1,NOTCH1,VIM,RPS24,RPLP2,RPS13,KIAA1551,ITGA5,RPL6,RPLP0,NFKBIA,ANXA2,RPLP1,RPS17,ANPEP,IQGAP1,FURIN,RPL13,CCL2,CCL3,RPL23,RPL1…
classical	BP	GO:1903510	mucopolysaccharide metabolic process	10	30	501	4589	0.00103599	0.0251258	4.14087	[1.7-9.3]	IL1B,ST3GAL6,NFKB1,VCAN,DSE,CSGALNACT2,CD44,HEXA,CHSY1,TGFB1
classical	CC	GO:0031226	intrinsic component of plasma membrane	61	288	501	4589	1.42572e-07	1.17316e-05	2.35742	[1.7-3.2]	PTAFR,LAPTM5,CSF3R,IL6R,SELL,NCF2,SLC20A1,SLC11A1,CCR1,PLSCR1,IL1RAP,EREG,SGMS2,TLR2,RAPGEF2,EMB,IL6ST,CD14,HLA-DRA,IGF2R,CD36,CLEC5A,SDCBP,S1PR3,TGFBR1,ABCA1,SGMS1,ENTPD1,ADAM8,CD44,CD82,SORL1,CD163,SLC2A3,OLR1,SLC38A2,GPR84,ITGA5,CD63,LRP1,ATP2B1,P2RX4,GPR183,PTGER2,SLC12A6,AQP9,IGSF6,ITGAM,ITGAX,SLC16A6,NPC1,SEMA6B,ICAM1,LDLR,FCAR,PRNP,THBD,APP,IL17RA,IL13RA1,IRAK1
classical	CC	GO:0042611	MHC protein complex	7	18	501	4589	0.00217597	0.0446488	5.24865	[1.7-14.9]	CD74,HLA-A,HLA-DRA,HLA-DRB1,HLA-DQB1,HLA-DMB,HLA-DMA
classical	BP	GO:0007405	neuroblast proliferation	7	18	501	4589	0.0021875	0.044785	5.24865	[1.7-14.9]	ARHGEF2,VEGFA,SMARCD3,NOTCH1,HIF1A,NUMB,TGFB1
classical	BP	GO:1903078	positive regulation of protein localization to plasma membrane	7	18	501	4589	0.00218816	0.044785	5.24865	[1.7-14.9]	ACSL3,SQSTM1,RACK1,STX3,LRP1,LGALS3,PRNP
classical	BP	GO:0072577	endothelial cell apoptotic process	7	18	501	4589	0.00219743	0.0449178	5.24865	[1.7-14.9]	NFE2L2,FOXO3,TNFAIP3,RGCC,THBS1,CCL2,ICAM1
classical	CC	GO:0044433	cytoplasmic vesicle part	109	570	501	4589	5.51913e-10	1.34867e-07	2.18723	[1.7-2.8]	AGTRAP,PTAFR,SEC22B,S100A9,S100A12,S100A8,MNDA,FCGR2A,CREG1,SELL,QPCT,RHOQ,GCA,SLC11A1,ARL8B,IRAK2,SH3BP5,PTX3,BST1,EREG,ANTXR2,HPSE,NFKB1,UBE2D3,TLR2,DAB2,IQGAP2,LHFPL2,ZFYVE16,CD14,CD74,GM2A,SERPINB1,F13A1,KIF13A,HLA-A,HSPA1A,HSPA1B,HLA-DRA,HLA-DRB1,HLA-DQB1,HLA-DMB,HLA-DMA,VEGFA,CD109,HEBP2,IGF2R,RAC1,CD36,BRI3,CLEC5A,CTSB,SDCBP,NDRG1,ANXA1,FCN1,SRGN,ADAM8,CTSD,CD44,MPEG1,STX3,FERMT3,GSTP1,SOR…
classical	BP	GO:0010001	glial cell differentiation	17	61	501	4589	0.00024018	0.00756568	3.2267	[1.7-5.8]	S100A8,ID2,IL1B,CXCR4,HES1,TLR2,IL6ST,NDRG1,NOTCH1,VIM,GSTP1,LRP1,GRN,LDLR,TGFB1,APP,OLIG1
classical	BP	GO:0050708	regulation of protein secretion	33	139	501	4589	1.45593e-05	0.000700932	2.6481	[1.7-4]	ZC3H12A,NLRP3,IL1B,PER2,IL1RAP,TLR2,CD14,HAVCR2,SERPINB1,TNFAIP3,RAC1,CLEC5A,ANXA1,SYK,FCN1,SRGN,ADAM8,CRTAM,GAPDH,CLEC4E,LRP1,ERP29,HCAR2,RGCC,IRS2,HIF1A,CCL3,MBP,MIDN,TGFB1,NLRP12,IL17RA,XBP1
classical	BP	GO:0001837	epithelial to mesenchymal transition	13	43	501	4589	0.000551184	0.0151698	3.60183	[1.7-7.2]	RTN4,IL1B,RBPJ,DAB2,SDCBP,GLIPR2,TGFBR1,NOTCH1,RGCC,HIF1A,DDX5,TGFB1,DDX17
classical	BP	GO:1903532	positive regulation of secretion by cell	28	114	501	4589	3.39679e-05	0.00145314	2.75384	[1.7-4.3]	PTAFR,NLRP3,IL1B,IL1RAP,TLR2,CD14,HAVCR2,RAC1,CLEC5A,SDCBP,SYK,FCN1,ADAM8,CRTAM,GAPDH,CLEC4E,LRP1,HCAR2,RGCC,IRS2,HIF1A,ITGAM,CCL3,MBP,TGFB1,NLRP12,IL17RA,XBP1
classical	BP	GO:1902533	positive regulation of intracellular signal transduction	75	368	501	4589	2.6686e-08	2.83153e-06	2.27979	[1.7-3]	SFPQ,ZC3H12A,JUN,MCL1,S100A9,S100A12,S100A8,IL6R,CYP1B1,RTN4,SLC20A1,IL1B,IL1RN,MAP3K2,CXCR4,MAP3K20,CFLAR,IRAK2,CCR1,GPX1,PROK2,HES1,EREG,HPSE,TLR2,RAPGEF2,IL6ST,CXXC5,CD14,CD74,HAVCR2,RACK1,NQO2,HSPA1A,HSPA1B,VEGFA,RAC1,CD36,RB1CC1,SDCBP,GLIPR2,SYK,TGFBR1,TXN,NOTCH1,MAP3K8,ADAM8,CD44,ZNF385A,LRP1,DUSP6,ERP29,P2RX4,GPR183,IRS2,THBS1,IQGAP1,LITAF,CCL2,CCL3,CCL3L3,RPL23,SPAG9,DDX5,ROCK1,GADD45B,TN…
classical	BP	GO:0061900	glial cell activation	9	26	501	4589	0.00135783	0.031479	4.37849	[1.7-10.5]	JUN,IL1B,TLR2,LRP1,ITGAM,CCL3,GRN,LDLR,APP
classical	BP	GO:0006984	ER-nucleus signaling pathway	9	26	501	4589	0.00136218	0.031479	4.37849	[1.7-10.5]	PPP1R15B,NFE2L2,CXCL8,INSIG1,HSPA5,CCL2,PPP1R15A,XBP1,ATF4
classical	BP	GO:0045123	cellular extravasation	9	26	501	4589	0.00136535	0.031479	4.37849	[1.7-10.5]	PTAFR,SELL,BST1,ADAM8,JAML,CCL2,ROCK1,ICAM1,PLCB1
classical	BP	GO:0097190	apoptotic signaling pathway	55	256	501	4589	3.66918e-07	2.5729e-05	2.3841	[1.7-3.3]	SFPQ,JUN,MCL1,S100A9,S100A8,IL6R,ARHGEF2,LMNA,IVNS1ABP,CYP1B1,IL1B,NFE2L2,CFLAR,SP100,GPX1,FNIP2,CD14,CD74,RACK1,HSPA1A,HSPA1B,CDKN1A,FOXO3,TNFAIP3,YWHAG,BNIP3L,RB1CC1,HNRNPK,TGFBR1,SGMS1,SRGN,PPIF,ITPRIP,CD44,GSTP1,YBX3,ZNF385A,ERP29,P2RX4,TPT1,STK24,LGALS3,HIF1A,MOAP1,THBS1,CTSH,TNFRSF12A,ITGAM,DDX5,ICAM1,TGFB1,PPP1R15A,CEBPB,XBP1,ATF4
classical	BP	GO:0006928	movement of cell or subcellular component	105	547	501	4589	1.00593e-09	2.09737e-07	2.18674	[1.7-2.8]	PTAFR,SFPQ,CSF3R,ZC3H12A,JUN,S100A9,S100A12,S100A8,IL6R,ARHGEF2,LMNA,SELL,ABL2,CYP1B1,RTN4,CCDC88A,IL1B,IL1RN,CXCR4,NFE2L2,SP100,ARL8B,CCR1,GPX1,HES1,BST1,CXCL8,CXCL2,EREG,RAPGEF2,DAB2,EMB,CD74,DUSP1,RACK1,PHACTR1,KIF13A,TREM1,VEGFA,FOXO3,SGK1,TNFAIP3,RAC1,DPYSL2,SDCBP,TRIB1,GLIPR2,ANXA1,SYK,TGFBR1,KLF4,HSPA5,NOTCH1,VIM,SHTN1,ADAM8,PHLDA2,CD44,FERMT3,GSTP1,JAML,SORL1,OLR1,ITGA5,CD63,LRP1,BTG1,COR…
classical	BP	GO:0045595	regulation of cell differentiation	105	547	501	4589	1.01435e-09	2.09737e-07	2.18674	[1.7-2.8]	CSF3R,ZC3H12A,JUN,S100A10,S100A9,IL6R,ARHGEF2,ABL2,CAPN2,NLRP3,ID2,RTN4,CCDC88A,IL1B,CXCR4,NFE2L2,CFLAR,PER2,BHLHE40,CCR1,HES1,RBPJ,EREG,EIF4E,NFKB1,TLR2,RAPGEF2,DAB2,IL6ST,FNIP1,H2AFY,CD74,PHACTR1,HSPA1A,HSPA1B,VEGFA,CD109,FOXO3,RAC1,PURB,YWHAG,CD36,SMARCD3,INSIG1,DPYSL2,SDCBP,KLF10,TRIB1,GLIPR2,ANXA1,S1PR3,SYK,TGFBR1,ABCA1,KLF4,HSPA5,NOTCH1,VIM,ZMIZ1,SHTN1,ADAM8,SORL1,ZNF385A,LRP1,BTG1,CORO1C,P…
classical	MF	GO:0038024	cargo receptor activity	8	22	501	4589	0.0017502	0.03719	4.71953	[1.7-12.1]	DAB2,CD36,ABCA1,SORL1,CD163,LRP1,ITGAM,LDLR
classical	BP	GO:0007613	memory	8	22	501	4589	0.00176027	0.0373549	4.71953	[1.7-12.1]	NQO2,ATXN1,SGK1,ITGA5,LDLR,PRNP,PLCB1,CEBPB
classical	BP	GO:0022407	regulation of cell-cell adhesion	36	155	501	4589	1.0001e-05	0.000513683	2.58142	[1.7-3.8]	PTAFR,ZC3H12A,IL6R,NLRP3,IL1B,IL1RN,HES1,IL6ST,CD74,HAVCR2,HLA-DMB,VEGFA,RAC1,ANXA1,SYK,KLF4,MAP3K8,ZMIZ1,ADAM8,CD44,FERMT3,RGCC,PNP,LGALS3,CCL2,MBP,TNFSF14,ICAM1,TGFB1,MYADM,LILRB4,PRNP,CEBPB,RUNX1,XBP1,IRAK1
classical	BP	GO:0009607	response to biotic stimulus	72	352	501	4589	4.43542e-08	4.20791e-06	2.28198	[1.7-3]	PTAFR,ZC3H12A,JUN,IFI44L,IFI44,TXNIP,S100A9,S100A12,S100A8,IL6R,IVNS1ABP,PPP1R15B,CAPN2,NLRP3,IL1B,IL1RN,CXCR4,CFLAR,SLC11A1,IRAK2,GPX1,PLSCR1,PTX3,RBPJ,CXCL8,CXCL2,NFKB1,TLR2,CD14,HAVCR2,LY86,HMGA1,TNFAIP3,CD36,TRIM56,BNIP3L,TRIB1,SYK,ABCA1,HSPA5,NOTCH1,VIM,SGMS1,MPEG1,GSTP1,CRTAM,GAPDH,CLEC4E,MGST1,LYZ,TPT1,RNASE6,NFKBIA,PTGER2,FOS,C15orf48,LITAF,CCL2,CCL3,GRN,ICAM1,JUND,ZFP36,TGFB1,THBD,CEBPB,…
classical	BP	GO:0044403	symbiont process	83	416	501	4589	1.20972e-08	1.47806e-06	2.23854	[1.7-2.9]	RPL22,ZC3H12A,RPS8,JUN,RPL5,IVNS1ABP,PCBP1,RPL31,RANBP2,CXCR4,TANK,NFE2L2,CFLAR,RPL37A,SP100,RPL32,GPX1,RPL29,PLSCR1,PTX3,RPL35A,RPL9,CXCL8,EIF4E,RPL34,RPS3A,RPL37,IL6ST,CD74,RACK1,DEK,HSPA1A,HSPA1B,HLA-DRA,HMGA1,IGF2R,RAC1,CLEC5A,CTSB,BNIP3L,ATP6V1H,RPL7,PABPC1,HNRNPK,SYK,FCN1,NOTCH1,VIM,RPS24,RPLP2,RPS13,GAPDH,KIAA1551,ITGA5,RPL6,RPLP0,NFKBIA,ANXA2,RPLP1,RPS17,ANPEP,IQGAP1,FURIN,RPL13,CCL2,CCL3…
classical	BP	GO:0002366	leukocyte activation involved in immune response	74	364	501	4589	3.65514e-08	3.69763e-06	2.26925	[1.7-3]	PTAFR,ZC3H12A,S100A9,S100A12,S100A8,MNDA,FCGR2A,CREG1,SELL,NLRP3,QPCT,GCA,SLC11A1,PTX3,BST1,HPSE,NFKB1,TLR2,IQGAP2,CD14,GM2A,HAVCR2,SERPINB1,HSPA1A,HSPA1B,HLA-DMB,HEBP2,IGF2R,RAC1,LAT2,CD36,BRI3,CLEC5A,CTSB,SDCBP,ANXA1,SYK,FCN1,ADAM8,CTSD,CD44,GSTP1,SLC2A3,CLEC4E,OLR1,MGST1,GPR84,CD63,LYZ,GLIPR1,CKAP4,GPR183,PNP,LGALS3,ANXA2,PKM,CTSH,ANPEP,IQGAP1,ITGAM,ITGAX,CRISPLD2,CCL3,GRN,ROCK1,EEF2,ICAM1,TGF…
classical	BP	GO:0050767	regulation of neurogenesis	47	214	501	4589	2.16749e-06	0.000129953	2.42987	[1.7-3.4]	S100A9,ARHGEF2,ABL2,ID2,RTN4,CCDC88A,IL1B,CXCR4,NFE2L2,CFLAR,PER2,BHLHE40,HES1,EIF4E,TLR2,RAPGEF2,IL6ST,PHACTR1,VEGFA,FOXO3,YWHAG,SMARCD3,DPYSL2,KLF4,HSPA5,NOTCH1,VIM,SHTN1,SORL1,LRP1,P2RX4,STK24,GPR183,HIF1A,NUMB,MAPK6,IQGAP1,TNFRSF12A,CCL3,GRN,SPAG9,ROCK1,SEMA6B,LDLR,TGFB1,APP,TSPO
classical	BP	GO:1903039	positive regulation of leukocyte cell-cell adhesion	25	100	501	4589	6.5272e-05	0.00261867	2.80932	[1.7-4.5]	PTAFR,IL6R,NLRP3,IL1B,HES1,IL6ST,CD74,HAVCR2,HLA-DMB,RAC1,ANXA1,SYK,MAP3K8,ZMIZ1,ADAM8,CD44,PNP,CCL2,TNFSF14,ICAM1,TGFB1,LILRB4,RUNX1,XBP1,IRAK1
classical	BP	GO:0050793	regulation of developmental process	138	761	501	4589	7.51811e-11	2.57983e-08	2.114	[1.7-2.6]	CSF3R,ZC3H12A,JUN,S100A10,S100A9,IL6R,ARHGEF2,LMNA,ABL2,CAPN2,NLRP3,ID2,CDC42EP3,CYP1B1,RHOQ,RTN4,CCDC88A,HK2,IL1B,IL1RN,CXCR4,NFE2L2,CFLAR,SP100,PER2,BHLHE40,CCR1,GPX1,PROK2,IL1RAP,HES1,RBPJ,CXCL8,EREG,HPSE,EIF4E,NFKB1,TLR2,RAPGEF2,BASP1,DAB2,IL6ST,FNIP1,H2AFY,CD74,HAVCR2,RACK1,PHACTR1,JARID2,HSPA1A,HSPA1B,HMGA1,CDKN1A,VEGFA,CD109,FOXO3,TNFAIP3,RAC1,PURB,YWHAG,CD36,SMARCD3,INSIG1,DPYSL2,SDCBP,KL…
classical	BP	GO:0051960	regulation of nervous system development	49	225	501	4589	1.75788e-06	0.000107799	2.40887	[1.7-3.4]	S100A9,ARHGEF2,ABL2,ID2,RTN4,CCDC88A,IL1B,CXCR4,NFE2L2,CFLAR,PER2,BHLHE40,IL1RAP,HES1,EIF4E,TLR2,RAPGEF2,IL6ST,PHACTR1,VEGFA,FOXO3,YWHAG,SMARCD3,DPYSL2,KLF4,HSPA5,NOTCH1,VIM,SHTN1,SORL1,LRP1,P2RX4,STK24,GPR183,HIF1A,NUMB,MAPK6,IQGAP1,TNFRSF12A,ITGAX,CCL3,GRN,SPAG9,ROCK1,SEMA6B,LDLR,TGFB1,APP,TSPO
classical	BP	GO:0014074	response to purine-containing compound	16	57	501	4589	0.000336103	0.00991833	3.25474	[1.7-6]	PTAFR,JUN,IL1B,RAPGEF2,DUSP1,AHR,HSPA5,SSH1,P2RX4,ZFP36L1,FOS,AQP9,JUND,FOSB,THBD,APP
classical	BP	GO:1901216	positive regulation of neuron death	12	39	501	4589	0.000748594	0.0193173	3.68931	[1.7-7.6]	JUN,MCL1,CAPN2,NQO2,FOXO3,SSH1,FOS,ITGAM,CCL3,GRN,PRNP,ATF4
classical	BP	GO:0042127	regulation of cell proliferation	91	467	501	4589	7.49274e-09	1.04175e-06	2.1906	[1.7-2.8]	PTAFR,JUN,TXNIP,IL6R,ARHGEF2,LMNA,ETV3,MNDA,ABL2,MDM4,ID2,CYP1B1,RTN4,CCDC88A,IL1B,CFLAR,PER2,GPX1,PROK2,HES1,BST1,RBPJ,CXCL8,EREG,HPSE,TLR2,RAPGEF2,IL6ST,CD74,HAVCR2,DUSP1,NQO2,JARID2,HSPA1A,HSPA1B,HLA-DMB,HMGA1,CDKN1A,VEGFA,CD109,FOXO3,SGK1,TNFAIP3,AHR,SMARCD3,SDCBP,ASPH,KLF10,TRIB1,NDRG1,ANXA1,S1PR3,SYK,TGFBR1,KLF4,NOTCH1,ZMIZ1,PHLDA2,STX3,GSTP1,JAML,BTG1,RGCC,GPR183,IRS2,PNP,NFKBIA,PTGER2,LGA…
classical	BP	GO:0048646	anatomical structure formation involved in morphogenesis	61	293	501	4589	2.65146e-07	1.96159e-05	2.30368	[1.7-3.1]	CSF3R,ZC3H12A,JUN,CAPN2,CYP1B1,RTN4,HK2,IL1B,CXCR4,NFE2L2,CFLAR,SP100,GPX1,PROK2,HES1,RBPJ,CXCL8,EREG,HPSE,TLR2,TGFBI,VEGFA,CD109,TNFAIP3,CD36,SMARCD3,ANXA1,AGTPBP1,SYK,TGFBR1,KLF4,NOTCH1,ADAM8,ZNF385A,ITGA5,BTG1,ELK3,RGCC,HIF1A,ACTN1,TNFAIP2,SLC12A6,THBS1,ANXA2,PKM,CTSH,ANPEP,TNFRSF12A,ITGAX,KDM6B,CCL2,GRN,ROCK1,RFX2,TNFSF14,TGFB1,MBOAT7,MAFB,RUNX1,ETS2,XBP1
classical	CC	GO:0005773	vacuole	64	310	501	4589	1.81831e-07	1.4167e-05	2.28675	[1.7-3.1]	LAPTM5,RNF19B,MNDA,CREG1,NCF2,CAPN2,IL1B,CXCR4,GCA,SLC11A1,ARL8B,HPSE,DAB2,VCAN,CD74,GM2A,SQSTM1,HLA-DRA,HLA-DRB1,HLA-DQB1,HLA-DMB,HLA-DMA,TNFAIP3,HEBP2,IGF2R,LAT2,BRI3,ATP6V1F,CTSB,ATP6V1B2,RB1CC1,ATP6V1H,SDCBP,ANXA1,SRGN,ADAM8,CTSD,STX3,AHNAK,PLBD1,MGST1,CD63,LRP1,LYZ,GLIPR1,CKAP4,P2RX4,RNASE6,ANXA2,HEXA,CTSH,ANPEP,LITAF,MAP1LC3B,GRN,SPAG9,VMP1,NPC1,LDLR,FPR1,THBD,CTSA,ADA2,AP1S2
classical	MF	GO:0030545	receptor regulator activity	17	62	501	4589	0.000295275	0.00901931	3.15434	[1.7-5.7]	IL6R,IL1B,IL1RN,CXCL8,CXCL2,EREG,VEGFA,LGALS3,CCL2,CCL3,CCL3L3,GRN,SEMA6B,TNFSF14,TGFB1,APP,ADA2
classical	BP	GO:0051962	positive regulation of nervous system development	31	131	501	4589	2.84812e-05	0.00125504	2.62961	[1.7-4]	S100A9,ARHGEF2,ABL2,ID2,IL1B,CXCR4,NFE2L2,CFLAR,IL1RAP,HES1,TLR2,RAPGEF2,IL6ST,VEGFA,SMARCD3,HSPA5,NOTCH1,SHTN1,LRP1,P2RX4,HIF1A,NUMB,MAPK6,IQGAP1,TNFRSF12A,ITGAX,CCL3,GRN,SPAG9,TGFB1,TSPO
classical	BP	GO:0033002	muscle cell proliferation	18	67	501	4589	0.000265701	0.0082567	3.07066	[1.7-5.4]	PTAFR,JUN,IL6R,ID2,CFLAR,RBPJ,EREG,NQO2,JARID2,CDKN1A,TNFAIP3,TRIB1,TGFBR1,KLF4,NOTCH1,GSTP1,THBS1,IRAK1
classical	BP	GO:0032612	interleukin-1 production	15	53	501	4589	0.000464476	0.0130506	3.28846	[1.7-6.2]	ZC3H12A,MNDA,NLRP3,IL1B,HAVCR2,SERPINB1,TNFAIP3,CD36,ANXA1,S1PR3,ABCA1,GSTP1,CCL3,NLRP12,APP
classical	BP	GO:0042221	response to chemical	212	1300	501	4589	2.70576e-12	1.94196e-09	2.02239	[1.7-2.5]	AGTRAP,PTAFR,LAPTM5,SFPQ,CSF3R,ZC3H12A,PLK3,JUN,TXNIP,MCL1,S100A10,S100A9,S100A12,S100A8,IL6R,ARHGEF2,LMNA,ETV3,MNDA,ABL2,NCF2,PPP1R15B,MDM4,CAPN2,NLRP3,ID2,LPIN1,CYP1B1,RHOQ,HK2,ARID5A,RANBP2,IL1B,IL1RN,CXCR4,TANK,NFE2L2,CFLAR,SLC11A1,ACSL3,SP100,PER2,IRAK2,CCR1,GPX1,PROK2,ST3GAL6,PLSCR1,TIPARP,IL1RAP,HES1,BST1,RBPJ,CXCL8,CXCL2,EREG,EIF4E,NFKB1,UBE2D3,TET2,TLR2,RAPGEF2,ACSL1,DAB2,EMB,IL6ST,ZFYVE…
classical	BP	GO:0044092	negative regulation of molecular function	72	359	501	4589	1.01174e-07	8.67941e-06	2.22225	[1.7-2.9]	ZC3H12A,JUN,RPL5,TXNIP,NLRP3,ID2,CYP1B1,IL1B,CFLAR,SP100,PER2,BHLHE40,IRAK2,SH3BP5,GPX1,CSTA,PTX3,NFKB1,FNIP2,DAB2,NAIP,IQGAP2,CAST,FNIP1,H2AFY,HAVCR2,DUSP1,RACK1,SERPINB1,PHACTR1,CDKN1A,VEGFA,CD109,TNFAIP3,YWHAG,PRKAG2,DNAJB6,TRIB1,ANXA1,KLF4,HSPA5,NOTCH1,PPIF,ITPRIP,CD44,GSTP1,SORL1,APLP2,GAPDH,DUSP6,CORO1C,IRS2,NFKBIA,LGALS3,THBS1,ANXA2,IQGAP1,FURIN,RPL23,ROCK1,SERPINB2,SERPINB8,MIDN,GADD45B,T…
classical	BP	GO:0051247	positive regulation of protein metabolic process	107	572	501	4589	3.08374e-09	5.18069e-07	2.11551	[1.7-2.7]	PTAFR,RNF19B,ZC3H12A,PLK3,JUN,RPL5,SEC22B,S100A9,S100A12,S100A8,IL6R,ARHGEF2,LMNA,SOAT1,FAM129A,PPP1R15B,NLRP3,CCDC88A,IL1B,IL1RN,MAP3K2,CXCR4,TANK,MAP3K20,NFE2L2,CFLAR,SLC11A1,IRAK2,CCR1,PROK2,TIPARP,HES1,FBXL5,EREG,FNIP2,RAPGEF2,ACSL1,DAB2,IL6ST,FNIP1,CD74,HAVCR2,SQSTM1,RACK1,NQO2,JARID2,HSPA1A,HSPA1B,CDKN1A,VEGFA,TNFAIP3,RAC1,CD36,PRKAG2,RB1CC1,SDCBP,ASPH,PABPC1,TRIB1,GLIPR2,HNRNPK,SYK,TGFBR1,…
classical	CC	GO:0030667	secretory granule membrane	34	148	501	4589	2.25992e-05	0.00103545	2.53725	[1.7-3.8]	PTAFR,FCGR2A,SELL,SLC11A1,BST1,TLR2,IQGAP2,LHFPL2,CD14,CD109,IGF2R,RAC1,CD36,BRI3,CLEC5A,ADAM8,CD44,STX3,APLP2,SLC2A3,OLR1,MGST1,GPR84,CD63,GLIPR1,CKAP4,LGALS3,ANPEP,IQGAP1,ITGAM,ITGAX,FPR1,FCAR,CD93
classical	BP	GO:0070848	response to growth factor	45	207	501	4589	5.07964e-06	0.000282498	2.39089	[1.7-3.4]	JUN,IL1B,CFLAR,HES1,RBPJ,CXCL8,UBE2D3,RAPGEF2,DAB2,ZFYVE16,HNRNPH1,RACK1,HSPA1A,VEGFA,CD109,FOXO3,PTPN12,SDCBP,ANXA1,TGFBR1,KLF4,HSPA5,NOTCH1,CD44,GSTP1,SORL1,ITGA5,CD63,USP15,DUSP6,PXN,HIF1A,ZFP36L1,FOS,THBS1,IQGAP1,FURIN,CCL2,DDX5,TGIF1,ROCK1,EEF2,ZFP36,TGFB1,APP
classical	MF	GO:0048018	receptor ligand activity	16	58	501	4589	0.000410999	0.011732	3.17661	[1.7-5.8]	IL6R,IL1B,IL1RN,CXCL8,CXCL2,EREG,VEGFA,LGALS3,CCL2,CCL3,CCL3L3,GRN,SEMA6B,TNFSF14,TGFB1,ADA2
classical	BP	GO:1903708	positive regulation of hemopoiesis	22	87	501	4589	0.00014957	0.00512671	2.84173	[1.7-4.7]	JUN,NLRP3,ID2,CCR1,CD74,HSPA1A,HSPA1B,FOXO3,KLF10,TRIB1,ANXA1,SYK,ZMIZ1,ADAM8,PNP,HIF1A,ZFP36L1,FOS,TGFB1,LILRB4,RUNX1,XBP1
classical	BP	GO:0050896	response to stimulus	333	2360	501	4589	2.76859e-12	1.94196e-09	2.01507	[1.7-2.5]	AGTRAP,PTAFR,LAPTM5,RNF19B,SFPQ,CSF3R,ZC3H12A,PLK3,JUN,IFI44L,IFI44,RPL5,TXNIP,MCL1,S100A10,S100A9,S100A12,S100A8,IL6R,ARHGEF2,LMNA,ETV3,MNDA,FCGR2A,CREG1,SELL,ABL2,NCF2,FAM129A,IVNS1ABP,PPP1R15B,MDM4,CAPN2,NLRP3,ID2,LPIN1,QPCT,CDC42EP3,CYP1B1,RHOQ,RTN4,CCDC88A,PLEK,HK2,ARID5A,RANBP2,SLC20A1,IL1B,IL1RN,MAP3K2,CXCR4,TANK,GCA,MAP3K20,NFE2L2,NABP1,CFLAR,SLC11A1,ACSL3,SP100,PER2,BHLHE40,IRAK2,SH3BP5,…
classical	BP	GO:0009605	response to external stimulus	129	716	501	4589	6.07432e-10	1.41981e-07	2.06786	[1.6-2.6]	PTAFR,CSF3R,ZC3H12A,JUN,IFI44L,IFI44,TXNIP,S100A9,S100A12,S100A8,IL6R,IVNS1ABP,CAPN2,NLRP3,ID2,PLEK,IL1B,IL1RN,MAP3K2,CXCR4,NFE2L2,CFLAR,SLC11A1,ACSL3,PER2,BHLHE40,IRAK2,CCR1,GPX1,PROK2,PLSCR1,PTX3,BST1,RBPJ,CXCL8,CXCL2,HPSE,NFKB1,TLR2,ACSL1,EMB,IL6ST,FNIP1,CD14,CD74,HAVCR2,DUSP1,LY86,HMGA1,CDKN1A,VEGFA,CD109,FOXO3,TNFAIP3,RAC1,UPP1,CD36,TRIM56,BNIP3L,DPYSL2,KLF10,TRIB1,ANXA1,SYK,ABCA1,KLF4,HSPA5…
classical	BP	GO:0032623	interleukin-2 production	10	31	501	4589	0.00137355	0.031479	3.94201	[1.6-8.8]	IL1B,SLC11A1,IL1RAP,HAVCR2,TNFAIP3,ANXA1,PNP,ZFP36,PRNP,RUNX1
classical	BP	GO:0045445	myoblast differentiation	10	31	501	4589	0.00137446	0.031479	3.94201	[1.6-8.8]	MBNL1,RBPJ,NOTCH1,BTG1,ZFP36L1,DDX5,TNFSF14,TGFB1,PLCB1,DDX17
classical	BP	GO:0035295	tube development	56	269	501	4589	1.18892e-06	7.51956e-05	2.28887	[1.6-3.1]	ZC3H12A,JUN,ID2,CYP1B1,HK2,IL1B,CXCR4,NFE2L2,SP100,GPX1,PROK2,TIPARP,HES1,RBPJ,CXCL8,EREG,HPSE,EIF4E,RAPGEF2,BASP1,TGFBI,CDKN1A,VEGFA,TNFAIP3,QKI,ANXA1,SYK,TGFBR1,KLF4,NOTCH1,ZMIZ1,ADAM8,ITGA5,LRP1,BTG1,ELK3,RGCC,HIF1A,ZFP36L1,TNFAIP2,SLC12A6,THBS1,ANXA2,PKM,CTSH,ANPEP,TNFRSF12A,ITGAX,CRISPLD2,CCL2,GRN,ROCK1,LDLR,TGFB1,RUNX1,XBP1
classical	BP	GO:0043207	response to external biotic stimulus	68	338	501	4589	2.05395e-07	1.56995e-05	2.2202	[1.6-3]	PTAFR,ZC3H12A,JUN,IFI44L,IFI44,S100A9,S100A12,S100A8,IL6R,IVNS1ABP,CAPN2,NLRP3,IL1B,IL1RN,CXCR4,CFLAR,SLC11A1,IRAK2,GPX1,PLSCR1,PTX3,RBPJ,CXCL8,CXCL2,NFKB1,TLR2,CD14,HAVCR2,LY86,HMGA1,TNFAIP3,CD36,TRIM56,BNIP3L,TRIB1,SYK,ABCA1,NOTCH1,VIM,SGMS1,MPEG1,GSTP1,GAPDH,CLEC4E,MGST1,LYZ,TPT1,RNASE6,NFKBIA,PTGER2,FOS,C15orf48,LITAF,CCL2,CCL3,GRN,ICAM1,JUND,ZFP36,TGFB1,THBD,CEBPB,IL17RA,XBP1,DDX17,TSPO,RPL3…
classical	BP	GO:0051707	response to other organism	68	338	501	4589	2.05395e-07	1.56995e-05	2.2202	[1.6-3]	PTAFR,ZC3H12A,JUN,IFI44L,IFI44,S100A9,S100A12,S100A8,IL6R,IVNS1ABP,CAPN2,NLRP3,IL1B,IL1RN,CXCR4,CFLAR,SLC11A1,IRAK2,GPX1,PLSCR1,PTX3,RBPJ,CXCL8,CXCL2,NFKB1,TLR2,CD14,HAVCR2,LY86,HMGA1,TNFAIP3,CD36,TRIM56,BNIP3L,TRIB1,SYK,ABCA1,NOTCH1,VIM,SGMS1,MPEG1,GSTP1,GAPDH,CLEC4E,MGST1,LYZ,TPT1,RNASE6,NFKBIA,PTGER2,FOS,C15orf48,LITAF,CCL2,CCL3,GRN,ICAM1,JUND,ZFP36,TGFB1,THBD,CEBPB,IL17RA,XBP1,DDX17,TSPO,RPL3…
classical	BP	GO:0071363	cellular response to growth factor stimulus	43	197	501	4589	7.50235e-06	0.000401986	2.39768	[1.6-3.4]	JUN,IL1B,CFLAR,HES1,RBPJ,CXCL8,UBE2D3,RAPGEF2,DAB2,ZFYVE16,HNRNPH1,RACK1,HSPA1A,VEGFA,CD109,FOXO3,PTPN12,SDCBP,ANXA1,TGFBR1,KLF4,HSPA5,NOTCH1,CD44,GSTP1,SORL1,ITGA5,CD63,USP15,PXN,HIF1A,ZFP36L1,FOS,THBS1,IQGAP1,FURIN,CCL2,DDX5,TGIF1,EEF2,ZFP36,TGFB1,APP
classical	BP	GO:1903037	regulation of leukocyte cell-cell adhesion	30	128	501	4589	4.65821e-05	0.00192635	2.59252	[1.6-4]	PTAFR,ZC3H12A,IL6R,NLRP3,IL1B,HES1,IL6ST,CD74,HAVCR2,HLA-DMB,RAC1,ANXA1,SYK,KLF4,MAP3K8,ZMIZ1,ADAM8,CD44,PNP,LGALS3,CCL2,TNFSF14,ICAM1,TGFB1,LILRB4,PRNP,CEBPB,RUNX1,XBP1,IRAK1
classical	BP	GO:0060284	regulation of cell development	53	253	501	4589	1.91878e-06	0.000116339	2.29927	[1.6-3.2]	S100A10,S100A9,ARHGEF2,ABL2,ID2,RTN4,CCDC88A,IL1B,CXCR4,NFE2L2,CFLAR,PER2,BHLHE40,HES1,EIF4E,TLR2,RAPGEF2,IL6ST,PHACTR1,VEGFA,FOXO3,RAC1,YWHAG,SMARCD3,DPYSL2,TRIB1,S1PR3,KLF4,HSPA5,NOTCH1,VIM,SHTN1,SORL1,LRP1,CORO1C,P2RX4,STK24,GPR183,HIF1A,NUMB,MAPK6,IQGAP1,TNFRSF12A,CCL3,GRN,SPAG9,ROCK1,SEMA6B,LDLR,TGFB1,MYADM,APP,TSPO
classical	BP	GO:0032501	multicellular organismal process	258	1683	501	4589	2.4247e-12	1.94196e-09	1.98386	[1.6-2.4]	RPL22,AGTRAP,PTAFR,CSF3R,ZC3H12A,JUN,TXNIP,MCL1,S100A9,S100A12,S100A8,IL6R,ARHGEF2,LMNA,MNDA,CREG1,ABL2,SOAT1,MDM4,CAPN2,IRF2BP2,NLRP3,ID2,LPIN1,CYP1B1,TTC7A,RTN4,CCDC88A,PLEK,HK2,SLC20A1,IL1B,IL1RN,CXCR4,MAP3K20,NFE2L2,CFLAR,SLC11A1,ACSL3,SP100,PER2,BHLHE40,CRTAP,CSRNP1,CCR1,GPX1,RPL29,PROK2,CSTA,PLSCR1,MBNL1,TIPARP,PTX3,B3GNT5,IL1RAP,HES1,RBPJ,RBM47,CXCL8,EREG,HPSE,EIF4E,NFKB1,TET2,TLR2,RAPGEF2…
classical	BP	GO:1902107	positive regulation of leukocyte differentiation	18	68	501	4589	0.000323141	0.00968702	3.00857	[1.6-5.3]	JUN,NLRP3,ID2,CCR1,CD74,KLF10,TRIB1,ANXA1,SYK,ZMIZ1,ADAM8,PNP,ZFP36L1,FOS,TGFB1,LILRB4,RUNX1,XBP1
classical	BP	GO:0000165	MAPK cascade	60	293	501	4589	5.92726e-07	4.06786e-05	2.25049	[1.6-3.1]	ZC3H12A,JUN,S100A12,IL1B,IL1RN,MAP3K2,CXCR4,MAP3K20,CFLAR,IRAK2,CCR1,PROK2,EREG,NFKB1,RAPGEF2,CD74,HAVCR2,DUSP1,NQO2,VEGFA,CD36,RB1CC1,SDCBP,TRIB1,GLIPR2,SYK,TGFBR1,KLF4,NOTCH1,MAP3K8,ADAM8,CD44,GSTP1,SORL1,LRP1,DUSP6,ERP29,STK24,GPR183,IRS2,ZFP36L1,THBS1,MAPK6,CTSH,IQGAP1,CCL2,CCL3,CCL3L3,SPAG9,ROCK1,MBP,GADD45B,ICAM1,ZFP36,TGFB1,FPR1,NLRP12,PLCB1,APP,IRAK1
classical	BP	GO:0043491	protein kinase B signaling	19	73	501	4589	0.000279163	0.00860867	2.9437	[1.6-5.1]	PLK3,RTN4,IL1B,GPX1,EREG,HPSE,RACK1,RAC1,TGFBR1,KLF4,TXN,ADAM8,P2RX4,IRS2,ZFP36L1,THBS1,CCL2,CCL3,TGFB1
classical	BP	GO:0072593	reactive oxygen species metabolic process	26	108	501	4589	9.33274e-05	0.00351579	2.67329	[1.6-4.2]	ZC3H12A,NCF2,CYP1B1,HK2,IL1B,NFE2L2,CFLAR,GPX1,PTX3,BST1,TLR2,NQO2,CDKN1A,FOXO3,RAC1,CD36,SYK,KLF4,GSTP1,P2RX4,HIF1A,THBS1,ITGAM,ICAM1,TGFB1,TSPO
classical	BP	GO:0010038	response to metal ion	25	103	501	4589	0.00010921	0.00400038	2.69929	[1.6-4.3]	JUN,TXNIP,S100A8,ID2,NFE2L2,CD14,DUSP1,NDRG1,HSPA5,PPIF,P2RX4,ALOX5AP,HIF1A,FOS,THBS1,AQP9,IQGAP1,NPC1,ICAM1,JUND,FOSB,PRNP,APP,ATF4,TSPO
classical	BP	GO:0010033	response to organic substance	179	1069	501	4589	4.41885e-11	1.69684e-08	1.9972	[1.6-2.4]	AGTRAP,PTAFR,LAPTM5,CSF3R,ZC3H12A,JUN,TXNIP,MCL1,S100A8,IL6R,ARHGEF2,LMNA,ETV3,MNDA,ABL2,PPP1R15B,CAPN2,NLRP3,LPIN1,CYP1B1,RHOQ,HK2,RANBP2,IL1B,IL1RN,CXCR4,TANK,NFE2L2,CFLAR,SLC11A1,ACSL3,SP100,IRAK2,CCR1,ST3GAL6,PLSCR1,TIPARP,IL1RAP,HES1,RBPJ,CXCL8,CXCL2,EREG,EIF4E,NFKB1,UBE2D3,TET2,TLR2,RAPGEF2,ACSL1,DAB2,IL6ST,ZFYVE16,CD14,CD74,HAVCR2,DUSP1,HNRNPH1,SQSTM1,RACK1,F13A1,LY86,JARID2,HLA-A,HSPA1A,H…
classical	BP	GO:0014070	response to organic cyclic compound	61	300	501	4589	8.89643e-07	5.85639e-05	2.23217	[1.6-3]	PTAFR,ZC3H12A,JUN,TXNIP,CYP1B1,IL1B,IL1RN,CXCR4,CFLAR,ACSL3,TIPARP,EIF4E,NFKB1,TET2,TLR2,RAPGEF2,ACSL1,DAB2,DUSP1,CDKN1A,FOXO3,AHR,CD36,INSIG1,PLIN2,ANXA1,TGFBR1,ABCA1,KLF4,HSPA5,NOTCH1,GSTP1,DUSP6,ATP2B1,SSH1,P2RX4,NFKBIA,PTGER2,ZFP36L1,FOS,THBS1,AQP9,CCL2,CCL3,DDX5,NPC1,EEF2,ICAM1,JUND,ZFP36,TGFB1,FOSB,THBD,CEBPB,NRIP1,APP,RUNX1,DDX17,ATF4,TSPO,MT-ND1
classical	BP	GO:0006952	defense response	106	573	501	4589	6.96267e-09	1.01166e-06	2.08035	[1.6-2.6]	PTAFR,SFPQ,CSF3R,ZC3H12A,JUN,IFI44L,S100A9,S100A12,S100A8,IL6R,ARHGEF2,MNDA,NCF2,NLRP3,RTN4,ARID5A,IL1B,IL1RN,CXCR4,TANK,NFE2L2,SLC11A1,SP100,IRAK2,CCR1,GPX1,PROK2,PLSCR1,PTX3,IL1RAP,BST1,RBPJ,CXCL8,CXCL2,EREG,EIF4E,NFKB1,UBE2D3,TLR2,IL6ST,NAIP,CD14,CD74,HAVCR2,LY86,HLA-A,HSPA1A,HSPA1B,HLA-DRA,HLA-DRB1,HLA-DQB1,TREM1,CNPY3,TNFAIP3,RAC1,CD36,TRIM56,CLEC5A,CTSB,BNIP3L,ANXA1,S1PR3,SYK,KLF4,FCN1,NOTC…
classical	BP	GO:0050729	positive regulation of inflammatory response	15	54	501	4589	0.000575177	0.0155907	3.20289	[1.6-6]	S100A9,S100A12,S100A8,IL1B,TLR2,IL6ST,ADAM8,NFKBIA,CCL3,CCL3L3,GRN,LDLR,NLRP12,CEBPB,IL17RA
classical	BP	GO:0006820	anion transport	30	129	501	4589	5.46301e-05	0.00221933	2.5657	[1.6-3.9]	PTAFR,SLC20A1,IL1B,SLC11A1,ACSL3,PER2,ACSL1,EMB,CD36,PNPLA8,PRKAG2,CLN8,PLIN2,ANXA1,SYK,ABCA1,PPFIA1,SLC38A2,P2RX4,IRS2,SLC12A6,THBS1,AQP9,SLC16A6,LDLR,PRNP,CEBPB,ATF4,TSPO,MID1IP1
classical	BP	GO:0001932	regulation of protein phosphorylation	87	455	501	4589	4.20513e-08	4.02495e-06	2.12385	[1.6-2.8]	ZC3H12A,JUN,S100A12,IL6R,ARHGEF2,FAM129A,PPP1R15B,CCDC88A,IL1B,IL1RN,MAP3K2,CXCR4,MAP3K20,CFLAR,SLC11A1,IRAK2,SH3BP5,CCR1,PROK2,CCNL1,HES1,BST1,EREG,FNIP2,RAPGEF2,ACSL1,DAB2,IL6ST,FNIP1,H2AFY,CD74,HAVCR2,DUSP1,SQSTM1,RACK1,NQO2,CDKN1A,VEGFA,CD109,TNFAIP3,RAC1,YWHAG,CD36,PRKAG2,RB1CC1,SDCBP,TRIB1,GLIPR2,SYK,TGFBR1,KLF4,TXN,NOTCH1,MAP3K8,ITPRIP,ADAM8,CD44,GSTP1,SORL1,ITGA5,LRP1,DUSP6,CORO1C,ERP29,R…
classical	BP	GO:0006979	response to oxidative stress	39	177	501	4589	1.60759e-05	0.000762565	2.41551	[1.6-3.5]	SFPQ,ZC3H12A,PLK3,JUN,TXNIP,MCL1,NCF2,PPP1R15B,CAPN2,CYP1B1,NFE2L2,CFLAR,GPX1,H2AFY,DUSP1,RACK1,HSPA1A,HSPA1B,FOXO3,TNFAIP3,CD36,CLN8,ANXA1,KLF4,TXN,PPIF,GSTP1,MGST1,BTG1,PXN,STK24,HIF1A,FOS,KDM6B,EEF2,PRNP,APP,ATF4,MT-ND1
classical	CC	GO:0098552	side of membrane	36	161	501	4589	2.46916e-05	0.00110926	2.45403	[1.6-3.6]	CSF3R,IL6R,CAPN2,CXCR4,CCR1,ANTXR2,IL6ST,CD14,CD74,GM2A,HLA-A,HLA-DRA,HLA-DRB1,HLA-DQB1,CD36,ANXA1,ABCA1,FCN1,TMEM123,CD163,ITGA5,ATP2B1,THBS1,ANPEP,IQGAP1,LITAF,ITGAM,RPL27,RPS28,ICAM1,LDLR,FCGRT,PRNP,HM13,CTSA,IL13RA1
classical	BP	GO:1901652	response to peptide	42	194	501	4589	1.19472e-05	0.000585669	2.36882	[1.6-3.4]	AGTRAP,ARHGEF2,LPIN1,RHOQ,IL1B,NFE2L2,CFLAR,EREG,NFKB1,TLR2,FOXO3,TNFAIP3,YWHAG,CD36,ATP6V1F,ATP6V1B2,ATP6V1H,KLF10,ANXA1,KLF4,NOTCH1,VIM,PTPRE,GSTP1,SORL1,LRP1,ATP2B1,BTG1,PXN,IRS2,NFKBIA,ZFP36L1,PKM,IQGAP1,RPL23,ROCK1,ICAM1,JUND,TGFB1,PRNP,APP,XBP1
classical	BP	GO:0023014	signal transduction by protein phosphorylation	60	296	501	4589	1.22193e-06	7.69817e-05	2.22014	[1.6-3]	ZC3H12A,JUN,S100A12,IL1B,IL1RN,MAP3K2,CXCR4,MAP3K20,CFLAR,IRAK2,CCR1,PROK2,EREG,NFKB1,RAPGEF2,CD74,HAVCR2,DUSP1,NQO2,VEGFA,CD36,RB1CC1,SDCBP,TRIB1,GLIPR2,SYK,TGFBR1,KLF4,NOTCH1,MAP3K8,ADAM8,CD44,GSTP1,SORL1,LRP1,DUSP6,ERP29,STK24,GPR183,IRS2,ZFP36L1,THBS1,MAPK6,CTSH,IQGAP1,CCL2,CCL3,CCL3L3,SPAG9,ROCK1,MBP,GADD45B,ICAM1,ZFP36,TGFB1,FPR1,NLRP12,PLCB1,APP,IRAK1
classical	BP	GO:0009719	response to endogenous stimulus	93	495	501	4589	3.21685e-08	3.30454e-06	2.08961	[1.6-2.7]	AGTRAP,PTAFR,JUN,TXNIP,ARHGEF2,CAPN2,NLRP3,LPIN1,RHOQ,IL1B,IL1RN,NFE2L2,CFLAR,HES1,RBPJ,CXCL8,EREG,EIF4E,NFKB1,UBE2D3,TLR2,RAPGEF2,ACSL1,DAB2,ZFYVE16,DUSP1,HNRNPH1,HSPA1A,CDKN1A,CD109,FOXO3,AHR,YWHAG,PTPN12,CD36,ATP6V1F,CTSB,ATP6V1B2,ATP6V1H,SDCBP,KLF10,ANXA1,SYK,TGFBR1,ABCA1,KLF4,HSPA5,NOTCH1,VIM,PTPRE,CD44,GSTP1,SORL1,LRP1,USP15,ATP2B1,BTG1,SSH1,PXN,P2RX4,IRS2,PTGER2,ZFP36L1,FOS,THBS1,AQP9,ANXA…
classical	BP	GO:0002443	leukocyte mediated immunity	73	373	501	4589	2.19693e-07	1.67132e-05	2.15316	[1.6-2.8]	PTAFR,S100A9,S100A12,S100A8,MNDA,FCGR2A,CREG1,SELL,NLRP3,QPCT,IL1B,GCA,SLC11A1,PTX3,BST1,HPSE,NFKB1,TLR2,IQGAP2,CD14,CD74,GM2A,HAVCR2,SERPINB1,HLA-A,HSPA1A,HSPA1B,HLA-DQB1,HEBP2,IGF2R,RAC1,LAT2,CD36,BRI3,CLEC5A,CTSB,SDCBP,SYK,FCN1,ADAM8,CTSD,CD44,GSTP1,CRTAM,SLC2A3,OLR1,MGST1,GPR84,CD63,LYZ,GLIPR1,CKAP4,PNP,LGALS3,ANXA2,PKM,CTSH,ANPEP,IQGAP1,ITGAM,ITGAX,CRISPLD2,CCL3,GRN,ROCK1,EEF2,ICAM1,TGFB1,FP…
classical	BP	GO:0007275	multicellular organism development	209	1302	501	4589	2.44383e-11	1.19903e-08	1.96102	[1.6-2.4]	RPL22,CSF3R,ZC3H12A,JUN,TXNIP,MCL1,S100A9,S100A8,IL6R,ARHGEF2,LMNA,CREG1,ABL2,MDM4,CAPN2,IRF2BP2,NLRP3,ID2,LPIN1,CYP1B1,TTC7A,RTN4,CCDC88A,PLEK,HK2,SLC20A1,IL1B,IL1RN,CXCR4,MAP3K20,NFE2L2,CFLAR,ACSL3,SP100,PER2,BHLHE40,CSRNP1,CCR1,GPX1,RPL29,PROK2,CSTA,MBNL1,TIPARP,PTX3,B3GNT5,IL1RAP,HES1,RBPJ,RBM47,CXCL8,EREG,HPSE,EIF4E,TET2,TLR2,RAPGEF2,BASP1,DAB2,EMB,IL6ST,NAIP,LHFPL2,VCAN,FNIP1,H2AFY,TGFBI,AR…
classical	BP	GO:0032268	regulation of cellular protein metabolic process	146	843	501	4589	5.72006e-10	1.37691e-07	2.00055	[1.6-2.5]	RPL22,PTAFR,RNF19B,ZC3H12A,PLK3,JUN,RPL5,S100A9,S100A12,S100A8,IL6R,ARHGEF2,LMNA,FAM129A,IVNS1ABP,PPP1R15B,NLRP3,CCDC88A,IL1B,IL1RN,MAP3K2,CXCR4,TANK,MAP3K20,NFE2L2,CFLAR,SLC11A1,PER2,IRAK2,SH3BP5,CRTAP,CCR1,GPX1,PROK2,CSTA,CCNL1,HES1,FBXL5,BST1,EREG,EIF4E,NFKB1,FNIP2,RAPGEF2,ACSL1,DAB2,IL6ST,NAIP,CAST,FNIP1,H2AFY,CD74,HAVCR2,DUSP1,SQSTM1,RACK1,SERPINB1,NQO2,PHACTR1,JARID2,HSPA1A,HSPA1B,CDKN1A,VE…
classical	BP	GO:2001233	regulation of apoptotic signaling pathway	38	173	501	4589	2.23446e-05	0.00102671	2.40253	[1.6-3.5]	SFPQ,MCL1,S100A9,S100A8,ARHGEF2,LMNA,IVNS1ABP,IL1B,NFE2L2,CFLAR,SP100,GPX1,CD74,RACK1,HSPA1A,HSPA1B,TNFAIP3,YWHAG,RB1CC1,HNRNPK,TGFBR1,SGMS1,PPIF,ITPRIP,CD44,GSTP1,YBX3,ZNF385A,ERP29,TPT1,LGALS3,HIF1A,MOAP1,THBS1,CTSH,TNFRSF12A,ICAM1,XBP1
classical	MF	GO:0070851	growth factor receptor binding	11	36	501	4589	0.0013178	0.0311636	3.64678	[1.6-7.7]	IL6R,IL1B,IL1RN,PLSCR1,IL1RAP,EREG,IL6ST,VEGFA,SDCBP,ITGA5,APP
classical	BP	GO:0042136	neurotransmitter biosynthetic process	11	36	501	4589	0.00132033	0.0311776	3.64678	[1.6-7.7]	ZC3H12A,DPYD,CYP1B1,IL1B,PTX3,RAC1,CD36,KLF4,P2RX4,ICAM1,TSPO
classical	BP	GO:1904019	epithelial cell apoptotic process	11	36	501	4589	0.00133112	0.0313865	3.64678	[1.6-7.7]	NFE2L2,CFLAR,CAST,FOXO3,TNFAIP3,RGCC,ZFP36L1,THBS1,CCL2,ICAM1,ZFP36
classical	MF	GO:0001540	amyloid-beta binding	8	23	501	4589	0.00242482	0.0488234	4.40411	[1.6-11.1]	TLR2,CD74,CD36,SORL1,LRP1,ITGAM,LDLR,PRNP
classical	BP	GO:0042246	tissue regeneration	8	23	501	4589	0.00243	0.0488667	4.40411	[1.6-11.1]	CFLAR,GPX1,CDKN1A,PTPN12,ANXA1,NINJ1,NOTCH1,PKM
classical	BP	GO:0001570	vasculogenesis	8	23	501	4589	0.00243801	0.0489666	4.40411	[1.6-11.1]	TIPARP,RAPGEF2,VEGFA,QKI,NOTCH1,ZMIZ1,ZFP36L1,TGFB1
classical	BP	GO:0032757	positive regulation of interleukin-8 production	8	23	501	4589	0.00245458	0.049183	4.40411	[1.6-11.1]	IL1B,TLR2,CD14,CD74,HSPA1A,HSPA1B,SYK,FCN1
classical	BP	GO:0060840	artery development	8	23	501	4589	0.00245488	0.049183	4.40411	[1.6-11.1]	HES1,RBPJ,VEGFA,TGFBR1,NOTCH1,ZMIZ1,LRP1,LDLR
classical	BP	GO:2001236	regulation of extrinsic apoptotic signaling pathway	18	69	501	4589	0.000390269	0.01128	2.94889	[1.6-5.2]	MCL1,ARHGEF2,LMNA,IL1B,CFLAR,SP100,GPX1,HSPA1A,HSPA1B,TNFAIP3,RB1CC1,TGFBR1,ITPRIP,GSTP1,LGALS3,THBS1,TNFRSF12A,ICAM1
classical	MF	GO:0030246	carbohydrate binding	18	69	501	4589	0.000390994	0.0112808	2.94889	[1.6-5.2]	SELL,HK2,CD302,PTX3,VCAN,HLA-DRA,HLA-DRB1,IGF2R,CLEC5A,FCN1,TALDO1,SLC2A3,CLEC4E,OLR1,LGALS3,GPCPD1,CD93,LGALS2
classical	BP	GO:0019221	cytokine-mediated signaling pathway	64	321	501	4589	9.56465e-07	6.22011e-05	2.18264	[1.6-2.9]	PTAFR,CSF3R,MCL1,IL6R,IL1B,IL1RN,CXCR4,SP100,IRAK2,CCR1,IL1RAP,CXCL8,CXCL2,EREG,NFKB1,ACSL1,IL6ST,CD74,SQSTM1,RACK1,F13A1,HLA-A,HSPA1A,HSPA1B,HLA-DRA,HLA-DRB1,HLA-DQB1,CDKN1A,VEGFA,FOXO3,TNFAIP3,CD36,ANXA1,SYK,KLF6,VIM,MAP3K8,TALDO1,CD44,STX3,GSTP1,RPLP0,IRS2,NFKBIA,HIF1A,FOS,ANXA2,TNFRSF12A,ITGAM,ITGAX,CCL2,CCL3,CCL3L3,SERPINB2,TNFSF14,ICAM1,TGFB1,FPR1,PLCB1,RUNX1,IL17RA,PLP2,IL13RA1,IRAK1
classical	BP	GO:0071495	cellular response to endogenous stimulus	82	429	501	4589	1.08013e-07	9.21711e-06	2.10945	[1.6-2.8]	AGTRAP,PTAFR,JUN,ARHGEF2,CAPN2,NLRP3,LPIN1,RHOQ,IL1B,NFE2L2,CFLAR,HES1,RBPJ,CXCL8,EIF4E,NFKB1,UBE2D3,RAPGEF2,ACSL1,DAB2,ZFYVE16,DUSP1,HNRNPH1,HSPA1A,CD109,FOXO3,AHR,YWHAG,PTPN12,CD36,ATP6V1F,CTSB,ATP6V1B2,ATP6V1H,SDCBP,KLF10,ANXA1,TGFBR1,KLF4,HSPA5,NOTCH1,VIM,PTPRE,CD44,GSTP1,SORL1,LRP1,USP15,ATP2B1,SSH1,PXN,P2RX4,IRS2,PTGER2,ZFP36L1,FOS,THBS1,AQP9,PKM,CTSH,IQGAP1,FURIN,CCL2,RPL23,DDX5,ROCK1,NPC1…
classical	CC	GO:0098805	whole membrane	111	612	501	4589	9.00125e-09	1.20372e-06	2.03738	[1.6-2.6]	PTAFR,LAPTM5,SEC22B,MCL1,S100A10,FCGR2A,SELL,CAPN2,LPIN1,RHOQ,HK2,RANBP2,CFLAR,SLC11A1,ACSL3,ARL8B,IRAK2,PLSCR1,BST1,EREG,ANTXR2,HPSE,UBE2D3,TLR2,ACSL1,DAB2,IQGAP2,LHFPL2,ZFYVE16,CD14,CD74,KIF13A,HLA-A,HLA-DRA,HLA-DRB1,HLA-DQB1,HLA-DMB,HLA-DMA,CD109,FOXO3,SYNJ2,IGF2R,RAC1,LAT2,CD36,BRI3,PNPLA8,ATP6V1F,CLEC5A,ATP6V1B2,BNIP3L,RB1CC1,ATP6V1H,SDCBP,NDRG1,ANXA1,TGFBR1,ABCA1,ADAM8,CTSD,CD44,STX3,AHNAK,…
classical	BP	GO:0009888	tissue development	86	454	501	4589	7.76955e-08	6.94481e-06	2.09439	[1.6-2.7]	JUN,TXNIP,IL6R,LMNA,TAGLN2,MDM4,ID2,CYP1B1,RTN4,SLC20A1,IL1B,CXCR4,CFLAR,CCR1,GPX1,CSTA,TIPARP,HES1,RBPJ,EREG,HPSE,RAPGEF2,BASP1,DAB2,H2AFY,TGFBI,JARID2,CDKN1A,VEGFA,CD109,RAC1,PTPN12,CTSB,SDCBP,KLF10,GLIPR2,ANXA1,S1PR3,NINJ1,TGFBR1,KLF4,NOTCH1,VIM,SRGN,PHLDA2,CD44,SORL1,YBX3,EMP1,ITGA5,ATP2B1,BTG1,CORO1C,RGCC,LGALS3,HIF1A,ZFP36L1,FOS,ANXA2,PKM,CTSH,IQGAP1,FURIN,CHSY1,RBBP6,ITGAM,ITGAX,KDM6B,CCL3…
classical	BP	GO:0006950	response to stress	207	1292	501	4589	3.97014e-11	1.61392e-08	1.94846	[1.6-2.4]	AGTRAP,PTAFR,SFPQ,CSF3R,ZC3H12A,PLK3,JUN,IFI44L,TXNIP,MCL1,S100A9,S100A12,S100A8,IL6R,ARHGEF2,LMNA,MNDA,NCF2,FAM129A,PPP1R15B,MDM4,CAPN2,NLRP3,ID2,CYP1B1,RTN4,PLEK,HK2,ARID5A,RANBP2,IL1B,IL1RN,MAP3K2,CXCR4,TANK,MAP3K20,NFE2L2,NABP1,CFLAR,SLC11A1,SP100,PER2,IRAK2,CCR1,GPX1,PROK2,PLSCR1,PTX3,IL1RAP,BST1,RBPJ,CXCL8,CXCL2,EREG,HPSE,EIF4E,NFKB1,UBE2D3,TLR2,FNIP2,IL6ST,NAIP,FNIP1,H2AFY,CD14,CD74,HAVCR2…
classical	BP	GO:0007610	behavior	27	115	501	4589	0.000108667	0.00399222	2.58843	[1.6-4.1]	JUN,ABL2,CAPN2,ID2,EIF4E,TLR2,GM2A,NQO2,ATXN1,SGK1,CLN8,NRGN,ZNF385A,ITGA5,P2RX4,HIF1A,FOS,THBS1,CCL3,MAFG,NPC1,LDLR,PRNP,PLCB1,CEBPB,APP,TSPO
classical	BP	GO:0006518	peptide metabolic process	64	322	501	4589	1.04605e-06	6.74826e-05	2.17362	[1.6-2.9]	RPL22,PTAFR,ZC3H12A,RPS8,PLK3,RPL5,FAM129A,PPP1R15B,RPL31,NFE2L2,RPL37A,PER2,RPL32,GPX1,RPL29,RPL35A,RPL9,EIF4E,RPL34,RPS3A,RPL37,RACK1,FOXO3,QKI,RPL7,PABPC1,VIM,RPS24,RPLP2,RPS13,GSTP1,SORL1,GAPDH,YBX3,MGST1,ZNF385A,RPL6,RPLP0,ZFP36L1,EIF5,THBS1,RPLP1,CTSH,RPS17,ANPEP,FURIN,RPL13,CPD,RPL23,RPL19,RPL27,ROCK1,EEF2,RPS28,ZFP36,PPP1R15A,RPL13A,RPS11,PRNP,HM13,CTSA,APP,ATF4,RPL39
classical	BP	GO:0030154	cell differentiation	172	1032	501	4589	2.05925e-10	6.25944e-08	1.96203	[1.6-2.4]	RPL22,CSF3R,ZC3H12A,JUN,TXNIP,MCL1,S100A10,S100A9,S100A8,IL6R,ARHGEF2,LMNA,ETV3,TAGLN2,ABL2,SOAT1,CAPN2,IRF2BP2,NLRP3,ID2,RTN4,CCDC88A,PLEK,IL1B,CXCR4,MAP3K20,NFE2L2,CFLAR,PER2,BHLHE40,CCR1,GPX1,CSTA,MBNL1,TIPARP,PTX3,HES1,RBPJ,RBM47,EREG,EIF4E,NFKB1,TET2,RPS3A,TLR2,RAPGEF2,BASP1,DAB2,EMB,IL6ST,VCAN,FNIP1,H2AFY,TGFBI,CD74,SQSTM1,PHACTR1,JARID2,HSPA1A,HSPA1B,CDKN1A,VEGFA,CD109,FOXO3,SGK1,QKI,RAC1,…
classical	BP	GO:0006955	immune response	143	828	501	4589	1.12065e-09	2.28783e-07	1.98407	[1.6-2.5]	PTAFR,RNF19B,SFPQ,ZC3H12A,JUN,IFI44L,IFI44,S100A9,S100A12,S100A8,IL6R,ARHGEF2,MNDA,FCGR2A,CREG1,SELL,NCF2,NLRP3,QPCT,RTN4,ARID5A,IL1B,IL1RN,CXCR4,TANK,GCA,SLC11A1,SP100,IRAK2,CCR1,GPX1,PLSCR1,PTX3,IL1RAP,BST1,RBPJ,CXCL8,CXCL2,EREG,HPSE,NFKB1,UBE2D3,TLR2,IL6ST,NAIP,IQGAP2,CD14,CD74,GM2A,HAVCR2,SERPINB1,LY86,HLA-A,HSPA1A,HSPA1B,HLA-DRA,HLA-DRB1,HLA-DQB1,HLA-DMB,HLA-DMA,TREM1,CNPY3,TNFAIP3,HEBP2,IGF…
classical	BP	GO:0002684	positive regulation of immune system process	81	425	501	4589	1.47271e-07	1.19356e-05	2.09858	[1.6-2.7]	PTAFR,SFPQ,ZC3H12A,JUN,S100A9,S100A8,IL6R,MNDA,FCGR2A,NLRP3,ID2,RTN4,IL1B,TANK,SLC11A1,IRAK2,CCR1,PLSCR1,HES1,BST1,CXCL8,EREG,NFKB1,UBE2D3,TLR2,IL6ST,CD14,CD74,HAVCR2,HLA-A,HSPA1A,HSPA1B,HLA-DRA,HLA-DRB1,HLA-DQB1,HLA-DMB,CDKN1A,CNPY3,VEGFA,FOXO3,TNFAIP3,RAC1,LAT2,CD36,CTSB,KLF10,TRIB1,ANXA1,SYK,FCN1,MAP3K8,ZMIZ1,ADAM8,LPXN,CRTAM,CLEC4E,P2RX4,HCAR2,RGCC,GPR183,IRS2,PNP,NFKBIA,LGALS3,HIF1A,ZFP36L1,…
classical	BP	GO:0071356	cellular response to tumor necrosis factor	25	105	501	4589	0.000152341	0.00518514	2.63052	[1.6-4.2]	ZC3H12A,ARHGEF2,TANK,NFE2L2,CXCL8,NFKB1,RACK1,HSPA1A,HSPA1B,FOXO3,TNFAIP3,SYK,SGMS1,GSTP1,YBX3,NFKBIA,ZFP36L1,THBS1,TNFRSF12A,CCL2,CCL3,CCL3L3,TNFSF14,ICAM1,ZFP36
classical	BP	GO:0051179	localization	277	1877	501	4589	1.95926e-11	1.08962e-08	1.92268	[1.6-2.3]	RPL22,KLHL21,PTAFR,SFPQ,CSF3R,ZC3H12A,RPS8,PLK3,JUN,RPL5,SEC22B,TXNIP,MCL1,S100A10,S100A9,S100A12,S100A8,IL6R,ARHGEF2,LMNA,MNDA,TAGLN2,FCGR2A,CREG1,SELL,ABL2,SOAT1,NCF2,NLRP3,QPCT,CYP1B1,RHOQ,TTC7A,RTN4,CCDC88A,PLEK,HK2,RPL31,RANBP2,SLC20A1,IL1B,IL1RN,CXCR4,CD302,GCA,NFE2L2,RPL37A,SLC11A1,ACSL3,SP100,ARL4C,PER2,ARL8B,RPL32,ANKRD28,CCR1,GPX1,RPL29,PTX3,MFSD1,IL1RAP,HES1,ATP13A3,RPL35A,BST1,RBPJ,RP…
classical	BP	GO:0002526	acute inflammatory response	12	41	501	4589	0.00123117	0.0293416	3.4333	[1.6-7]	S100A8,IL6R,NLRP3,IL1B,PLSCR1,IL6ST,TREM1,ADAM8,GSTP1,CD163,ICAM1,CEBPB
classical	BP	GO:0001659	temperature homeostasis	16	60	501	4589	0.000626606	0.0167594	3.0309	[1.6-5.5]	LPIN1,IL1B,CXCR4,PER2,GPX1,RBPJ,ACSL1,VEGFA,CD36,ALDH1A1,SYK,NOTCH1,TLE3,KDM6B,CEBPB,ATF4
classical	BP	GO:0007178	transmembrane receptor protein serine/threonine kinase signaling pathway	22	90	501	4589	0.000253586	0.00791069	2.71437	[1.6-4.5]	JUN,HES1,RBPJ,UBE2D3,DAB2,ZFYVE16,HSPA1A,CD109,SDCBP,TGFBR1,HSPA5,NOTCH1,VIM,SORL1,USP15,PXN,FOS,THBS1,FURIN,DDX5,TGFB1,IRAK1
classical	BP	GO:0048584	positive regulation of response to stimulus	135	778	501	4589	2.87836e-09	4.93853e-07	1.97589	[1.6-2.5]	PTAFR,SFPQ,ZC3H12A,JUN,MCL1,S100A9,S100A12,S100A8,IL6R,MNDA,FCGR2A,NLRP3,CYP1B1,RTN4,PLEK,SLC20A1,IL1B,IL1RN,MAP3K2,CXCR4,TANK,MAP3K20,NFE2L2,CFLAR,SLC11A1,IRAK2,CCR1,GPX1,PROK2,PLSCR1,HES1,RBPJ,CXCL8,EREG,HPSE,NFKB1,UBE2D3,TLR2,RAPGEF2,DAB2,IL6ST,CXXC5,CD14,CD74,HAVCR2,RACK1,NQO2,LY86,HLA-A,HSPA1A,HSPA1B,HLA-DRA,HLA-DRB1,HLA-DQB1,HLA-DMB,HMGA1,CNPY3,VEGFA,FOXO3,TNFAIP3,RAC1,LAT2,YWHAG,CD36,CTSB,…
classical	BP	GO:0031401	positive regulation of protein modification process	75	391	501	4589	3.42274e-07	2.4318e-05	2.10111	[1.6-2.8]	ZC3H12A,JUN,S100A12,IL6R,ARHGEF2,LMNA,FAM129A,PPP1R15B,CCDC88A,IL1B,IL1RN,MAP3K2,CXCR4,TANK,MAP3K20,CFLAR,SLC11A1,IRAK2,CCR1,PROK2,HES1,EREG,FNIP2,RAPGEF2,ACSL1,DAB2,IL6ST,FNIP1,CD74,HAVCR2,SQSTM1,RACK1,NQO2,JARID2,CDKN1A,VEGFA,RAC1,CD36,PRKAG2,RB1CC1,SDCBP,GLIPR2,SYK,TGFBR1,TXN,HSPA5,NOTCH1,MAP3K8,ADAM8,CD44,ITGA5,LRP1,DUSP6,ERP29,RGCC,STK24,GPR183,THBS1,ANXA2,RPLP1,IQGAP1,CCL2,CCL3,CCL3L3,SPAG9…
classical	BP	GO:0008285	negative regulation of cell proliferation	44	209	501	4589	1.55018e-05	0.0007375	2.2887	[1.6-3.3]	JUN,LMNA,ETV3,MNDA,MDM4,ID2,CYP1B1,IL1B,PER2,HES1,RBPJ,CXCL8,EREG,TLR2,RAPGEF2,HAVCR2,DUSP1,JARID2,HSPA1A,HSPA1B,HMGA1,CDKN1A,CD109,TNFAIP3,ASPH,KLF10,TRIB1,NDRG1,TGFBR1,KLF4,NOTCH1,GSTP1,BTG1,RGCC,CLMN,THBS1,CCL2,CCL3L3,TGFB1,ATF5,PRNP,CEBPB,APP,TSPO
classical	BP	GO:0051246	regulation of protein metabolic process	154	911	501	4589	1.01068e-09	2.09737e-07	1.95258	[1.6-2.4]	RPL22,PTAFR,RNF19B,ZC3H12A,PLK3,JUN,RPL5,SEC22B,S100A9,S100A12,S100A8,IL6R,ARHGEF2,LMNA,SOAT1,FAM129A,IVNS1ABP,PPP1R15B,MDM4,NLRP3,CCDC88A,IL1B,IL1RN,MAP3K2,CXCR4,TANK,MAP3K20,NFE2L2,CFLAR,SLC11A1,PER2,IRAK2,SH3BP5,CRTAP,CCR1,GPX1,PROK2,CSTA,TIPARP,CCNL1,PTX3,HES1,FBXL5,BST1,EREG,EIF4E,NFKB1,FNIP2,RAPGEF2,ACSL1,DAB2,IL6ST,NAIP,CAST,FNIP1,H2AFY,CD74,HAVCR2,DUSP1,SQSTM1,RACK1,SERPINB1,NQO2,PHACTR1,…
classical	BP	GO:0008544	epidermis development	19	75	501	4589	0.000409758	0.0117173	2.83725	[1.6-4.9]	TXNIP,CSTA,HES1,RBPJ,EREG,HPSE,H2AFY,CD109,ANXA1,KLF4,NOTCH1,EMP1,ZFP36L1,FURIN,MAFG,ROCK1,ZFP36,RUNX1,MAFF
classical	BP	GO:0050769	positive regulation of neurogenesis	29	127	501	4589	0.000103164	0.00382491	2.50085	[1.6-3.9]	S100A9,ARHGEF2,ABL2,ID2,IL1B,CXCR4,NFE2L2,CFLAR,HES1,TLR2,RAPGEF2,IL6ST,VEGFA,SMARCD3,HSPA5,NOTCH1,SHTN1,LRP1,P2RX4,HIF1A,NUMB,MAPK6,IQGAP1,TNFRSF12A,CCL3,GRN,SPAG9,TGFB1,TSPO
classical	BP	GO:0019222	regulation of metabolic process	290	2002	501	4589	4.00278e-11	1.61392e-08	1.90723	[1.6-2.3]	RPL22,PTAFR,RNF19B,SFPQ,ZC3H12A,RPS8,PLK3,JUN,RPL5,SEC22B,TXNIP,MCL1,S100A9,S100A12,S100A8,IL6R,ARHGEF2,LMNA,ETV3,CREG1,ABL2,SOAT1,FAM129A,IVNS1ABP,PPP1R15B,MDM4,CAPN2,IRF2BP2,NLRP3,ID2,LPIN1,CYP1B1,RHOQ,CCDC88A,PLEK,PCBP1,HK2,ARID5A,RPL31,RANBP2,IL1B,IL1RN,MAP3K2,CXCR4,BAZ2B,TANK,MAP3K20,NFE2L2,CLK1,CFLAR,RPL37A,SLC11A1,ACSL3,SP100,PER2,BHLHE40,IRAK2,RPL32,SH3BP5,EAF1,CRTAP,CSRNP1,CCR1,GPX1,RPL2…
classical	BP	GO:0022409	positive regulation of cell-cell adhesion	25	106	501	4589	0.000179622	0.00599782	2.59741	[1.6-4.2]	PTAFR,IL6R,NLRP3,IL1B,HES1,IL6ST,CD74,HAVCR2,HLA-DMB,RAC1,ANXA1,SYK,MAP3K8,ZMIZ1,ADAM8,CD44,PNP,CCL2,TNFSF14,ICAM1,TGFB1,LILRB4,RUNX1,XBP1,IRAK1
classical	BP	GO:0048856	anatomical structure development	223	1434	501	4589	8.77192e-11	2.88722e-08	1.90548	[1.6-2.3]	RPL22,CSF3R,ZC3H12A,JUN,TXNIP,MCL1,S100A10,S100A9,S100A8,IL6R,ARHGEF2,LMNA,TAGLN2,CREG1,ABL2,MDM4,CAPN2,IRF2BP2,NLRP3,ID2,LPIN1,CDC42EP3,CYP1B1,RHOQ,TTC7A,RTN4,CCDC88A,PLEK,HK2,SLC20A1,IL1B,IL1RN,CXCR4,MAP3K20,NFE2L2,CFLAR,ACSL3,SP100,PER2,BHLHE40,CSRNP1,CCR1,GPX1,RPL29,PROK2,CSTA,MBNL1,TIPARP,PTX3,B3GNT5,IL1RAP,HES1,RBPJ,RBM47,CXCL8,EREG,HPSE,EIF4E,TET2,TLR2,RAPGEF2,BASP1,DAB2,EMB,IL6ST,NAIP,LHF…
classical	BP	GO:0048545	response to steroid hormone	28	122	501	4589	0.000123384	0.0043735	2.51453	[1.6-3.9]	PTAFR,TXNIP,IL1RN,CFLAR,EIF4E,TLR2,DAB2,DUSP1,CDKN1A,FOXO3,ANXA1,NOTCH1,GSTP1,ATP2B1,PTGER2,ZFP36L1,FOS,THBS1,DDX5,NPC1,ICAM1,ZFP36,TGFB1,FOSB,NRIP1,RUNX1,DDX17,TSPO
classical	BP	GO:0007162	negative regulation of cell adhesion	23	96	501	4589	0.000252003	0.00787657	2.64565	[1.6-4.3]	ZC3H12A,CYP1B1,IL1RN,TGFBI,CD74,HAVCR2,DUSP1,VEGFA,ANXA1,KLF4,NOTCH1,LPXN,LRP1,CORO1C,RGCC,LGALS3,THBS1,MBP,TGFB1,MYADM,PRNP,CEBPB,RUNX1
classical	BP	GO:0034250	positive regulation of cellular amide metabolic process	14	51	501	4589	0.000996205	0.0242701	3.14612	[1.6-6]	PTAFR,PLK3,RPL5,FAM129A,NFE2L2,RACK1,NSMAF,PABPC1,VIM,YBX3,THBS1,EEF2,PPP1R15A,APP
classical	BP	GO:0051090	regulation of DNA-binding transcription factor activity	37	172	501	4589	4.68072e-05	0.00193071	2.33436	[1.6-3.4]	ZC3H12A,JUN,S100A9,S100A12,S100A8,ARHGEF2,NLRP3,ID2,CYP1B1,IL1B,CFLAR,SP100,BHLHE40,IRAK2,IL1RAP,NFKB1,TLR2,HAVCR2,HSPA1A,HSPA1B,VEGFA,SGK1,TNFAIP3,CD36,TRIB1,SYK,KLF4,ADAM8,RGCC,NFKBIA,FOS,ICAM1,TGFB1,NLRP12,PRNP,APP,IRAK1
classical	BP	GO:0010720	positive regulation of cell development	33	150	501	4589	7.58655e-05	0.0029698	2.39254	[1.6-3.6]	S100A10,S100A9,ARHGEF2,ABL2,ID2,IL1B,CXCR4,NFE2L2,CFLAR,HES1,TLR2,RAPGEF2,IL6ST,VEGFA,RAC1,SMARCD3,TRIB1,HSPA5,NOTCH1,SHTN1,LRP1,P2RX4,HIF1A,NUMB,MAPK6,IQGAP1,TNFRSF12A,CCL3,GRN,SPAG9,TGFB1,MYADM,TSPO
classical	BP	GO:0048513	animal organ development	149	885	501	4589	2.90934e-09	4.93914e-07	1.92757	[1.6-2.4]	RPL22,CSF3R,ZC3H12A,JUN,TXNIP,IL6R,LMNA,MDM4,IRF2BP2,NLRP3,ID2,LPIN1,CYP1B1,TTC7A,RTN4,PLEK,HK2,SLC20A1,IL1B,CXCR4,NFE2L2,CFLAR,ACSL3,CSRNP1,CCR1,GPX1,CSTA,TIPARP,PTX3,B3GNT5,HES1,RBPJ,RBM47,CXCL8,EREG,HPSE,EIF4E,TET2,TLR2,RAPGEF2,BASP1,DAB2,FNIP1,H2AFY,TGFBI,CD74,PHACTR1,JARID2,ATXN1,HSPA1A,HSPA1B,CDKN1A,VEGFA,CD109,FOXO3,TNFAIP3,SYNJ2,IGF2R,RAC1,PURB,KDM7A,CLEC5A,SMARCD3,INSIG1,DNAJB6,CLN8,CTSB…
classical	BP	GO:0048731	system development	190	1185	501	4589	4.4694e-10	1.12629e-07	1.89889	[1.6-2.3]	RPL22,CSF3R,ZC3H12A,JUN,TXNIP,S100A9,S100A8,IL6R,ARHGEF2,LMNA,ABL2,MDM4,IRF2BP2,NLRP3,ID2,LPIN1,CYP1B1,TTC7A,RTN4,CCDC88A,PLEK,HK2,SLC20A1,IL1B,CXCR4,NFE2L2,CFLAR,ACSL3,SP100,PER2,BHLHE40,CSRNP1,CCR1,GPX1,PROK2,CSTA,MBNL1,TIPARP,PTX3,B3GNT5,IL1RAP,HES1,RBPJ,RBM47,CXCL8,EREG,HPSE,EIF4E,TET2,TLR2,RAPGEF2,BASP1,DAB2,EMB,IL6ST,NAIP,VCAN,FNIP1,H2AFY,TGFBI,ARHGAP26,CD74,HAVCR2,PHACTR1,JARID2,ATXN1,HSPA…
classical	BP	GO:1990845	adaptive thermogenesis	15	56	501	4589	0.000877151	0.0220384	3.04535	[1.6-5.7]	LPIN1,CXCR4,PER2,RBPJ,ACSL1,VEGFA,CD36,ALDH1A1,SYK,NOTCH1,SORL1,TLE3,KDM6B,CEBPB,ATF4
classical	BP	GO:0071248	cellular response to metal ion	15	56	501	4589	0.000877273	0.0220384	3.04535	[1.6-5.7]	JUN,ID2,NFE2L2,HSPA5,PPIF,P2RX4,ALOX5AP,FOS,IQGAP1,JUND,FOSB,PRNP,APP,ATF4,TSPO
classical	MF	GO:0005178	integrin binding	11	37	501	4589	0.00169154	0.0360644	3.50572	[1.6-7.4]	IL1B,TGFBI,S1PR3,SYK,FERMT3,JAML,ITGA5,PXN,ACTN1,THBS1,ICAM1
classical	BP	GO:0046209	nitric oxide metabolic process	11	37	501	4589	0.00169276	0.0360644	3.50572	[1.6-7.4]	ZC3H12A,CYP1B1,IL1B,PTX3,TLR2,RAC1,CD36,KLF4,P2RX4,ICAM1,TSPO
classical	BP	GO:0007044	cell-substrate junction assembly	11	37	501	4589	0.00170622	0.0363033	3.50572	[1.6-7.4]	S100A10,VEGFA,RAC1,PLEC,ITGA5,LRP1,CORO1C,ACTN1,THBS1,IQGAP1,ROCK1
classical	BP	GO:0071347	cellular response to interleukin-1	19	76	501	4589	0.000486458	0.0136072	2.7868	[1.6-4.8]	ZC3H12A,IL1B,IL1RN,TANK,IRAK2,IL1RAP,CXCL8,NFKB1,SQSTM1,MAP3K8,NFKBIA,HIF1A,CCL2,CCL3,CCL3L3,ICAM1,PLCB1,CEBPB,IRAK1
classical	BP	GO:0009410	response to xenobiotic stimulus	19	76	501	4589	0.000486762	0.0136072	2.7868	[1.6-4.8]	PTAFR,S100A12,CYP1B1,RANBP2,CXCR4,CFLAR,GPX1,TIPARP,EIF4E,ACSL1,NQO2,FOXO3,AHR,HSPA5,GSTP1,MGST1,ICAM1,TGFB1,FOSB
classical	MF	GO:0005126	cytokine receptor binding	19	76	501	4589	0.000486816	0.0136072	2.7868	[1.6-4.8]	IL6R,IL1B,IL1RN,CFLAR,IL1RAP,CXCL8,CXCL2,IL6ST,VEGFA,SDCBP,SYK,TGFBR1,ITGA5,USP15,CCL2,CCL3,CCL3L3,TNFSF14,TGFB1
classical	BP	GO:0044264	cellular polysaccharide metabolic process	9	28	501	4589	0.0024699	0.0494226	3.91525	[1.6-9.1]	PER2,B3GNT5,IL6ST,AOAH,PRKAG2,RB1CC1,CSGALNACT2,PHLDA2,IRS2
classical	BP	GO:0097193	intrinsic apoptotic signaling pathway	30	134	501	4589	0.000115043	0.00416013	2.43919	[1.6-3.7]	SFPQ,MCL1,S100A9,S100A8,ARHGEF2,IVNS1ABP,CYP1B1,NFE2L2,GPX1,FNIP2,CD74,RACK1,HSPA1A,CDKN1A,HNRNPK,SGMS1,PPIF,CD44,YBX3,ZNF385A,ERP29,TPT1,STK24,HIF1A,MOAP1,DDX5,PPP1R15A,CEBPB,XBP1,ATF4
classical	BP	GO:0009636	response to toxic substance	36	167	501	4589	5.63355e-05	0.00227714	2.33794	[1.6-3.5]	ZC3H12A,JUN,TXNIP,S100A9,S100A8,PPP1R15B,CAPN2,CYP1B1,RANBP2,NFE2L2,GPX1,NFKB1,TLR2,CD14,DUSP1,RACK1,CDKN1A,FOXO3,TNFAIP3,AHR,CD36,ANXA1,KLF4,TXN,PPIF,GSTP1,MGST1,ALOX5AP,STK24,FOS,KDM6B,CCL3,MBP,EEF2,ICAM1,ATF4
classical	BP	GO:0008283	cell proliferation	102	569	501	4589	7.50981e-08	6.81312e-06	1.98182	[1.5-2.5]	PTAFR,JUN,TXNIP,IL6R,ARHGEF2,LMNA,ETV3,MNDA,ABL2,MDM4,ID2,CYP1B1,RTN4,CCDC88A,IL1B,MAP3K20,CFLAR,SLC11A1,PER2,GPX1,PROK2,HES1,BST1,RBPJ,CXCL8,EREG,HPSE,TLR2,RAPGEF2,IL6ST,TGFBI,CD74,HAVCR2,DUSP1,SERPINB1,NQO2,JARID2,HSPA1A,HSPA1B,HLA-DMB,HMGA1,CDKN1A,VEGFA,CD109,FOXO3,SGK1,TNFAIP3,RAC1,AHR,PURB,SMARCD3,SDCBP,ASPH,KLF10,TRIB1,NDRG1,ANXA1,S1PR3,SYK,TGFBR1,KLF4,NOTCH1,ZMIZ1,PHLDA2,STX3,GSTP1,JAML,LR…
classical	BP	GO:0030100	regulation of endocytosis	23	97	501	4589	0.000297183	0.00906043	2.60926	[1.5-4.3]	ABL2,IL1B,SLC11A1,PTX3,TLR2,DAB2,ZFYVE16,CD14,RACK1,VEGFA,RAC1,CD36,SDCBP,HNRNPK,SYK,CD63,LRP1,LGALS3,NUMB,ANXA2,CCL2,ROCK1,TGFB1
[truncated: 686 more rows]
