# Supplementary material for: Single-Cell and Bulk RNA-Sequencing Reveal Differences in Monocyte Susceptibility to Influenza A Virus Infection Between Africans and Europeans
Source: Front Immunol. 2021 Nov 29;12:768189. doi: 10.3389/fimmu.2021.768189 (PMC8667309; doi:10.3389/fimmu.2021.768189)
Supplement: Supplementary file 1 [file DataSheet_1.zip › ONeill_etal_2021_SupportingInformation/SupplementaryData_2.xlsx]

## Sheet: 2A
Dataset 2A: Differential expression between mononuclear phagocyte subsets upon stimulation or resting
For each subgroup, average expression is reported (column C to T)
For each condition, (T0, NI, IAV) Wilcoxon p-values comparing CD16+ and CD16- cells are computed separately and meta-analyzed across all individuals and time points. Unadjusted and Benjamini-Hochberg adjusted are reported, together with average log2 Fold change in gene expression between subsets.
Similarly, an overall comparison is performed, meta-analysisng all individuals, time point and condition.
Genes are considered as up-regulated in one subset relative to the other if they pass a FDR<0.01 threshold and display and |log2FC|>0.2
		T0		T2				T4				T6				T8					T0					NI					IAV					Overall
		NI		NI		IAV		NI		IAV		NI		IAV		NI		IAV			CD16- VS CD16+					CD16- VS CD16+					CD16- VS CD16+					CD16- VS CD16+
ensembl stable ID	gene symbol	CD16-	CD16+	CD16-	CD16+	CD16-	CD16+	CD16-	CD16+	CD16-	CD16+	CD16-	CD16+	CD16-	CD16+	CD16-	CD16+	CD16-	CD16+		pval	FDR	log2FC	upregulated in		pval	FDR	log2FC	upregulated in		pval	FDR	log2FC	upregulated in		pval	FDR	log2FC	upregulated in
ENSG00000225972	MTND1P23	0.777337	1.01627	0.798937	0.996776	1.18191	1.37414	0.58793	0.786279	0.835008	1.00831	0.594854	0.792685	0.882596	0.994371	0.526439	0.661677	1.34093	1.35842		0.000126536	0.000304728	0.0672047			0.816334	0.852186	-0.0117497			0.00251781	0.00569641	0.0213112			0.121651	0.149201	0.00468897
ENSG00000225630	MTND2P28	0.85689	0.841416	0.75975	0.818518	0.620001	0.615476	0.482876	0.580208	0.679321	0.709038	0.387009	0.49741	0.75877	0.784346	0.369117	0.550232	0.593977	0.603169		0.385045	0.45945	0.012489			4.87314e-08	1.2348e-07	-0.0696305			0.061657	0.0997931	-0.0536328			9.75937e-09	2.18883e-08	-0.0580484
ENSG00000237973	MTCO1P12	0.529844	0.590539	0.560191	0.601253	0.689038	0.697355	0.420229	0.492895	0.588775	0.595226	0.221002	0.287541	0.578537	0.53006	0.291685	0.360836	0.844869	0.731405		0.00727434	0.0131067	0.0610045			0.286502	0.344105	0.0162539			1.85129e-07	7.06326e-07	0.0674047			0.000272418	0.000450279	0.035293
ENSG00000248527	MTATP6P1	1.85972	2.14645	1.73655	1.95492	1.68812	1.94308	1.22039	1.60309	1.5229	2.0028	1.05468	1.28928	1.24721	1.59806	1.10863	1.43052	1.38615	1.92101		6.13596e-19	4.77513e-18	-0.290978	CD16+		1.88981e-87	2.11339e-86	-0.293792	CD16+		2.00663e-28	2.03565e-27	-0.35327	CD16+		1.88894e-120	2.12077e-119	-0.311399	CD16+
ENSG00000198744	MTCO3P12	0.429723	0.438507	0.514573	0.532574	0.495503	0.466165	0.485867	0.600352	0.763941	0.791268	0.394696	0.537583	0.651492	0.657972	0.336888	0.5892	0.397647	0.402618		0.352614	0.42703	-0.00910901			4.68945e-07	1.10634e-06	-0.0602894			0.0521245	0.0860812	-0.0566349			6.30736e-08	1.35676e-07	-0.0549654
ENSG00000188976	NOC2L	0.0864265	0.141934	0.0627641	0.115822	0.0575364	0.0959022	0.0824935	0.106903	0.0430261	0.0466737	0.108006	0.116137	0.0425943	0.0634574	0.107592	0.123189	0.0416364	0.0638068		1.17061e-08	4.55185e-08	-0.0561056			0.00127579	0.00221462	-0.0263332			0.0376003	0.0646323	-0.0244055			1.96993e-05	3.58462e-05	-0.0282144
ENSG00000188290	HES4	0.1562	0.884939	0.158477	0.492502	0.172276	0.590621	0.0739118	0.102966	0.273108	0.771723	0.0520621	0.0890122	0.578221	1.38853	0.0362125	0.0452721	0.90889	1.60311		2.03648e-200	6.42734e-198	-0.709448	CD16+		1.6741e-26	8.40898e-26	-0.116459			1.05369e-80	3.25326e-79	-0.499395	CD16+		2.14786e-96	2.04731e-95	-0.280304	CD16+
ENSG00000187608	ISG15	0.388186	0.604622	0.228172	0.392684	0.734202	1.22929	0.420964	0.599956	3.60629	4.78214	0.903978	1.09248	5.23821	6.32733	0.864656	0.950744	6.0753	6.71716		2.23271e-14	1.33376e-13	-0.177147			7.04577e-38	4.37454e-37	-0.271014	CD16+		1.57771e-27	1.56422e-26	-0.58183	CD16+		2.84431e-65	2.00478e-64	-0.356487	CD16+
ENSG00000188157	AGRN	0.00833216	0.00296699	0.00951564	0.00251232	0.0130927	0.00359344	0.0136967	0.00764801	0.14047	0.093672	0.0208107	0.0105962	0.208994	0.111882	0.0221234	0.00839584	0.182037	0.128654		0.487298	0.562785	0.00627805			0.411009	0.473715	0.00648242			0.239267	0.317243	0.0329919			0.181098	0.21564	0.0144169
ENSG00000217801	AL390719.1	0.0621947	0.0203799	0.358676	0.0712822	0.351297	0.0754288	0.432371	0.0956623	0.448551	0.100206	0.367596	0.081185	0.341694	0.0726405	0.308122	0.0614563	0.231318	0.0529001		4.67864e-05	0.000119404	0.037155			5.82737e-119	8.33887e-118	0.275757	CD16-		2.4396e-45	3.69583e-44	0.277085	CD16-		7.20804e-165	1.03931e-163	0.256445	CD16-
ENSG00000221978	CCNL2	0.20814	0.172776	0.197781	0.191352	0.176451	0.185087	0.217427	0.216678	0.116666	0.119369	0.236886	0.220297	0.0979891	0.1271	0.237401	0.20844	0.115794	0.102645		0.427048	0.502099	0.0310026			0.52754	0.589127	0.0123931			0.226595	0.30282	-0.0030506			0.970244	0.97574	0.00929812
ENSG00000248333	CDK11B	0.136996	0.159121	0.129056	0.179164	0.12542	0.169327	0.167818	0.201133	0.145354	0.181093	0.216947	0.24776	0.167725	0.201283	0.218233	0.209187	0.163925	0.196375		0.0476404	0.0730262	-0.0207995			0.00991079	0.0153792	-0.0276411			0.0265589	0.047313	-0.0333686			0.000511459	0.000825455	-0.0287939
ENSG00000189339	SLC35E2B	0.109367	0.0848471	0.0499949	0.0855051	0.0439771	0.0590541	0.0745416	0.0853817	0.0504892	0.0594894	0.0881361	0.108344	0.0349642	0.030847	0.103422	0.112615	0.0305641	0.0288016		0.400877	0.475942	0.0187818			0.0150505	0.0227097	-0.0183496			0.101946	0.154236	-0.0114782			0.0044979	0.00660273	-0.0132212
ENSG00000008130	NADK	0.273577	0.311168	0.192324	0.204023	0.213995	0.246909	0.166243	0.169693	0.487001	0.622481	0.178446	0.153054	0.590372	0.687803	0.189112	0.150051	0.751307	0.817982		0.00337285	0.00649972	-0.0399064			0.332717	0.391744	0.00227827			0.00934405	0.018652	-0.0439757			0.020083	0.0273404	-0.0150801
ENSG00000162585	FAAP20	0.209239	0.188719	0.135235	0.129488	0.130037	0.141467	0.110048	0.111002	0.115584	0.107379	0.0985286	0.137386	0.107905	0.106535	0.0972504	0.121614	0.0800088	0.0813954		0.62264	0.689113	0.0164957			0.020644	0.0303909	-0.0140079			0.286914	0.368352	-0.00613006			0.0100871	0.014209	-0.00912515
ENSG00000157933	SKI	0.255015	0.220869	0.476487	0.450432	0.488099	0.412529	0.275479	0.278371	0.170814	0.173055	0.138398	0.222778	0.0653462	0.101774	0.124041	0.250796	0.0394947	0.115275		0.0584272	0.0878108	0.0484191			0.000138818	0.000268514	-0.0286211			0.0475229	0.079242	0.0268959			0.0255789	0.0344019	-0.00560496
ENSG00000272449	AL139246.5	0.166326	0.28336	0.265976	0.228058	0.27241	0.275335	0.178857	0.134352	0.174293	0.163296	0.135909	0.121569	0.102817	0.0889665	0.0795489	0.0644468	0.0651116	0.084386		1.45273e-15	9.32539e-15	-0.122042			0.0159338	0.0239408	0.0372505			0.871866	0.903728	0.00756085			0.122044	0.149618	0.0151865
ENSG00000157873	TNFRSF14	0.392646	0.455498	0.684267	0.551864	0.677607	0.645301	0.690301	0.54843	0.606561	0.614154	0.594994	0.546028	0.490609	0.614513	0.443488	0.416912	0.46786	0.597785		0.00168768	0.00340352	-0.0632975			5.2857e-21	2.24425e-20	0.113055			0.00804844	0.0163122	0.00471708			2.46807e-20	8.60191e-20	0.0659915
ENSG00000116198	CEP104	0.0670072	0.0523772	0.0519157	0.0830047	0.049648	0.0660669	0.0822455	0.0855187	0.0463987	0.0608265	0.0957887	0.104346	0.0435807	0.10734	0.119072	0.108661	0.0447417	0.0853583		0.525267	0.598845	0.0141433			0.409332	0.471878	-0.00904934			0.0473596	0.078993	-0.0259349			0.105482	0.130556	-0.0121982
ENSG00000116251	RPL22	2.10906	1.81567	1.99264	1.74028	1.99628	1.76625	1.86243	1.72687	2.13616	1.93242	1.72388	1.60034	1.93255	1.68479	1.72482	1.72068	1.69767	1.52512		8.16133e-24	8.10568e-23	0.282946	CD16-		3.83771e-35	2.29737e-34	0.138229			4.83563e-19	3.57233e-18	0.167681			7.78693e-57	5.05572e-56	0.159018
ENSG00000162413	KLHL21	0.412472	0.174868	0.471454	0.193281	0.458683	0.206969	0.362882	0.122753	0.193779	0.07957	0.247766	0.0856423	0.131402	0.0578328	0.180118	0.0561232	0.0835892	0.0217934		1.22619e-19	9.90891e-19	0.2222	CD16-		1.7457e-64	1.53519e-63	0.195329			4.75516e-20	3.65549e-19	0.156134			1.82952e-88	1.6114e-87	0.185792
ENSG00000142599	RERE	0.166661	0.234561	0.068463	0.102887	0.0746795	0.0973727	0.0676516	0.100123	0.28577	0.309343	0.0814221	0.131919	0.367534	0.392689	0.087887	0.123569	0.347255	0.298183		1.32482e-07	4.63156e-07	-0.0645806			4.72207e-06	1.04017e-05	-0.0380142			0.125044	0.18431	-0.00683314			2.48731e-07	5.19499e-07	-0.0308562
ENSG00000074800	ENO1	1.27487	1.24527	1.40653	1.46735	1.36027	1.41792	1.70235	1.75403	1.58503	1.64024	1.81941	1.74823	1.60378	1.47098	2.06143	1.90008	1.52297	1.4289		0.284396	0.356757	0.0210624			0.00210097	0.00355438	0.0163705			0.0701913	0.111198	-0.0311017			0.0562142	0.0724814	0.00251909
ENSG00000171621	SPSB1	0.0520097	0.0136697	0.0684078	0.0143664	0.0640234	0.013971	0.0533774	0.00742925	0.113676	0.0457534	0.0726227	0.0211699	0.189334	0.0793269	0.0752824	0.0137775	0.167184	0.0553284		3.97921e-06	1.17068e-05	0.042108			9.24255e-07	2.14052e-06	0.0506602			0.000252521	0.000671616	0.0782456			1.44533e-10	3.56531e-10	0.0582278
ENSG00000171612	SLC25A33	0.127424	0.214431	0.139362	0.105869	0.133042	0.128924	0.144762	0.0849896	0.0701225	0.0581351	0.13622	0.0766362	0.0579739	0.0302223	0.113718	0.0777108	0.0626559	0.0567357		1.28626e-14	7.76537e-14	-0.0882291			5.32351e-06	1.16903e-05	0.0494825			0.591167	0.664507	0.0144699			0.000293967	0.000483925	0.0276047
ENSG00000171608	PIK3CD	0.14639	0.160457	0.114338	0.146603	0.11593	0.11246	0.0571382	0.091621	0.0490195	0.0549253	0.0229027	0.0408602	0.0226924	0.0246357	0.0127972	0.0301239	0.0101625	0.0281575		0.0409342	0.0635549	-0.018752			0.000335772	0.000622154	-0.0264719			0.0896421	0.137385	-0.00421725			3.92937e-05	6.97804e-05	-0.019159
ENSG00000171603	CLSTN1	0.0996897	0.0890691	0.0631428	0.079318	0.0658778	0.0657207	0.0974028	0.096315	0.0670084	0.0619066	0.10117	0.123818	0.0633927	0.0655571	0.108298	0.124009	0.0685265	0.0657968		0.864601	0.896968	0.010888			0.26335	0.319133	-0.00876994			0.795133	0.842397	0.0031186			0.401134	0.446045	-0.00358015
ENSG00000162444	RBP7	0.528253	0.181606	0.2849	0.0879241	0.291158	0.0855749	0.153979	0.0576408	0.192667	0.0636917	0.0784793	0.045415	0.125617	0.0353809	0.0504738	0.0545897	0.050119	0.0161252		1.35819e-40	2.56342e-39	0.354218	CD16-		2.22822e-13	7.34254e-13	0.0915257			2.19453e-15	1.36851e-14	0.134434			1.75396e-29	7.63545e-29	0.126096
ENSG00000130939	UBE4B	0.105391	0.0948438	0.165985	0.136576	0.152165	0.106976	0.198316	0.170958	0.118607	0.105757	0.191279	0.177638	0.0982849	0.0666292	0.199536	0.186442	0.0684471	0.0826408		0.485808	0.561636	0.00543475			0.026969	0.0389157	0.027711			0.210746	0.28574	0.0260786			0.0132463	0.0183901	0.0253812
ENSG00000054523	KIF1B	0.327299	0.401784	0.295486	0.315501	0.324427	0.412982	0.288566	0.27005	0.299248	0.373027	0.376017	0.310602	0.348441	0.388991	0.458249	0.327119	0.389317	0.463147		0.0138676	0.0237294	-0.0513937			0.0106131	0.0164107	0.0444303			1.93146e-06	6.61e-06	-0.0576196			0.81178	0.836821	0.00590525
ENSG00000142657	PGD	0.485807	0.251822	0.504238	0.27345	0.475702	0.250203	1.083	0.669204	0.807045	0.470128	1.51678	0.935073	1.08772	0.519662	1.6666	1.00092	1.25886	0.624472		1.56889e-18	1.19957e-17	0.22604	CD16-		2.28537e-163	4.60396e-162	0.418494	CD16-		5.54719e-31	6.09548e-30	0.349006	CD16-		1.58385e-198	2.72662e-197	0.381753	CD16-
ENSG00000160049	DFFA	0.0523811	0.0711018	0.0464358	0.0927943	0.0436987	0.0882314	0.113112	0.109089	0.0847273	0.066318	0.163026	0.156431	0.0697386	0.058308	0.164091	0.138837	0.0589789	0.0572075		0.000162639	0.000384819	-0.0211535			0.482467	0.544693	-0.00354348			0.0181062	0.0335819	-0.0185385			0.0407242	0.0533565	-0.00949587
ENSG00000171824	EXOSC10	0.0922377	0.128004	0.0709297	0.121219	0.0677859	0.0994386	0.0874038	0.113685	0.0677371	0.121863	0.110329	0.130397	0.0804422	0.119185	0.136039	0.14888	0.110141	0.153131		1.47025e-06	4.55673e-06	-0.0359809			0.00316553	0.00523228	-0.0275889			0.0132256	0.0254177	-0.0370388			3.30493e-05	5.90977e-05	-0.0311166
ENSG00000116663	FBXO6	0.0463469	0.0567196	0.0317279	0.0476075	0.0387075	0.0542977	0.0376387	0.0596533	0.153856	0.292683	0.0639923	0.0867362	0.315118	0.4838	0.0690518	0.0859281	0.384504	0.473556		0.019271	0.0319739	-0.00952064			0.0133702	0.0203255	-0.0227038			0.0118126	0.0229741	-0.0645765			0.00037822	0.000617079	-0.0341742
ENSG00000116670	MAD2L2	0.0787027	0.0964404	0.0839127	0.0704697	0.0821914	0.0795624	0.113195	0.103254	0.116374	0.114253	0.157297	0.134061	0.124888	0.130429	0.149411	0.130403	0.0978007	0.100693		0.00618171	0.0112739	-0.0163847			0.500001	0.562142	0.0137634			0.974767	0.982376	0.00252741			0.722721	0.757104	0.00790277
ENSG00000177674	AGTRAP	0.597251	0.350254	0.297842	0.227154	0.309857	0.225069	0.210988	0.26178	0.233322	0.250845	0.215873	0.36367	0.216994	0.348267	0.194603	0.312579	0.169718	0.312121		6.53571e-21	5.59177e-20	0.250274	CD16-		2.29753e-07	5.55652e-07	-0.0505468			0.903734	0.927908	-0.0120767			0.00020293	0.000339872	-0.0141578
ENSG00000177000	MTHFR	0.368453	0.415944	0.329589	0.318758	0.290776	0.328497	0.28341	0.283173	0.199116	0.166964	0.266487	0.251602	0.170582	0.180043	0.215292	0.197806	0.142556	0.165629		0.0305847	0.0484799	-0.0502548			0.774216	0.814655	0.0148464			0.00692162	0.0142832	-0.00916335			0.225109	0.263678	0.00226695
ENSG00000011021	CLCN6	0.163908	0.14633	0.145693	0.1037	0.143011	0.130802	0.133038	0.109407	0.0961777	0.0582777	0.137655	0.112195	0.10365	0.0838404	0.114902	0.103366	0.105775	0.0741907		0.950534	0.964455	0.0150178			0.0167233	0.0250212	0.0279522			0.478293	0.558746	0.0252157			0.0148216	0.0204671	0.0260629
ENSG00000116688	MFN2	0.140874	0.123499	0.131704	0.159558	0.133437	0.166209	0.138358	0.147856	0.101063	0.123154	0.11315	0.110924	0.0659561	0.0923126	0.121355	0.136303	0.0666033	0.0927753		0.756299	0.804595	0.0130549			0.0237756	0.0346954	-0.0150532			0.00582958	0.0122387	-0.0278125			0.0010727	0.00167602	-0.0165583
ENSG00000116691	MIIP	0.0878759	0.0905872	0.0327509	0.0418852	0.0302128	0.0299953	0.0188856	0.030662	0.0296451	0.0480099	0.0304863	0.0594917	0.0723776	0.127415	0.0404036	0.0677782	0.100475	0.219262		0.109818	0.155154	-0.00520265			0.00319283	0.00527435	-0.0184494			0.113356	0.169155	-0.0316828			0.00053239	0.000857774	-0.0213244
ENSG00000120949	TNFRSF8	0.0395804	0.125682	0.0285379	0.0918948	0.0249208	0.0612489	0.0146116	0.088564	0.00789552	0.00747452	0.0142403	0.0741847	0.00471056	0.00804617	0.0119917	0.0609051	0.00225954	0.000786737		1.29017e-25	1.39344e-24	-0.085175			3.81983e-13	1.24572e-12	-0.061127			0.0443744	0.0745831	-0.0163964			3.63698e-16	1.11927e-15	-0.0496969
ENSG00000028137	TNFRSF1B	1.70153	1.96462	1.98063	1.71693	2.01363	1.66342	1.26539	1.54365	0.956315	0.709394	1.01614	1.35567	0.476561	0.294396	0.986666	1.13738	0.360956	0.348765		1.95308e-18	1.48335e-17	-0.276447	CD16+		1.53523e-05	3.23143e-05	-0.081958			5.11861e-47	7.98869e-46	0.250524	CD16-		0.0162526	0.0223507	0.00170159
ENSG00000048707	VPS13D	0.151574	0.130283	0.176675	0.0989584	0.183622	0.116457	0.156189	0.133707	0.208137	0.11507	0.127001	0.116736	0.128917	0.0873469	0.160336	0.175351	0.0945289	0.0774545		0.746549	0.79616	0.0148513			0.0706708	0.0956135	0.0223822			0.406655	0.490073	0.0418819			0.0509748	0.0660707	0.0276089
ENSG00000116731	PRDM2	0.743385	0.672563	0.712714	0.563115	0.671052	0.525762	0.592265	0.48347	0.367579	0.274764	0.489028	0.46218	0.29259	0.245599	0.447276	0.417275	0.278666	0.316493		0.00193593	0.00385354	0.0746942			1.1875e-14	4.1085e-14	0.0834166			5.34805e-07	1.93888e-06	0.0861014			5.71472e-21	2.02528e-20	0.0835014
ENSG00000171729	TMEM51	0.0466021	0.0531135	0.218423	0.257954	0.216576	0.309404	0.173427	0.23298	0.130525	0.218985	0.169307	0.299932	0.139456	0.295425	0.16381	0.322232	0.146439	0.302721		0.295887	0.369111	-0.0076338			8.67185e-19	3.44509e-18	-0.0859687			3.24168e-08	1.31767e-07	-0.100323			1.2097e-25	4.82605e-25	-0.0838032
ENSG00000142634	EFHD2	1.49248	1.50356	1.44849	1.55598	1.47354	1.5208	1.25494	1.46004	1.19246	1.22508	1.22526	1.52668	1.01649	1.26796	1.14369	1.40592	0.869965	1.30556		0.880965	0.910453	-0.0126261			2.6264e-38	1.63783e-37	-0.194108			0.0284986	0.0502953	-0.126451			4.64231e-35	2.23689e-34	-0.158823
ENSG00000197312	DDI2	0.271566	0.193419	0.217861	0.187556	0.205074	0.217731	0.186096	0.149278	0.0645033	0.0650903	0.200434	0.136276	0.0559759	0.0395195	0.290145	0.165786	0.0797885	0.0691811		7.66343e-05	0.000190363	0.0755501			3.0993e-06	6.91561e-06	0.0569973			0.379505	0.463449	0.00256627			7.04094e-05	0.000122398	0.0422036
ENSG00000162461	SLC25A34	0.0476213	0.0240349	0.0911655	0.0361035	0.10159	0.0564718	0.104996	0.0415903	0.094401	0.0628033	0.0796798	0.0394527	0.103731	0.0594946	0.0560947	0.0232357	0.106661	0.0735656		0.00358507	0.00687603	0.0244277			3.0639e-06	6.84469e-06	0.0463017			0.0825543	0.127825	0.0351232			2.68059e-07	5.58432e-07	0.0411418
ENSG00000179743	FLJ37453	0.0930421	0.0713498	0.0881766	0.0714514	0.0789321	0.0791683	0.0846739	0.0806504	0.0773114	0.115703	0.0768504	0.0770703	0.0937203	0.0737681	0.074271	0.0627129	0.0698316	0.0762527		0.289829	0.362829	0.0226128			0.539941	0.600863	0.00696934			0.348887	0.43323	-0.0109034			0.863266	0.883164	0.0029008
ENSG00000116809	ZBTB17	0.092942	0.0897583	0.125046	0.127618	0.120247	0.135676	0.0831083	0.0793646	0.0558588	0.0391798	0.0692958	0.0707446	0.0400316	0.0674883	0.0561837	0.0642416	0.03112	0.0459084		0.785246	0.829025	0.000670201			0.375262	0.436768	-0.00307649			0.373311	0.457557	-0.00851607			0.221323	0.25962	-0.00439855
ENSG00000037637	FBXO42	0.115028	0.196862	0.0745941	0.162814	0.0759601	0.152964	0.0965645	0.164204	0.0510588	0.117977	0.117894	0.151561	0.0448303	0.0858251	0.107745	0.133223	0.0481559	0.078374		1.60136e-13	9.11555e-13	-0.0859698			2.41923e-10	6.93075e-10	-0.0574543			1.97548e-06	6.75253e-06	-0.0642811			4.35525e-17	1.37993e-16	-0.0618576
ENSG00000238142	BX284668.5	0.0491365	0.0414588	0.0303237	0.0505761	0.0265594	0.0321348	0.0317675	0.064469	0.0354279	0.0438305	0.0348512	0.103535	0.025767	0.0454257	0.0543513	0.0998204	0.0250557	0.0318821		0.953289	0.966042	0.00746047			3.03221e-05	6.23903e-05	-0.0358286			0.443527	0.526359	-0.00857483			6.08597e-05	0.000106514	-0.024078
ENSG00000159339	PADI4	0.159899	0.0319114	0.0502614	0.0165502	0.0449836	0.0140245	0.0286834	0.0107941	0.0318904	0.00884644	0.00930949	0.00143445	0.0132526	0.00692789	0.0111435	0.000611781	0.00876412	0.00383405		2.97178e-16	2.01946e-15	0.118322			0.0536532	0.0741977	0.0168013			0.376676	0.460681	0.0186736			0.00569634	0.00825113	0.0257493
ENSG00000179051	RCC2	0.239016	0.246964	0.21006	0.261433	0.218336	0.261751	0.21937	0.209798	0.138936	0.145479	0.285444	0.24847	0.110701	0.166139	0.299804	0.283011	0.110138	0.228658		0.204616	0.26852	-0.00386979			0.479698	0.541782	0.00133185			0.0183739	0.0340228	-0.0400314			0.0647047	0.082734	-0.0115045
ENSG00000074964	ARHGEF10L	0.0822518	0.0340221	0.116497	0.0327014	0.123365	0.0454833	0.136735	0.0585165	0.138375	0.0420005	0.136183	0.0954661	0.150562	0.110812	0.120727	0.0975054	0.156674	0.13607		0.000164638	0.000389226	0.0426237			1.83334e-09	5.0218e-09	0.0567353			1.59681e-05	4.97338e-05	0.0706897			2.47837e-14	7.10374e-14	0.0597551
ENSG00000169991	IFFO2	0.237717	0.114875	0.0329083	0.00946766	0.0370892	0.0129425	0.0150267	0.00582918	0.0121372	0	0.00898033	0.00646464	0.00990565	0.00291812	0.0051367	0.00629327	0.00171876	0.00670213		1.62113e-06	5.00522e-06	0.101756			0.433536	0.496556	0.00796326			0.548431	0.625253	0.0106732			0.175156	0.209311	0.0165241
ENSG00000127481	UBR4	0.286188	0.212315	0.387007	0.262365	0.375581	0.281547	0.472257	0.335359	0.395384	0.305023	0.464259	0.343829	0.383883	0.266727	0.450628	0.336288	0.333656	0.277138		0.0309057	0.0489203	0.0609895			2.77589e-22	1.23588e-21	0.11087			0.0121388	0.0235521	0.0797585			6.01731e-23	2.23866e-22	0.0974175
ENSG00000053371	AKR7A2	0.114157	0.116554	0.0582171	0.057168	0.0592599	0.0551354	0.0328545	0.0505314	0.0382305	0.0432874	0.0475302	0.064386	0.0347334	0.038497	0.0585546	0.0845144	0.0239795	0.0253333		0.478529	0.554349	-0.00285178			0.0860115	0.114434	-0.0112026			0.531167	0.609362	-0.00278027			0.0632093	0.0809495	-0.00798652
ENSG00000158825	CDA	0.456139	0.307448	0.275023	0.193909	0.271511	0.185092	0.135969	0.101395	0.185209	0.147781	0.061959	0.055761	0.128094	0.0813537	0.0292122	0.0380365	0.0558269	0.0338247		3.64413e-08	1.34256e-07	0.150627			0.0926314	0.122495	0.0320221			0.0038394	0.00837619	0.0501785			0.000987165	0.00154663	0.0472656
ENSG00000244038	DDOST	0.209783	0.189271	0.126442	0.126137	0.132689	0.158261	0.0821338	0.11925	0.0829581	0.0785148	0.0891748	0.115123	0.0814016	0.0857928	0.120262	0.153183	0.0908382	0.137682		0.601028	0.669236	0.0200378			0.0137067	0.0208092	-0.0217337			0.0219406	0.0399245	-0.021737			0.00132963	0.00206271	-0.018284
ENSG00000075151	EIF4G3	0.254282	0.11681	0.145114	0.0586692	0.147913	0.0621149	0.119243	0.0676109	0.143643	0.0569092	0.094613	0.0759745	0.126216	0.0724884	0.115647	0.116192	0.082052	0.0581269		9.36486e-13	5.03328e-12	0.133829			0.000104375	0.000204044	0.0423905			7.62514e-05	0.000218449	0.0705087			4.71784e-09	1.07812e-08	0.0583779
ENSG00000117298	ECE1	0.376941	0.278377	0.507627	0.288367	0.532322	0.301641	0.242111	0.0959144	0.280693	0.109991	0.074727	0.0395993	0.151777	0.0845245	0.0291981	0.0135765	0.0759581	0.0346564		4.72533e-05	0.000120379	0.0952039			9.66968e-23	4.346e-22	0.108548			1.35571e-21	1.10341e-20	0.150104			2.20113e-41	1.18978e-40	0.11991
ENSG00000090686	USP48	0.279432	0.159076	0.1227	0.143692	0.110678	0.109403	0.135694	0.160296	0.0861616	0.0947943	0.161149	0.192324	0.0921386	0.082732	0.204538	0.228626	0.0894262	0.111404		8.38326e-07	2.66958e-06	0.111657			0.000696971	0.00124787	-0.0248997			0.171299	0.239987	-0.00588539			0.00125854	0.00195615	-0.0079158
ENSG00000070831	CDC42	1.63161	1.8404	1.58792	1.73304	1.56865	1.74096	1.56279	1.6881	1.53986	1.65966	1.50214	1.77161	1.48004	1.7034	1.51343	1.7582	1.63031	1.95569		2.29377e-10	1.01172e-09	-0.207097	CD16+		1.93051e-31	1.09018e-30	-0.172195			7.86241e-11	3.7725e-10	-0.179418			1.95e-43	1.08289e-42	-0.177245
ENSG00000184677	ZBTB40	0.0620423	0.0690802	0.0694152	0.0843875	0.0662098	0.0640486	0.0916828	0.0894698	0.0407204	0.0655583	0.105279	0.115548	0.0384349	0.0361577	0.115034	0.123809	0.044416	0.0402759		0.0628128	0.0936587	-0.0099959			0.283338	0.340594	-0.00832034			0.398033	0.481316	-0.00455899			0.135859	0.165447	-0.00733056
ENSG00000173372	C1QA	0.0166271	0.287962	0.015813	0.20186	0.0168697	0.203898	0.0113659	0.130862	0.0202475	0.159772	0.0117924	0.13216	0.0192882	0.212858	0.00856597	0.0782748	0.0190429	0.182276		4.09342e-96	2.70404e-94	-0.270258	CD16+		1.90487e-34	1.12842e-33	-0.126356			4.17522e-17	2.81703e-16	-0.168442			2.22482e-60	1.49931e-59	-0.150867
ENSG00000173369	C1QB	0.00665504	0.102078	0.00536328	0.0699749	0.00550347	0.0839294	0.00445381	0.053268	0.0129566	0.0999026	0.008456	0.0675595	0.00642197	0.163689	0.00572755	0.0434593	0.0172915	0.173857		1.43151e-35	2.28439e-34	-0.0936273			1.54407e-05	3.24763e-05	-0.051772			1.81002e-07	6.91974e-07	-0.102543			3.54362e-13	9.74881e-13	-0.0704579
ENSG00000133216	EPHB2	0.0291773	0.0142415	0.0291422	0.0204189	0.0235606	0.020589	0.0354221	0.0453468	0.0593366	0.0641243	0.061211	0.0945566	0.126166	0.17368	0.100432	0.158583	0.146812	0.189691		0.104996	0.148749	0.0167291			0.0252094	0.0365904	-0.0200142			0.536633	0.614515	-0.00821433			0.0337637	0.0446697	-0.0134396
ENSG00000004487	KDM1A	0.105038	0.114994	0.11401	0.129623	0.117973	0.114864	0.110217	0.140087	0.0820376	0.0596605	0.0934265	0.149343	0.0480028	0.083398	0.105655	0.163694	0.0360851	0.0376603		0.061736	0.0923196	-0.015212			5.78701e-05	0.000115598	-0.0400411			0.779753	0.828461	-0.00290348			0.000144514	0.00024595	-0.0268508
ENSG00000169641	LUZP1	0.183568	0.171288	0.181869	0.193646	0.16387	0.180906	0.149497	0.161562	0.0768264	0.073666	0.125892	0.181301	0.043454	0.034616	0.111247	0.177299	0.0389428	0.0655812		0.382337	0.457179	0.018025			0.000371315	0.000685996	-0.0300758			0.127926	0.188081	-0.00757858			0.000162477	0.000275203	-0.0193544
ENSG00000142676	RPL11	3.64088	3.52605	3.69823	3.62517	3.70003	3.61517	3.57304	3.53238	3.9456	3.77849	3.54618	3.58594	3.91435	3.75126	3.3434	3.37325	3.44336	3.30887		5.61475e-13	3.05824e-12	0.134348			1.10842e-07	2.74617e-07	0.0289969			4.03809e-13	2.22075e-12	0.0879346			3.67362e-18	1.19735e-17	0.0553777
ENSG00000057757	PITHD1	0.161467	0.205017	0.285208	0.257351	0.260054	0.227429	0.32583	0.25746	0.199868	0.160356	0.293468	0.219203	0.13398	0.0915932	0.258559	0.20305	0.113424	0.115067		0.00379729	0.00723663	-0.0400689			0.000499344	0.000905738	0.0539595			0.427632	0.51048	0.0294691			0.00141272	0.00218445	0.0388463
ENSG00000117305	HMGCL	0.0487163	0.0513977	0.0675286	0.0882574	0.0711383	0.075481	0.0928946	0.136225	0.0985146	0.110781	0.0845664	0.113528	0.11219	0.0840157	0.0956226	0.0971377	0.085739	0.152589		0.16271	0.220295	-0.00268996			0.000846615	0.00149879	-0.0233154			0.0525866	0.0867939	-0.019268			7.58183e-05	0.000131519	-0.0203976
ENSG00000179163	FUCA1	0.155382	0.124049	0.609151	0.417721	0.487922	0.300698	1.10294	1.0075	0.57444	0.330755	1.48404	1.44623	0.843104	0.412839	2.11541	2.16415	1.1011	0.48301		0.148521	0.203117	0.0349337			1.21435e-15	4.40815e-15	0.151254			1.96124e-18	1.41393e-17	0.330034	CD16-		1.25632e-29	5.47326e-29	0.195269
ENSG00000169504	CLIC4	0.153087	0.102059	0.161486	0.119478	0.173356	0.146362	0.204608	0.173882	0.404687	0.368167	0.221433	0.166707	0.536622	0.579416	0.218819	0.185602	0.646082	0.624977		0.120857	0.169236	0.0303194			0.545975	0.606034	0.0165953			0.573352	0.648589	0.0201458			0.356767	0.401584	0.018794
ENSG00000020633	RUNX3	0.633992	1.02897	0.734306	0.797043	0.685425	0.708882	0.41008	0.540667	0.480381	0.422245	0.191218	0.313063	0.476875	0.419507	0.132321	0.25512	0.389236	0.291764		2.14963e-41	4.15376e-40	-0.401077	CD16+		6.26384e-23	2.82644e-22	-0.100418			0.247355	0.325812	0.0558389			5.80389e-20	1.99588e-19	-0.0783867
ENSG00000117616	RSRP1	0.945388	1.09578	1.17172	1.17573	1.17343	1.19769	1.14693	1.18505	0.798495	0.871359	1.17076	1.19858	0.863292	1.03537	1.20709	1.22722	0.930127	1.05904		0.00198149	0.00394121	-0.111758			0.666974	0.718036	-0.00338361			0.200164	0.27381	-0.0282751			0.458535	0.504247	-0.0198022
ENSG00000183726	TMEM50A	0.585017	0.64336	0.544475	0.740575	0.577035	0.712222	0.678633	0.86663	0.962344	1.16483	0.787816	0.940413	1.39343	1.62316	0.83136	0.90996	1.74011	1.7583		0.00674114	0.0121924	-0.056765			2.144e-41	1.40323e-40	-0.155171			2.63976e-09	1.16342e-08	-0.11549			6.94786e-50	4.20798e-49	-0.13514
ENSG00000204178	TMEM57	0.124465	0.164144	0.151334	0.198181	0.144438	0.211846	0.131863	0.149209	0.0798832	0.0695426	0.12079	0.161939	0.0540575	0.0793171	0.110225	0.114203	0.0430809	0.0484578		0.000106991	0.000260419	-0.0375587			0.00379524	0.00620989	-0.0268228			0.00371561	0.00813768	-0.0320447			2.34476e-05	4.23683e-05	-0.0292759
ENSG00000142669	SH3BGRL3	2.91104	2.77811	3.04196	2.84469	3.00366	2.81578	3.27577	3.02241	3.36227	3.04719	3.56855	3.4559	3.50961	3.30573	3.46634	3.46246	3.16226	3.00768		1.0317e-10	4.70769e-10	0.140676			1.56092e-88	1.75944e-87	0.177466			6.55089e-45	9.81942e-44	0.205742	CD16-		1.44246e-134	1.77373e-133	0.182908
ENSG00000158062	UBXN11	0.273623	0.197331	0.233888	0.142672	0.239607	0.157987	0.173251	0.12151	0.198992	0.159452	0.118757	0.104532	0.144249	0.0785835	0.105662	0.0915848	0.0705279	0.0508959		0.0111139	0.0193854	0.067849			3.95592e-05	8.04352e-05	0.045303			0.0404485	0.0688606	0.0502873			1.77244e-06	3.49141e-06	0.0486605
ENSG00000169442	CD52	1.44597	2.36357	1.13276	1.886	1.19272	1.97272	0.761191	1.17594	1.09176	1.78782	0.57481	0.953172	0.872513	1.36126	0.538975	0.786574	0.629562	0.961873		7.20356e-106	5.68381e-104	-0.851586	CD16+		1.38772e-185	3.27121e-184	-0.409954	CD16+		6.20493e-143	4.09886e-141	-0.645169	CD16+		0	0	-0.516988	CD16+
ENSG00000117682	DHDDS	0.076282	0.1118	0.0812752	0.105919	0.0743022	0.108112	0.103045	0.102466	0.0471272	0.0446724	0.125368	0.11134	0.0486202	0.0439668	0.116397	0.114821	0.0567834	0.0910547		6.1263e-06	1.77027e-05	-0.0370423			0.423249	0.485949	-0.00225216			0.021188	0.0386915	-0.0185828			0.0304312	0.0404775	-0.0100244
ENSG00000198830	HMGN2	1.00534	1.30038	0.696037	1.01666	0.69141	0.997949	0.632072	1.04055	0.532215	0.883729	0.802844	1.17194	0.427773	0.729572	0.971727	1.16859	0.4656	0.765891		8.33038e-19	6.44754e-18	-0.2911	CD16+		2.69725e-127	4.08615e-126	-0.312018	CD16+		8.29387e-45	1.23668e-43	-0.317551	CD16+		1.26483e-177	1.97948e-176	-0.311949	CD16+
ENSG00000117676	RPS6KA1	0.150304	0.224007	0.0758738	0.14368	0.0631075	0.100787	0.11837	0.229604	0.0422279	0.0729442	0.258134	0.359211	0.0248425	0.0489223	0.37929	0.397551	0.0331253	0.0806043		1.66912e-07	5.77485e-07	-0.0750751			4.9861e-11	1.4784e-10	-0.0615722			0.00365278	0.00802143	-0.0364813			4.15185e-14	1.1811e-13	-0.0551618
ENSG00000204160	ZDHHC18	0.0517713	0.142161	0.0337835	0.0839352	0.0305733	0.0665316	0.0430864	0.0714236	0.0220126	0.032101	0.0499498	0.0420795	0.0178768	0.0236508	0.0416702	0.0288707	0.0143724	0.00723779		6.54209e-27	7.56937e-26	-0.0916528			0.0210822	0.0309799	-0.0182294			0.0688475	0.109497	-0.0174196			0.000178869	0.000301708	-0.0240518
ENSG00000253368	TRNP1	0.0561523	0.115511	0.0564415	0.0579204	0.0653195	0.0744122	0.0382051	0.0247727	0.0401569	0.0174312	0.0169155	0.0153308	0.0190937	0.0026156	0.0118382	0.0112921	0.0104839	0		1.89725e-07	6.52042e-07	-0.0491187			0.259644	0.314894	0.0105581			0.416773	0.499302	0.00992208			0.338597	0.383244	0.00543757
ENSG00000090020	SLC9A1	0.136229	0.0777876	0.0948734	0.0421814	0.0908458	0.0416795	0.0574052	0.0258421	0.0455843	0.0280246	0.0438412	0.0236628	0.0260403	0.0177817	0.0323181	0.0305908	0.0109666	0		6.76526e-06	1.9401e-05	0.0665249			0.0103957	0.0160834	0.0280494			0.0537791	0.0884537	0.0286299			0.000425702	0.000691567	0.0314019
ENSG00000142784	WDTC1	0.077418	0.0399046	0.0428209	0.0479455	0.0354593	0.0447247	0.0682537	0.0845132	0.0317186	0.0374603	0.106051	0.104357	0.024728	0.023777	0.106195	0.0931012	0.0282087	0.0253444		0.00086114	0.00182679	0.0359946			0.813541	0.849882	-0.000639412			0.808728	0.852865	-0.00507851			0.956076	0.964737	0.00105536
ENSG00000142765	SYTL1	0.0736728	0.244328	0.0416853	0.127679	0.0446898	0.145794	0.0166049	0.0515461	0.0253283	0.0425534	0.0067918	0.0141245	0.015031	0.0201635	0.00418177	0.00611954	0.00458919	0.00875629		3.28478e-50	8.59946e-49	-0.169958			3.47311e-05	7.10505e-05	-0.0366377			1.83752e-07	7.02015e-07	-0.0510345			2.72259e-13	7.50826e-13	-0.0519692
ENSG00000126705	AHDC1	0.0173003	0.0192864	0.0474019	0.0169911	0.0640909	0.0121788	0.0642198	0.0247967	0.167135	0.0454732	0.042868	0.0156712	0.101547	0.0248475	0.0370234	0.0263213	0.0359742	0.0103739		0.413091	0.4883	-0.00233036			0.0924116	0.122233	0.0251906			0.0686826	0.109357	0.051166			0.0228211	0.0309494	0.0307083
ENSG00000000938	FGR	1.15405	1.12486	1.29733	0.872162	1.26151	0.904205	1.23237	0.781905	1.16677	0.7618	1.03047	0.701885	0.824557	0.487653	0.905481	0.574059	0.556979	0.358693		0.455921	0.531082	0.0300649			2.66379e-183	6.10201e-182	0.396986	CD16-		1.65435e-49	2.76423e-48	0.342721	CD16-		4.51352e-230	9.49677e-229	0.350399	CD16-
ENSG00000126709	IFI6	0.49592	0.481324	0.393777	0.3833	0.574016	0.607511	0.377927	0.408508	1.84204	2.11905	0.588866	0.647169	2.75775	3.08118	0.610068	0.652556	3.1664	3.28565		0.16392	0.221677	0.0809877			7.14346e-06	1.54893e-05	-0.0709883			0.961433	0.972907	-0.0559279			0.000149831	0.000254618	-0.0539166
ENSG00000009780	FAM76A	0.0852769	0.120966	0.0352691	0.0545686	0.0358074	0.0687162	0.0417099	0.0534991	0.0325249	0.0642461	0.0608245	0.0572922	0.0341663	0.0370751	0.0651128	0.0770127	0.0400611	0.079533		0.000147874	0.000352083	-0.0358455			0.16328	0.206269	-0.0117858			0.0139035	0.0265408	-0.0296964			0.00694832	0.00996049	-0.0191455
ENSG00000130775	THEMIS2	0.875661	0.873277	0.308531	0.376673	0.341918	0.375355	0.199709	0.353206	0.435857	0.602633	0.279543	0.432035	0.484083	0.655751	0.294205	0.412794	0.494722	0.687872		0.172256	0.231672	0.0245738			4.42458e-29	2.35797e-28	-0.120534			0.000148764	0.000410457	-0.0971418			1.42007e-30	6.3274e-30	-0.101531
ENSG00000117748	RPA2	0.0727369	0.0937563	0.0525952	0.144808	0.0575221	0.133889	0.106807	0.206843	0.0854286	0.195115	0.147946	0.22239	0.0893175	0.132757	0.188507	0.249687	0.107708	0.153753		0.00105677	0.00220717	-0.0211416			9.28703e-15	3.24076e-14	-0.0803966			2.8479e-07	1.06721e-06	-0.0733046			2.22722e-21	7.96276e-21	-0.0733745
ENSG00000158161	EYA3	0.0623596	0.0553531	0.0906543	0.0730899	0.089924	0.0735522	0.112702	0.0825007	0.119558	0.0594665	0.0937294	0.0673406	0.0732331	0.0501089	0.109842	0.0801025	0.055498	0.0522058		0.9656	0.975546	0.00714974			0.0184373	0.0273407	0.025358			0.526481	0.604963	0.0205892			0.0179082	0.0245443	0.0224235
ENSG00000169403	PTAFR	0.930035	0.416029	0.261609	0.0673476	0.29476	0.0726978	0.271243	0.0810991	0.321482	0.050614	0.338496	0.159404	0.298766	0.105132	0.465076	0.249817	0.349147	0.0694832		3.78066e-54	1.10143e-52	0.493824	CD16-		4.77765e-58	3.91093e-57	0.197757			2.81502e-26	2.69228e-25	0.230109	CD16-		3.87933e-92	3.54887e-91	0.231918	CD16-
ENSG00000130770	ATPIF1	0.3673	0.367149	0.102309	0.171588	0.102385	0.13409	0.0985061	0.185605	0.0835327	0.117323	0.129842	0.279053	0.0617601	0.0871016	0.182456	0.336185	0.0517705	0.103552		0.180718	0.241283	-0.00939707			4.57782e-25	2.20769e-24	-0.109345			0.00161077	0.00379229	-0.0387282			1.56744e-26	6.36955e-26	-0.0799076
ENSG00000130766	SESN2	0.116016	0.0665786	0.11842	0.0375753	0.107645	0.0255751	0.0890346	0.0311314	0.048914	0.0168114	0.0607052	0.0277401	0.0323979	0.0109253	0.0443944	0.0241494	0.0157923	0.011269		0.000485555	0.00107082	0.0521144			8.48635e-05	0.000167051	0.0486044			0.0108391	0.0212848	0.0431827			8.01471e-07	1.61517e-06	0.0472682
ENSG00000204138	PHACTR4	0.276472	0.245001	0.236863	0.228243	0.250239	0.198982	0.302061	0.257517	0.450942	0.215177	0.318055	0.212114	0.605428	0.292423	0.265825	0.224235	0.649625	0.236801		0.856918	0.890462	0.0354447			0.0141582	0.0214545	0.0419746			6.58725e-07	2.36334e-06	0.208778	CD16-		5.67442e-06	1.07742e-05	0.0914667
ENSG00000242125	SNHG3	0.145078	0.177349	0.162842	0.137606	0.152514	0.122483	0.16171	0.102859	0.0802661	0.0415407	0.147069	0.0759293	0.0573717	0.0435699	0.122175	0.0759488	0.0408515	0.0224473		0.00056719	0.00123979	-0.0347635			4.43478e-06	9.7993e-06	0.0476945			0.126976	0.186734	0.0282047			7.89474e-06	1.48461e-05	0.035037
ENSG00000197989	SNHG12	0.0554027	0.0637644	0.103313	0.0711881	0.0876038	0.0560522	0.160312	0.0806951	0.0723198	0.0481482	0.198129	0.115808	0.0799204	0.0629112	0.197153	0.107281	0.0700804	0.0395541		0.198384	0.261369	-0.00794796			7.42766e-12	2.29578e-11	0.072515			0.0619075	0.100115	0.0285274			1.20305e-11	3.1208e-11	0.0526743
ENSG00000162419	GMEB1	0.160096	0.202003	0.238099	0.228593	0.231257	0.235389	0.218578	0.21743	0.159758	0.165838	0.207823	0.181411	0.165597	0.231064	0.186348	0.184711	0.161504	0.192261		0.00474601	0.00885164	-0.0465353			0.628918	0.681978	0.00727155			0.602692	0.675724	-0.015738			0.958726	0.966896	-0.00407488
ENSG00000159023	EPB41	0.211916	0.148609	0.30264	0.18364	0.289147	0.18255	0.389541	0.25965	0.36801	0.222502	0.261678	0.187836	0.176321	0.110823	0.205265	0.166541	0.125063	0.0556069		0.003631	0.00695003	0.0625455			2.38002e-18	9.3119e-18	0.10377			8.79062e-10	3.99836e-09	0.114943			3.22125e-27	1.33284e-26	0.103716
ENSG00000162511	LAPTM5	2.57899	2.13891	2.84968	2.32073	2.82879	2.30296	2.68129	2.29194	2.84628	2.34693	2.48242	2.24759	2.86817	2.37732	2.19564	2.11189	2.58145	2.2997		5.5746e-72	2.47417e-70	0.478916	CD16-		1.59152e-235	5.41403e-234	0.359762	CD16-		3.43165e-155	2.82539e-153	0.490417	CD16-		0	0	0.408795	CD16-
ENSG00000162517	PEF1	0.0960509	0.0951705	0.128888	0.110952	0.130592	0.13705	0.117993	0.125732	0.149186	0.15101	0.122117	0.126212	0.185964	0.2205	0.116486	0.124138	0.199164	0.271276		0.886216	0.915215	0.00216867			0.962326	0.971389	0.00215695			0.292413	0.374143	-0.0151214			0.6362	0.675435	-0.00302461
ENSG00000184007	PTP4A2	1.62532	2.303	1.10902	1.62246	1.05612	1.43457	0.903613	1.27036	0.644039	0.830427	0.884445	1.10746	0.453138	0.630523	0.891285	1.08107	0.416836	0.670852		4.38352e-94	2.82986e-92	-0.669531	CD16+		7.11423e-137	1.18522e-135	-0.329192	CD16+		3.51007e-50	5.97027e-49	-0.276774	CD16+		5.75926e-205	1.03539e-203	-0.341584	CD16+
ENSG00000025800	KPNA6	0.183363	0.195108	0.182848	0.204305	0.188704	0.197914	0.233866	0.218605	0.211061	0.22105	0.227249	0.195304	0.164639	0.171255	0.217319	0.200686	0.148945	0.182786		0.105312	0.14916	-0.0103483			0.655231	0.707137	0.00776382			0.122044	0.180414	-0.0137328			0.632659	0.672429	-0.00018016
ENSG00000175130	MARCKSL1	0.66221	0.939742	1.01423	1.14544	0.99922	0.976949	0.803851	0.854227	0.812427	0.644953	0.48953	0.646487	0.514397	0.322507	0.438412	0.723748	0.307475	0.161385		6.27038e-15	3.88887e-14	-0.269043	CD16+		2.82144e-18	1.10238e-17	-0.133962			1.05444e-07	4.12839e-07	0.11361			1.1544e-08	2.58093e-08	-0.0708632
ENSG00000160058	BSDC1	0.129675	0.166008	0.137572	0.182209	0.131188	0.152137	0.153923	0.164516	0.0938959	0.104473	0.164764	0.158655	0.0892981	0.104379	0.157157	0.171864	0.100481	0.12294		0.000917919	0.00193567	-0.038654			0.0113438	0.017474	-0.01758			0.0640883	0.10317	-0.0141161			0.000764986	0.00121529	-0.0182819
ENSG00000176261	ZBTB8OS	0.171981	0.232401	0.116884	0.154806	0.112454	0.146098	0.146771	0.227636	0.123666	0.135675	0.183984	0.276369	0.110804	0.163543	0.216054	0.289754	0.106572	0.141703		5.68125e-07	1.85064e-06	-0.064075			9.96492e-14	3.33156e-13	-0.0692877			0.0030147	0.00671365	-0.0335407			8.28928e-17	2.6075e-16	-0.058135
ENSG00000162520	SYNC	0.0449167	0.0798971	0.0602594	0.110927	0.0599928	0.0897745	0.0873081	0.101991	0.0760116	0.0899471	0.0807509	0.0860321	0.0568087	0.0734716	0.0784757	0.0978913	0.0579228	0.0712193		4.21763e-06	1.23762e-05	-0.0373396			0.00561372	0.00898006	-0.0237412			0.0292806	0.0515472	-0.0236485			0.000126688	0.00021639	-0.0248367
ENSG00000134684	YARS	0.125032	0.114275	0.140215	0.106707	0.137735	0.124251	0.1266	0.105089	0.150335	0.115186	0.122715	0.105965	0.0704108	0.0504992	0.122356	0.104221	0.0407125	0.0716366		0.691222	0.750254	0.012832			0.0759178	0.101978	0.0240658			0.458354	0.539671	0.00753648			0.244	0.283933	0.0181799
ENSG00000160097	FNDC5	0.000148872	0	0.00333475	0.00405126	0.00774369	0.000822644	0.00449863	0.00588183	0.145202	0.0899188	0.00243989	0.00220636	0.0533928	0.0263076	0.0010567	0.00175234	0.0182153	0.00517887		0.882487	0.911861	0.000179891			0.908774	0.928111	-0.00118897			0.778704	0.827501	0.0128645			0.965021	0.97152	0.00313936
ENSG00000116514	RNF19B	0.646058	0.392462	0.659509	0.51305	0.681158	0.606911	0.483841	0.488093	0.851953	1.13763	0.324938	0.401034	0.806293	0.995621	0.262937	0.380027	0.815229	1.06316		3.30955e-13	1.83788e-12	0.202035	CD16-		0.0246636	0.0358531	-0.0182551			0.648291	0.716804	-0.0853637			0.244655	0.28458	-0.0201863
ENSG00000004455	AK2	0.177036	0.149692	0.0801421	0.082227	0.0812212	0.0909886	0.0579088	0.0950373	0.0794219	0.1958	0.0527729	0.0993635	0.0700681	0.237255	0.0656404	0.105006	0.0686066	0.322525		0.222309	0.288605	0.0231143			0.000876137	0.00155009	-0.0291261			4.02341e-07	1.48422e-06	-0.10093			1.64215e-07	3.46033e-07	-0.0463479
ENSG00000134686	PHC2	0.141234	0.120426	0.121005	0.106038	0.106046	0.0786391	0.0870341	0.0905179	0.03899	0.0360132	0.0707204	0.0848676	0.0376107	0.04092	0.0706296	0.10467	0.0410991	0.072114		0.345611	0.419982	0.0276505			0.678964	0.728299	-0.00349692			0.589503	0.663293	0.0101191			0.978053	0.982112	0.00316016
ENSG00000163867	ZMYM6	0.131635	0.16043	0.134224	0.165384	0.116566	0.138586	0.129595	0.126923	0.0858561	0.0964796	0.107983	0.112799	0.0897068	0.0754293	0.133107	0.120777	0.0992091	0.0716344		0.00385768	0.00734338	-0.0309163			0.272573	0.328836	-0.00536813			0.202371	0.276097	-0.00636856			0.0717811	0.0910852	-0.00777868
ENSG00000116560	SFPQ	1.67293	1.34793	1.94552	1.33594	1.92385	1.36487	1.91263	1.25818	1.87908	1.37371	1.66829	1.1405	1.77512	1.4975	1.53311	1.10925	1.70022	1.40974		3.95943e-29	4.93279e-28	0.325424	CD16-		0	0	0.54041	CD16-		1.06323e-95	4.10897e-94	0.454089	CD16-		0	0	0.496759	CD16-
ENSG00000146463	ZMYM4	0.157228	0.0970665	0.115252	0.101057	0.11293	0.109668	0.189362	0.153125	0.210969	0.159637	0.244868	0.197226	0.27203	0.269787	0.297173	0.243393	0.339788	0.268394		0.000610565	0.00132442	0.0557109			0.00703198	0.011134	0.0323228			0.317057	0.400355	0.0318643			0.00187026	0.00285847	0.0341173
ENSG00000142687	KIAA0319L	0.138633	0.0779541	0.069629	0.0519655	0.0752808	0.0605459	0.0637388	0.0584115	0.103384	0.141038	0.0638801	0.0801114	0.113367	0.122088	0.07313	0.0723417	0.116058	0.119917		0.000891906	0.00188572	0.054396			0.814158	0.850226	0.000745233			0.448956	0.531026	-0.00719994			0.76302	0.793613	0.00279409
ENSG00000134698	AGO4	0.294255	0.185954	0.243455	0.191564	0.21657	0.173227	0.236536	0.209511	0.123874	0.079434	0.234132	0.2215	0.134087	0.110074	0.277065	0.251759	0.163904	0.185542		2.33383e-06	7.08631e-06	0.101781			0.00401806	0.00654808	0.0363947			0.0934753	0.142785	0.0335322			0.000218934	0.000365383	0.0409375
ENSG00000092847	AGO1	0.195893	0.271304	0.114107	0.214497	0.111612	0.144026	0.139834	0.230509	0.0754041	0.0718967	0.168687	0.217309	0.0608612	0.0431331	0.180222	0.217243	0.0594089	0.0976627		2.33167e-06	7.08355e-06	-0.0687901			4.62616e-14	1.5709e-13	-0.0721246			0.0178048	0.0330877	-0.0225955			5.16959e-16	1.5798e-15	-0.0569932
ENSG00000126070	AGO3	0.268583	0.277815	0.51516	0.429483	0.530187	0.386193	0.532245	0.417823	0.370518	0.253999	0.489768	0.399252	0.268285	0.259728	0.465394	0.415201	0.232191	0.189645		0.0670628	0.0991887	-0.0145935			2.66608e-10	7.61488e-10	0.082436			1.95397e-05	6.02961e-05	0.0949699			1.17037e-13	3.27049e-13	0.0781801
ENSG00000116863	ADPRHL2	0.0605806	0.115175	0.0617688	0.104891	0.0778373	0.155366	0.0690256	0.088423	0.199735	0.250514	0.111666	0.122458	0.331653	0.568052	0.108231	0.134979	0.391689	0.505293		7.60062e-11	3.50765e-10	-0.0535344			0.000391877	0.000722107	-0.0306592			3.07845e-05	9.26308e-05	-0.0797413			1.96779e-08	4.34137e-08	-0.0472707
ENSG00000142694	EVA1B	0.15089	0.0764745	0.31272	0.105837	0.303497	0.0904677	0.400429	0.131471	0.276129	0.108876	0.593693	0.259024	0.316719	0.13694	0.584358	0.323705	0.355576	0.138577		9.32547e-08	3.30081e-07	0.082101			7.29964e-132	1.16487e-130	0.279117	CD16-		1.36456e-38	1.77393e-37	0.223174	CD16-		1.20711e-172	1.84344e-171	0.246062	CD16-
ENSG00000196182	STK40	0.498405	0.40336	0.90733	0.674017	0.916875	0.678633	0.566088	0.450391	0.608008	0.54891	0.38881	0.424277	0.409761	0.472812	0.298728	0.345757	0.333835	0.417276		9.52373e-05	0.000233208	0.0986176			2.21043e-14	7.5693e-14	0.0920648			4.84834e-20	3.72208e-19	0.105647			5.49693e-30	2.40771e-29	0.09668
ENSG00000119535	CSF3R	1.57118	0.358634	1.23711	0.304226	1.28639	0.283289	0.877949	0.316645	1.02741	0.31947	0.504847	0.215879	0.700609	0.368292	0.318165	0.20123	0.518946	0.244479		1.71778e-208	6.09918e-206	1.23677	CD16-		0	0	0.51964	CD16-		2.93029e-225	5.20218e-223	0.713015	CD16-		0	0	0.636882	CD16-
ENSG00000163874	ZC3H12A	0.387527	0.178825	0.270058	0.150378	0.271198	0.149291	0.195922	0.117772	0.13858	0.0712778	0.11643	0.060517	0.0958523	0.10705	0.0847242	0.0696723	0.0648753	0.0881202		9.34553e-16	6.10954e-15	0.177189			9.91963e-05	0.000194359	0.0579773			0.000425305	0.00109328	0.0555047			9.88196e-09	2.21457e-08	0.0670835
ENSG00000163877	SNIP1	0.219855	0.207553	0.179113	0.137269	0.170281	0.129014	0.17997	0.140639	0.123382	0.108673	0.173282	0.143651	0.173337	0.161441	0.174559	0.134078	0.210974	0.187617		0.945036	0.960248	0.0101745			0.000565354	0.00102058	0.0383854			0.577877	0.652278	0.0269724			0.00101266	0.00158527	0.0326317
ENSG00000134697	GNL2	0.2074	0.176729	0.194277	0.170493	0.192386	0.216797	0.182864	0.165544	0.114212	0.0870999	0.190271	0.172563	0.106196	0.111107	0.208118	0.202058	0.131032	0.24875		0.184781	0.246013	0.0299391			0.207502	0.256936	0.0161091			0.106211	0.159837	-0.0207476			0.663218	0.700715	0.00619659
ENSG00000197982	C1orf122	0.1185	0.137278	0.161902	0.186182	0.134502	0.16291	0.291918	0.310228	0.22048	0.211081	0.453122	0.502681	0.263942	0.229021	0.346768	0.466135	0.213753	0.269337		0.0272045	0.0435226	-0.0245883			1.12507e-07	2.78377e-07	-0.0611504			0.135334	0.197238	-0.0186636			3.18588e-08	6.95848e-08	-0.0453864
ENSG00000188786	MTF1	0.376905	0.408817	0.305927	0.410195	0.322144	0.396745	0.354427	0.433263	0.305658	0.273616	0.255388	0.392668	0.200248	0.304505	0.226993	0.350334	0.165561	0.2476		3.75041e-06	1.10911e-05	-0.0718882			5.71309e-33	3.31184e-32	-0.123648			7.40219e-07	2.63483e-06	-0.068161			8.97935e-40	4.71893e-39	-0.102729
ENSG00000183431	SF3A3	0.137699	0.17461	0.136283	0.143254	0.131515	0.139231	0.120576	0.151279	0.116652	0.120759	0.114474	0.144302	0.0901996	0.085377	0.127886	0.161854	0.0624876	0.0808885		0.000147073	0.000350323	-0.0397019			0.00922149	0.0143762	-0.022754			0.0457917	0.0767156	-0.0105879			0.000405933	0.000660018	-0.0205049
ENSG00000183386	FHL3	0.130425	0.0784723	0.184323	0.166338	0.151476	0.106675	0.160295	0.122533	0.11105	0.071772	0.159199	0.15877	0.118732	0.0823242	0.175	0.234687	0.111669	0.0617982		0.00121986	0.00252185	0.0533136			0.740873	0.784949	0.00765105			0.000479101	0.00122217	0.0486698			0.0265489	0.0356222	0.0237265
ENSG00000116954	RRAGC	0.347416	0.204749	0.572274	0.319946	0.572563	0.408719	0.517592	0.27273	0.443941	0.261136	0.416308	0.235571	0.555661	0.406984	0.299616	0.166388	0.586245	0.377111		3.71778e-09	1.50647e-08	0.133622			5.67819e-72	5.38528e-71	0.204521	CD16-		5.49208e-15	3.36939e-14	0.186457			4.06969e-88	3.56239e-87	0.193246
ENSG00000127603	MACF1	0.5737	0.877406	0.477444	0.67088	0.481647	0.688368	0.484667	0.599861	0.415271	0.448339	0.5478	0.691047	0.392113	0.383454	0.692996	0.857294	0.39014	0.282743		7.89246e-27	9.05799e-26	-0.317574	CD16+		1.70288e-35	1.02588e-34	-0.151692			3.57941e-11	1.75753e-10	-0.0784398			3.32952e-50	2.02299e-49	-0.143424
ENSG00000090621	PABPC4	0.664292	0.838004	0.837217	0.976059	0.81446	1.14433	0.985308	1.23962	0.785175	1.10918	0.91608	0.970716	0.498906	0.659863	1.01048	1.02539	0.548947	0.740529		3.41533e-09	1.39086e-08	-0.185165			2.96475e-20	1.2339e-19	-0.112334			6.52881e-34	7.5849e-33	-0.285933	CD16+		1.19288e-46	6.93628e-46	-0.17042
ENSG00000168389	MFSD2A	0.105223	0.0645114	0.150658	0.0556308	0.145503	0.0496381	0.152496	0.056821	0.0768121	0.0395827	0.135802	0.0433588	0.0575703	0.0551101	0.0810459	0.0333476	0.0458229	0.0452072		0.537425	0.61036	0.0286071			1.12337e-07	2.78077e-07	0.0640609			0.00122109	0.00292454	0.0433582			4.48826e-10	1.08271e-09	0.0549225
ENSG00000131238	PPT1	0.730243	0.572972	0.52722	0.41003	0.535495	0.453005	0.416606	0.413183	0.408261	0.375717	0.307076	0.349709	0.286245	0.219421	0.328779	0.399166	0.236706	0.185249		8.99525e-08	3.19188e-07	0.1545			0.256312	0.3114	0.00283249			0.014215	0.0270992	0.0495471			0.543829	0.588138	0.0293732
ENSG00000117000	RLF	0.486905	0.392151	0.425397	0.262886	0.417176	0.26913	0.390227	0.241003	0.282409	0.179107	0.310615	0.184023	0.244806	0.141958	0.301137	0.212091	0.248664	0.162115		0.000316153	0.000718426	0.0990477			1.111e-26	5.62028e-26	0.128621			8.57131e-09	3.6502e-08	0.116551			2.8769e-35	1.39451e-34	0.122558
ENSG00000084073	ZMPSTE24	0.0743569	0.0795204	0.0552334	0.0924142	0.0548586	0.0860049	0.0908811	0.116473	0.0778626	0.111425	0.113628	0.150876	0.0877525	0.138608	0.164993	0.160553	0.111157	0.1016		0.135619	0.18742	-0.0104468			0.00304486	0.00504899	-0.0232086			0.0337227	0.058533	-0.0278491			0.000194208	0.00032613	-0.0235462
ENSG00000084070	SMAP2	0.871726	1.15981	0.479554	0.720276	0.47341	0.624367	0.460021	1.17352	0.58054	1.40178	0.579028	1.07221	0.659896	1.4623	0.66471	1.03216	0.76288	1.29731		1.11938e-22	1.05285e-21	-0.299563	CD16+		3.04793e-243	1.07548e-241	-0.471074	CD16+		1.38519e-48	2.27435e-47	-0.468151	CD16+		2.24882e-298	6.51814e-297	-0.456029	CD16+
ENSG00000213172	AL031985.1	0.00902867	0.0402146	0.00233782	0.0459292	0.00345156	0.0593122	0.00237375	0.0663077	0.0194054	0.162436	0.00367704	0.0489291	0.0201024	0.102524	0.0040894	0.0365889	0.0214276	0.0968728		3.94485e-17	2.79784e-16	-0.0301068			3.64136e-10	1.03329e-09	-0.0473715			1.41697e-10	6.70258e-10	-0.0833578			2.87964e-20	9.99955e-20	-0.0567392
ENSG00000187801	ZFP69B	0.00684305	0.00568884	0.0195546	0.00420969	0.0279156	0.0080101	0.0249707	0.00354322	0.0572687	0.134746	0.0125403	0.00572081	0.0446543	0.0565817	0.0102738	0.00579001	0.0260692	0.0341678		0.939227	0.95657	0.00120744			0.483004	0.545191	0.0100954			0.684305	0.747694	-0.0217163			0.671422	0.70846	-0.000180554
ENSG00000117010	ZNF684	0.0134162	0.0237824	0.0143698	0.0355376	0.024474	0.0351933	0.0143753	0.0239682	0.137869	0.093226	0.0168863	0.0287551	0.162079	0.136744	0.0263868	0.0274837	0.168784	0.0920689		0.0175572	0.0293706	-0.00950559			0.135677	0.17482	-0.0127583			0.76134	0.814466	0.0296052			0.177269	0.211568	0.000217103
ENSG00000127124	HIVEP3	0.157508	0.218832	0.22777	0.517907	0.235408	0.470653	0.0846742	0.287223	0.0662483	0.154234	0.0247189	0.353987	0.0178071	0.0764046	0.015634	0.257992	0.00768775	0.183515		2.54592e-07	8.61428e-07	-0.0719915			5.92566e-111	7.92087e-110	-0.259733	CD16+		1.10848e-35	1.35425e-34	-0.167701			1.81643e-148	2.37221e-147	-0.21662	CD16+
ENSG00000198815	FOXJ3	0.154306	0.184405	0.147541	0.153961	0.143426	0.168899	0.176857	0.178477	0.107317	0.073233	0.177983	0.15592	0.103354	0.11641	0.166067	0.155584	0.106811	0.0906274		0.0127314	0.0219972	-0.0299854			0.812501	0.848964	0.00545082			0.466094	0.546406	0.00198412			0.45	0.495917	0.0014837
ENSG00000065978	YBX1	1.91874	2.5645	2.02357	2.46653	2.02047	2.60912	2.07367	2.30992	2.11506	2.56739	2.5179	2.60465	2.36825	2.7729	2.503	2.53132	2.26875	2.66338		5.95102e-78	2.91446e-76	-0.621796	CD16+		2.41512e-48	1.74116e-47	-0.204337	CD16+		8.70133e-90	3.14855e-88	-0.512374	CD16+		4.69357e-126	5.40856e-125	-0.331216	CD16+
ENSG00000198198	SZT2	0.0937953	0.114673	0.0939326	0.10125	0.0886925	0.0871218	0.110314	0.116373	0.0635144	0.0553334	0.116382	0.0988679	0.0556502	0.0869944	0.123221	0.125655	0.066494	0.0828072		0.0154302	0.0261435	-0.022546			0.460596	0.522806	-0.00038422			0.768327	0.820155	-0.00342838			0.327042	0.371065	-0.00312803
ENSG00000117410	ATP6V0B	0.945881	0.880905	1.17809	1.10105	1.16299	1.14917	1.48221	1.28574	1.43225	1.42464	1.80701	1.54514	1.63259	1.49645	1.73134	1.52288	1.60017	1.37423		0.135526	0.187375	0.0653471			5.56293e-44	3.77575e-43	0.18322			0.00178438	0.00416136	0.0662119			3.43986e-43	1.90466e-42	0.138387
ENSG00000198520	C1orf228	0.117087	0.0192833	0.0865754	0.0106083	0.0818069	0.0101126	0.0563553	0.00911036	0.0705818	0.0092387	0.0420414	0.0140214	0.0588781	0.0142007	0.0272766	0.0136677	0.0381774	0.00313808		1.61784e-13	9.19095e-13	0.0949789			1.51009e-06	3.43702e-06	0.0447954			0.000220865	0.000592694	0.0566189			5.24998e-11	1.32262e-10	0.0524873
ENSG00000142937	RPS8	3.73795	3.53347	3.76141	3.59413	3.74586	3.5656	3.67992	3.53081	3.94002	3.83765	3.79344	3.64494	3.86275	3.6452	3.52936	3.41089	3.25013	3.09204		6.36322e-21	5.46891e-20	0.208991	CD16-		1.38418e-65	1.2306e-64	0.149417			8.95096e-19	6.53604e-18	0.120547			1.78781e-88	1.57711e-87	0.145679
ENSG00000173846	PLK3	0.851759	0.571758	0.724234	0.381012	0.631721	0.375121	0.390982	0.272593	0.2399	0.146525	0.239004	0.278909	0.140615	0.110901	0.153188	0.196547	0.070744	0.129633		6.32553e-22	5.74966e-21	0.278265	CD16-		6.1086e-22	2.69433e-21	0.11832			2.89611e-17	1.97039e-16	0.135435			5.74398e-40	3.02985e-39	0.136666
ENSG00000222009	BTBD19	0.157109	0.0493213	0.20678	0.09361	0.222235	0.103519	0.123103	0.0525984	0.111428	0.0484318	0.052833	0.02708	0.039487	0.0631047	0.0242141	0.0245851	0.0168169	0.00696873		1.47375e-12	7.78828e-12	0.103121			8.31395e-07	1.93245e-06	0.0558154			7.83893e-07	2.78157e-06	0.0659441			4.54068e-13	1.24256e-12	0.0627613
ENSG00000070759	TESK2	0.0332691	0.0600709	0.0917467	0.070619	0.0818908	0.0930524	0.13833	0.106248	0.0590438	0.0679223	0.184342	0.145884	0.0558069	0.0607667	0.188665	0.16545	0.0648028	0.0404138		0.000176546	0.00041496	-0.0264076			0.000330227	0.000612879	0.0394865			0.814477	0.857495	0.00329607			0.00639712	0.00920985	0.023188
ENSG00000117450	PRDX1	0.453199	0.638185	0.891369	1.13033	0.863159	1.12951	1.50916	1.79103	1.32871	1.54489	1.87551	2.15568	1.76603	2.20854	2.0596	2.25319	1.98582	2.46615		2.44357e-18	1.85339e-17	-0.19682			9.72242e-61	8.12251e-60	-0.264866	CD16+		7.4435e-18	5.21412e-17	-0.314083	CD16+		4.09341e-82	3.3899e-81	-0.274007	CD16+
ENSG00000132780	NASP	0.205979	0.318974	0.146258	0.220447	0.146166	0.200991	0.190548	0.228311	0.212431	0.425166	0.226791	0.241312	0.254047	0.504108	0.218732	0.254563	0.278275	0.522085		5.00386e-15	3.12041e-14	-0.113552			1.67065e-05	3.50479e-05	-0.0417061			4.02106e-08	1.62242e-07	-0.138904			2.26895e-12	6.04875e-12	-0.0767952
ENSG00000117481	NSUN4	0.102313	0.0888382	0.0665982	0.0602976	0.0730398	0.0597945	0.0634162	0.0590519	0.0442585	0.0432242	0.0648318	0.0572993	0.0327903	0.0279285	0.0614031	0.0566757	0.0326199	0.0267396		0.304948	0.378831	0.00695059			0.616942	0.671459	0.00632993			0.670945	0.736691	0.00870961			0.576623	0.61936	0.00709497
ENSG00000079277	MKNK1	0.147928	0.144776	0.130265	0.144233	0.129309	0.135479	0.236973	0.210028	0.18016	0.118758	0.374987	0.36231	0.207038	0.151823	0.477767	0.467539	0.233789	0.153519		0.705451	0.762059	0.00142936			0.284436	0.341696	0.0137619			0.457687	0.539332	0.0344955			0.207342	0.244329	0.0189621
ENSG00000142961	MOB3C	0.0326691	0.0333071	0.0406916	0.0483292	0.0582786	0.0655829	0.08059	0.0622962	0.139442	0.204248	0.1242	0.100546	0.21082	0.244272	0.123399	0.0935418	0.195107	0.166611		0.504282	0.578753	-0.00119924			0.314461	0.373482	0.0139759			0.572441	0.647816	-0.00905846			0.578512	0.621037	0.00581332
ENSG00000132122	SPATA6	0.0989127	0.182229	0.0388445	0.0697032	0.0389651	0.0810963	0.0158412	0.0535019	0.0139499	0.049639	0.00680473	0.0549947	0.00781777	0.0134873	0.00580481	0.0361548	0.00609444	0.0105227		3.68296e-13	2.0353e-12	-0.0811727			2.58033e-06	5.79173e-06	-0.0361639			0.0037392	0.00818274	-0.030231			1.19993e-09	2.8227e-09	-0.0381024
ENSG00000085832	EPS15	0.300821	0.357176	0.215807	0.282039	0.203678	0.21787	0.20215	0.25798	0.188149	0.241747	0.204635	0.247991	0.236655	0.323222	0.255614	0.278194	0.331363	0.447337		0.00419871	0.00793245	-0.0592812			2.10554e-07	5.10089e-07	-0.0503371			0.0253754	0.0453896	-0.0509868			5.30839e-09	1.20967e-08	-0.0512708
ENSG00000117859	OSBPL9	0.218633	0.17496	0.134082	0.140848	0.140504	0.148223	0.12168	0.11463	0.108427	0.111547	0.116932	0.116631	0.137796	0.13681	0.108399	0.105768	0.198367	0.164647		0.216803	0.282685	0.0423918			0.495201	0.557297	0.000955871			0.315256	0.398436	0.00365212			0.328193	0.372223	0.00518752
ENSG00000078618	NRDC	0.34802	0.3271	0.254357	0.276266	0.263309	0.265326	0.386356	0.396347	0.475821	0.527295	0.515368	0.540385	0.616941	0.591038	0.604773	0.57896	0.7122	0.572091		0.595185	0.663408	0.0235942			0.193307	0.24104	-0.00478357			0.608848	0.681013	0.0224127			0.180317	0.214845	0.00571803
ENSG00000154222	CC2D1B	0.0981444	0.072768	0.124637	0.134318	0.122126	0.121494	0.116537	0.0981779	0.0933178	0.0582481	0.104534	0.106598	0.100503	0.0817732	0.0857926	0.0716846	0.0982148	0.103029		0.246086	0.314172	0.0210377			0.956985	0.967372	0.00696981			0.747017	0.802383	0.0126474			0.768543	0.798043	0.00983488
ENSG00000134748	PRPF38A	0.218805	0.243267	0.26771	0.256886	0.285187	0.26008	0.258283	0.227269	0.204222	0.135565	0.239085	0.250147	0.174055	0.187954	0.249728	0.246665	0.157844	0.178473		0.0523136	0.0794848	-0.0194591			0.104382	0.136856	0.0160562			0.542068	0.619117	0.0214362			0.119614	0.146797	0.014736
ENSG00000134744	ZCCHC11	0.261552	0.116863	0.282721	0.208369	0.261812	0.185228	0.236679	0.151074	0.131461	0.0911774	0.263001	0.142912	0.121657	0.0699565	0.301577	0.201807	0.164337	0.0961453		1.17333e-12	6.25301e-12	0.153467			4.57828e-16	1.68018e-15	0.0979761			4.25819e-05	0.000125666	0.0690487			5.9758e-22	2.1637e-21	0.0938835
ENSG00000162378	ZYG11B	0.116102	0.0961668	0.0591532	0.113738	0.063375	0.0999351	0.09589	0.135229	0.0327304	0.0520001	0.12717	0.129261	0.022865	0.0142965	0.134888	0.147534	0.0347567	0.0469083		0.984914	0.990143	0.0178481			0.000471581	0.000858121	-0.0275992			0.0423757	0.0716616	-0.0211554			5.57523e-05	9.79569e-05	-0.0219121
ENSG00000116171	SCP2	0.459415	0.410555	0.265678	0.280134	0.273035	0.268199	0.13684	0.180969	0.182127	0.216058	0.0827419	0.15966	0.119345	0.152101	0.125227	0.227013	0.089739	0.168199		0.192938	0.255259	0.0369947			3.43467e-12	1.07625e-11	-0.0566998			0.00244292	0.00554022	-0.035407			1.0794e-13	3.01925e-13	-0.0425733
ENSG00000162384	C1orf123	0.092993	0.114659	0.0397002	0.0592785	0.0401187	0.0708108	0.0377239	0.0838499	0.0356835	0.0676847	0.0460891	0.099217	0.0389142	0.0862374	0.0595016	0.101706	0.0327743	0.0890932		0.00118935	0.00246775	-0.0215081			8.17864e-06	1.76263e-05	-0.0378273			0.000285647	0.000751973	-0.0393702			3.73613e-09	8.59311e-09	-0.036942
ENSG00000116205	TCEANC2	0.03486	0.0405378	0.026953	0.0467262	0.0242063	0.0528054	0.0359072	0.0736549	0.084619	0.151383	0.051158	0.0829418	0.0994787	0.159905	0.059636	0.0823601	0.0974534	0.112732		0.214968	0.28055	-0.00655363			0.000568724	0.00102536	-0.0277519			0.00929188	0.0185544	-0.0388305			1.31814e-05	2.43445e-05	-0.0293237
ENSG00000157216	SSBP3	0.127879	0.102751	0.317947	0.168	0.30656	0.136221	0.305725	0.185824	0.283338	0.127284	0.157968	0.150861	0.131635	0.0571835	0.140209	0.129977	0.0726526	0.0276932		0.201567	0.265193	0.0228567			2.79245e-21	1.20455e-20	0.0913617			1.11437e-17	7.73926e-17	0.13635			9.7275e-36	4.76396e-35	0.0991966
ENSG00000162402	USP24	0.141335	0.131583	0.130495	0.13659	0.1222	0.109062	0.113016	0.122768	0.0731861	0.0718681	0.128782	0.12876	0.0586453	0.0529655	0.15332	0.151642	0.0767286	0.0768118		0.608497	0.676094	0.0100844			0.162173	0.205191	-0.00373926			0.818353	0.860548	0.0063973			0.169647	0.203369	0.000443077
ENSG00000162407	PLPP3	0.0167007	0.00494296	0.127469	0.0562066	0.104237	0.0691594	0.169829	0.0573507	0.0604465	0.026974	0.216879	0.0593433	0.0351543	0.00724138	0.153334	0.0370881	0.0222151	0.00690565		0.188306	0.250004	0.0100425			5.30083e-18	2.05276e-17	0.107695			0.291458	0.373174	0.0292373			3.02943e-16	9.35337e-16	0.0760954
ENSG00000162601	MYSM1	0.281408	0.296051	0.29978	0.265026	0.298008	0.280878	0.309647	0.267286	0.220549	0.1977	0.263387	0.23815	0.189356	0.150313	0.281853	0.241416	0.195744	0.172884		0.112245	0.158269	-0.0139047			0.0446393	0.0625854	0.0329261			0.620875	0.691742	0.0174161			0.163937	0.197022	0.0244054
ENSG00000177606	JUN	1.00768	0.422481	1.01565	0.339603	0.872511	0.342693	1.34267	0.452413	0.728588	0.377715	1.37463	0.595176	0.772035	0.417848	1.23397	0.614248	0.670296	0.287538		1.25138e-35	2.00822e-34	0.584458	CD16-		0	0	0.754752	CD16-		7.10949e-52	1.27813e-50	0.450304	CD16-		0	0	0.649367	CD16-
ENSG00000237352	LINC01358	0.000555038	0	0.000510113	0.000584536	0.00172032	0.000832855	0.0011675	0.000472206	0.0251555	0.0329223	0.0016502	0.000991183	0.0938685	0.0918179	0.00229294	0.00108533	0.133022	0.0945626		0.573101	0.643817	0.000716808			0.860681	0.890139	0.000415364			0.84795	0.884378	0.00771619			0.771592	0.800478	0.00263011
ENSG00000162604	TM2D1	0.231347	0.245671	0.233874	0.250286	0.219648	0.230347	0.258258	0.262677	0.192707	0.212965	0.264727	0.300831	0.199909	0.232812	0.282754	0.291231	0.199194	0.236736		0.150297	0.205299	-0.0119947			0.254157	0.309246	-0.014297			0.336313	0.420003	-0.0203721			0.115895	0.142665	-0.015929
ENSG00000240563	L1TD1	0.0359573	0.241997	0.0508839	0.41646	0.0395381	0.416076	0.0356997	0.435721	0.0300182	0.279707	0.0207758	0.335977	0.0228989	0.39426	0.0162803	0.261013	0.0344864	0.392586		2.77744e-53	7.88933e-52	-0.209696	CD16+		5.24109e-110	6.97298e-109	-0.340178	CD16+		1.15934e-52	2.13145e-51	-0.341749	CD16+		8.44581e-173	1.29677e-171	-0.32987	CD16+
ENSG00000162607	USP1	0.194841	0.263031	0.206833	0.284688	0.187458	0.248851	0.243892	0.263963	0.218361	0.279222	0.270986	0.291303	0.309994	0.37203	0.290864	0.271214	0.349455	0.298652		5.28046e-07	1.72602e-06	-0.0652207			0.000107702	0.000210259	-0.0273602			0.00186338	0.00433315	-0.0293743			1.31884e-07	2.79252e-07	-0.0310919
ENSG00000116641	DOCK7	0.0366627	0.021887	0.129965	0.0520559	0.129161	0.0605378	0.137603	0.0647581	0.105311	0.125901	0.105759	0.0818582	0.161726	0.256391	0.105823	0.0948528	0.254409	0.273017		0.276946	0.348158	0.0149213			6.18749e-08	1.55743e-07	0.0495201			0.138244	0.201014	0.0139422			3.19608e-08	6.97806e-08	0.0359906
ENSG00000162434	JAK1	0.860592	0.951921	1.29191	1.01845	1.29208	0.993428	1.36733	1.0381	1.36805	1.06121	1.39071	1.11356	1.27854	1.1438	1.35759	1.14187	1.15231	1.10217		0.0538606	0.0815952	-0.0944669			1.44193e-97	1.76543e-96	0.273372	CD16-		2.84783e-46	4.38442e-45	0.258187	CD16-		4.90651e-138	6.15317e-137	0.238431	CD16-
ENSG00000162433	AK4	0.0289048	0.00431798	0.0902579	0.0144439	0.102253	0.0175206	0.183476	0.0201961	0.155723	0.0394362	0.197047	0.0236442	0.194255	0.0290353	0.136191	0.0204314	0.187857	0.0516345		0.00255983	0.00502848	0.0189812			1.57697e-15	5.70257e-15	0.0994841			1.5223e-06	5.26687e-06	0.105039			1.87099e-21	6.70183e-21	0.0944999
ENSG00000116675	DNAJC6	0.000425893	0	0.0772325	0.00999059	0.0701007	0.00675602	0.0720843	0.0221675	0.0884579	0.0320087	0.0768786	0.0225639	0.110673	0.0252715	0.0690317	0.01744	0.11261	0.0242588		0.850169	0.884419	0.000435419			3.44067e-08	8.78097e-08	0.0549213			0.000326771	0.000851945	0.0693255			5.42336e-11	1.36509e-10	0.0547408
ENSG00000184588	PDE4B	0.386857	0.364251	0.13077	0.150063	0.201169	0.146588	0.113734	0.10693	0.481895	0.456895	0.070281	0.0785971	0.381259	0.422006	0.03685	0.04419	0.286734	0.2844		0.0147753	0.0251464	-0.0246204			5.50101e-05	0.000110156	-0.0271701			0.165374	0.233428	0.0188927			0.00222234	0.0033721	-0.0131432
ENSG00000116717	GADD45A	0.173474	0.0912797	0.167908	0.0697159	0.143144	0.0438142	0.151552	0.0764738	0.095248	0.0461103	0.0964319	0.0238835	0.059369	0.0317046	0.0568858	0.0271916	0.020863	0.00185825		0.000251479	0.00057981	0.0733397			0.00148599	0.00256359	0.0544836			0.0482988	0.0803942	0.048226			5.91169e-05	0.000103623	0.0541643
ENSG00000116729	WLS	0.10953	0.0195463	0.0652515	0.0189545	0.0702685	0.0158426	0.0834631	0.0350794	0.0621522	0.0272123	0.0850412	0.0394574	0.0380223	0.0182113	0.0958906	0.0407305	0.0318635	0.0061469		2.20092e-11	1.05872e-10	0.0853586			2.51743e-06	5.65725e-06	0.0504987			0.00999706	0.0198093	0.0373598			4.00502e-09	9.18552e-09	0.0494375
ENSG00000132485	ZRANB2	0.539003	0.496835	0.461253	0.44557	0.475097	0.47765	0.4816	0.459304	0.399874	0.431782	0.531351	0.518887	0.41859	0.410725	0.581875	0.519655	0.500341	0.582284		0.220405	0.286592	0.0458626			0.0411579	0.058005	0.0295243			0.474445	0.554935	-0.0223929			0.123188	0.150955	0.0153017
ENSG00000162623	TYW3	0.120019	0.150489	0.0668207	0.103024	0.0620281	0.102712	0.0513405	0.0999078	0.0322403	0.0638615	0.0633575	0.118742	0.0319794	0.0580542	0.0858677	0.132334	0.0284153	0.0624462		0.00516363	0.00957083	-0.0272787			1.46518e-05	3.08742e-05	-0.0422507			0.00322119	0.00714547	-0.0343891			5.86299e-08	1.26213e-07	-0.0386558
ENSG00000117054	ACADM	0.0700757	0.0946579	0.0648821	0.107189	0.0526844	0.0991035	0.0814079	0.117611	0.0633264	0.132176	0.105719	0.11744	0.0683765	0.103347	0.130375	0.133851	0.0689845	0.0809193		5.13359e-05	0.000130196	-0.0264628			0.00355084	0.00583352	-0.0236659			0.00210568	0.00484607	-0.0421615			1.39597e-05	2.57066e-05	-0.0294446
ENSG00000137955	RABGGTB	0.121607	0.159573	0.1803	0.20795	0.154875	0.166189	0.197849	0.167654	0.107245	0.0951856	0.19703	0.165017	0.0804485	0.082128	0.209587	0.176719	0.0942714	0.0982568		0.00147142	0.00299289	-0.0381152			0.565545	0.624342	0.0116066			0.587573	0.661908	-0.00211224			0.991374	0.993187	0.00338431
ENSG00000036549	ZZZ3	0.0852598	0.0954162	0.0864975	0.0801987	0.088681	0.0912281	0.0920975	0.0725021	0.0504352	0.044626	0.114294	0.0749387	0.0349933	0.0498453	0.127474	0.105105	0.0496043	0.0809351		0.0659928	0.0977589	-0.0110046			0.0905171	0.119978	0.0200879			0.480824	0.561241	-0.00532102			0.319649	0.363574	0.00989815
ENSG00000077254	USP33	0.219266	0.263668	0.188813	0.245089	0.189702	0.23545	0.245329	0.249937	0.355765	0.395545	0.254121	0.261532	0.394379	0.395235	0.300568	0.288927	0.446298	0.414199		6.99234e-05	0.000174455	-0.0507801			0.0107043	0.0165338	-0.0196058			0.0105573	0.0207961	-0.0179883			0.00016114	0.000273101	-0.0216959
ENSG00000180488	MIGA1	0.107326	0.153873	0.0792061	0.151847	0.0783802	0.148265	0.102796	0.147463	0.093485	0.156813	0.107773	0.136775	0.0839606	0.127477	0.126831	0.128506	0.102639	0.123649		4.70114e-05	0.000119871	-0.0429133			1.34461e-05	2.8439e-05	-0.0397381			4.28804e-05	0.000126416	-0.0582682			1.13494e-09	2.67203e-09	-0.0455584
ENSG00000162614	NEXN	0.0409736	0.0386321	0.0114019	0.0115582	0.0638841	0.0512703	0.0326731	0.0413919	1.23282	0.814971	0.0544429	0.0375724	1.74316	1.13663	0.0366155	0.0194716	1.53405	0.942805		0.572786	0.643591	0.00327563			0.919265	0.937584	-0.000979251			3.99007e-05	0.000118307	0.317531	CD16-		0.0673398	0.0857944	0.0949074
ENSG00000162616	DNAJB4	0.0534066	0.10482	0.283004	0.236029	0.29633	0.265812	0.496821	0.272385	0.722859	0.596823	0.370288	0.181475	0.884675	0.587829	0.29661	0.153765	0.929838	0.493038		3.45291e-10	1.50429e-09	-0.0471222			2.04738e-22	9.14398e-22	0.126079			0.00992979	0.0196966	0.166803			2.28181e-20	7.95762e-20	0.123986
ENSG00000273338	AC103591.3	0.308422	0.212716	0.322872	0.195583	0.338326	0.179926	0.239921	0.140207	0.243441	0.207139	0.0836238	0.0430597	0.111322	0.0911942	0.0566559	0.0470386	0.0661724	0.0518858		3.77942e-05	9.82648e-05	0.0998278			1.75826e-06	3.98908e-06	0.0743625			1.34657e-06	4.69028e-06	0.0792611			9.04636e-12	2.35745e-11	0.0779355
ENSG00000137959	IFI44L	0.616627	0.441703	0.375217	0.229473	0.706836	0.594392	0.320786	0.268847	2.79563	2.91108	0.534453	0.561826	3.73188	3.5502	0.513215	0.501468	4.10748	3.53397		4.32952e-13	2.37184e-12	0.263558	CD16-		0.0166683	0.0249454	0.0124253			2.0388e-22	1.72872e-21	0.221562	CD16-		2.27966e-13	6.30207e-13	0.0959003
ENSG00000137965	IFI44	0.350768	0.220686	0.163013	0.146106	0.47925	0.458474	0.21659	0.21796	1.92652	1.97692	0.390498	0.376856	2.36437	2.11184	0.373937	0.345846	2.63256	2.1229		1.30626e-09	5.48879e-09	0.171289			0.00426288	0.0069252	-0.032962			0.00226696	0.00516589	0.149833			0.579833	0.622338	0.038739
ENSG00000238015	AC104837.2	0.000354169	0.00214796	0.000937208	0.000625463	0.0315684	0.0150083	0.00533128	0.00409636	0.343792	0.263971	0.00582217	0.00565344	0.404491	0.280588	0.00356411	0.00346031	0.351466	0.185194		0.44147	0.516792	-0.00183334			0.907948	0.928041	-0.000262811			0.0857931	0.132228	0.0566367			0.511385	0.556228	0.0166741
ENSG00000235400	AC104837.1	0.000183947	0.00109239	0.000684053	0	0.00055924	0.000642316	0.00227048	0.00266894	0.201077	0.168068	0.00114083	0.00292399	0.221513	0.18596	0.00102777	0.0022773	0.180942	0.0967305		0.225636	0.292257	-0.000797069			0.66915	0.71997	-0.000563789			0.928026	0.94703	0.010831			0.669611	0.706811	0.00283475
ENSG00000174021	GNG5	0.950958	1.20169	1.24001	1.27496	1.23709	1.34485	1.3481	1.38905	1.69888	1.90787	1.48606	1.57242	2.00812	2.39319	1.44347	1.54499	2.1357	2.42942		1.76527e-13	9.98853e-13	-0.234701	CD16+		0.392873	0.454657	-0.0537028			0.0365188	0.0629821	-0.173356			0.0194468	0.0265443	-0.104544
ENSG00000117151	CTBS	0.368917	0.443467	0.317587	0.426988	0.327064	0.432838	0.292428	0.410503	0.327758	0.423145	0.29238	0.384125	0.292043	0.411344	0.30168	0.365336	0.319695	0.446922		0.000995742	0.00208815	-0.0634466			1.46104e-18	5.76001e-18	-0.0889992			1.54293e-07	5.94667e-07	-0.101708			1.28038e-25	5.10446e-25	-0.0907002
ENSG00000153898	MCOLN2	0.0128834	0.00959392	0.00907179	0.00527242	0.0125334	0.0103975	0.0113788	0.00930126	0.0744043	0.0782203	0.00939311	0.00527255	0.114142	0.192889	0.00692435	0.00347257	0.164919	0.177232		0.770242	0.816522	0.000537096			0.898839	0.920386	-9.44978e-05			0.695198	0.756394	-0.00812576			0.959689	0.967694	-0.00245125
ENSG00000162642	C1orf52	0.188549	0.197013	0.177001	0.144146	0.173309	0.153712	0.166559	0.139537	0.144091	0.149016	0.18028	0.152334	0.186645	0.211452	0.183412	0.150136	0.218834	0.226924		0.317318	0.391548	-0.00382944			0.0248151	0.0360549	0.0291021			0.616162	0.687434	0.00417365			0.100502	0.12488	0.0189046
ENSG00000117174	ZNHIT6	0.0499265	0.145382	0.0218852	0.0773797	0.0197796	0.0696983	0.0262555	0.0615075	0.0127412	0.0281004	0.0351384	0.0735703	0.00775035	0.0164402	0.0381441	0.0857228	0.0147501	0.0465291		1.88998e-27	2.23222e-26	-0.0937313			1.238e-07	3.04857e-07	-0.044696			0.000770047	0.00190036	-0.032922			1.2298e-12	3.31743e-12	-0.0452151
ENSG00000122417	ODF2L	0.0957135	0.260136	0.0410402	0.114379	0.0355862	0.114308	0.030965	0.0586798	0.0529722	0.0923485	0.0268902	0.0454995	0.183694	0.218182	0.0325669	0.0525984	0.30858	0.266428		1.91287e-26	2.14763e-25	-0.161454			1.12537e-05	2.39716e-05	-0.0377573			0.000260581	0.000691111	-0.0377543			1.20335e-10	2.97744e-10	-0.0479747
ENSG00000097033	SH3GLB1	0.94566	0.967981	0.977982	1.16045	0.982243	1.25333	0.958639	1.1052	1.20702	1.44696	1.05943	1.13312	1.45279	1.66447	1.21059	1.23005	1.81663	2.00796		0.872898	0.903843	-0.0060111			7.49827e-14	2.52805e-13	-0.0974966			1.16717e-19	8.84089e-19	-0.202566	CD16+		1.25777e-27	5.24239e-27	-0.121454
ENSG00000153936	HS2ST1	0.0439286	0.0361218	0.0333245	0.0285233	0.031513	0.0310991	0.0567098	0.0532902	0.0323962	0.0309565	0.0966072	0.0621443	0.0336865	0.0280855	0.106654	0.0748531	0.02293	0.0121954		0.393518	0.468576	0.00869685			0.0715043	0.096626	0.0178795			0.955201	0.968152	0.0041082			0.105936	0.131087	0.0129903
ENSG00000143013	LMO4	0.292445	0.327115	0.231695	0.508992	0.249529	0.428166	0.211573	0.424033	0.391121	0.916525	0.209726	0.36598	0.362781	0.688991	0.189275	0.303482	0.333682	0.53556		0.0180088	0.0300376	-0.0309899			2.97189e-71	2.78602e-70	-0.199745			3.15469e-25	2.938e-24	-0.270445	CD16+		9.58851e-96	9.12434e-95	-0.20701	CD16+
ENSG00000065243	PKN2	0.43555	0.433095	0.204909	0.369583	0.195314	0.317454	0.244977	0.399122	0.449625	0.594141	0.280973	0.375706	0.563014	0.638751	0.332312	0.395907	0.603924	0.592457		0.437524	0.512701	0.00415801			1.86604e-36	1.13867e-35	-0.126931			7.91299e-10	3.61364e-09	-0.0771883			1.02292e-44	5.7996e-44	-0.101182
ENSG00000137947	GTF2B	0.283014	0.410044	0.310216	0.363847	0.39355	0.434194	0.330421	0.288086	0.831222	0.896457	0.340908	0.278484	0.864799	0.776635	0.357557	0.327576	0.894386	0.773617		4.8709e-11	2.28313e-10	-0.122704			0.605709	0.661992	0.00251665			0.246383	0.324983	0.0231096			0.125494	0.153516	-0.0016508
ENSG00000213516	RBMXL1	0.120304	0.112229	0.088738	0.0879069	0.0946968	0.0750279	0.0960452	0.105456	0.418566	0.308147	0.0944193	0.0944954	0.404545	0.24484	0.0877721	0.0785663	0.321036	0.126324		0.241964	0.310223	0.00141684			0.458618	0.521092	7.43578e-05			0.089489	0.137254	0.0768885			0.944681	0.954935	0.0232252
ENSG00000117226	GBP3	0.063852	0.0762515	0.0206916	0.0352946	0.0360404	0.0641547	0.0262338	0.0421926	0.689233	0.797415	0.0312285	0.0573075	0.934158	0.943287	0.0414129	0.0624976	0.974754	0.842496		0.0420196	0.0651155	-0.0172249			0.00110712	0.00193644	-0.0237749			0.13918	0.202114	-0.00802736			0.000197103	0.000330601	-0.0185104
ENSG00000117228	GBP1	0.22659	0.274097	0.0823167	0.200372	0.234248	0.518348	0.168023	0.337793	2.65668	3.4916	0.262418	0.496695	3.66115	4.1111	0.252016	0.35581	3.89746	3.82774		6.50343e-06	1.86974e-05	-0.0718772			5.87937e-40	3.74867e-39	-0.183234			6.96186e-22	5.78221e-21	-0.299436	CD16+		2.24978e-61	1.53066e-60	-0.208889	CD16+
ENSG00000162645	GBP2	0.727729	0.790377	0.532564	0.806937	0.590865	0.994208	0.283938	0.649215	1.19025	1.7646	0.18634	0.437595	1.41816	1.89193	0.12913	0.307976	1.37003	1.72133		0.106745	0.151038	-0.0698898			2.53176e-128	3.91906e-127	-0.295893	CD16+		1.30082e-64	3.04113e-63	-0.446666	CD16+		5.2971e-189	8.72256e-188	-0.322447	CD16+
ENSG00000213512	GBP7	0.00173149	0	8.25036e-05	0.0022525	0.00156341	0.00147442	0.00130979	0.00406505	0.0951363	0.0981674	0.00311997	0.00454649	0.120738	0.130217	0.00495894	0.00682734	0.139079	0.0679812		0.795358	0.837557	0.00101437			0.680414	0.729327	-0.00340254			0.824626	0.865294	0.000717437			0.816051	0.840461	-0.00180191
ENSG00000162654	GBP4	0.140611	0.308563	0.0658306	0.213488	0.120007	0.301312	0.0775865	0.199871	1.59855	2.24893	0.108447	0.199371	2.58179	3.02984	0.123972	0.173896	3.09539	3.04274		5.17978e-28	6.23439e-27	-0.172946			1.72282e-24	8.19711e-24	-0.123503			6.29599e-12	3.23395e-11	-0.2117	CD16+		3.39245e-39	1.76327e-38	-0.154041
ENSG00000154451	GBP5	0.140701	0.218835	0.0594624	0.130827	0.153047	0.247951	0.0618192	0.159063	1.29379	1.90988	0.0661028	0.157137	1.64366	2.26745	0.048503	0.0946025	1.80564	1.88422		1.6571e-12	8.74903e-12	-0.0714414			1.16983e-11	3.58264e-11	-0.0810838			3.03494e-07	1.13282e-06	-0.223293	CD16+		3.64081e-19	1.22315e-18	-0.122942
ENSG00000225492	GBP1P1	0.00136165	0	0.00103082	0.000524891	0.00331915	0.00535415	0.00324464	0.00353867	0.238175	0.359351	0.00385792	0.00495721	0.392802	0.497105	0.00286157	0.00541632	0.389383	0.315366		0.634124	0.699604	0.00131907			0.814957	0.850904	-0.000997629			0.438824	0.521758	-0.0206477			0.591848	0.633318	-0.00670017
ENSG00000197147	LRRC8B	0.25682	0.254935	0.129419	0.0571493	0.143801	0.0536624	0.0698196	0.0466866	0.0654816	0.0299508	0.0489625	0.0292899	0.0481638	0.021155	0.035087	0.0291664	0.0378067	0.0130947		0.162684	0.220295	0.000196183			0.0319401	0.0457633	0.02736			0.00521736	0.011072	0.0492172			0.00193512	0.00295442	0.031672
ENSG00000171488	LRRC8C	0.483494	0.376858	0.231601	0.263872	0.242574	0.215865	0.0996862	0.110105	0.110181	0.0796701	0.0451087	0.0865518	0.0805269	0.0841597	0.0427426	0.106563	0.0721219	0.0725701		0.00022403	0.000519051	0.109426			2.42149e-09	6.59151e-09	-0.0426044			0.325302	0.408496	0.00768489			6.91876e-08	1.48772e-07	-0.0149615
ENSG00000171492	LRRC8D	0.0975109	0.106094	0.0593796	0.187625	0.0605276	0.17692	0.0440587	0.152228	0.0329178	0.120935	0.0429211	0.152579	0.018515	0.0880435	0.0525675	0.150689	0.0144162	0.131449		0.102623	0.145677	-0.0118231			1.20071e-34	7.13516e-34	-0.112535			6.57583e-18	4.62343e-17	-0.105158			8.36722e-51	5.13883e-50	-0.102003
ENSG00000162664	ZNF326	0.334367	0.350722	0.487586	0.431962	0.489193	0.420283	0.492638	0.351834	0.441124	0.356594	0.365866	0.289974	0.323012	0.221476	0.339854	0.291205	0.286917	0.255875		0.132158	0.183208	-0.0166692			3.15981e-11	9.46775e-11	0.0808687			0.0387721	0.0664068	0.0609226			2.48969e-11	6.36253e-11	0.0668286
ENSG00000122484	RPAP2	0.069876	0.0738778	0.0718693	0.111654	0.0825685	0.107053	0.0905833	0.117535	0.0829827	0.084962	0.106373	0.150977	0.0572762	0.0725709	0.121051	0.157346	0.055559	0.100329		0.494039	0.568836	-0.000946865			3.35774e-05	6.87152e-05	-0.0344232			0.0912544	0.139735	-0.0211698			7.12458e-06	1.34378e-05	-0.0276825
ENSG00000067208	EVI5	0.39195	0.37841	0.224979	0.339794	0.225855	0.317698	0.225295	0.315147	0.156308	0.184237	0.280633	0.321158	0.105888	0.108313	0.330417	0.340806	0.100216	0.115024		0.775387	0.820599	0.0077996			1.7804e-12	5.62539e-12	-0.0684725			7.4687e-06	2.40259e-05	-0.0482728			7.97497e-17	2.51002e-16	-0.0561131
ENSG00000122406	RPL5	2.35017	2.10887	2.37264	2.22068	2.35339	2.16961	2.31654	2.15598	2.49895	2.24147	2.04489	1.98454	1.96811	1.76154	1.97335	1.95721	1.37094	1.22011		2.75123e-21	2.43834e-20	0.239571	CD16-		7.77814e-31	4.33212e-30	0.11455			6.7231e-11	3.24227e-10	0.117593			2.15541e-44	1.21357e-43	0.12579
ENSG00000154511	FAM69A	0.00385501	0	0.0078509	0.00172718	0.00725589	0.00267178	0.00962231	0.00207717	0.024841	0.00407782	0.0189316	0.0047289	0.0633039	0.0136696	0.028865	0.00657231	0.104924	0.0208414		0.164778	0.222723	0.00310913			0.19107	0.238407	0.00932275			0.167737	0.235972	0.0301094			0.0555753	0.0717677	0.0150443
ENSG00000143033	MTF2	0.151523	0.21877	0.142579	0.212417	0.13454	0.194195	0.181891	0.210025	0.140906	0.207369	0.199973	0.246566	0.156876	0.188956	0.202021	0.208897	0.15144	0.173272		4.9938e-07	1.63798e-06	-0.0643547			0.000152373	0.000293037	-0.0367419			7.38171e-05	0.000212117	-0.0463538			2.02289e-08	4.45945e-08	-0.041906
ENSG00000122483	CCDC18	0.149366	0.109794	0.144423	0.108823	0.153246	0.109877	0.132247	0.107515	0.146539	0.102824	0.143089	0.140688	0.144831	0.0755941	0.135632	0.113558	0.108015	0.0958222		0.0207672	0.0341571	0.0381867			0.214814	0.265238	0.021458			0.11251	0.168177	0.0366567			0.0424702	0.0554779	0.0273987
ENSG00000137936	BCAR3	0.0334987	0.0109471	0.253848	0.0674909	0.242296	0.0615418	0.130946	0.0411472	0.0972534	0.0392574	0.129229	0.0581778	0.0938233	0.0202351	0.148875	0.0725029	0.0888051	0.0216958		0.000669704	0.00144442	0.0235956			6.4064e-26	3.17028e-25	0.110398			1.08916e-18	7.93272e-18	0.121895			1.00715e-42	5.52279e-42	0.106676
ENSG00000067334	DNTTIP2	1.10125	0.62528	1.53451	0.674669	1.56528	0.730228	1.55058	0.759495	1.51513	0.674937	1.31276	0.640191	1.27222	0.589624	1.07643	0.609025	1.07128	0.605155		1.63695e-44	3.46997e-43	0.47869	CD16-		0	0	0.66477	CD16-		4.40775e-138	2.87821e-136	0.693144	CD16-		0	0	0.657909	CD16-
ENSG00000023909	GCLM	0.139999	0.0347997	1.13223	0.34082	1.10286	0.329929	1.75507	0.6261	1.82435	0.707695	1.65091	0.514121	1.83163	0.543962	1.30018	0.351519	1.34394	0.310755		3.37187e-12	1.73826e-11	0.102337			0	0	0.890161	CD16-		3.04357e-123	1.67869e-121	0.888571	CD16-		0	0	0.824604	CD16-
ENSG00000117528	ABCD3	0.0893935	0.086269	0.0717276	0.0891353	0.0640846	0.0781124	0.0745032	0.0810572	0.0374332	0.054091	0.0828663	0.106815	0.0269074	0.0482413	0.106809	0.109227	0.0259405	0.0257075		0.788672	0.832178	0.00687948			0.113923	0.148542	-0.00968298			0.286193	0.367739	-0.0126056			0.0556171	0.0717929	-0.00919143
ENSG00000117569	PTBP2	0.120642	0.104029	0.134499	0.12994	0.135749	0.0903219	0.131515	0.112741	0.122378	0.0884273	0.0994075	0.083198	0.116626	0.0840538	0.111297	0.114252	0.120734	0.0948676		0.628688	0.694589	0.0124427			0.874162	0.901619	0.0073225			0.177917	0.248096	0.0340622			0.586563	0.628758	0.0157659
ENSG00000188641	DPYD	0.696556	0.374708	0.395712	0.307008	0.393695	0.268138	0.294489	0.312047	0.308877	0.254637	0.238445	0.301433	0.194849	0.216427	0.308965	0.414672	0.199377	0.244329		3.55352e-24	3.57935e-23	0.301845	CD16-		0.207332	0.256781	-0.00663249			0.00830478	0.016766	0.0470745			0.33165	0.375844	0.0349592
ENSG00000117620	SLC35A3	0.106704	0.157272	0.085458	0.162849	0.0814276	0.136013	0.1033	0.153866	0.102393	0.179976	0.103682	0.124428	0.0926724	0.131883	0.119236	0.126807	0.0803908	0.0974534		9.33549e-08	3.3023e-07	-0.050956			3.02951e-07	7.27415e-07	-0.0424296			0.000949298	0.0023116	-0.0519455			8.74136e-11	2.17615e-10	-0.0459882
ENSG00000162695	SLC30A7	0.167246	0.154918	0.251232	0.234483	0.253982	0.215732	0.231361	0.225135	0.253221	0.231054	0.191322	0.206567	0.227591	0.190259	0.19812	0.190418	0.212126	0.148535		0.841564	0.87627	0.00280773			0.913423	0.932462	0.00529829			0.112582	0.168177	0.0386433			0.517659	0.562837	0.0150942
ENSG00000185946	RNPC3	0.208321	0.218887	0.145758	0.180161	0.146335	0.155624	0.153991	0.16457	0.135962	0.168726	0.155689	0.139696	0.131387	0.139025	0.172806	0.179514	0.145208	0.138623		0.32097	0.39511	-0.00913858			0.0786668	0.105377	-0.0126861			0.271752	0.352391	-0.0124984			0.0321163	0.0425595	-0.0123368
ENSG00000134215	VAV3	0.189389	0.114493	0.203433	0.0882993	0.19563	0.0859345	0.176193	0.0807185	0.155614	0.0642752	0.196067	0.121277	0.231876	0.135948	0.265258	0.188569	0.494679	0.214241		5.63367e-05	0.000142307	0.0767326			2.15574e-23	9.91808e-23	0.103282			1.13852e-14	6.85889e-14	0.149932			3.96202e-37	1.98661e-36	0.115081
ENSG00000226822	AL390036.1	0.126154	0.0368574	0.175388	0.0318903	0.189949	0.0429931	0.148933	0.038611	0.195792	0.0465604	0.124072	0.0630865	0.264427	0.0874793	0.145478	0.0635957	0.400364	0.0792879		1.11144e-12	5.93989e-12	0.0974217			1.6831e-30	9.25624e-30	0.113481			1.24698e-22	1.07011e-21	0.194851			8.84721e-53	5.54757e-52	0.136561
ENSG00000085491	SLC25A24	0.335883	0.391606	0.428578	0.591127	0.42099	0.569245	0.467508	0.589091	0.540147	0.631648	0.552262	0.667956	0.723642	0.860053	0.659239	0.772374	1.03416	1.18701		3.11493e-05	8.18877e-05	-0.0694945			1.4724e-28	7.75226e-28	-0.114724			3.51078e-08	1.42361e-07	-0.0975829			9.17143e-37	4.55844e-36	-0.105846
ENSG00000162636	FAM102B	0.509607	0.51743	0.41214	0.451311	0.393159	0.460048	0.275962	0.318986	0.215469	0.232232	0.148536	0.294691	0.11527	0.15187	0.124532	0.256789	0.061564	0.0744945		0.226749	0.293414	-0.00780114			1.06125e-14	3.68742e-14	-0.0694925			0.000377903	0.000978517	-0.0355554			1.13957e-17	3.67e-17	-0.0542171
ENSG00000134186	PRPF38B	0.788793	0.773759	0.811784	0.732617	0.75022	0.649034	0.771858	0.71237	0.524933	0.509122	0.723624	0.695774	0.459527	0.43534	0.626776	0.671527	0.3806	0.402734		0.891852	0.919864	0.0201739			0.0265994	0.0384409	0.0306098			0.0207967	0.0380381	0.0388974			0.00241549	0.00365444	0.0322335
ENSG00000197780	TAF13	0.224027	0.144572	0.209897	0.144095	0.211776	0.122132	0.212315	0.127101	0.155851	0.0794649	0.179711	0.104497	0.116822	0.094749	0.174158	0.122246	0.106902	0.0744339		0.000157707	0.000373772	0.0776346			1.70764e-08	4.41964e-08	0.0654407			0.00237141	0.00539311	0.0654315			2.26312e-11	5.79395e-11	0.0664452
ENSG00000134243	SORT1	0.176478	0.227688	0.0747805	0.11782	0.0740929	0.103424	0.0402013	0.0785244	0.0718122	0.101053	0.0556931	0.0990608	0.0921102	0.146339	0.0782614	0.12109	0.111291	0.13732		7.86016e-06	2.22822e-05	-0.0559186			3.32634e-05	6.81462e-05	-0.0407608			0.00969892	0.0192926	-0.0374913			1.75071e-07	3.68499e-07	-0.0410323
ENSG00000143106	PSMA5	0.237193	0.238331	0.265083	0.307458	0.264821	0.330819	0.375257	0.389622	0.460739	0.560131	0.511834	0.481171	0.725101	0.953235	0.565645	0.502683	0.867148	1.12052		0.236523	0.304622	-0.00502222			0.190772	0.23814	-0.00500732			1.07037e-05	3.39896e-05	-0.110085			0.000825086	0.00130529	-0.036526
ENSG00000065135	GNAI3	0.804075	0.902555	0.922832	0.814168	0.9385	0.893815	0.789837	0.733226	0.772623	0.720726	0.632038	0.663071	0.725781	0.84822	0.670711	0.735723	0.827666	0.93569		1.05737e-05	2.94024e-05	-0.110173			0.326059	0.385182	0.0161585			0.951818	0.96504	-0.00456824			0.633406	0.673085	-0.000494297
ENSG00000116337	AMPD2	0.222008	0.318044	0.114779	0.215158	0.111583	0.186592	0.0576901	0.142722	0.0563196	0.0800799	0.029475	0.114032	0.0325189	0.00912166	0.0237314	0.0805768	0.0153796	0.0257509		8.65921e-09	3.3973e-08	-0.0908115			2.11118e-22	9.42153e-22	-0.082028			2.49788e-05	7.60474e-05	-0.0393444			4.19301e-28	1.77104e-27	-0.0699509
ENSG00000134202	GSTM3	0.00873343	0.00411421	0.0264141	0.00573403	0.0214405	0.00809614	0.0561557	0.0116662	0.0452421	0.00478483	0.116737	0.036112	0.0629666	0.0179951	0.1626	0.0552403	0.0713812	0.0292746		0.32195	0.396058	0.00572924			3.50063e-09	9.44754e-09	0.0617718			0.112543	0.168177	0.0310468			1.92905e-09	4.48953e-09	0.0479265
ENSG00000184371	CSF1	0.102378	0.021652	0.0600058	0.00973358	0.076836	0.00913729	0.0336044	0.0055467	0.072166	0.0197661	0.0245117	0.0040942	0.0538577	0.0192679	0.0159703	0.000859689	0.0338814	0.0141746		2.18889e-12	1.14398e-11	0.0849352			0.0119962	0.0183793	0.0271476			0.00207067	0.0047722	0.0510535			2.3149e-05	4.18686e-05	0.0390917
ENSG00000162775	RBM15	0.0966556	0.113534	0.0840175	0.0792773	0.0739657	0.0570242	0.0945051	0.0673548	0.0323866	0.0342834	0.0849744	0.0709923	0.0317624	0.0323999	0.0873768	0.0742657	0.0369734	0.0319178		0.0399212	0.0621009	-0.0178974			0.0698361	0.0946194	0.0155018			0.667765	0.734723	0.00903831			0.103902	0.128739	0.0108041
ENSG00000259834	AL365361.1	0.0803663	0.0269159	0.0460684	0.0796574	0.0463675	0.10672	0.0491408	0.0687437	0.0347404	0.0841813	0.0407449	0.090599	0.0352136	0.0705633	0.0348076	0.0826962	0.0533212	0.0928229		6.88329e-06	1.96898e-05	0.0512727			8.67331e-05	0.000170613	-0.0339584			1.99946e-05	6.15994e-05	-0.0501095			3.1868e-07	6.60979e-07	-0.0317621
ENSG00000143119	CD53	1.11025	1.03164	1.38917	1.24302	1.35195	1.2343	1.43491	1.24785	1.66488	1.62269	1.19471	1.09814	1.77614	1.64136	0.98309	0.953244	1.66587	1.5498		0.000398008	0.00089019	0.0802603			4.41291e-29	2.35397e-28	0.135626			8.1581e-11	3.91107e-10	0.112373			1.14378e-39	5.99429e-39	0.124078
ENSG00000121931	LRIF1	0.0909292	0.0583698	0.183072	0.109912	0.173437	0.112877	0.199477	0.116944	0.203987	0.0971423	0.161017	0.0952087	0.207561	0.163861	0.156781	0.116098	0.212641	0.153962		0.055774	0.0841573	0.034955			2.81932e-05	5.82844e-05	0.058251			0.0728128	0.114649	0.0613287			2.96167e-06	5.7151e-06	0.0572497
ENSG00000156171	DRAM2	0.206623	0.205018	0.130532	0.132711	0.137998	0.149421	0.108238	0.152128	0.118931	0.138383	0.135537	0.201415	0.113419	0.187615	0.182795	0.281756	0.135732	0.219503		0.52388	0.597743	-0.00625574			6.92546e-06	1.50338e-05	-0.0450279			0.0418095	0.0708592	-0.0372095			7.17719e-07	1.45102e-06	-0.0394799
ENSG00000134255	CEPT1	0.101438	0.202625	0.12844	0.273905	0.122211	0.256094	0.195765	0.311388	0.166268	0.25158	0.211092	0.338645	0.155691	0.296637	0.253584	0.362328	0.180756	0.276038		1.85111e-14	1.10697e-13	-0.0996202			3.68197e-27	1.88784e-26	-0.114216			2.4477e-12	1.28873e-11	-0.110728			5.74076e-41	3.07963e-40	-0.111964
ENSG00000143110	C1orf162	0.821274	0.867023	0.295029	0.480536	0.287932	0.416698	0.177348	0.445797	0.174831	0.283519	0.132874	0.578724	0.100071	0.233757	0.111365	0.633864	0.0658895	0.251997		0.233646	0.301532	-0.0408171			4.06518e-143	6.99826e-142	-0.32354	CD16+		1.12774e-19	8.55366e-19	-0.133084			3.34247e-157	4.63135e-156	-0.243059	CD16+
ENSG00000197852	FAM212B	0.0853768	0.196988	0.0258735	0.055782	0.0310479	0.0430326	0.0155561	0.0377168	0.0155992	0.0169479	0.0103161	0.0339486	0.00702626	0.00949464	0.0109212	0.0318114	0.00727933	0.0122554		8.96475e-25	9.29356e-24	-0.113426			0.00241034	0.00405003	-0.0241903			0.393333	0.476622	-0.0069502			0.000102452	0.000176372	-0.0263908
ENSG00000143079	CTTNBP2NL	0.167049	0.0896505	0.329992	0.258079	0.312646	0.243642	0.315155	0.260011	0.179696	0.124332	0.301542	0.274764	0.238774	0.133486	0.327171	0.313758	0.249702	0.151143		1.33755e-06	4.16362e-06	0.0793889			6.81599e-05	0.00013539	0.051087			0.000494541	0.00125704	0.0795679			3.09354e-08	6.75938e-08	0.0619676
ENSG00000155363	MOV10	0.0356577	0.0682388	0.0267098	0.0498466	0.0446682	0.0491203	0.0372236	0.0352406	0.219753	0.19634	0.0540309	0.0503965	0.409632	0.316682	0.058843	0.0515226	0.438417	0.328812		6.96077e-07	2.24173e-06	-0.0318904			0.180483	0.22634	-0.00784642			0.388036	0.471134	0.0481151			0.247958	0.288126	0.0069527
ENSG00000155366	RHOC	0.0822937	0.801139	0.0915943	0.44739	0.0897299	0.446112	0.123768	0.374871	0.112342	0.396844	0.139891	0.28286	0.111718	0.291661	0.143194	0.209901	0.115857	0.250548		5.70784e-304	6.48525e-301	-0.717075	CD16+		2.37193e-93	2.80144e-92	-0.216758	CD16+		4.42688e-71	1.18628e-69	-0.273366	CD16+		2.09026e-190	3.46203e-189	-0.275067	CD16+
ENSG00000116793	PHTF1	0.0897422	0.0676021	0.161692	0.130276	0.151275	0.103839	0.154534	0.117039	0.0968194	0.0766601	0.120197	0.0879983	0.0629774	0.0824532	0.107884	0.0964624	0.0692547	0.0625125		0.19772	0.260614	0.0205883			0.00614861	0.00979261	0.0316042			0.037719	0.0647964	0.0271644			0.000477746	0.000772801	0.0293625
ENSG00000081019	RSBN1	0.115463	0.208577	0.160644	0.210194	0.141211	0.183792	0.160745	0.173724	0.0469449	0.0681933	0.157165	0.173444	0.056974	0.0822919	0.158169	0.159802	0.0664166	0.100589		9.96551e-15	6.081e-14	-0.0892665			0.074403	0.100067	-0.0170444			0.00449807	0.00967571	-0.0313863			0.000402407	0.000654473	-0.0273123
ENSG00000134242	PTPN22	0.142366	0.0418071	0.0722821	0.0228889	0.0710715	0.0216755	0.0302698	0.00590952	0.0347075	0.00332181	0.0127948	0.00516989	0.0218561	0.00887595	0.01322	0.00610005	0.012162	0.0061887		2.85863e-12	1.4831e-11	0.105478			0.0200594	0.029577	0.0241904			0.112662	0.168253	0.03108			0.000804196	0.00127331	0.0329719
ENSG00000163349	HIPK1	0.712183	0.499353	0.521343	0.424646	0.491158	0.400382	0.42994	0.379576	0.279242	0.253158	0.339753	0.340685	0.198543	0.215777	0.321846	0.306695	0.185977	0.219664		6.86345e-08	2.45382e-07	0.1909			0.0153249	0.0230747	0.0399028			0.957444	0.97008	0.0282051			0.011523	0.0160999	0.0488677
ENSG00000197323	TRIM33	0.306489	0.285194	0.724116	0.528411	0.686971	0.534226	0.760282	0.490406	0.430368	0.328009	0.71123	0.474981	0.388515	0.310009	0.774248	0.438052	0.46351	0.344353		0.264586	0.334769	0.0304704			1.19422e-79	1.24484e-78	0.261006	CD16-		3.38084e-10	1.5666e-09	0.141267			1.03871e-85	8.91377e-85	0.206047	CD16-
ENSG00000052723	SIKE1	0.0892487	0.127633	0.0696374	0.1179	0.0650721	0.116793	0.0614365	0.105714	0.0438285	0.0741841	0.0767325	0.0964917	0.0410905	0.0716658	0.0940773	0.109594	0.054311	0.101337		6.76167e-08	2.41896e-07	-0.042287			4.55408e-05	9.19067e-05	-0.0335005			7.96142e-06	2.55242e-05	-0.0428804			8.57536e-10	2.03495e-09	-0.0370398
ENSG00000163393	SLC22A15	0.145593	0.0439377	0.129461	0.0620831	0.121282	0.0574566	0.0817243	0.040443	0.0489672	0.0547904	0.0484711	0.0422696	0.0282349	0.0247909	0.0489891	0.0449073	0.0317235	0.0473344		2.41866e-13	1.35507e-12	0.10233			0.00210566	0.00355913	0.0347587			0.134976	0.196918	0.0245668			6.59779e-05	0.000115188	0.0372836
ENSG00000163399	ATP1A1	0.942265	0.989403	1.1025	0.932265	1.08144	0.908587	0.965096	0.925301	0.958508	0.885108	0.699533	0.734079	0.717877	0.624828	0.521551	0.623956	0.471533	0.497235		0.0827621	0.120033	-0.0481261			0.0873836	0.115989	0.0354998			2.12646e-06	7.24247e-06	0.0924514			0.000291006	0.000479328	0.045674
ENSG00000177173	NAP1L4P1	0.2753	0.26752	0.191116	0.137206	0.176325	0.132337	0.132771	0.115362	0.0634648	0.0432575	0.107936	0.104171	0.046216	0.0734653	0.0950033	0.0947472	0.0485965	0.0665078		0.184277	0.245516	-0.000660133			0.364862	0.426411	0.015832			0.293189	0.374968	0.01667			0.234534	0.273873	0.014721
ENSG00000134256	CD101	0.0591433	0.127409	0.0261749	0.137834	0.0269692	0.0981528	0.0338823	0.253015	0.021828	0.104999	0.0409101	0.250471	0.0159776	0.0874049	0.0548149	0.304327	0.0124637	0.0926503		1.44574e-11	7.08652e-11	-0.0643951			4.82178e-77	4.91787e-76	-0.189748			3.19962e-10	1.48505e-09	-0.0755142			3.2018e-87	2.78979e-86	-0.145129
ENSG00000116830	TTF2	0.0634097	0.0592002	0.0338606	0.0611099	0.0323906	0.0605277	0.0429074	0.0993649	0.0410677	0.0667722	0.0441545	0.107619	0.042338	0.0553921	0.0545461	0.0842596	0.0385547	0.0520911		0.333578	0.407626	0.00110499			7.00771e-06	1.52008e-05	-0.0428558			0.0423192	0.0716162	-0.0250662			6.41521e-07	1.3044e-06	-0.0338884
ENSG00000196505	GDAP2	0.14307	0.170669	0.105018	0.155606	0.106442	0.152718	0.121756	0.137853	0.0843135	0.0990699	0.114186	0.139636	0.0810471	0.0688896	0.143497	0.138779	0.0897785	0.113337		0.00163494	0.00330655	-0.0311032			0.00972865	0.0151213	-0.0225433			0.0132824	0.0255096	-0.026679			0.000217889	0.000363746	-0.0244909
ENSG00000143067	ZNF697	0.14053	0.0175285	0.159251	0.0201608	0.145211	0.0124255	0.112983	0.0174388	0.0472316	0.0174783	0.106573	0.0204418	0.0280508	0.00160528	0.101368	0.0256062	0.015631	0		9.97567e-17	6.91119e-16	0.116682			7.76204e-22	3.41038e-21	0.0961796			1.47501e-08	6.15691e-08	0.0695597			5.41979e-32	2.48105e-31	0.0898887
ENSG00000134249	ADAM30	0.000965842	0.000830959	0.0149235	0.00204526	0.023674	0.00500538	0.02174	0.00158283	0.137221	0.0488554	0.0132633	0	0.115619	0.042185	0.00622052	0	0.0689159	0.0139473		0.830727	0.867529	-2.09549e-05			0.222292	0.273617	0.0123573			0.278784	0.359703	0.0364373			0.117007	0.143972	0.0185574
ENSG00000261662	AL359752.1	0.0646739	0.0404732	0.111604	0.0598573	0.13256	0.0605808	0.112832	0.0664087	0.184931	0.0923432	0.0898844	0.058688	0.148444	0.0819682	0.0761317	0.0383136	0.134344	0.0431017		0.0281047	0.0448366	0.0268682			9.27272e-06	1.98786e-05	0.0439989			1.28312e-05	4.03397e-05	0.075766			8.2708e-10	1.96596e-09	0.0521121
ENSG00000134250	NOTCH2	0.707116	0.643479	1.19442	0.788372	1.18128	0.739671	1.24847	0.835187	1.11041	0.678811	1.12726	0.753539	0.997756	0.636097	1.04906	0.717154	0.904433	0.524084		0.144698	0.198366	0.0474711			7.75818e-185	1.80632e-183	0.387893	CD16-		2.58986e-76	7.46853e-75	0.426668	CD16-		4.54493e-258	1.09406e-256	0.371402	CD16-
ENSG00000265808	SEC22B	0.671095	0.285003	1.20183	0.497848	1.22759	0.590744	1.39223	0.658187	1.41622	0.560719	1.28479	0.696416	1.38093	0.627079	1.15913	0.64855	1.25979	0.507524		3.13665e-35	4.92247e-34	0.364552	CD16-		0	0	0.625028	CD16-		3.1206e-133	1.90625e-131	0.686754	CD16-		0	0	0.622025	CD16-
ENSG00000171943	SRGAP2C	0.120333	0.144687	0.0543059	0.146987	0.0560682	0.126946	0.0684587	0.125776	0.655378	0.843048	0.103693	0.130076	0.966101	1.02623	0.099813	0.120917	0.93693	0.851399		0.0250781	0.0405085	-0.0177096			6.5648e-09	1.74193e-08	-0.0560131			0.000363869	0.000943468	-0.0551789			3.44542e-12	9.13365e-12	-0.0525988
ENSG00000233432	AL592494.2	0.000422538	0	0.000229634	0	0.000626264	0	0.00152037	0.00135208	0.167288	0.19415	0.000281782	0.00184303	0.243925	0.248436	0.000383937	0.000491459	0.238146	0.185672		0.900038	0.92696	0.000238938			0.987878	0.992595	-0.000189891			0.942903	0.957567	-0.00542796			0.954073	0.963187	-0.00172559
ENSG00000196369	SRGAP2B	0.1199	0.200954	0.0591014	0.130938	0.0580394	0.108551	0.0738304	0.12474	0.589736	0.726356	0.108011	0.168301	0.861765	0.930807	0.0969375	0.12196	0.838676	0.788215		6.44655e-12	3.23524e-11	-0.0762644			1.41561e-07	3.47389e-07	-0.0535145			0.00247435	0.00560926	-0.0503484			4.10217e-11	1.03899e-10	-0.0544442
ENSG00000276216	AC245014.3	0.107706	0.0342928	0.103196	0.0282241	0.0973744	0.0356362	0.050322	0.013045	0.0574288	0.0209323	0.0185802	0.00615114	0.0279454	0.00963674	0.00828445	0.00690821	0.0118652	0.00985469		5.3286e-06	1.54764e-05	0.0656209			0.00424169	0.00689275	0.031635			0.0802538	0.124705	0.0364153			0.000214059	0.000357773	0.0358763
ENSG00000265491	RNF115	0.198965	0.160323	0.249655	0.237422	0.234667	0.232685	0.283798	0.223756	0.219009	0.203073	0.289561	0.270043	0.254823	0.233441	0.269008	0.218401	0.252153	0.252954		0.124648	0.173987	0.0427127			6.26729e-05	0.000124884	0.0408146			0.636029	0.705785	0.00718536			0.000681984	0.00108922	0.0308845
ENSG00000143127	ITGA10	0.00488566	0.0010002	0.00810086	0.00487757	0.0160068	0.00620359	0.0130711	0.00782467	0.100339	0.0446497	0.00673867	0.00971231	0.11483	0.0756222	0.00560908	0.00303432	0.0570362	0.0473584		0.160788	0.21816	0.00354984			0.99211	0.995615	0.00189533			0.654461	0.722362	0.0167996			0.737667	0.770401	0.00650246
ENSG00000121851	POLR3GL	0.114171	0.135712	0.0303274	0.0778424	0.0327894	0.0603392	0.0337015	0.094235	0.0329891	0.0967172	0.0527229	0.127205	0.0433885	0.13132	0.0723127	0.142051	0.0405892	0.10689		0.0622445	0.0929821	-0.0195236			9.86172e-12	3.03327e-11	-0.060203			0.000309192	0.00080871	-0.0513472			4.91606e-15	1.45535e-14	-0.0541863
ENSG00000265972	TXNIP	1.49972	1.41448	0.918547	0.669331	0.958857	0.676081	1.12214	0.822519	1.47388	0.966688	1.0293	0.968048	1.59078	1.35492	1.08371	1.11786	1.6592	1.38191		0.00123162	0.00254431	0.1581			7.06287e-10	1.97851e-09	0.13962			2.76745e-12	1.44636e-11	0.356203	CD16-		2.41801e-19	8.14269e-19	0.20611	CD16-
ENSG00000271425	NBPF10	0.125789	0.105707	0.136288	0.0941796	0.124206	0.0878947	0.138109	0.0832946	0.107353	0.068114	0.118267	0.0592885	0.0917083	0.0414646	0.127836	0.0759535	0.0759988	0.0397768		0.725235	0.77816	0.00574348			1.14889e-05	2.44451e-05	0.0445623			0.185847	0.257261	0.0355861			6.86973e-06	1.29787e-05	0.0386632
ENSG00000264343	NOTCH2NL	0.28271	0.224501	0.402653	0.260995	0.449914	0.276181	0.446552	0.291364	0.287217	0.157227	0.314129	0.229098	0.226012	0.1675	0.369618	0.246549	0.251063	0.149577		0.0219112	0.0358828	0.0519205			6.82432e-26	3.37415e-25	0.12117			6.09734e-16	3.91659e-15	0.138011			4.30476e-40	2.27491e-39	0.120501
ENSG00000236334	PPIAL4G	0.00819282	0.00368778	0.0513966	0.0122984	0.111936	0.0177297	0.0957858	0.0212827	0.318023	0.0967048	0.0531101	0.0163823	0.196965	0.0745236	0.0267647	0.00469257	0.113401	0.0160876		0.739855	0.790802	0.0044075			0.00035529	0.000657246	0.0417659			3.93257e-06	1.29738e-05	0.101604			8.46975e-08	1.81709e-07	0.0566278
ENSG00000270629	NBPF14	0.248153	0.239222	0.296048	0.196588	0.298506	0.184303	0.308697	0.211317	0.23202	0.179166	0.270161	0.168131	0.215137	0.149124	0.293364	0.192609	0.207122	0.116284		0.383049	0.457645	-0.00919456			9.75734e-14	3.26644e-13	0.080881			9.9874e-05	0.00028214	0.0842059			1.02994e-16	3.22375e-16	0.0744374
ENSG00000178104	PDE4DIP	0.484725	0.227434	1.33914	0.450573	1.51074	0.53335	1.80178	0.662513	1.70426	0.570674	1.8373	0.722437	1.68434	0.596968	1.52983	0.653191	1.54924	0.48116		2.18069e-19	1.73266e-18	0.236841	CD16-		0	0	0.938762	CD16-		3.48549e-257	9.00048e-255	1.05076	CD16-		0	0	0.91437	CD16-
ENSG00000269713	NBPF9	0.191317	0.0977847	0.261596	0.127644	0.302435	0.151269	0.26062	0.145569	0.188855	0.108937	0.179918	0.104361	0.139678	0.0877844	0.146004	0.0939573	0.134805	0.0898137		8.91164e-07	2.82517e-06	0.0915732			2.30684e-13	7.59281e-13	0.087002			3.04389e-13	1.68706e-12	0.0998408			7.72484e-25	3.02029e-24	0.0912305
ENSG00000274265	AC245297.3	0.0757477	0.0546515	0.0455015	0.0430813	0.0667153	0.046032	0.046693	0.0335988	0.182826	0.131628	0.033004	0.0227349	0.169603	0.139387	0.0227574	0.0262531	0.118869	0.0993493		0.484637	0.560738	0.017019			0.992343	0.995633	0.00302918			0.266889	0.346559	0.0241832			0.551669	0.59537	0.0105299
ENSG00000215861	AC245297.1	0.00759294	0.00202915	0.0631789	0.0218097	0.0636793	0.0257403	0.134164	0.0622042	0.123958	0.0417011	0.230346	0.0695094	0.189729	0.0884083	0.235454	0.0897224	0.171618	0.0655974		0.72359	0.776926	0.00272727			1.05457e-09	2.92387e-09	0.0647898			0.00698371	0.0144009	0.0620837			2.84939e-11	7.25565e-11	0.0588513
ENSG00000271383	NBPF19	0.487646	0.322245	1.1576	0.520415	1.36095	0.695407	1.47537	0.794295	1.17838	0.554328	1.27412	0.690732	1.27705	0.578584	1.20435	0.602804	1.19003	0.513585		1.80009e-08	6.89104e-08	0.149522			6.89746e-259	2.66561e-257	0.581194	CD16-		3.19686e-150	2.42151e-148	0.657958	CD16-		0	0	0.56856	CD16-
ENSG00000277147	LINC00869	0.0313167	0.0116353	0.0168582	0.0112461	0.0238976	0.00758539	0.0171663	0.0106677	0.156571	0.0398426	0.0170474	0.0152231	0.115332	0.0633708	0.0130884	0.00870457	0.0771477	0.0238479		0.0665773	0.0985476	0.018003			0.751535	0.795081	0.00386451			0.109966	0.16492	0.0394005			0.234796	0.274065	0.0156913
ENSG00000150337	FCGR1A	0.107375	0.0301182	0.062797	0.0198759	0.0605134	0.0112369	0.0315084	0.00713603	0.0616909	0.0722294	0.0242468	0.0243779	0.0538954	0.0829195	0.0114774	0.0116062	0.0325499	0.0403122		2.52734e-10	1.10871e-09	0.0786295			0.0200686	0.0295822	0.0204211			0.135167	0.19705	0.0150052			0.00113678	0.00177273	0.0236051
ENSG00000184260	HIST2H2AC	0.277313	0.44625	0.169424	0.316739	0.151286	0.318607	0.165438	0.318225	0.172584	0.296722	0.203825	0.454151	0.2784	0.463049	0.246488	0.537266	0.337723	0.385077		1.4602e-15	9.36278e-15	-0.159078			2.20943e-67	2.0115e-66	-0.200258	CD16+		5.75568e-20	4.41269e-19	-0.131969			1.4001e-90	1.25259e-89	-0.176373
ENSG00000143368	SF3B4	0.228518	0.223314	0.234961	0.239152	0.230193	0.25326	0.269424	0.20519	0.284516	0.299265	0.218517	0.179897	0.269352	0.313186	0.20015	0.178352	0.263123	0.283137		0.568475	0.639253	0.00336884			0.00612346	0.00975529	0.0266408			0.0231342	0.0418685	-0.0235937			0.205859	0.242697	0.00965082
ENSG00000014914	MTMR11	0.239206	0.252639	0.19521	0.301964	0.193245	0.30536	0.104498	0.199362	0.120245	0.263573	0.0513784	0.0998826	0.073251	0.175977	0.0355775	0.0641269	0.0481073	0.12006		0.108462	0.153315	-0.0125735			7.67909e-19	3.05925e-18	-0.0731679			1.75797e-14	1.04686e-13	-0.110819			7.56755e-31	3.39048e-30	-0.0794555
ENSG00000023902	PLEKHO1	0.657757	0.472465	0.688307	0.505663	0.684176	0.341031	0.512116	0.641323	0.661436	0.699128	0.794436	0.869404	1.01949	1.35819	0.90587	0.884666	1.27933	1.66023		1.80192e-07	6.21914e-07	0.162472			0.383463	0.445127	-0.0149851			3.46204e-20	2.67226e-19	0.0746085			4.98899e-05	8.78836e-05	0.0265473
ENSG00000143401	ANP32E	0.256273	0.219105	0.0820726	0.0977172	0.0857581	0.0965318	0.0447924	0.123753	0.0554704	0.102105	0.0429272	0.131927	0.0400718	0.115461	0.0566525	0.132231	0.037176	0.0914926		0.52415	0.597874	0.032176			1.76063e-11	5.33733e-11	-0.0619656			0.0069562	0.0143494	-0.0379863			1.07283e-12	2.89673e-12	-0.0469963
ENSG00000266472	MRPS21	0.261991	0.31444	0.176533	0.268109	0.175098	0.274399	0.141348	0.281153	0.145277	0.302276	0.176813	0.288456	0.128297	0.245713	0.19871	0.299657	0.133928	0.231857		0.00155173	0.00314723	-0.0523272			1.33209e-24	6.354e-24	-0.105031			5.34745e-16	3.44041e-15	-0.117284			4.12117e-39	2.13812e-38	-0.104353
ENSG00000117360	PRPF3	0.183731	0.136774	0.134314	0.127754	0.141525	0.124632	0.133031	0.146652	0.187145	0.14968	0.122841	0.116272	0.207562	0.179857	0.148284	0.1425	0.203875	0.189896		0.308841	0.382667	0.030679			0.222221	0.273611	-0.00582019			0.707603	0.767301	0.018699			0.243889	0.283863	0.0045493
ENSG00000163125	RPRD2	0.113006	0.122408	0.0549513	0.1092	0.0579806	0.0717631	0.0653631	0.101382	0.0847166	0.0713377	0.0604993	0.0761035	0.0516467	0.0365831	0.0803034	0.102016	0.0393944	0.0188172		0.0842014	0.121965	-0.0123874			0.000239843	0.000451924	-0.0327532			0.46527	0.545989	-0.000506248			0.000215866	0.000360686	-0.0213986
ENSG00000143382	ADAMTSL4	0.128331	0.175023	0.0671829	0.081706	0.0817585	0.0819875	0.0520838	0.0665304	0.239119	0.28149	0.0598713	0.110994	0.378378	0.425333	0.0663342	0.107445	0.274224	0.288286		0.00490517	0.0091275	-0.0403824			0.000917249	0.0016203	-0.0257344			0.160712	0.228352	-0.0305737			0.000147627	0.000251024	-0.0283959
ENSG00000203804	ADAMTSL4-AS1	0.0480271	0.0544089	0.0356149	0.0311212	0.0471931	0.0397151	0.0287398	0.0308626	0.117863	0.124716	0.0214012	0.0188704	0.153164	0.202972	0.0187118	0.0209906	0.153024	0.101036		0.0226857	0.0370434	-0.00615447			0.459592	0.521905	-0.000473005			0.972276	0.980735	-0.00174033			0.397658	0.442353	-0.00132246
ENSG00000143384	MCL1	2.47903	2.04273	1.16914	0.896281	1.2115	0.895694	0.871998	0.803676	1.46191	1.3758	0.719236	0.733209	1.59704	1.4813	0.695794	0.698255	1.65937	1.45713		1.49332e-44	3.18931e-43	0.434477	CD16-		4.7026e-10	1.32847e-09	0.0811513			9.73589e-22	7.96968e-21	0.232759	CD16-		7.19548e-29	3.08976e-28	0.155812
ENSG00000143420	ENSA	0.435672	0.411023	0.317418	0.318153	0.320994	0.296136	0.237925	0.28383	0.319168	0.355222	0.205427	0.297297	0.258038	0.360015	0.221444	0.30173	0.209099	0.290188		0.562884	0.635163	0.022293			9.45158e-05	0.000185409	-0.0429487			0.517319	0.595881	-0.0308615			0.000235209	0.000391395	-0.0339337
ENSG00000163131	CTSS	4.11715	4.0395	3.64044	3.61077	3.72441	3.66429	2.94571	3.36482	3.68734	3.83845	2.62432	3.18976	3.6957	3.71138	3.05683	3.60693	4.11497	4.01406		1.58075e-11	7.71497e-11	0.107773			9.20615e-87	1.02549e-85	-0.326146	CD16+		0.0529668	0.0872946	-0.0242387			9.66378e-70	7.22368e-69	-0.199746
ENSG00000143437	ARNT	0.136312	0.0851444	0.12374	0.129904	0.113058	0.112842	0.146095	0.145069	0.0852216	0.0776268	0.141161	0.118389	0.0627105	0.035768	0.16757	0.154002	0.0644702	0.0522693		0.00877185	0.015563	0.0492265			0.843406	0.875459	0.00730221			0.622804	0.693436	0.00748817			0.883366	0.899678	0.0108213
ENSG00000143379	SETDB1	0.0801149	0.0827336	0.0692045	0.0901881	0.0590924	0.08548	0.0706739	0.109129	0.0487538	0.0469609	0.0767529	0.086519	0.0459318	0.0560217	0.095146	0.131359	0.0683501	0.107632		0.108907	0.153905	-0.00399249			0.000739501	0.00131944	-0.0274165			0.0629894	0.10166	-0.018234			7.22492e-05	0.000125519	-0.0227273
ENSG00000143443	C1orf56	0.0874237	0.121237	0.10211	0.164783	0.0960816	0.152598	0.0911797	0.152369	0.0660106	0.0736042	0.0858855	0.125444	0.0463775	0.0558637	0.0984199	0.13022	0.0619844	0.118186		0.000303561	0.000692582	-0.0321401			3.52528e-07	8.40417e-07	-0.0471776			0.00192465	0.00446102	-0.0382038			4.76569e-10	1.14769e-09	-0.0432437
ENSG00000143458	GABPB2	0.0729628	0.112525	0.0313058	0.0718027	0.0288628	0.0567306	0.0461012	0.102404	0.024965	0.0507027	0.0607465	0.0993575	0.0174459	0.0192398	0.0706251	0.0976281	0.0169431	0.0278733		8.07522e-05	0.00019998	-0.0417632			9.93279e-06	2.12536e-05	-0.0411852			0.0410932	0.0697491	-0.0229358			2.51132e-07	5.24323e-07	-0.0357592
ENSG00000163156	SCNM1	0.168263	0.18326	0.0976979	0.145729	0.0945993	0.124415	0.112095	0.157571	0.0755801	0.0834831	0.127924	0.15164	0.0619831	0.0763712	0.140952	0.150424	0.0667182	0.112903		0.0919396	0.131996	-0.0192292			0.000291348	0.000544636	-0.0323714			0.0159849	0.0299506	-0.0252358			8.36734e-06	1.57058e-05	-0.0291455
ENSG00000143398	PIP5K1A	0.0695721	0.0966806	0.103884	0.109907	0.106709	0.105379	0.12592	0.0886581	0.111092	0.0868463	0.107785	0.0946075	0.090418	0.0649092	0.102128	0.0915922	0.0801168	0.0521034		2.70784e-05	7.17166e-05	-0.0275523			0.34084	0.400561	0.0128413			0.993645	0.99566	0.0155625			0.622378	0.662618	0.0103207
ENSG00000143393	PI4KB	0.183334	0.158527	0.140235	0.147002	0.146001	0.140276	0.129038	0.138946	0.0881516	0.106857	0.13331	0.123742	0.0730152	0.0901786	0.118411	0.112164	0.0690679	0.0978032		0.23554	0.303562	0.0275269			0.414902	0.477621	0.000643724			0.167058	0.235264	-0.00794647			0.201004	0.237748	0.000287903
ENSG00000143442	POGZ	0.225445	0.21796	0.343997	0.244791	0.315212	0.244514	0.35689	0.251691	0.296691	0.245943	0.320248	0.245631	0.328689	0.292356	0.29574	0.250339	0.322548	0.181319		0.624158	0.689987	0.0111231			4.88494e-11	1.44916e-10	0.0784654			0.00119677	0.00286993	0.0801834			3.877e-13	1.06505e-12	0.0734177
ENSG00000143376	SNX27	0.248343	0.224221	0.168033	0.205513	0.158998	0.177578	0.197424	0.230079	0.123327	0.178141	0.231664	0.268245	0.150635	0.19788	0.25679	0.272931	0.21025	0.240902		0.878762	0.908673	0.0190264			0.00309692	0.00512633	-0.0277867			0.00642301	0.0133415	-0.0299			0.000105344	0.000181131	-0.0245534
ENSG00000197747	S100A10	3.03188	2.61254	3.71352	3.31512	3.68648	3.29537	3.83067	3.34195	4.20408	3.59342	3.39062	3.13152	4.11357	3.42968	2.97292	2.94933	3.73712	2.95463		1.34568e-49	3.38265e-48	0.458203	CD16-		3.71825e-212	1.07225e-210	0.329414	CD16-		3.44214e-144	2.30056e-142	0.550462	CD16-		0	0	0.406355	CD16-
ENSG00000163191	S100A11	2.68727	3.03955	3.41941	3.70755	3.37343	3.68728	3.7225	4.03026	4.04396	4.42774	3.77334	4.24663	4.31223	4.74343	3.60189	4.10566	4.18637	4.7271		8.74253e-25	9.07976e-24	-0.322665	CD16+		3.37687e-185	7.89464e-184	-0.341462	CD16+		3.58613e-27	3.52471e-26	-0.357445	CD16+		5.36339e-216	1.02246e-214	-0.344703	CD16+
ENSG00000163220	S100A9	5.38976	2.12034	4.30215	1.35114	4.29584	1.27632	3.02221	1.00569	3.80636	1.19428	1.86843	1.16379	3.02751	1.16786	1.39773	1.32015	1.69314	0.511102		7.0892e-306	1.00684e-302	3.2545	CD16-		0	0	1.53886	CD16-		0	0	2.25761	CD16-		0	0	1.89617	CD16-
ENSG00000163221	S100A12	1.60242	0.17504	1.31047	0.129206	1.33368	0.122023	1.00051	0.192949	1.25921	0.165581	0.733062	0.25754	1.0624	0.201098	0.563969	0.317555	0.701293	0.122278		8.46617e-211	3.20642e-208	1.41733	CD16-		0	0	0.710886	CD16-		3.56349e-285	1.12468e-282	0.960354	CD16-		0	0	0.84407	CD16-
ENSG00000143546	S100A8	4.24431	1.07069	2.51246	0.576199	2.58439	0.555651	1.53512	0.628484	2.14326	0.573579	1.26757	1.00145	1.64294	0.585085	1.325	1.37203	0.974654	0.273332		3.80173e-294	3.59961e-291	3.14601	CD16-		0	0	0.85291	CD16-		3.29514e-295	1.10116e-292	1.4253	CD16-		0	0	1.21402	CD16-
ENSG00000197956	S100A6	4.00151	3.83007	4.29069	4.09061	4.25185	3.99889	4.28452	4.17766	4.65654	4.31136	4.4621	4.7109	5.00315	4.70007	3.977	4.64346	4.6649	4.38371		6.32331e-13	3.42774e-12	0.202277	CD16-		3.96198e-05	8.05296e-05	-0.0405711			8.97487e-66	2.15132e-64	0.284435	CD16-		4.22908e-35	2.03951e-34	0.0769737
ENSG00000196154	S100A4	3.60667	3.97448	3.49677	3.83178	3.49365	3.79424	3.22021	3.55091	3.63788	3.85491	2.811	3.62921	3.58719	3.72827	2.19422	3.34873	2.95607	3.1243		1.64677e-40	3.0774e-39	-0.353747	CD16+		8.13592e-257	3.10202e-255	-0.592247	CD16+		5.98928e-42	8.50627e-41	-0.291607	CD16+		1.1063e-307	3.37896e-306	-0.48237	CD16+
ENSG00000196754	S100A2	0.063843	0.0371125	0.15538	0.064367	0.155734	0.0559292	0.112228	0.0406299	0.118188	0.0368381	0.0627155	0.0317759	0.0599039	0.019739	0.0295214	0.0149907	0.0244904	0.00443655		0.00750084	0.0134678	0.026342			2.11607e-08	5.44941e-08	0.0579404			1.07116e-07	4.18229e-07	0.071521			1.93339e-14	5.56976e-14	0.0594035
ENSG00000143554	SLC27A3	0.0999156	0.102865	0.0300742	0.0289574	0.0336064	0.0371317	0.0201709	0.04285	0.0401037	0.104491	0.0347869	0.0722091	0.0554074	0.210578	0.0603451	0.0887087	0.0889265	0.334491		0.188282	0.250004	-0.00599103			0.0470932	0.0658146	-0.0191383			0.00107975	0.00260579	-0.0802456			0.000661705	0.00105802	-0.036381
ENSG00000143614	GATAD2B	0.141325	0.15386	0.242823	0.232677	0.224749	0.230091	0.277372	0.218233	0.153066	0.109439	0.288285	0.232585	0.123081	0.110983	0.304017	0.246196	0.12923	0.117191		0.11717	0.164478	-0.0145031			8.21039e-05	0.000161731	0.0476148			0.56474	0.640121	0.0138087			0.000325528	0.000533716	0.0323435
ENSG00000198837	DENND4B	0.212921	0.234368	0.152779	0.204355	0.147228	0.212418	0.125385	0.174904	0.104822	0.133268	0.123342	0.169939	0.0698855	0.133853	0.107274	0.154864	0.0620795	0.109861		0.000876591	0.00185748	-0.0267033			8.0694e-08	2.01593e-07	-0.0459269			1.41557e-05	4.43323e-05	-0.0503251			1.99066e-12	5.32184e-12	-0.0456581
ENSG00000160741	CRTC2	0.102382	0.101077	0.123553	0.137802	0.119956	0.120562	0.142481	0.168275	0.0823467	0.120895	0.124834	0.106844	0.0678908	0.0680536	0.0846351	0.0925297	0.0546415	0.0854216		0.244995	0.313238	0.000735272			0.0953877	0.125935	-0.0104389			0.261048	0.340063	-0.0166035			0.0367048	0.0483918	-0.0113649
ENSG00000143570	SLC39A1	0.0925901	0.0946677	0.0849293	0.0866768	0.0732891	0.0681849	0.0735846	0.0713459	0.0484768	0.0475537	0.0893477	0.0858351	0.0412463	0.0436114	0.109976	0.11332	0.0625246	0.0570289		0.1269	0.176696	-0.00314143			0.739734	0.783982	0.0017723			0.770453	0.821807	0.00571527			0.785239	0.81298	0.00254906
ENSG00000143545	RAB13	0.087155	0.0257737	0.134514	0.0604675	0.127469	0.0375024	0.22324	0.136407	0.242711	0.104295	0.384533	0.250058	0.360662	0.217742	0.465004	0.313594	0.461928	0.205194		2.03051e-08	7.70563e-08	0.0605622			1.15666e-18	4.57271e-18	0.0981419			1.8316e-11	9.13548e-11	0.147849			5.57691e-30	2.44086e-29	0.109947
ENSG00000177954	RPS27	3.71624	3.95982	3.98748	4.21156	3.98411	4.19802	4.01249	4.19863	4.3691	4.53321	4.13723	4.25986	4.40469	4.42988	4.04856	4.1513	4.09377	4.11417		2.99684e-14	1.77714e-13	-0.206243	CD16+		2.06614e-61	1.74668e-60	-0.150224			3.7861e-17	2.56362e-16	-0.173396			2.75155e-81	2.26216e-80	-0.161802
ENSG00000143549	TPM3	2.26161	2.82885	2.00508	2.44076	2.01154	2.50502	1.98565	2.26662	2.25426	2.70328	2.04351	2.40885	2.51958	2.8718	2.08398	2.38864	2.62024	3.05708		8.75357e-79	4.4008e-77	-0.561973	CD16+		1.40361e-140	2.40179e-139	-0.344161	CD16+		7.01085e-74	1.93343e-72	-0.428627	CD16+		1.53633e-228	3.18537e-227	-0.387489	CD16+
ENSG00000143575	HAX1	0.106026	0.171166	0.0952149	0.15247	0.103836	0.158903	0.107175	0.191165	0.162054	0.247401	0.127386	0.222684	0.183532	0.319395	0.144894	0.229997	0.153355	0.306851		8.89609e-10	3.78001e-09	-0.0666217			1.2062e-16	4.4934e-16	-0.0792704			8.60282e-09	3.66087e-08	-0.0949877			9.91209e-26	3.96274e-25	-0.0829398
ENSG00000160712	IL6R	1.43278	0.665862	1.84462	0.66884	1.8678	0.787194	1.21322	0.390901	1.02125	0.296877	0.851128	0.314531	0.708219	0.160974	0.730009	0.301698	0.60457	0.172578		6.80861e-111	6.34094e-109	0.781565	CD16-		0	0	0.749857	CD16-		4.92087e-230	9.98409e-228	0.785205	CD16-		0	0	0.763079	CD16-
ENSG00000160710	ADAR	0.582975	0.671808	0.435744	0.564362	0.691344	0.835015	0.509395	0.606611	1.62256	1.70244	0.735158	0.728719	2.01919	2.01972	0.714813	0.71852	2.26862	2.1627		0.00538487	0.00993874	-0.0641488			2.34713e-17	8.89528e-17	-0.106958			0.0316634	0.0554159	-0.0339826			4.6105e-18	1.4967e-17	-0.0815329
ENSG00000163344	PMVK	0.0695836	0.134522	0.0292407	0.0774271	0.0305982	0.0756803	0.0283409	0.0918187	0.0277287	0.0884489	0.0497759	0.113109	0.0253328	0.062288	0.0438096	0.103029	0.0230971	0.0745372		1.61852e-11	7.88577e-11	-0.0658393			1.71631e-09	4.71032e-09	-0.0566483			0.000234625	0.000626955	-0.0484458			3.85819e-14	1.09866e-13	-0.0549473
ENSG00000163346	PBXIP1	0.0699142	0.105632	0.0278231	0.0572214	0.0270918	0.0485841	0.00959798	0.0341625	0.0171131	0.0339002	0.0156065	0.039262	0.0116922	0.045665	0.0151919	0.0473391	0.0109128	0.0247169		1.43341e-05	3.92633e-05	-0.0339368			0.000315678	0.000587412	-0.0274111			0.072455	0.114243	-0.0208192			1.3207e-05	2.43837e-05	-0.025973
ENSG00000173207	CKS1B	0.0192209	0.13767	0.00797261	0.0861578	0.00914298	0.0748091	0.01341	0.114458	0.0192158	0.111499	0.027083	0.127937	0.034672	0.177745	0.0302556	0.108454	0.0447573	0.256525		2.26885e-61	7.71818e-60	-0.117833			2.25673e-25	1.09577e-24	-0.0880456			2.16058e-12	1.13967e-11	-0.107039			3.11456e-43	1.72623e-42	-0.0962033
ENSG00000143537	ADAM15	0.1673	0.0827201	0.112346	0.057542	0.118072	0.044869	0.0770686	0.041388	0.0845589	0.0347191	0.0533851	0.0371791	0.0617317	0.0473121	0.0463375	0.0332283	0.0422538	0.0217634		1.14708e-07	4.03753e-07	0.0877826			0.000198694	0.000377771	0.0346296			0.000452938	0.00115855	0.0488318			8.5268e-08	1.82848e-07	0.0432803
ENSG00000169241	SLC50A1	0.0921797	0.0843696	0.0773219	0.0767465	0.086401	0.0775455	0.0733469	0.0790195	0.0747872	0.0788684	0.0827595	0.106046	0.0743355	0.10958	0.0843998	0.0867441	0.0663237	0.110861		0.732951	0.784752	0.00489946			0.227489	0.279551	-0.00576187			0.384253	0.467349	-0.00798397			0.1339	0.163238	-0.00554767
ENSG00000179085	DPM3	0.113642	0.124893	0.0570379	0.0867576	0.0555695	0.0706355	0.0624867	0.107498	0.0558233	0.0975438	0.0963901	0.135491	0.0603949	0.102539	0.115553	0.171986	0.0687727	0.125931		0.0304492	0.048292	-0.00944763			3.17896e-06	7.07944e-06	-0.0414034			0.0378089	0.0649115	-0.0337626			1.59634e-07	3.3663e-07	-0.0364718
ENSG00000163463	KRTCAP2	0.127528	0.141785	0.0750886	0.109052	0.0717022	0.101203	0.0770288	0.127374	0.0863689	0.143266	0.101304	0.178426	0.101548	0.157579	0.117818	0.168409	0.131839	0.147138		0.0545271	0.0825389	-0.0108623			2.41723e-07	5.83855e-07	-0.048276			0.0138937	0.0265311	-0.0356884			5.0144e-09	1.14451e-08	-0.0414098
ENSG00000176444	CLK2	0.0570405	0.0552503	0.0800249	0.0768294	0.0750092	0.0707634	0.105131	0.0877384	0.0629814	0.0701121	0.0920179	0.0874125	0.0605896	0.0302428	0.0829711	0.0701195	0.0518546	0.0497554		0.250819	0.319557	0.000549678			0.310993	0.369845	0.0111861			0.861475	0.895159	0.00540455			0.380283	0.424938	0.00857329
ENSG00000160752	FDPS	0.130458	0.12834	0.0806466	0.125004	0.0801569	0.0984478	0.100857	0.152822	0.123665	0.129919	0.172517	0.226904	0.123661	0.142118	0.198919	0.259716	0.122043	0.11318		0.600163	0.668403	0.00359344			4.16285e-07	9.85791e-07	-0.0472548			0.140544	0.203682	-0.0132372			2.29929e-07	4.81293e-07	-0.032851
ENSG00000116539	ASH1L	0.583383	0.610099	0.78825	0.827956	0.764777	0.800332	0.891577	0.662631	0.703657	0.441741	0.814181	0.635655	0.591984	0.441201	0.787902	0.642622	0.590387	0.456243		0.0250903	0.0405168	-0.0392361			8.90747e-17	3.32917e-16	0.110469			0.588626	0.662814	0.0834989			8.09155e-12	2.11348e-11	0.090013
ENSG00000116580	GON4L	0.160762	0.206413	0.191835	0.242961	0.175801	0.22376	0.221525	0.234045	0.228032	0.157032	0.253281	0.247278	0.176303	0.149915	0.255379	0.243075	0.151243	0.181053		0.000186405	0.000436147	-0.0410237			0.0859787	0.114434	-0.012197			0.0142755	0.0271963	-0.0124664			0.0029536	0.00442728	-0.0146591
ENSG00000143622	RIT1	0.435766	0.30814	1.22358	0.704688	1.14643	0.706989	1.38571	0.763203	1.11078	0.590809	1.27726	0.780785	1.08566	0.605134	1.10726	0.701329	1.03893	0.671127		6.94486e-05	0.000173499	0.113167			8.66112e-252	3.134e-250	0.484876	CD16-		2.96648e-63	6.79539e-62	0.42588	CD16-		8.87262365243211e-316	2.8803071451722e-314	0.436475
ENSG00000132680	KIAA0907	0.169139	0.175889	0.237438	0.158668	0.23548	0.151701	0.222121	0.148036	0.146544	0.0706217	0.188553	0.134571	0.127641	0.0695848	0.192498	0.156951	0.133507	0.141634		0.0209054	0.0343544	-0.0100828			4.97028e-06	1.09358e-05	0.0596283			0.0375309	0.0645514	0.0521568			1.56286e-06	3.09144e-06	0.0516286
ENSG00000116584	ARHGEF2	0.48817	0.243401	0.482059	0.2992	0.455324	0.277066	0.417982	0.316797	0.23462	0.124428	0.376033	0.326047	0.163746	0.150058	0.376189	0.335522	0.17104	0.199055		1.34116e-18	1.02961e-17	0.226729	CD16-		1.01604e-13	3.39338e-13	0.0959532			0.000295252	0.000775823	0.0885972			3.84333e-19	1.28738e-18	0.10455
ENSG00000160789	LMNA	1.19052	0.899846	1.73544	1.20173	1.81256	1.32503	1.56144	0.827227	1.49762	0.809088	1.54801	0.964286	1.43109	0.645897	1.65253	1.24066	1.43018	0.546022		2.03382e-29	2.56189e-28	0.415764	CD16-		3.22466765727665e-319	1.69623852694331e-317	0.616937			2.46873e-121	1.31073e-119	0.719133	CD16-		0	0	0.630972	CD16-
ENSG00000196189	SEMA4A	0.361942	0.371588	0.22629	0.224881	0.260666	0.202562	0.197193	0.168211	0.356165	0.217524	0.205092	0.116575	0.441141	0.251985	0.190119	0.118891	0.552922	0.278951		0.509068	0.583068	-0.00403211			0.159305	0.202102	0.0283742			6.17157e-06	1.99776e-05	0.149525			0.000838959	0.00132576	0.0620355
ENSG00000160785	SLC25A44	0.0998975	0.119345	0.108331	0.0986928	0.119803	0.104457	0.121392	0.0989712	0.13927	0.074443	0.104073	0.0800301	0.12736	0.0447309	0.0853372	0.0757554	0.106661	0.0638166		0.00557658	0.0102526	-0.0188169			0.313283	0.372335	0.0142994			0.469537	0.549874	0.0360578			0.314558	0.358477	0.01809
ENSG00000116604	MEF2D	0.312407	0.415272	0.293139	0.317921	0.284693	0.313463	0.239801	0.273547	0.100578	0.101888	0.213933	0.232357	0.0787401	0.0699814	0.192649	0.20303	0.0805418	0.10579		2.11347e-07	7.21987e-07	-0.0952729			0.00402245	0.00655335	-0.0193138			0.118528	0.175902	-0.0140577			0.000235497	0.000391759	-0.0240121
ENSG00000143319	ISG20L2	0.203919	0.194559	0.17904	0.155238	0.168234	0.150371	0.173671	0.132444	0.10971	0.0714201	0.162154	0.124622	0.0854033	0.0947176	0.142598	0.124219	0.08256	0.0988407		0.636712	0.701544	0.00855214			0.0132527	0.0201576	0.0311032			0.548981	0.625754	0.0152881			0.0157383	0.0216803	0.0244967
ENSG00000132694	ARHGEF11	0.0835378	0.0567275	0.0835266	0.0661733	0.0968748	0.0872008	0.12436	0.0950571	0.293366	0.175453	0.154194	0.137591	0.368717	0.276136	0.13896	0.127341	0.392279	0.221211		0.56005	0.63266	0.0254215			0.0661791	0.0900512	0.019467			0.00546104	0.0115374	0.089637			0.00286238	0.00429622	0.041006
ENSG00000117036	ETV3	0.646011	0.298559	0.550391	0.267513	0.579714	0.232491	0.338249	0.164885	0.307147	0.115136	0.185809	0.111506	0.192614	0.114843	0.143245	0.110951	0.153705	0.0944923		3.35994e-30	4.37794e-29	0.307689	CD16-		5.91069e-34	3.47245e-33	0.143272			4.26826e-35	5.1156e-34	0.20783	CD16-		3.49389e-68	2.54146e-67	0.176218
ENSG00000158473	CD1D	0.18724	0.064506	0.0343301	0.00425294	0.0365347	0.00976934	0.00876895	0.000786329	0.0107708	0.00398265	0.00152902	0.00134356	0.00664831	0.0045324	0.00140419	0.00103471	0.00468666	0		2.28102e-15	1.45112e-14	0.127303			0.308604	0.367388	0.0110456			0.261326	0.340347	0.0143721			0.0392049	0.051461	0.0216471
ENSG00000163563	MNDA	1.49967	0.68587	0.280416	0.298244	0.367207	0.294719	0.244888	0.447684	1.63764	1.75625	0.492762	0.597921	2.40114	2.1896	0.760241	0.782785	2.87509	2.27618		7.0143e-76	3.2397e-74	0.723404	CD16-		1.16163e-09	3.21755e-09	-0.0771779			3.99555e-06	1.31663e-05	0.205352	CD16-		0.100817	0.125217	0.0736996
ENSG00000163565	IFI16	0.582412	0.512657	0.560886	0.662001	0.812009	0.951549	0.553886	0.691647	2.43262	2.55066	0.678596	0.762375	2.63056	2.66978	0.62311	0.668732	2.85449	2.70547		0.0512704	0.0780668	0.0830718			2.03823e-19	8.29456e-19	-0.121577			0.000889845	0.00217428	-0.0296837			1.22909e-20	4.31281e-20	-0.0771084
ENSG00000163568	AIM2	0.0188622	0.030552	0.00939597	0.0409684	0.0137456	0.0314344	0.00576664	0.0228436	0.146352	0.350095	0.00669899	0.0270864	0.250897	0.635555	0.00467304	0.0174784	0.31716	0.519703		0.00629804	0.0114493	-0.00960202			0.0180683	0.0268426	-0.0212941			6.35915e-05	0.0001846	-0.127921			2.68364e-05	4.82766e-05	-0.0523103
ENSG00000158710	TAGLN2	1.52649	1.04201	1.57629	1.15209	1.53525	1.07204	1.1991	0.903644	1.49986	1.10395	0.640447	0.467714	1.1854	0.86598	0.412797	0.303426	0.781668	0.459334		5.43398e-44	1.13494e-42	0.470677	CD16-		6.26925e-89	7.12313e-88	0.260723	CD16-		9.7215e-60	2.08407e-58	0.377017	CD16-		1.56625e-153	2.10351e-152	0.312949	CD16-
ENSG00000162734	PEA15	0.391984	0.312352	0.815113	0.556101	0.795439	0.472002	1.06765	0.843588	0.985282	0.750007	0.970815	0.909868	0.900508	0.736264	0.806763	0.834959	0.728465	0.700474		0.0325595	0.051281	0.0636986			1.57971e-26	7.95598e-26	0.132272			6.96599e-30	7.42473e-29	0.228423	CD16-		2.30864e-50	1.41178e-49	0.155447
ENSG00000162736	NCSTN	0.17215	0.163193	0.124948	0.129433	0.114573	0.12329	0.134464	0.152753	0.122317	0.123249	0.140095	0.164278	0.146957	0.155621	0.15803	0.168877	0.152561	0.146713		0.307953	0.381815	0.00234462			0.0621909	0.0849402	-0.0123993			0.612877	0.684307	-0.0011846			0.0506267	0.0656345	-0.00781754
ENSG00000066294	CD84	0.291445	0.225389	0.295079	0.568141	0.265817	0.584912	0.303119	0.495671	0.266738	0.485419	0.485505	0.809036	0.251256	0.556273	0.727841	1.12646	0.364057	0.767837		0.0341137	0.0535951	0.0558108			1.55662e-68	1.43325e-67	-0.262092	CD16+		1.05289e-52	1.94204e-51	-0.309301	CD16+		1.67466e-111	1.77165e-110	-0.249991	CD16+
ENSG00000228863	AL121985.1	0.00600354	0.00797504	0.0132919	0.0205865	0.0241663	0.0314318	0.00977287	0.00733829	0.0735263	0.112793	0.00482968	0	0.0407299	0.0537876	0.003176	0.00249126	0.0337057	0.0248999		0.356749	0.431119	-0.00130187			0.990842	0.994694	-0.000606431			0.397602	0.481103	-0.0151496			0.625318	0.66525	-0.00502602
ENSG00000117091	CD48	1.2964	1.60228	1.44917	1.69899	1.50644	1.79117	1.21443	1.33949	1.65976	1.96858	1.06403	1.01604	1.63451	1.80096	0.805501	0.743303	1.56395	1.72409		9.01074e-25	9.32423e-24	-0.319151	CD16+		4.83183e-16	1.77209e-15	-0.094668			6.97305e-19	5.11147e-18	-0.233468	CD16+		4.79073e-34	2.27369e-33	-0.154844
ENSG00000026751	SLAMF7	0.20669	0.393146	0.84427	1.06638	0.881797	1.46555	1.20514	1.33216	1.91174	2.67776	1.36	0.891041	2.69968	3.31628	1.1464	0.653905	3.19505	3.31452		2.1385e-19	1.70151e-18	-0.216312	CD16+		0.0151324	0.0228211	0.0136636			2.06816e-66	5.02103e-65	-0.522602	CD16+		1.61393e-28	6.86799e-28	-0.166184
ENSG00000122224	LY9	0.02754	0.0150934	0.0832199	0.0231011	0.0933986	0.0420582	0.0698573	0.0184231	0.284009	0.165907	0.0447527	0.0111491	0.240251	0.117278	0.0360784	0.0108393	0.176214	0.0740274		0.0775205	0.113008	0.0132366			5.2267e-06	1.1491e-05	0.0477754			0.0053701	0.0113707	0.0693866			4.84807e-08	1.04881e-07	0.0514044
ENSG00000122223	CD244	0.0934742	0.118613	0.121267	0.149265	0.121536	0.169186	0.0907566	0.0818634	0.0719637	0.0697339	0.0652075	0.037826	0.0354451	0.00627929	0.0341781	0.0163867	0.0156386	0.0114864		0.0410237	0.063659	-0.0236773			0.752461	0.795565	0.00932503			0.101836	0.15411	-0.0132376			0.5033	0.548905	-0.000168744
ENSG00000215845	TSTD1	0.0418094	0.118986	0.0257572	0.079706	0.0242324	0.107928	0.0227703	0.0831907	0.0326641	0.117903	0.0254024	0.110905	0.0296886	0.0933474	0.0266386	0.0835635	0.0260357	0.0720238		2.49241e-20	2.07616e-19	-0.0805977			7.5589e-14	2.54698e-13	-0.0616937			2.68031e-08	1.1018e-07	-0.0758625			2.81801e-23	1.05741e-22	-0.0675051
ENSG00000186517	ARHGAP30	0.756015	0.948609	0.595929	0.936451	0.554462	0.823435	0.534069	0.925348	0.297017	0.539229	0.614267	0.92376	0.235927	0.538737	0.647576	0.886118	0.284116	0.620523		1.38446e-12	7.33001e-12	-0.198029			6.03627e-137	1.00859e-135	-0.292682	CD16+		1.54335e-42	2.21409e-41	-0.267971	CD16+		1.6535e-183	2.63863e-182	-0.277451	CD16+
ENSG00000158793	NIT1	0.0653343	0.0566897	0.0548995	0.0675051	0.0598061	0.0638905	0.0585784	0.0802837	0.0497372	0.0675595	0.065194	0.108771	0.0544324	0.0696269	0.0771725	0.101603	0.0613834	0.098313		0.773124	0.819031	0.00602052			0.0192969	0.0285112	-0.0210731			0.0649209	0.104215	-0.0140601			0.00315651	0.00471154	-0.0167315
ENSG00000158869	FCER1G	1.95414	2.78294	2.0223	2.83427	2.04781	2.84165	2.06616	3.05148	2.3591	3.29533	1.80844	3.13191	2.27576	3.27734	1.56978	2.88652	2.0381	3.07393		1.70813e-140	2.62267e-138	-0.836554	CD16+		0	0	-1.03615	CD16+		4.25596e-204	5.75669e-202	-0.915031	CD16+		0	0	-0.983333	CD16+
ENSG00000158882	TOMM40L	0.133083	0.0786878	0.0871489	0.0392796	0.110237	0.0636456	0.0370754	0.0282909	0.0592229	0.0373927	0.015688	0.0227269	0.0226601	0.0239569	0.0111958	0.0145246	0.0181616	0.0306184		0.000857117	0.00181893	0.052807			0.320763	0.380032	0.0134628			0.373653	0.457878	0.0202194			0.118601	0.145649	0.0187395
ENSG00000143252	SDHC	0.243856	0.23845	0.198377	0.201834	0.201479	0.21069	0.218943	0.235277	0.26317	0.288003	0.223212	0.279216	0.207773	0.238489	0.24011	0.280575	0.189132	0.209731		0.945243	0.960287	0.00419562			0.0476991	0.0666286	-0.0207725			0.120541	0.178471	-0.0259057			0.0131515	0.0182719	-0.0202496
ENSG00000143226	FCGR2A	0.813788	0.597738	0.684253	0.476832	0.704595	0.407291	0.424145	0.392419	0.428807	0.297656	0.239395	0.300579	0.209239	0.125955	0.224709	0.349711	0.118278	0.109719		3.07225e-15	1.93927e-14	0.246175	CD16-		0.182175	0.228362	0.0453229			8.80399e-22	7.23813e-21	0.179164			1.7231e-10	4.23213e-10	0.102059
ENSG00000173110	HSPA6	0.203427	0.162497	0.145681	0.0682599	0.168902	0.0658132	0.100227	0.062363	0.120566	0.0506916	0.0467118	0.0620877	0.0846171	0.0779765	0.0282149	0.049692	0.0196389	0.0294188		0.0130808	0.0225461	0.082588			0.398988	0.460982	0.0248984			0.165653	0.233633	0.0548739			0.902016	0.916864	0.038655
ENSG00000203747	FCGR3A	0.137659	2.63966	0.155398	2.58511	0.152813	2.45711	0.133449	2.64867	0.156627	2.68011	0.112591	2.44195	0.113362	2.43768	0.11762	2.41983	0.123962	2.62444		0	0	-2.49391	CD16+		0	0	-2.39806	CD16+		0	0	-2.38983	CD16+		0	0	-2.40351	CD16+
ENSG00000244682	FCGR2C	0.0870786	0.157576	0.0466791	0.0925719	0.0568895	0.0937752	0.0187588	0.044637	0.0231574	0.0551615	0.00974218	0.0510014	0.0114164	0.0226217	0.00627305	0.0423317	0.00799735	0.0414734		3.85166e-11	1.81588e-10	-0.0587274			7.19326e-08	1.80339e-07	-0.0355929			0.00607809	0.0126908	-0.0297665			5.68152e-11	1.42944e-10	-0.0357564
ENSG00000118217	ATF6	0.277223	0.233403	0.235836	0.252081	0.245746	0.260202	0.242229	0.268827	0.214174	0.23184	0.2518	0.321015	0.181449	0.187319	0.274017	0.310754	0.155326	0.184704		0.176521	0.236625	0.039492			0.00126501	0.00219705	-0.0354481			0.00820096	0.0165741	-0.0224906			7.02568e-05	0.000122245	-0.0253709
ENSG00000162745	OLFML2B	0.00261258	0.00373096	0.00607239	0.00910458	0.00542824	0.017211	0.0192256	0.0287227	0.00892634	0.0121009	0.0424611	0.0836504	0.0084991	0.0112809	0.0512978	0.105326	0.0151111	0.00893219		0.447472	0.522418	-0.00100659			0.0246281	0.0358306	-0.0199213			0.375478	0.459421	-0.00426256			0.0142857	0.0197556	-0.013662
ENSG00000117143	UAP1	0.0771194	0.0505218	0.16923	0.0835374	0.165018	0.0851721	0.12152	0.0508227	0.0993918	0.0572649	0.0830209	0.055812	0.0575698	0.0425138	0.0679223	0.0663585	0.0443265	0.0355774		0.0343918	0.0539723	0.0279273			4.51937e-07	1.06711e-06	0.0504012			4.11294e-05	0.000121696	0.0522778			6.01438e-11	1.50984e-10	0.0491075
ENSG00000143198	MGST3	0.405568	0.397626	0.323288	0.345547	0.321761	0.353847	0.343889	0.325123	0.410784	0.511345	0.420193	0.456673	0.508215	0.512017	0.484967	0.532171	0.547914	0.588774		0.260389	0.330489	0.000786729			0.620058	0.673785	-0.000165577			0.0229431	0.0415757	-0.053182			0.107114	0.13243	-0.0159889
ENSG00000143157	POGK	0.224919	0.250065	0.199831	0.256549	0.197026	0.237452	0.182515	0.2018	0.107836	0.0933793	0.19054	0.186609	0.106673	0.11503	0.204191	0.193478	0.129411	0.185229		0.0371311	0.0579511	-0.0288689			0.0585912	0.0804973	-0.015572			0.259892	0.33879	-0.0191911			0.0182901	0.0250195	-0.0177559
ENSG00000143190	POU2F1	0.135028	0.203657	0.109465	0.17952	0.104164	0.144745	0.203591	0.369655	0.188023	0.282808	0.310034	0.289352	0.260547	0.289724	0.329574	0.28621	0.270632	0.223465		2.44982e-10	1.0772e-09	-0.0734984			1.3001e-09	3.58885e-09	-0.0623907			0.00756181	0.015475	-0.0353064			1.336e-12	3.59538e-12	-0.0551845
ENSG00000143162	CREG1	0.663127	0.329919	0.747369	0.378102	0.69997	0.423679	1.10668	0.60393	1.00625	0.599933	1.51613	0.886173	1.41656	0.874637	1.65496	0.93055	1.73207	0.941036		6.10153e-34	9.19438e-33	0.341119	CD16-		1.86011e-264	7.44176e-263	0.521454	CD16-		4.42572e-35	5.28204e-34	0.43858	CD16-		5.73543e-304	1.73314e-302	0.481699	CD16-
ENSG00000198771	RCSD1	0.408272	0.332132	0.0995331	0.130958	0.101635	0.0795028	0.0410399	0.101398	0.0443968	0.0846538	0.0324986	0.0856376	0.0574257	0.101053	0.0364252	0.0705966	0.0860512	0.189063		0.0824074	0.119611	0.0670154			2.86565e-08	7.33321e-08	-0.0470494			0.229885	0.306495	-0.026035			1.23305e-07	2.61762e-07	-0.0313236
ENSG00000197965	MPZL1	0.0850863	0.0570992	0.0606338	0.0890176	0.058194	0.0539285	0.0715393	0.135554	0.0558738	0.0694558	0.0846443	0.115195	0.0651419	0.0723408	0.12829	0.122416	0.056562	0.052393		0.0632925	0.0942996	0.0264093			5.8827e-06	1.28586e-05	-0.0397294			0.79588	0.842914	-0.00451243			8.24216e-05	0.000142712	-0.0237027
ENSG00000143158	MPC2	0.192917	0.210186	0.138249	0.215248	0.133608	0.196289	0.0878835	0.145908	0.0904926	0.179105	0.0968729	0.1702	0.0676958	0.107299	0.116626	0.121722	0.0428597	0.0689625		0.120405	0.168653	-0.0153222			9.83303e-08	2.44363e-07	-0.0511139			1.23749e-05	3.89701e-05	-0.0594552			6.16085e-12	1.61662e-11	-0.0506592
ENSG00000143164	DCAF6	0.0918547	0.11601	0.0861676	0.114625	0.0866861	0.115907	0.132095	0.165195	0.107022	0.153473	0.149429	0.185743	0.133143	0.141844	0.170367	0.175407	0.127492	0.151614		0.00667352	0.0120894	-0.0240219			0.00452472	0.0073296	-0.0246123			0.00427471	0.00924424	-0.0296077			4.77311e-05	8.43161e-05	-0.0260618
ENSG00000213064	SFT2D2	0.449828	0.684919	0.330373	0.650097	0.368085	0.728956	0.395655	0.682608	0.938923	1.70559	0.484817	0.639312	1.18907	1.56244	0.504363	0.609749	1.07477	1.18324		1.27744e-21	1.14647e-20	-0.237189	CD16+		4.70856e-98	5.7899e-97	-0.246187	CD16+		1.1477e-57	2.35382e-56	-0.393149	CD16+		3.29491e-158	4.59911e-157	-0.289524	CD16+
ENSG00000214262	ANKRD36BP1	0.143582	0.35148	0.130041	0.421695	0.149378	0.506231	0.149513	0.353164	0.423561	0.996309	0.246091	0.407205	0.534633	0.998485	0.268351	0.400213	0.513372	0.827814		4.75787e-33	6.8429e-32	-0.201269	CD16+		5.26485e-83	5.65399e-82	-0.206944	CD16+		9.08559e-77	2.63343e-75	-0.392369	CD16+		3.89313e-157	5.36817e-156	-0.262092	CD16+
ENSG00000143178	TBX19	0.00877908	0.0157541	0.0072629	0.0197282	0.0090977	0.0212991	0.0106037	0.0274439	0.098577	0.229914	0.0155107	0.013377	0.153222	0.262882	0.0175731	0.023076	0.142885	0.126486		0.0135573	0.0232687	-0.00761542			0.140649	0.180775	-0.0101087			0.00853994	0.0171797	-0.0505944			0.0060718	0.00876369	-0.0220462
ENSG00000143153	ATP1B1	0.054116	0.105255	0.0419358	0.0228036	0.041301	0.033005	0.0425922	0.0330799	0.0511798	0.0409382	0.0804781	0.0589629	0.0841611	0.0464733	0.0839069	0.0593274	0.0957769	0.0674688		3.83937e-06	1.13189e-05	-0.0487487			0.116017	0.151037	0.0167603			0.60601	0.67864	0.0193345			0.210862	0.24822	0.0121208
ENSG00000117475	BLZF1	0.111763	0.152309	0.0997295	0.14514	0.18783	0.189663	0.125661	0.131512	0.704332	0.601826	0.142352	0.15051	0.893586	0.756542	0.158	0.157871	0.956705	0.789402		1.40584e-05	3.85639e-05	-0.0366732			0.0149691	0.0225988	-0.0214089			0.238729	0.316726	0.0937275			0.0558934	0.0721004	0.0118646
ENSG00000198734	F5	0.208894	0.0300915	0.0904518	0.0160807	0.0955983	0.013507	0.0448801	0.00807433	0.0631371	0.00934757	0.0181027	0.0109543	0.0447812	0.00868371	0.0121613	0.00379698	0.0387651	0.0166245		2.31506e-25	2.46289e-24	0.182946			0.000382176	0.000705146	0.036658			5.78132e-05	0.000168544	0.0567699			4.55086e-09	1.0408e-08	0.0547749
ENSG00000188404	SELL	0.94607	0.271894	0.453985	0.114523	0.496905	0.122462	0.180502	0.0492902	0.369426	0.242412	0.0471718	0.0293279	0.288394	0.270992	0.0254632	0.0136541	0.334063	0.362196		9.59974e-102	7.17581e-100	0.715771	CD16-		1.13598e-34	6.75758e-34	0.139995			1.37695e-31	1.54289e-30	0.196463			8.23272e-73	6.38935e-72	0.204496	CD16-
ENSG00000000457	SCYL3	0.0317292	0.069988	0.0273918	0.0690925	0.031306	0.0616158	0.0413958	0.0579541	0.0941703	0.116562	0.0403004	0.0690456	0.0816384	0.0660074	0.0439351	0.0611253	0.0735463	0.0478344		9.22741e-10	3.91786e-09	-0.036673			0.00152353	0.00262438	-0.0254882			0.0762087	0.119224	-0.0141997			3.94616e-05	7.00566e-05	-0.0230262
ENSG00000075945	KIFAP3	0.029383	0.088398	0.0247588	0.100587	0.0234024	0.0816024	0.0276935	0.10742	0.0185656	0.0892407	0.034221	0.089706	0.0169757	0.0400646	0.0412145	0.0772609	0.0203238	0.0482875		1.04698e-18	8.05944e-18	-0.05862			3.03895e-12	9.533e-12	-0.0634951			3.81953e-06	1.26302e-05	-0.0511648			1.92084e-19	6.49927e-19	-0.059394
ENSG00000117523	PRRC2C	1.58339	1.53612	1.69046	1.524	1.72016	1.62012	1.76429	1.51626	1.81206	1.65728	1.75979	1.54901	1.76818	1.62687	1.68502	1.51735	1.75552	1.54971		0.0876858	0.126464	0.0267351			3.24919e-44	2.21592e-43	0.179444			2.43225e-10	1.13819e-09	0.133081			2.90351e-53	1.83276e-52	0.152923
ENSG00000117533	VAMP4	0.0924035	0.0887493	0.0899489	0.0919797	0.0821586	0.0817396	0.0907678	0.108564	0.0537871	0.0616616	0.0907967	0.14162	0.0413875	0.0562331	0.0993184	0.101306	0.0498288	0.079271		0.161006	0.218403	-0.002516			0.0182558	0.0271069	-0.0151269			0.126382	0.185907	-0.0120689			0.0036429	0.00540066	-0.0131679
ENSG00000094975	SUCO	0.309676	0.366456	0.196782	0.205095	0.191213	0.191155	0.180503	0.203757	0.129533	0.117391	0.168494	0.199916	0.127127	0.152163	0.177586	0.17323	0.16472	0.174265		0.00238028	0.00468713	-0.0443253			0.064536	0.0879206	-0.00911936			0.556677	0.632876	0.00135415			0.0322788	0.0427549	-0.00888618
ENSG00000120337	TNFSF18	0	0	0.000713991	0.00602744	0.00168553	0.00868303	0.00522648	0.0117915	0.0585093	0.0895745	0.0152378	0.0150154	0.139048	0.10372	0.0205196	0.0155142	0.278431	0.122696		1	1	0			0.617342	0.671565	-0.00456401			0.573294	0.648589	0.0276008			0.867586	0.886467	0.00546064
ENSG00000234741	GAS5	0.535243	0.410178	0.645763	0.441685	0.614988	0.411855	0.572076	0.42105	0.552973	0.441116	0.572447	0.413164	0.534552	0.308631	0.514159	0.410092	0.367478	0.227195		9.55593e-07	3.01931e-06	0.140452			1.16295e-46	8.23783e-46	0.166666			7.98259e-17	5.32266e-16	0.162013			3.12147e-64	2.17851e-63	0.163105
ENSG00000185278	ZBTB37	0.0768001	0.0805795	0.0772512	0.12053	0.0762674	0.0970062	0.0966882	0.148161	0.0611739	0.0764311	0.0858132	0.125489	0.0527694	0.0940818	0.102738	0.11798	0.0519254	0.101991		0.129848	0.180579	-0.00889409			6.0758e-05	0.000121281	-0.0378385			0.0412962	0.070031	-0.030736			4.14383e-06	7.93431e-06	-0.0333171
ENSG00000135870	RC3H1	0.555109	0.525342	0.552361	0.52797	0.532286	0.51072	0.555724	0.464525	0.349437	0.347741	0.484192	0.441632	0.340721	0.386666	0.401115	0.35582	0.340465	0.309411		0.446164	0.521192	0.0219629			0.00337949	0.0055649	0.0442648			0.046197	0.0773035	0.000790868			0.0947975	0.118206	0.0293827
ENSG00000152061	RABGAP1L	0.301071	0.642969	0.129046	0.328492	0.137776	0.310615	0.145643	0.270495	1.06166	1.62463	0.20527	0.350173	1.88521	2.37862	0.225807	0.302928	2.06944	2.32068		3.59446e-42	7.06579e-41	-0.330739	CD16+		6.09969e-32	3.47218e-31	-0.146686			2.07345e-26	2.00327e-25	-0.289386	CD16+		6.90672e-61	4.67108e-60	-0.204692	CD16+
ENSG00000223525	RABGAP1L-IT1	0.00406355	0.0140181	0.00168658	0.00557924	0.00939743	0.0204278	0.00381449	0.00456083	0.0891021	0.135225	0.0067228	0.0106312	0.150215	0.174935	0.00841916	0.00645025	0.122523	0.110901		1.4763e-05	4.04185e-05	-0.0102633			0.78761	0.827369	-0.00186425			0.205061	0.279098	-0.0152061			0.234663	0.273966	-0.00655988
ENSG00000116161	CACYBP	0.215063	0.302108	0.186806	0.197473	0.206056	0.224124	0.229168	0.246932	0.223669	0.211583	0.305465	0.30194	0.390465	0.461647	0.439511	0.41568	0.498464	0.65367		3.52311e-06	1.04516e-05	-0.0685812			0.145897	0.186887	-0.00959094			0.231807	0.308551	-0.0357075			0.0267695	0.0358927	-0.0222975
ENSG00000235750	KIAA0040	0.0695006	0.0243639	0.027443	0.0181601	0.0295137	0.018251	0.0287711	0.0248028	0.307971	0.387612	0.0395829	0.0315854	0.842783	0.941805	0.0415518	0.0292701	1.10698	0.921135		6.98067e-05	0.000174241	0.0422005			0.390078	0.451883	0.007314			0.390971	0.474292	0.0337615			0.138798	0.168774	0.0181287
ENSG00000075391	RASAL2	0.0223674	0.0231111	0.0752179	0.0253086	0.0735102	0.0281611	0.129993	0.0568125	0.156498	0.0682891	0.121974	0.0669114	0.125437	0.0298825	0.184353	0.0992771	0.119755	0.0235462		0.42506	0.500573	-0.000958533			3.84955e-09	1.03597e-08	0.0630348			0.00030542	0.000799581	0.0720014			9.47705e-12	2.46629e-11	0.0604379
ENSG00000116199	FAM20B	0.0764698	0.117343	0.0803191	0.123289	0.082343	0.10623	0.104572	0.129157	0.167233	0.220663	0.111984	0.112488	0.179229	0.198128	0.118383	0.0937473	0.121918	0.140439		4.16229e-05	0.000107384	-0.0404918			0.113885	0.148526	-0.0147588			0.0272146	0.0483295	-0.0276267			0.00566004	0.00820063	-0.0207442
ENSG00000186283	TOR3A	0.0899878	0.0819576	0.0973699	0.0847163	0.11319	0.0945566	0.0712831	0.0604036	0.132719	0.102288	0.0552058	0.0669293	0.115846	0.117596	0.0400822	0.0622291	0.103224	0.113983		0.716496	0.770614	0.00257325			0.267302	0.323189	-0.00167078			0.142251	0.205997	0.0194071			0.766502	0.79634	0.005002
ENSG00000143322	ABL2	0.340749	0.194813	0.650903	0.216201	0.662387	0.309691	0.740426	0.247651	0.783589	0.253093	0.668928	0.253484	0.787698	0.217556	0.609558	0.235285	0.713923	0.171365		9.67771e-07	3.0527e-06	0.134425			9.28605e-177	2.03684e-175	0.391007	CD16-		6.34207e-40	8.53775e-39	0.433836	CD16-		6.83757e-218	1.32574e-216	0.382657	CD16-
ENSG00000057252	SOAT1	0.428403	0.204217	0.957999	0.389788	0.935272	0.44837	0.931745	0.365665	0.943302	0.412349	0.763849	0.306077	0.878833	0.36831	0.721226	0.288974	0.975814	0.355753		1.93239e-19	1.54618e-18	0.226149	CD16-		2.19558e-305	1.08462e-303	0.504175	CD16-		6.099e-85	2.01444e-83	0.546218	CD16-		0	0	0.493818	CD16-
ENSG00000169905	TOR1AIP2	0.263395	0.339159	0.350615	0.333861	0.332765	0.307677	0.373571	0.321098	0.362472	0.290711	0.326804	0.315738	0.345464	0.259175	0.353861	0.308893	0.311556	0.266143		4.5816e-07	1.50625e-06	-0.0799248			0.0368038	0.0521793	0.0275069			0.9033	0.927797	0.0414085			0.172647	0.20666	0.0228019
ENSG00000143337	TOR1AIP1	0.294206	0.329997	0.267527	0.300877	0.291288	0.292362	0.265582	0.327372	0.401365	0.387918	0.233201	0.256911	0.382036	0.338632	0.265267	0.319718	0.372926	0.338112		0.00375904	0.00717337	-0.0264691			4.89417e-06	1.07725e-05	-0.0421969			0.994273	0.996027	0.0192932			2.39599e-05	4.32665e-05	-0.022454
ENSG00000135837	CEP350	0.55803	0.499621	0.65622	0.716701	0.655066	0.697125	0.716828	0.681228	0.734431	0.656191	0.726471	0.690418	0.814131	0.645654	0.798335	0.767452	0.911864	0.717253		0.323179	0.397312	0.0523914			0.591572	0.648663	0.000257695			0.438201	0.521127	0.0712037			0.984841	0.987796	0.0258442
ENSG00000116260	QSOX1	0.292912	0.180619	0.304637	0.258578	0.308264	0.239435	0.243753	0.299221	0.254403	0.22977	0.158678	0.289951	0.20616	0.205351	0.114033	0.271949	0.144626	0.133609		1.42375e-08	5.50599e-08	0.113922			2.21831e-12	6.98959e-12	-0.062024			0.106317	0.15988	0.0339103			8.97622e-07	1.80127e-06	-0.0187146
ENSG00000230124	ACBD6	0.141069	0.169105	0.139678	0.145487	0.139882	0.116238	0.141594	0.160674	0.0900747	0.102538	0.200555	0.225828	0.0748703	0.0581306	0.196341	0.204469	0.0689068	0.12		0.107016	0.151346	-0.0249798			0.390169	0.451896	-0.0147222			0.81254	0.855773	-0.000691771			0.320234	0.364141	-0.0113612
ENSG00000143324	XPR1	0.110162	0.13584	0.0917254	0.104883	0.0923191	0.117313	0.106124	0.104961	0.0844759	0.0762176	0.118968	0.101918	0.0709708	0.065088	0.124434	0.105533	0.0629374	0.065567		0.00597785	0.0109267	-0.0237386			0.667906	0.718767	0.00338396			0.0369451	0.0636788	-0.00883284			0.111164	0.137287	-0.00252093
ENSG00000135823	STX6	0.235957	0.186535	0.239781	0.32521	0.200141	0.217677	0.252114	0.342147	0.0995027	0.142197	0.246384	0.383214	0.112727	0.137506	0.280345	0.462895	0.0983857	0.121692		0.012352	0.0214003	0.0513187			2.51294e-23	1.15408e-22	-0.106869			0.0125037	0.024161	-0.0195008			3.12105e-22	1.14097e-21	-0.0675959
ENSG00000153029	MR1	0.213508	0.256353	0.205346	0.353774	0.208012	0.313391	0.157423	0.325297	0.281376	0.345003	0.144079	0.242098	0.461187	0.468536	0.168022	0.267833	0.50504	0.496948		0.000878512	0.00186086	-0.0447522			2.45218e-40	1.57411e-39	-0.134061			3.05089e-08	1.24512e-07	-0.0639785			6.4541e-48	3.83132e-47	-0.105663
ENSG00000162783	IER5	0.788379	1.26316	0.758605	1.1608	0.731992	0.984664	0.779424	0.959986	0.587931	0.766944	0.668367	0.823657	0.538784	0.699752	0.548685	0.671319	0.493457	0.698367		1.02479e-48	2.46689e-47	-0.470515	CD16+		3.2418e-84	3.49463e-83	-0.237944	CD16+		2.50273e-22	2.11578e-21	-0.214933	CD16+		2.42008e-115	2.61876e-114	-0.250254	CD16+
ENSG00000135821	GLUL	0.841205	0.854562	0.740953	1.21879	0.694931	1.05021	0.698873	1.08204	0.652604	1.00203	0.763962	1.29288	0.839371	1.20824	1.00253	1.56934	0.993997	1.28158		0.513731	0.587816	0.016511			6.37542e-191	1.54122e-189	-0.471513	CD16+		1.76351e-36	2.21159e-35	-0.309211	CD16+		2.56341e-221	5.09186e-220	-0.382517	CD16+
ENSG00000135828	RNASEL	0.0205041	0.0300216	0.0110821	0.0645274	0.0140773	0.0517907	0.018436	0.0773928	0.0413351	0.168459	0.0352916	0.0923075	0.0449535	0.104658	0.0599013	0.100366	0.0580972	0.155206		0.00503355	0.00934496	-0.0100473			5.36898e-10	1.5122e-09	-0.0539112			1.08498e-05	3.44152e-05	-0.0729536			8.64181e-15	2.53063e-14	-0.0559994
ENSG00000135838	NPL	0.200993	0.184231	0.275213	0.309761	0.240299	0.335674	0.457505	0.546099	0.278956	0.429556	0.688293	0.826093	0.309851	0.451309	0.865316	0.933224	0.442295	0.657125		0.895017	0.922458	0.0183277			0.000205668	0.000390247	-0.0458767			5.10226e-11	2.47599e-10	-0.123558			1.57636e-10	3.87676e-10	-0.0638729
ENSG00000116698	SMG7	0.214932	0.201691	0.152988	0.19949	0.171179	0.1884	0.181556	0.19668	0.1878	0.196956	0.181432	0.189498	0.171943	0.214713	0.180289	0.169536	0.164044	0.180667		0.920123	0.941502	0.0157298			0.00600281	0.00957114	-0.0188834			0.146378	0.210953	-0.0176855			0.0020052	0.00305248	-0.0156648
ENSG00000116701	NCF2	1.54732	1.09502	1.85024	1.54076	1.84389	1.53464	1.80189	1.56523	1.52499	1.29604	1.96232	1.74843	1.13564	0.914688	2.14723	1.96562	1.08859	1.03861		1.52577e-50	4.08864e-49	0.461129	CD16-		2.14106e-77	2.19952e-76	0.265054	CD16-		4.96191e-37	6.32031e-36	0.257214	CD16-		9.2221e-123	1.04782e-121	0.2789	CD16-
ENSG00000162704	ARPC5	1.53536	1.70568	1.61496	2.04934	1.63475	2.06769	1.82736	2.34702	1.93538	2.56764	2.05851	2.57224	2.23948	2.81676	2.23074	2.6952	2.55278	2.94948		3.40206e-11	1.61059e-10	-0.216761	CD16+		2.35992e-258	9.05859e-257	-0.483248	CD16+		3.27542e-78	9.74222e-77	-0.498946	CD16+		0	0	-0.465942	CD16+
ENSG00000143344	RGL1	0.0391683	0.0367635	0.0704871	0.0993535	0.0992685	0.198149	0.393862	0.390442	1.08471	1.1563	0.700503	0.679105	1.7187	1.67407	0.734139	0.712472	2.15007	1.86686		0.908502	0.933985	0.00233543			0.314071	0.373193	-0.0109426			0.0100478	0.0198891	0.0180377			0.0355569	0.0469546	-0.00115324
ENSG00000116406	EDEM3	0.209639	0.129827	0.264379	0.262145	0.264042	0.233545	0.269859	0.260359	0.234418	0.166569	0.236696	0.213047	0.206037	0.216106	0.251667	0.255213	0.190212	0.149756		0.000380765	0.000854314	0.077497			0.78846	0.827803	0.0086482			0.458527	0.539762	0.0329571			0.382353	0.427	0.0216269
ENSG00000135842	FAM129A	0.286138	0.118964	0.277645	0.0894048	0.306428	0.100172	0.381819	0.143923	0.590826	0.313305	0.543033	0.214916	0.945495	0.755669	0.528961	0.217829	1.26205	1.1004		2.66991e-15	1.69283e-14	0.151342			1.87591e-68	1.72444e-67	0.225032	CD16-		1.46418e-30	1.59349e-29	0.23531	CD16-		8.73342e-102	8.67387e-101	0.222027	CD16-
ENSG00000121481	RNF2	0.0875298	0.112304	0.160457	0.126411	0.155494	0.125633	0.226489	0.148078	0.171389	0.0959114	0.227545	0.163071	0.165781	0.0994924	0.231726	0.151244	0.15871	0.109269		0.0218718	0.0358389	-0.0242531			1.20135e-08	3.12494e-08	0.0675251			0.0436104	0.0734076	0.0508227			8.11752e-09	1.82781e-08	0.0549337
ENSG00000121486	TRMT1L	0.043304	0.0468741	0.0596264	0.0930766	0.0637484	0.0877246	0.0742519	0.0944392	0.131651	0.118807	0.0770154	0.108432	0.169939	0.134091	0.101804	0.140119	0.201564	0.15892		0.0229465	0.0374058	-0.00595995			0.0005662	0.00102179	-0.0309184			0.307187	0.389799	0.000837095			0.000228368	0.000380568	-0.0193318
ENSG00000116668	SWT1	0.0308185	0.0419863	0.0929613	0.0694902	0.0999245	0.0581193	0.140899	0.0920249	0.197062	0.129974	0.140801	0.0830514	0.255095	0.141135	0.144267	0.0900585	0.307834	0.14268		0.069127	0.102003	-0.0106341			0.00103728	0.00182158	0.0430717			0.0170334	0.0317685	0.0769355			0.000111527	0.0001913	0.0487925
ENSG00000279838	AL356273.3	0.140641	0.13232	0.212434	0.132563	0.215639	0.150474	0.156244	0.144998	0.156528	0.193212	0.0893325	0.0866529	0.0964405	0.133242	0.0663919	0.0736086	0.0858793	0.0841796		0.926122	0.946107	0.0103241			0.109403	0.143075	0.0263035			0.791734	0.83962	0.00544293			0.128809	0.157301	0.0187265
ENSG00000116679	IVNS1ABP	0.776058	0.498507	0.675136	0.52543	0.648382	0.487512	0.523081	0.426463	0.349385	0.336358	0.289658	0.296705	0.190327	0.279361	0.227147	0.273101	0.131304	0.257631		1.34783e-20	1.13774e-19	0.276059	CD16-		0.0030243	0.00502045	0.0608131			0.0158691	0.0297729	0.0354073			7.06884e-06	1.33416e-05	0.0709738
ENSG00000047410	TPR	0.620414	0.843692	0.607718	0.835751	0.591072	0.848436	0.703778	0.911699	0.484525	0.687334	0.798734	0.890579	0.405242	0.612546	0.874229	0.954479	0.405832	0.606827		7.42549e-15	4.57529e-14	-0.219749	CD16+		2.67328e-36	1.62601e-35	-0.150431			4.10457e-25	3.77926e-24	-0.209249	CD16+		1.03182e-61	7.04539e-61	-0.173799
ENSG00000157181	C1orf27	0.165824	0.148795	0.190014	0.168778	0.192039	0.161186	0.222479	0.172081	0.15338	0.129535	0.216618	0.166035	0.118884	0.0968939	0.222104	0.195027	0.0946216	0.0642104		0.99813	1	0.0173231			0.00159636	0.00274317	0.0370678			0.431756	0.514863	0.026661			0.00171068	0.00262163	0.0323152
ENSG00000073756	PTGS2	0.362496	0.250874	0.244571	0.107883	0.263231	0.112877	0.153862	0.0597387	0.185385	0.0659814	0.0599504	0.0343472	0.118478	0.0602951	0.0399215	0.0222042	0.0738749	0.0331284		0.0161789	0.0272777	0.0790593			0.000892221	0.00157805	0.0595593			0.00261274	0.0058854	0.0802725			5.68709e-06	1.07946e-05	0.0673829
ENSG00000116711	PLA2G4A	0.0243472	0.0171567	0.0534703	0.032392	0.0444681	0.0313892	0.0922886	0.068862	0.115981	0.107445	0.13558	0.0776477	0.217617	0.161051	0.1426	0.0839886	0.316917	0.169544		0.515391	0.589122	0.00853787			0.00109805	0.00192235	0.0321605			0.311916	0.394917	0.0421595			0.000697869	0.0011124	0.0332082
ENSG00000150681	RGS18	0.249547	0.421845	0.110238	0.512324	0.114685	0.439192	0.0610245	0.422845	0.0530338	0.228245	0.0308014	0.286827	0.0272384	0.106185	0.0250858	0.231587	0.0197949	0.0597811		6.81118e-15	4.21506e-14	-0.154072			6.91049e-165	1.41218e-163	-0.312268	CD16+		2.7498e-47	4.31536e-46	-0.204466	CD16+		2.6334e-217	5.08855e-216	-0.266865	CD16+
ENSG00000090104	RGS1	0.108553	0.0989983	0.513173	0.357218	0.644532	0.583582	0.23612	0.232586	0.403572	0.35346	0.0875993	0.149746	0.137996	0.131952	0.0709859	0.2009	0.0908587	0.117354		0.311581	0.385557	0.010866			0.53586	0.596906	0.0158593			0.0150539	0.0284692	0.0695591			0.483026	0.528723	0.0315538
ENSG00000116741	RGS2	0.715614	1.04533	0.292293	0.837058	0.300197	0.68697	0.18126	0.715006	0.148473	0.251931	0.11222	0.451639	0.104729	0.225798	0.106212	0.474112	0.0734381	0.210102		2.00568e-24	2.04198e-23	-0.289474	CD16+		1.29951e-234	4.36834e-233	-0.460018	CD16+		1.39552e-48	2.28471e-47	-0.233013	CD16+		1.70612e-290	4.82211e-289	-0.377841	CD16+
ENSG00000116750	UCHL5	0.100705	0.106619	0.05896	0.115805	0.0581421	0.0913533	0.0504566	0.0904918	0.0592793	0.0819072	0.0579967	0.10388	0.0439012	0.116569	0.0768071	0.122162	0.0538335	0.110827		0.134491	0.186125	-0.00996072			2.00033e-08	5.15603e-08	-0.0469632			0.00216193	0.00495838	-0.0397546			8.32171e-11	2.07258e-10	-0.0417443
ENSG00000116747	TROVE2	0.305997	0.337037	0.320235	0.382966	0.326274	0.360169	0.278383	0.285078	0.316164	0.35515	0.26751	0.247622	0.31191	0.27674	0.340925	0.345375	0.330976	0.416235		0.0415903	0.0644854	-0.0278532			0.00455972	0.0073821	-0.0171824			0.00202961	0.00468326	-0.0286718			3.79455e-05	6.74705e-05	-0.0215101
ENSG00000177888	ZBTB41	0.0482872	0.0661207	0.0762801	0.083344	0.0698779	0.0659615	0.13195	0.0877093	0.0771032	0.0523054	0.163718	0.0823666	0.0910197	0.0595113	0.19797	0.112069	0.113359	0.0712659		0.00101417	0.00212444	-0.0171164			0.00192915	0.0032803	0.0407985			0.430415	0.513479	0.0170345			0.00471669	0.00690233	0.0288864
ENSG00000213047	DENND1B	0.171143	0.151389	0.428101	0.313805	0.411577	0.308257	0.326398	0.183769	0.451574	0.402824	0.269959	0.161343	0.789014	0.76473	0.29661	0.191518	1.17007	0.874606		0.717238	0.771126	0.0213817			4.008e-28	2.09857e-27	0.11922			5.64843e-09	2.44021e-08	0.162088			1.74818e-35	8.51751e-35	0.123996
ENSG00000233040	FAM204BP	0.0573604	0.0566364	0.0256436	0.01503	0.0314157	0.0248483	0.0193296	0.0100169	0.0543713	0.0458726	0.0208783	0.0148925	0.094175	0.114751	0.0194753	0.015729	0.128256	0.10602		0.493671	0.568782	0.00509717			0.497938	0.560156	0.00719718			0.465643	0.546102	0.0134004			0.375285	0.420014	0.00888433
ENSG00000151414	NEK7	0.122922	0.0912709	0.152893	0.186495	0.144143	0.165097	0.204865	0.227787	0.258586	0.316913	0.235188	0.229685	0.337312	0.301456	0.27073	0.255524	0.356014	0.286152		0.263324	0.33332	0.0267873			0.0588297	0.0808055	-0.00942874			0.294836	0.376565	0.00328693			0.039041	0.0512577	-0.00262303
ENSG00000081237	PTPRC	2.53754	3.05256	1.67855	2.614	1.72024	2.49117	1.26781	2.58173	1.84197	2.94314	1.32968	2.43503	2.08482	3.05461	1.57844	2.5468	2.53178	3.11255		2.08035e-80	1.08426e-78	-0.518894	CD16+		0	0	-1.06757	CD16+		2.2556e-190	2.72639e-188	-0.817017	CD16+		0	0	-0.947093	CD16+
ENSG00000236278	PEBP1P3	0.0326059	0.0628213	0.0158226	0.132271	0.0206479	0.111821	0.0286509	0.122744	0.0742205	0.13425	0.0297836	0.0953292	0.0776195	0.110414	0.0327247	0.0710217	0.0836042	0.0889802		7.9102e-09	3.12068e-08	-0.0300457			6.33224e-22	2.7908e-21	-0.0808883			3.98897e-08	1.61061e-07	-0.0571003			1.24512e-30	5.55659e-30	-0.0695532
ENSG00000229989	MIR181A1HG	0.204866	0.237311	0.224981	0.253503	0.214016	0.231723	0.138753	0.198486	0.10998	0.163922	0.0710683	0.108437	0.103011	0.131541	0.0623759	0.0971079	0.0994392	0.150912		0.324563	0.398668	-0.0207946			6.70857e-06	1.45853e-05	-0.0388141			0.0144436	0.0274797	-0.0278105			2.14143e-07	4.49573e-07	-0.0340251
ENSG00000162702	ZNF281	0.472091	0.307525	0.321853	0.176548	0.295924	0.171903	0.287717	0.161615	0.150003	0.142062	0.247996	0.160653	0.12927	0.123509	0.282665	0.179034	0.136686	0.105548		9.91051e-07	3.12266e-06	0.149156			5.79343e-25	2.78683e-24	0.116013			3.98075e-05	0.000118092	0.063617			5.18577e-30	2.27318e-29	0.103035
ENSG00000118197	DDX59	0.120897	0.111715	0.171899	0.197769	0.162804	0.19513	0.232671	0.226722	0.26919	0.261777	0.229692	0.217088	0.265704	0.274196	0.215856	0.209663	0.272902	0.231471		0.644048	0.708253	0.0105216			0.693018	0.74163	-0.00352688			0.106724	0.160396	-0.00236896			0.28037	0.323079	-0.00201905
ENSG00000118200	CAMSAP2	0.0393309	0.0130012	0.247326	0.0763012	0.228682	0.0594514	0.447798	0.176642	0.394543	0.208906	0.511385	0.283677	0.453733	0.27661	0.602041	0.390583	0.559845	0.273536		0.000916082	0.00193251	0.0271569			6.42524e-76	6.44908e-75	0.215457	CD16-		3.67742e-21	2.94245e-20	0.20596	CD16-		4.65553e-97	4.47514e-96	0.197053
ENSG00000159176	CSRP1	0.0911126	0.133332	0.053003	0.108326	0.0521691	0.118006	0.0447101	0.0668033	0.0312806	0.0389848	0.0327776	0.0539995	0.016594	0.0160616	0.0294488	0.0701466	0.0058443	0.00612249		8.38881e-07	2.66985e-06	-0.0420673			3.95217e-05	8.03878e-05	-0.0338561			9.46411e-05	0.00026789	-0.0312803			4.74107e-09	1.08299e-08	-0.0337618
ENSG00000198700	IPO9	0.142462	0.159334	0.18569	0.162895	0.169245	0.149896	0.195338	0.157274	0.0941796	0.110047	0.200715	0.161331	0.0776863	0.094888	0.195336	0.165475	0.0688334	0.12265		0.0144625	0.0246435	-0.0154369			0.00305734	0.00506673	0.0335403			0.736753	0.794061	-0.00755138			0.0255349	0.0343508	0.0171692
ENSG00000143851	PTPN7	0.103774	0.0619632	0.085007	0.0539383	0.0730611	0.0411855	0.0588497	0.04778	0.0275089	0.0248691	0.053694	0.0484854	0.0134366	0.00770042	0.0599181	0.0734725	0.0101936	0.0250984		3.14103e-05	8.24974e-05	0.0467529			0.373342	0.43489	0.0112735			0.163109	0.230905	0.0141988			0.0752748	0.0951962	0.0150818
ENSG00000077157	PPP1R12B	0.105964	0.0974929	0.03468	0.0548132	0.0349111	0.049226	0.0408922	0.0631904	0.0265018	0.0218286	0.0583397	0.0676001	0.0330568	0.0343534	0.0655376	0.0673374	0.0315563	0.0444808		0.727753	0.780363	0.00820677			0.0608922	0.0833362	-0.0146651			0.175124	0.244743	-0.00826674			0.0205855	0.0279976	-0.0108565
ENSG00000117139	KDM5B	0.0921525	0.0660431	0.191413	0.132861	0.192281	0.165946	0.180014	0.133925	0.0743593	0.0616607	0.185804	0.140794	0.0479514	0.0606723	0.184061	0.141024	0.0523869	0.0551559		0.308457	0.382357	0.0272493			0.000115193	0.000224344	0.0459939			0.580239	0.654425	0.0085277			0.000200369	0.000335781	0.0332077
ENSG00000159346	ADIPOR1	0.228891	0.193143	0.304621	0.266859	0.284944	0.265621	0.417459	0.308659	0.305815	0.242698	0.488083	0.336663	0.263714	0.158924	0.458249	0.27868	0.270717	0.15567		0.159572	0.216821	0.0362756			1.27272e-15	4.61705e-15	0.106242			0.411233	0.494019	0.0545377			6.38847e-14	1.80293e-13	0.084954
ENSG00000159348	CYB5R1	0.0689368	0.0352407	0.0702371	0.0392373	0.0611435	0.0577224	0.105446	0.0715151	0.0419201	0.029776	0.144177	0.0964371	0.0346935	0.0339225	0.157508	0.105612	0.048255	0.0563627		0.0132888	0.02287	0.0322592			0.00052825	0.000956642	0.0365787			0.934865	0.952298	0.00373299			0.00142413	0.00220029	0.02637
ENSG00000159388	BTG2	0.857466	1.22332	0.925436	1.52156	0.842347	1.29739	0.896778	1.52682	0.402546	0.853804	1.04034	1.53389	0.456067	1.05586	0.911155	1.38612	0.57844	1.11157		4.64933e-26	5.12871e-25	-0.363502	CD16+		8.55828e-261	3.37636e-259	-0.559541	CD16+		6.60766e-53	1.22674e-51	-0.453024	CD16+		1.42290906002279e-321	4.72376163988816e-320	-0.511398
ENSG00000058668	ATP2B4	0.124592	0.0896402	0.0876416	0.0317445	0.0818114	0.0263734	0.0466143	0.0183766	0.0475243	0.00894116	0.0109028	0.00543954	0.0252187	0.0138396	0.007491	0.00772561	0.00998691	0		0.125758	0.175315	0.0326789			0.010855	0.0167573	0.0261375			0.0163295	0.0305359	0.0380392			0.000467307	0.000757208	0.0302477
ENSG00000158615	PPP1R15B	0.846136	0.503788	0.647582	0.335845	0.611578	0.307699	0.580608	0.317229	0.363769	0.246209	0.48435	0.285884	0.307487	0.241962	0.456716	0.290073	0.247911	0.138108		7.43406e-19	5.76165e-18	0.299483	CD16-		2.4919e-88	2.79773e-87	0.231391	CD16-		2.51237e-23	2.20258e-22	0.188356			5.3183e-116	5.82143e-115	0.224108	CD16-
ENSG00000198625	MDM4	0.683886	0.458867	0.404737	0.369404	0.391915	0.325827	0.349059	0.39111	0.214607	0.238783	0.384712	0.479242	0.254009	0.313946	0.488942	0.531074	0.316388	0.375866		5.2828e-14	3.09079e-13	0.207343	CD16-		0.00150383	0.0025928	-0.0221374			0.258978	0.338062	0.00715449			0.102426	0.127076	0.00560537
ENSG00000117222	RBBP5	0.0713891	0.101712	0.109464	0.109447	0.0967399	0.114768	0.133904	0.112387	0.0673235	0.0571716	0.129177	0.10398	0.0564569	0.0505907	0.126448	0.0945296	0.0624067	0.0593022		0.00088955	0.00188214	-0.0274249			0.368465	0.430267	0.0181688			0.484833	0.565108	-0.0021716			0.852736	0.874281	0.0083014
ENSG00000133059	DSTYK	0.117184	0.119246	0.0452365	0.0780832	0.0367782	0.0425648	0.0703791	0.0776107	0.0176654	0.0177936	0.0944254	0.0813073	0.0135129	0.00524977	0.102578	0.107692	0.014638	0.0242396		0.969254	0.978382	0.000500266			0.156041	0.19836	-0.00884753			0.526109	0.604658	-0.00242561			0.121895	0.149468	-0.00614911
ENSG00000163545	NUAK2	0.0843488	0.10363	0.0157265	0.0228999	0.0130732	0.0102353	0.00872543	0.0162682	0.00434746	0	0.00323589	0.0110885	0.00200459	0	0.00544536	0.00916662	0.000810855	0.00171853		0.0144762	0.024652	-0.0149714			0.321335	0.380588	-0.00623694			0.884609	0.913388	0.00267131			0.321141	0.365026	-0.0042865
ENSG00000158711	ELK4	0.239221	0.242804	0.27799	0.247756	0.279132	0.250154	0.251136	0.220793	0.299445	0.203488	0.255926	0.191838	0.350786	0.30305	0.27135	0.254517	0.315826	0.226427		0.214399	0.279871	-0.00468822			0.0694427	0.0941088	0.0303425			0.00868548	0.0174601	0.0686866			0.0060839	0.0087767	0.0389498
ENSG00000069275	NUCKS1	0.383228	0.479378	0.15598	0.258884	0.160263	0.251886	0.133168	0.280462	0.113333	0.167104	0.172501	0.308475	0.0977393	0.188271	0.220626	0.338859	0.0791944	0.151586		9.35839e-07	2.96184e-06	-0.0958631			7.62919e-28	3.96161e-27	-0.120171			3.86436e-10	1.78628e-09	-0.0823532			2.29683e-38	1.17658e-37	-0.10682
ENSG00000117280	RAB29	0.113382	0.274654	0.104252	0.284411	0.107049	0.281036	0.0991749	0.176403	0.0924381	0.143985	0.119992	0.180993	0.0904939	0.139451	0.123947	0.153033	0.0812387	0.166405		1.84092e-32	2.59511e-31	-0.161008			1.56819e-17	5.98717e-17	-0.0882634			7.08567e-16	4.52797e-15	-0.104712			1.45653e-34	6.97096e-34	-0.0992063
ENSG00000276600	RAB7B	0.0292189	0.00128391	0.0192617	0.00222111	0.0206965	0	0.0842151	0.0160502	0.0128761	0.0030052	0.305807	0.134285	0.0302194	0.0131144	0.506871	0.250821	0.0442287	0.0230058		1.78281e-06	5.48654e-06	0.0324099			4.23123e-24	1.99152e-23	0.123539			0.245786	0.324572	0.0179142			1.1989e-22	4.41694e-22	0.0843297
ENSG00000196550	FAM72A	0.0160071	0.0227473	0.0086372	0.0177977	0.0189587	0.0289892	0.00799751	0.0241173	0.0928103	0.157664	0.0161793	0.0338682	0.199946	0.27379	0.019618	0.0220504	0.264032	0.34334		0.0414543	0.0642921	-0.00615765			0.242843	0.296623	-0.011376			0.0686225	0.109323	-0.037989			0.0398382	0.0522319	-0.0189273
ENSG00000266028	SRGAP2	0.226454	0.264561	0.111337	0.176967	0.236022	0.374898	0.126575	0.176659	0.991639	1.19178	0.175904	0.245173	1.53408	1.74088	0.169066	0.217588	1.70557	1.57741		0.0100481	0.0176619	-0.0368814			1.91279e-09	5.22682e-09	-0.0648331			4.31228e-07	1.58461e-06	-0.0760667			3.40275e-15	1.01316e-14	-0.0658935
ENSG00000263528	IKBKE	0.0890085	0.0492854	0.0383465	0.0292539	0.0391336	0.0265614	0.0331503	0.0370741	0.136823	0.119276	0.070642	0.071722	0.246836	0.192732	0.0854872	0.100356	0.315324	0.221205		0.00299909	0.00583487	0.0387097			0.454471	0.517404	-0.00696659			0.137173	0.19961	0.0402022			0.769144	0.798521	0.0109546
ENSG00000266094	RASSF5	0.672748	0.950551	0.655341	0.89438	0.721185	1.00333	0.366621	0.680273	0.412965	0.856548	0.28805	0.527546	0.256272	0.719508	0.296886	0.485777	0.203022	0.732854		4.89659e-21	4.24047e-20	-0.28786	CD16+		4.82009e-116	6.7115e-115	-0.253901	CD16+		2.8915e-48	4.70676e-47	-0.389808	CD16+		1.28384e-169	1.9093e-168	-0.297471	CD16+
ENSG00000162889	MAPKAPK2	0.430736	0.385821	0.526478	0.3349	0.516268	0.367961	0.376805	0.24655	0.358393	0.221038	0.265493	0.225891	0.249936	0.148959	0.195325	0.205179	0.166591	0.156417		0.124959	0.174292	0.0418817			7.97293e-21	3.37011e-20	0.102003			6.09218e-13	3.31828e-12	0.119398			6.95276e-32	3.17768e-31	0.102254
ENSG00000196352	CD55	1.48254	1.53841	1.10245	1.00241	1.14041	0.991204	0.782529	0.73058	0.848726	0.632695	0.452735	0.522201	0.51172	0.433989	0.338825	0.378423	0.338531	0.304981		0.00359684	0.00689393	-0.0756923			0.0113208	0.0174527	0.00654041			0.928539	0.947031	0.0948349			0.0127387	0.0177331	0.0262308
ENSG00000203710	CR1	0.140856	0.0737312	0.0989265	0.0380836	0.0939482	0.0346192	0.0558906	0.0243247	0.0627411	0.0201985	0.0221316	0.0117125	0.0418803	0.0238204	0.0189984	0.0074052	0.0290016	0.00435539		0.00011625	0.000282108	0.0690014			0.00210537	0.00355913	0.0314972			0.0133958	0.0256927	0.0412125			2.90909e-05	5.22825e-05	0.0375094
ENSG00000117335	CD46	0.557621	0.535416	0.4139	0.450458	0.428351	0.425049	0.300658	0.324545	0.42141	0.387349	0.31402	0.350153	0.424834	0.356674	0.409285	0.419571	0.510934	0.371285		0.836235	0.872319	0.0159273			0.000400805	0.0007376	-0.0243794			0.601281	0.674408	0.0471278			0.00421055	0.00620496	0.000398402
ENSG00000203709	C1orf132	0.0992287	0.303183	0.0318186	0.210145	0.0322352	0.182072	0.0296722	0.196082	0.0360549	0.128643	0.0448278	0.155907	0.035943	0.112331	0.0681203	0.171813	0.0491158	0.131086		1.64073e-55	4.93174e-54	-0.209117	CD16+		7.68144e-51	5.74187e-50	-0.144739			1.42082e-15	8.95861e-15	-0.114111			6.14075e-74	4.79198e-73	-0.140871
ENSG00000196878	LAMB3	0.122512	0.0773433	0.091312	0.0554261	0.0954508	0.0589688	0.0504394	0.0131318	0.0512132	0.0301766	0.0168826	0.00967071	0.0184842	0.0166088	0.00930821	0.00518792	0.00761932	0		0.0159166	0.0268794	0.039339			0.0747901	0.100564	0.0216502			0.320202	0.403343	0.0192726			0.0259706	0.0348957	0.0223983
ENSG00000123689	G0S2	0.345258	0.513497	0.0920813	0.13242	0.117654	0.158285	0.0497399	0.0390435	0.0354684	0.0289198	0.0283409	0.0132952	0.0113637	0.0104835	0.015769	0.00806442	0.0108456	0.00968948		8.47869e-25	8.82188e-24	-0.212522	CD16+		0.159438	0.20218	-0.011919			0.313764	0.396904	-0.0163788			0.0112336	0.0157459	-0.0298281
ENSG00000009790	TRAF3IP3	0.346763	0.433325	0.0783497	0.182103	0.0810554	0.172002	0.0296404	0.0967997	0.0368831	0.0487192	0.0188023	0.0848193	0.019638	0.00662684	0.0150597	0.0708644	0.00659323	0.0152017		2.75028e-07	9.27262e-07	-0.0936195			1.67148e-17	6.37723e-17	-0.0760964			1.68539e-05	5.23494e-05	-0.0462694			3.54836e-23	1.32707e-22	-0.0685975
ENSG00000117625	RCOR3	0.124582	0.124453	0.0945456	0.110967	0.0845561	0.0740526	0.137499	0.143103	0.0548798	0.0390308	0.141935	0.134009	0.0478578	0.0689228	0.160922	0.148358	0.0591288	0.0484819		0.267475	0.338123	-0.000244053			0.58501	0.643081	0.000221324			0.994943	0.996522	0.00839867			0.569085	0.612189	0.00263563
ENSG00000153363	LINC00467	0.0247349	0.0609393	0.0174347	0.0431432	0.0195338	0.0540558	0.0147952	0.0632039	0.021691	0.0744902	0.00947792	0.0388713	0.0166525	0.0964617	0.0139375	0.0410411	0.0190532	0.106326		1.03034e-09	4.36492e-09	-0.0384575			2.92173e-05	6.02481e-05	-0.0338657			3.07141e-06	1.0276e-05	-0.0559843			1.82588e-10	4.47491e-10	-0.0408794
ENSG00000170385	SLC30A1	0.18239	0.215191	0.12483	0.124036	0.105464	0.116648	0.288329	0.224983	0.180594	0.0794889	0.501103	0.29624	0.498648	0.209843	0.560587	0.365108	0.69572	0.26853		0.0632352	0.0942576	-0.028739			3.07523e-07	7.37148e-07	0.0932764			0.0987202	0.149874	0.129152			3.09493e-07	6.42629e-07	0.0939576
ENSG00000066027	PPP2R5A	0.189156	0.233579	0.139811	0.161796	0.142998	0.161207	0.133769	0.160645	0.0784973	0.0925866	0.161134	0.177882	0.0665733	0.0532542	0.203189	0.187115	0.06302	0.11283		0.000526175	0.00115502	-0.0444884			0.0982549	0.129389	-0.0113873			0.0454356	0.0762075	-0.0177839			0.00735644	0.0105243	-0.0160403
ENSG00000117691	NENF	0.122522	0.115026	0.15244	0.150881	0.147979	0.137214	0.332911	0.24121	0.253072	0.169611	0.594429	0.362208	0.433013	0.355043	0.67857	0.46764	0.516291	0.30211		0.912055	0.936593	0.00929849			5.1467e-18	1.99579e-17	0.115382			0.00797658	0.0161955	0.0792274			1.09457e-18	3.62791e-18	0.0957741
ENSG00000260805	AC092803.2	0.0783898	0.0438923	0.066555	0.0414835	0.0707109	0.044325	0.047482	0.0219313	0.0790326	0.0933223	0.047828	0.0428075	0.0922201	0.109864	0.0354727	0.0210874	0.0803498	0.0720707		0.0140812	0.0240587	0.0263083			0.132113	0.170421	0.0166598			0.985173	0.990173	0.00503819			0.127906	0.156332	0.013971
ENSG00000162772	ATF3	0.591448	0.523165	0.865528	0.592041	1.04472	1.0269	1.15482	0.705502	2.0212	2.10604	1.63988	0.825148	2.6608	2.45575	1.48747	0.672207	2.97793	2.33747		0.0522458	0.0794183	0.068726			4.76667e-137	7.98803e-136	0.487142	CD16-		9.16331e-05	0.000259764	0.195688			2.12217e-125	2.43065e-124	0.365158	CD16-
ENSG00000162771	FAM71A	0.00597579	0.00564896	0.0213307	0.0119997	0.0453468	0.0414534	0.0241533	0.0146331	0.176706	0.144808	0.0248125	0.00857956	0.224456	0.154195	0.0203185	0.00651901	0.194997	0.0791007		0.912364	0.936593	0.000459046			0.327899	0.387034	0.0101212			0.435125	0.518336	0.0346211			0.215832	0.25365	0.0166716
ENSG00000123685	BATF3	0.0269332	0.151223	0.00620355	0.0421183	0.00900518	0.0452323	0.00370427	0.0252234	0.0206037	0.158384	0.00539013	0.0235788	0.026785	0.214808	0.00312392	0.0150839	0.0395648	0.288796		1.66791e-63	6.03528e-62	-0.128971			0.00775304	0.0121873	-0.0240756			4.35967e-11	2.12595e-10	-0.118402			8.6488e-12	2.25488e-11	-0.0610333
ENSG00000117697	NSL1	0.0735794	0.106004	0.0269412	0.0819468	0.0259841	0.0731584	0.0364752	0.119269	0.04065	0.122311	0.0599077	0.135536	0.0548647	0.140523	0.0792596	0.18931	0.0756896	0.199917		2.27923e-05	6.09333e-05	-0.0344879			5.21244e-19	2.08829e-18	-0.079231			7.32238e-07	2.60969e-06	-0.0742617			8.82333e-26	3.53493e-25	-0.0740444
ENSG00000203705	TATDN3	0.0374128	0.0963271	0.0161437	0.0873199	0.0170673	0.0596106	0.0191695	0.105844	0.030112	0.109231	0.0236963	0.0923828	0.0412235	0.122026	0.0327018	0.0953518	0.0452777	0.200276		2.52806e-15	1.60648e-14	-0.057512			6.41189e-18	2.47627e-17	-0.0732124			3.19522e-06	1.06651e-05	-0.0768883			2.37454e-25	9.40054e-25	-0.073018
ENSG00000174606	ANGEL2	0.117898	0.137065	0.0948459	0.115181	0.0830441	0.121248	0.0977791	0.145321	0.0749476	0.0885525	0.103322	0.119615	0.0577274	0.109979	0.12025	0.147524	0.0759571	0.123246		0.13628	0.188188	-0.0187777			0.000315226	0.000586762	-0.0296095			0.0164791	0.0308054	-0.0353398			1.00203e-05	1.86825e-05	-0.0304335
ENSG00000136643	RPS6KC1	0.126002	0.134477	0.183899	0.20441	0.177986	0.216283	0.225714	0.206037	0.224478	0.266891	0.214991	0.175962	0.272864	0.337636	0.184135	0.156135	0.246746	0.312801		0.232203	0.300011	-0.0104046			0.459836	0.522048	0.014276			0.0137361	0.0262654	-0.040638			0.530685	0.575567	-0.00423394
ENSG00000092978	GPATCH2	0.114723	0.137587	0.0947745	0.116656	0.0880683	0.120551	0.0923405	0.115731	0.05452	0.0830157	0.109792	0.135988	0.0473091	0.0620948	0.109047	0.127924	0.0431339	0.060867		0.0162847	0.0274358	-0.0190496			0.0233032	0.0340323	-0.0216488			0.0120981	0.0234892	-0.0271501			0.000734924	0.0011695	-0.0230842
ENSG00000067533	RRP15	0.0943415	0.120227	0.0842163	0.106252	0.0917244	0.114771	0.0462939	0.0552929	0.034092	0.0516572	0.0376904	0.0504704	0.0182028	0.00888676	0.0495745	0.0650678	0.0146231	0.0342371		0.00408869	0.00774652	-0.027312			0.0828209	0.110577	-0.0139828			0.0657326	0.105339	-0.0182372			0.00861723	0.0122335	-0.01636
ENSG00000143353	LYPLAL1	0.0594466	0.0655648	0.0462288	0.116133	0.0520828	0.116328	0.0514358	0.172582	0.0377219	0.077284	0.0594262	0.187952	0.0253582	0.0597784	0.0831072	0.190972	0.0249764	0.0573607		0.339588	0.413813	-0.00477319			4.1173e-23	1.86824e-22	-0.101177			2.71014e-05	8.207e-05	-0.0481734			6.41486e-27	2.62746e-26	-0.0773152
ENSG00000136628	EPRS	0.179758	0.212649	0.134068	0.184633	0.122484	0.171739	0.118263	0.18673	0.0964638	0.119107	0.121156	0.225887	0.0607955	0.107972	0.153459	0.233881	0.047656	0.0971058		0.000184686	0.000432304	-0.0388358			4.67077e-13	1.51887e-12	-0.0702859			0.00163883	0.00385102	-0.0440283			4.20775e-16	1.29212e-15	-0.0598121
ENSG00000118873	RAB3GAP2	0.151857	0.209304	0.213777	0.273719	0.209411	0.280921	0.212812	0.264433	0.169547	0.250107	0.201249	0.252518	0.175257	0.213355	0.213543	0.244947	0.173092	0.235795		3.21939e-06	9.60576e-06	-0.0555079			4.04023e-08	1.02834e-07	-0.0481413			5.75561e-08	2.29941e-07	-0.0651521			7.95505e-15	2.33675e-14	-0.0538521
ENSG00000186205	MARC1	0.109652	0.0153179	0.0349585	0.00113335	0.0376703	0.00435802	0.0144722	0.00168908	0.0151483	0	0.00296971	0	0.00979744	0	0.000865196	0	0.0026223	0		3.00719e-14	1.78142e-13	0.0963194			0.146465	0.187571	0.0141376			0.142308	0.206028	0.0195718			0.00988293	0.0139387	0.0225564
ENSG00000136630	HLX	0.0632669	0.0153917	0.174366	0.0264731	0.153024	0.0255048	0.306296	0.0721254	0.159117	0.0852275	0.3117	0.0956828	0.210207	0.0853117	0.234273	0.0649977	0.214167	0.0803256		1.11181e-06	3.48383e-06	0.0520986			7.83305e-55	6.16337e-54	0.173962			1.55043e-09	6.94088e-09	0.113144			3.35089e-64	2.33575e-63	0.145653
ENSG00000143507	DUSP10	0.204524	0.125244	0.473433	0.205137	0.460836	0.246719	0.405459	0.164865	0.180022	0.0976948	0.297002	0.159509	0.150852	0.0696485	0.238523	0.16893	0.167038	0.0615355		0.000221642	0.000513729	0.0764687			1.10752e-71	1.04515e-70	0.201399	CD16-		1.47574e-24	1.33286e-23	0.154718			1.6825e-96	1.60643e-95	0.177077
ENSG00000232679	LINC01705	0.00240909	0	0.0771396	0.010728	0.0875505	0.0154989	0.0984602	0.0183839	0.072606	0.00847416	0.109151	0.0140519	0.0868786	0.00533669	0.0878417	0.0115351	0.0588648	0.0104104		0.274782	0.346008	0.0023181			2.97466e-07	7.15152e-07	0.0753226			0.00126915	0.00303199	0.0681933			9.90467e-10	2.34159e-09	0.0671535
ENSG00000154305	MIA3	0.233675	0.294784	0.138902	0.22723	0.152396	0.230232	0.18156	0.245997	0.540536	0.778481	0.231684	0.250169	0.682453	0.774889	0.304793	0.314003	0.74831	0.785938		3.79749e-06	1.12129e-05	-0.0693262			7.97157e-11	2.34039e-10	-0.0533916			1.48313e-06	5.13448e-06	-0.0960657			6.39603e-17	2.01866e-16	-0.0675078
ENSG00000272750	AL592148.3	0.00998424	0.0112583	0.0104432	0.0161665	0.0178996	0.0298599	0.00958197	0.00897117	0.079052	0.0792294	0.00781453	0.0110988	0.0971363	0.100262	0.00961828	0.0109756	0.0954338	0.0650106		0.234407	0.302308	-0.00194642			0.617543	0.671565	-0.00258568			0.897088	0.922751	-0.000926929			0.552675	0.596206	-0.00203534
ENSG00000186063	AIDA	0.127571	0.177285	0.123127	0.196066	0.130227	0.204283	0.164166	0.25518	0.4293	0.608841	0.193114	0.270675	0.698134	0.766077	0.18848	0.219825	0.787977	0.822045		8.45383e-07	2.68904e-06	-0.050835			1.73542e-14	5.98234e-14	-0.0704159			2.5034e-05	7.61338e-05	-0.0674973			7.74236e-20	2.65126e-19	-0.067923
ENSG00000187554	TLR5	0.0719592	0.0240175	0.112488	0.0560848	0.112889	0.0598798	0.0870885	0.0460203	0.0427991	0.0187582	0.0667037	0.0663849	0.0142618	0.00598315	0.0392987	0.0578158	0.0100106	0.00888257		1.8416e-05	4.99147e-05	0.0442952			0.0639815	0.0871861	0.0232969			0.0283461	0.0501196	0.0300702			0.00260099	0.00392046	0.0270631
ENSG00000162909	CAPN2	1.09196	0.836899	1.27158	0.789248	1.26095	0.811163	1.30114	0.90728	1.45852	1.04612	0.963355	0.774396	1.41877	1.20665	0.870375	0.740884	1.38017	1.19647		3.16425e-15	1.99513e-14	0.244845	CD16-		4.8546e-128	7.49428e-127	0.310321	CD16-		4.42322e-59	9.34138e-58	0.359249	CD16-		1.92921e-190	3.20463e-189	0.319588	CD16-
ENSG00000143514	TP53BP2	0.51476	0.476904	0.501809	0.352666	0.512634	0.426428	0.418521	0.245127	0.447382	0.355144	0.31657	0.234588	0.346803	0.264299	0.317302	0.230737	0.334079	0.29681		0.631957	0.697522	0.0184128			4.22516e-21	1.80475e-20	0.115353			0.00092259	0.00224946	0.0791987			5.76547e-23	2.14637e-22	0.0965007
ENSG00000143756	FBXO28	0.0982412	0.127796	0.139107	0.142997	0.12565	0.116573	0.145185	0.139586	0.0719195	0.0847896	0.126861	0.113666	0.0611231	0.0322772	0.148181	0.122334	0.0685413	0.0814324		0.00183623	0.00367101	-0.030898			0.73784	0.782174	0.00895616			0.988965	0.99281	0.00227343			0.960299	0.968139	0.00365946
ENSG00000143753	DEGS1	0.239272	0.181703	0.345476	0.254326	0.345373	0.231483	0.318752	0.267102	0.25527	0.172126	0.254504	0.240815	0.191477	0.173677	0.245673	0.251533	0.166261	0.190362		0.00704637	0.0127202	0.0541361			3.21287e-06	7.14935e-06	0.0469775			2.85436e-07	1.06893e-06	0.0724184			1.55184e-11	4e-11	0.0551997
ENSG00000143771	CNIH4	0.126069	0.252072	0.180024	0.266342	0.185612	0.292216	0.193987	0.237908	0.204511	0.366662	0.214348	0.26333	0.164664	0.293783	0.175512	0.21158	0.175737	0.284511		3.53011e-21	3.09962e-20	-0.123499			1.15172e-07	2.84599e-07	-0.0529409			2.42698e-14	1.43174e-13	-0.112299			1.58139e-19	5.36031e-19	-0.0765736
ENSG00000162923	WDR26	0.717867	0.592277	0.83083	0.615713	0.825152	0.597459	0.774015	0.51013	0.567076	0.41767	0.644453	0.464594	0.415457	0.367581	0.596127	0.452583	0.388622	0.324303		3.54839e-05	9.28532e-05	0.113121			3.23071e-54	2.51076e-53	0.194293			2.5438e-14	1.4991e-13	0.142269			7.75137e-69	5.73379e-68	0.171983
ENSG00000143815	LBR	0.267573	0.19439	0.162639	0.158884	0.158629	0.114471	0.165664	0.117617	0.138598	0.0912968	0.243523	0.201363	0.178074	0.106976	0.362646	0.302345	0.246052	0.139012		0.0079431	0.0141857	0.0724817			0.00301021	0.00499883	0.0393718			0.00682389	0.0141174	0.061663			4.11665e-05	7.29694e-05	0.0487931
ENSG00000143819	EPHX1	0.0369303	0.0085355	0.0205467	0.00461394	0.0178295	0.00516782	0.0299159	0.0150203	0.0252012	0.00633617	0.0690184	0.0212241	0.0445141	0.0276401	0.102948	0.0383022	0.0604522	0.0211627		1.76078e-05	4.78383e-05	0.0308259			0.00102319	0.0017993	0.0312439			0.224168	0.300283	0.0195907			0.000146355	0.000248935	0.027714
ENSG00000196187	TMEM63A	0.0449451	0.0267631	0.0232071	0.0237884	0.0230174	0.0232173	0.0378727	0.0345948	0.0675659	0.080245	0.0639705	0.0541451	0.152415	0.17113	0.0733895	0.0541297	0.183321	0.154371		0.0790256	0.115085	0.0194994			0.37219	0.433872	0.00658388			0.838615	0.876896	0.00664591			0.308458	0.352515	0.00766941
ENSG00000143811	PYCR2	0.035812	0.0586652	0.0274417	0.064793	0.0242733	0.0565952	0.0427914	0.0861112	0.0291365	0.0867541	0.0602002	0.0869984	0.0280997	0.117317	0.0566151	0.0797094	0.0314516	0.0699522		4.55843e-05	0.000116598	-0.0241643			1.13347e-05	2.41352e-05	-0.0334245			0.000521896	0.00132125	-0.0455894			5.71598e-09	1.30046e-08	-0.0363084
ENSG00000143751	SDE2	0.249764	0.246877	0.166256	0.129154	0.157933	0.126943	0.122376	0.0883311	0.103656	0.0571667	0.121615	0.0920013	0.110501	0.102544	0.140337	0.0997753	0.152046	0.109249		0.208424	0.273139	-0.00650878			0.00391744	0.0063951	0.0362802			0.3285	0.411603	0.0333918			0.00385953	0.00570544	0.0318792
ENSG00000163041	H3F3A	2.50276	2.60594	2.32666	2.57164	2.34667	2.62925	2.11983	2.46096	2.49576	2.92873	2.0036	2.4346	2.34986	2.81174	1.92147	2.31007	2.03041	2.43192		4.9919e-05	0.000126716	-0.114969			9.58537e-144	1.66528e-142	-0.328322	CD16+		1.89291e-54	3.63298e-53	-0.402067	CD16+		8.27613e-199	1.43344e-197	-0.332817	CD16+
ENSG00000143799	PARP1	0.109024	0.19486	0.0450542	0.146525	0.0478782	0.10829	0.0383315	0.145023	0.0239415	0.105463	0.0580034	0.182039	0.0288695	0.102778	0.0793962	0.168834	0.0384574	0.154523		1.99579e-13	1.12258e-12	-0.0894362			1.03316e-22	4.63985e-22	-0.101287			4.057e-07	1.49564e-06	-0.0771612			4.6524e-31	2.09598e-30	-0.0930715
ENSG00000143772	ITPKB	0.0969487	0.220272	0.0700876	0.192887	0.0874915	0.275055	0.0178778	0.0987631	0.019422	0.0659441	0.0124444	0.0975156	0.0116211	0.0242737	0.0153841	0.0555177	0.00765933	0.0405264		1.45473e-23	1.42488e-22	-0.123889			5.95821e-23	2.69067e-22	-0.0819385			3.93548e-16	2.54641e-15	-0.100106			1.75326e-40	9.31736e-40	-0.0908532
ENSG00000143793	C1orf35	0.0851283	0.139673	0.0369911	0.0930193	0.03587	0.0735978	0.0312275	0.0863034	0.0262608	0.0382409	0.0522474	0.102692	0.0131318	0.0231683	0.0485187	0.0801119	0.0129765	0.0306		1.54052e-08	5.9253e-08	-0.0498934			7.17581e-08	1.79981e-07	-0.0484435			0.0186731	0.0345543	-0.0249914			3.19997e-10	7.77547e-10	-0.0415289
ENSG00000162910	MRPL55	0.0942625	0.120605	0.0473244	0.0558457	0.0460568	0.0723386	0.0321594	0.0512945	0.0307017	0.0321546	0.0371288	0.0652836	0.021326	0.0311564	0.041268	0.0637389	0.0165294	0.00882603		0.0096204	0.0169626	-0.0268242			0.0167967	0.0251243	-0.0182123			0.375305	0.459308	-0.0128888			0.006479	0.00932064	-0.0173269
ENSG00000181873	IBA57	0.0954871	0.103172	0.0602003	0.0522849	0.0551225	0.0508252	0.0558754	0.0449748	0.0435561	0.0213456	0.0460798	0.0286185	0.0261798	0.0159282	0.0340518	0.0212254	0.0180539	0.0120967		0.5348	0.608214	-0.0029799			0.41317	0.475724	0.0106612			0.88204	0.911232	0.00907704			0.461247	0.506738	0.00905921
ENSG00000154370	TRIM11	0.0753491	0.104366	0.0700334	0.0849829	0.0496586	0.0690361	0.0778164	0.0894235	0.0364819	0.039867	0.0758485	0.0728172	0.0454439	0.0530968	0.0697579	0.0715712	0.0493436	0.0377811		0.00212972	0.00421419	-0.026822			0.173613	0.218221	-0.00616917			0.231384	0.308204	-0.00607587			0.0446179	0.0581897	-0.00784727
ENSG00000168159	RNF187	0.124819	0.21495	0.0529194	0.126989	0.0522636	0.132071	0.0501588	0.109366	0.0294654	0.0770837	0.0654523	0.118535	0.032625	0.0844485	0.07896	0.118539	0.0327367	0.0574837		3.61933e-13	2.00599e-12	-0.0918891			6.03088e-10	1.6936e-09	-0.0562014			1.31694e-06	4.59554e-06	-0.057571			9.69578e-17	3.03838e-16	-0.0595603
ENSG00000116574	RHOU	0.210168	0.14062	0.14868	0.0673296	0.132454	0.0584428	0.219317	0.115921	0.19424	0.057207	0.259528	0.155407	0.26259	0.134061	0.2245	0.148348	0.312646	0.100025		0.00232416	0.00458298	0.0674659			1.66764e-12	5.27498e-12	0.0831377			3.46512e-07	1.28746e-06	0.122673			8.35007e-19	2.77895e-18	0.0937013
ENSG00000154429	CCSAP	0.107729	0.272621	0.0787546	0.237367	0.0710768	0.238866	0.0691654	0.240375	0.0387502	0.134772	0.0972708	0.289619	0.0528361	0.165118	0.111902	0.227512	0.0835786	0.188137		1.46861e-40	2.76263e-39	-0.164311			3.28965e-51	2.48848e-50	-0.152331			7.99494e-18	5.5935e-17	-0.129604			3.60508e-75	2.84451e-74	-0.146504
ENSG00000143641	GALNT2	0.173493	0.14909	0.126436	0.154232	0.134871	0.137802	0.110473	0.106513	0.112756	0.130885	0.0792728	0.0884095	0.0774565	0.0878046	0.0846747	0.10768	0.0757493	0.0717173		0.368322	0.442844	0.0229565			0.085602	0.114068	-0.0136772			0.392161	0.475431	-0.00524551			0.0656911	0.0838632	-0.00812195
ENSG00000135775	COG2	0.0863793	0.134496	0.0476921	0.1034	0.0449381	0.0744104	0.0542355	0.0926823	0.0243609	0.0503805	0.0686236	0.0936564	0.0204395	0.0440376	0.0937372	0.118408	0.0238797	0.0416521		1.57992e-07	5.47288e-07	-0.0496053			2.40794e-05	5.00898e-05	-0.0367213			0.0134227	0.0257095	-0.0237563			1.18606e-07	2.51983e-07	-0.0338969
ENSG00000143633	C1orf131	0.0755229	0.165538	0.0709728	0.192075	0.0674157	0.1657	0.0970317	0.208883	0.0435365	0.132894	0.106783	0.227785	0.03953	0.0795381	0.125943	0.195972	0.0610186	0.108384		1.34871e-18	1.03401e-17	-0.0883595			1.67413e-23	7.7512e-23	-0.100865			3.30999e-07	1.23386e-06	-0.0775609			1.44122e-32	6.70013e-32	-0.0928422
ENSG00000116906	GNPAT	0.0912175	0.0748754	0.0623797	0.0919548	0.0558809	0.0824128	0.0702109	0.109113	0.0493646	0.0560454	0.0853088	0.099508	0.0419364	0.0703561	0.107455	0.130734	0.0594018	0.06625		0.566643	0.637951	0.0124113			0.00464327	0.0075088	-0.0260898			0.161362	0.229059	-0.0178403			0.0014159	0.00218817	-0.0204349
ENSG00000010072	SPRTN	0.0970836	0.122418	0.0833529	0.10234	0.0770383	0.0816096	0.103281	0.106125	0.0478471	0.0617808	0.104517	0.109459	0.0504055	0.0425086	0.112374	0.119263	0.0544072	0.0643707		0.00163445	0.00330655	-0.0220317			0.305464	0.364491	-0.00811528			0.417564	0.500026	-0.00542772			0.124522	0.152459	-0.00845877
ENSG00000135766	EGLN1	0.124118	0.157842	0.131296	0.19174	0.151068	0.165993	0.0528378	0.109898	0.044116	0.0506999	0.0409735	0.090546	0.0244318	0.0445585	0.048157	0.110021	0.0269957	0.0411843		0.00415422	0.00785885	-0.0315724			2.24296e-11	6.77058e-11	-0.0548142			0.497344	0.576968	-0.00891745			1.50977e-10	3.71942e-10	-0.0391278
ENSG00000116918	TSNAX	0.125238	0.152103	0.0499158	0.102357	0.0463634	0.0660786	0.0396584	0.0781885	0.0283024	0.0461215	0.0614614	0.0925615	0.0285734	0.043012	0.0898894	0.116793	0.0297547	0.0376209		9.24108e-05	0.000226952	-0.0322785			6.38065e-05	0.000127099	-0.0374182			0.176217	0.246088	-0.0168236			8.32655e-06	1.56374e-05	-0.0308164
ENSG00000162946	DISC1	0.0762311	0.0429796	0.0291425	0.0283919	0.0264519	0.0219957	0.0209605	0.0256714	0.0437059	0.0897764	0.0176082	0.0352694	0.0577188	0.116497	0.0186098	0.0264652	0.0608655	0.122229		0.00882315	0.0156492	0.0310843			0.30022	0.358795	-0.00559003			0.161634	0.229389	-0.0259492			0.172101	0.20605	-0.00866706
ENSG00000116991	SIPA1L2	0.0515179	0.0658095	0.184525	0.115767	0.177809	0.120227	0.386665	0.171589	0.291864	0.202446	0.471367	0.24167	0.283512	0.143644	0.444975	0.233657	0.260234	0.219657		0.0255883	0.0412155	-0.0118538			2.05557e-50	1.52053e-49	0.180161			0.000239934	0.000639638	0.0821123			1.64546e-48	9.80888e-48	0.13489
ENSG00000168275	COA6	0.104665	0.117915	0.182479	0.180019	0.173772	0.199013	0.367046	0.276876	0.335138	0.330174	0.526644	0.449743	0.578455	0.547784	0.556516	0.424383	0.721929	0.569393		0.162865	0.220399	-0.0100885			5.05585e-13	1.64127e-12	0.0936515			0.839552	0.877426	0.0402747			2.92266e-10	7.1138e-10	0.0690717
ENSG00000059588	TARBP1	0.0555062	0.0390411	0.0214355	0.0154857	0.024287	0.0158179	0.0127559	0.0095357	0.0414429	0.0756659	0.00891163	0.00681503	0.0664144	0.107753	0.00732164	0.00884798	0.0686158	0.0795596		0.299066	0.372669	0.0159162			0.865846	0.894178	0.00205141			0.397998	0.481316	-0.0142747			0.863558	0.883304	-0.00170018
ENSG00000168264	IRF2BP2	1.5993	0.839487	0.984919	0.445844	0.897531	0.468409	0.63002	0.430547	0.339489	0.159038	0.493339	0.467487	0.322847	0.244226	0.490315	0.472596	0.321587	0.264091		2.5832e-94	1.6868e-92	0.751867	CD16-		3.21542e-75	3.18792e-74	0.228603	CD16-		9.10783e-35	1.07571e-33	0.261172	CD16-		6.03695e-123	6.87293e-122	0.281597	CD16-
ENSG00000054267	ARID4B	0.757318	0.84812	0.789711	0.855447	0.77025	0.818212	0.886867	0.850093	1.1132	1.19659	0.934758	0.815899	1.28324	1.26675	0.840174	0.791272	1.23849	1.10398		0.000195712	0.00045717	-0.101105			0.88244	0.907849	0.0150893			0.286558	0.367978	-0.00412394			0.497825	0.54377	-0.000272095
ENSG00000152904	GGPS1	0.088389	0.12632	0.0865674	0.16788	0.101074	0.141451	0.0956859	0.162586	0.105903	0.189533	0.11886	0.159719	0.137498	0.245203	0.143404	0.199797	0.158726	0.234985		3.09405e-06	9.25122e-06	-0.0386049			1.66261e-12	5.26201e-12	-0.061807			0.00100807	0.00244423	-0.0651981			4.63638e-16	1.42067e-15	-0.0609075
ENSG00000143669	LYST	1.03926	1.35623	1.10747	0.999106	1.10864	1.00823	1.14764	0.891441	1.08026	0.873886	1.10881	0.726676	1.0073	0.639144	1.23695	0.792061	1.09676	0.614681		1.11844e-25	1.21721e-24	-0.363326	CD16+		7.35873e-75	7.25781e-74	0.274864	CD16-		6.80788e-09	2.92592e-08	0.224573	CD16-		5.39944e-72	4.12288e-71	0.20706	CD16-
ENSG00000116962	NID1	0.125795	0.159444	0.112994	0.115411	0.119744	0.120169	0.109287	0.120439	0.136666	0.104687	0.113696	0.157183	0.14821	0.146664	0.113402	0.164007	0.162645	0.168772		7.80453e-07	2.50071e-06	-0.036845			0.00395079	0.00644585	-0.026667			0.387613	0.470721	-0.00207903			0.000870794	0.00137226	-0.0201327
ENSG00000077585	GPR137B	0.0542293	0.152293	0.144623	0.223676	0.130721	0.233139	0.14541	0.208878	0.118772	0.207892	0.151911	0.18146	0.103398	0.187155	0.158897	0.194717	0.110153	0.208599		3.40687e-25	3.58415e-24	-0.0985091			2.23157e-10	6.39958e-10	-0.0588423			2.67095e-09	1.17534e-08	-0.0943236			2.84708e-20	9.89253e-20	-0.0727615
ENSG00000086619	ERO1B	0.0981553	0.109214	0.133948	0.119784	0.128514	0.118483	0.153838	0.110476	0.145405	0.10126	0.186585	0.116509	0.238686	0.191473	0.160723	0.125653	0.238205	0.13022		0.430061	0.505415	-0.00604641			0.00287851	0.00478432	0.0376686			0.167801	0.235972	0.0466137			0.00136051	0.00210888	0.0367404
ENSG00000116977	LGALS8	0.394248	0.226331	0.19703	0.146859	0.20665	0.17375	0.22421	0.196189	0.324653	0.294268	0.306163	0.247381	0.456624	0.430667	0.355457	0.269011	0.582467	0.493615		9.71921e-13	5.21387e-12	0.168328			5.48043e-06	1.20117e-05	0.0543975			0.247542	0.325981	0.0496331			3.40445e-07	7.05093e-07	0.0623799
ENSG00000116984	MTR	0.0759457	0.0942096	0.0433204	0.112012	0.046264	0.0828268	0.0513597	0.0867622	0.0341768	0.105077	0.0600966	0.0797001	0.0351286	0.0494056	0.0689885	0.0877301	0.0325496	0.0662484		0.00441269	0.00829259	-0.0196475			5.24018e-06	1.15162e-05	-0.0379416			0.00291208	0.00649021	-0.0425309			1.74883e-08	3.86579e-08	-0.0378069
ENSG00000117009	KMO	0.266621	0.334447	0.506219	0.623321	0.576568	0.847599	0.609706	0.653909	0.827	0.980597	0.626453	0.587179	0.776981	0.831805	0.602016	0.564053	0.765984	0.747961		3.89619e-08	1.42894e-07	-0.104336			1.56778e-11	4.76797e-11	-0.062951			7.13394e-28	7.09771e-27	-0.171272			5.90307e-31	2.65311e-30	-0.09886
ENSG00000054277	OPN3	0.0835332	0.106214	0.0834116	0.105321	0.0855911	0.117902	0.148382	0.139895	0.121217	0.115142	0.208963	0.140075	0.106569	0.0766959	0.212298	0.141149	0.0810283	0.0832607		0.000292233	0.00066781	-0.0291523			0.0522977	0.0724995	0.0307306			0.0203031	0.0372313	-0.0111637			0.766623	0.79634	0.0132178
ENSG00000203668	CHML	0.293712	0.353688	0.406548	0.434013	0.380095	0.450974	0.460801	0.361898	0.278145	0.258206	0.441677	0.315023	0.216987	0.153125	0.418646	0.315417	0.156216	0.185018		2.18695e-05	5.8604e-05	-0.0799255			4.17344e-06	9.2398e-06	0.0719897			0.000380414	0.000983673	-0.0292081			0.0470602	0.0612343	0.0290866
ENSG00000162843	WDR64	0	0	0	0	0.00108568	0	0.000891356	0	0.109514	0.0909698	0.000224375	0.00153031	0.12591	0.0822987	0.000318189	0.000616877	0.0682932	0.0388806		1	1	0			0.998639	0.998815	-4.77567e-05			0.818437	0.860548	0.00489477			0.911407	0.92525	0.00143867
ENSG00000143702	CEP170	0.449996	0.285846	0.525112	0.311075	0.518375	0.329862	0.457347	0.268814	0.275326	0.146402	0.401564	0.355179	0.153813	0.0933357	0.463921	0.390276	0.137692	0.122852		5.37983e-12	2.71911e-11	0.169159			4.50236e-44	3.06322e-43	0.155364			1.96735e-11	9.78677e-11	0.12761			3.4434e-57	2.24335e-56	0.148179
ENSG00000054282	SDCCAG8	0.322888	0.224221	0.20817	0.177173	0.212576	0.167971	0.177265	0.182886	0.133621	0.117266	0.179686	0.24872	0.110671	0.0990367	0.222027	0.274121	0.100687	0.087947		0.000136701	0.000327679	0.0945907			0.573862	0.632418	-0.00976127			0.454968	0.537243	0.0241518			0.864851	0.884468	0.00903103
ENSG00000117020	AKT3	0.064106	0.176547	0.118045	0.389771	0.123704	0.362564	0.189532	0.530264	0.158216	0.517467	0.215003	0.439744	0.147662	0.302408	0.246872	0.412405	0.156302	0.269065		1.06471e-26	1.21458e-25	-0.111788			1.52348e-114	2.09055e-113	-0.255887	CD16+		2.2153e-40	3.0108e-39	-0.229499	CD16+		6.99665e-162	9.86302e-161	-0.236069	CD16+
ENSG00000179456	ZBTB18	0.102212	0.189384	0.0491489	0.142409	0.0432238	0.0765928	0.0488602	0.113483	0.0212129	0.0425203	0.0451403	0.0813043	0.0196802	0.0302869	0.0452715	0.069262	0.0211237	0.031946		3.36803e-16	2.28055e-15	-0.0887853			4.47099e-12	1.39482e-11	-0.0583259			0.158439	0.225699	-0.0239103			1.57049e-13	4.36069e-13	-0.0505193
ENSG00000035687	ADSS	0.343697	0.447623	0.530544	0.65655	0.567996	0.537168	0.416836	0.530918	0.298562	0.304933	0.358531	0.466952	0.178386	0.186739	0.457103	0.534353	0.190067	0.278404		2.87331e-06	8.63665e-06	-0.10126			1.46902e-24	6.99538e-24	-0.106875			0.0152515	0.0287853	0.00891092			3.3455e-16	1.03012e-15	-0.0716821
ENSG00000203667	COX20	0.254174	0.396226	0.261042	0.462025	0.257292	0.470046	0.311741	0.489904	0.295872	0.540725	0.356616	0.486119	0.318783	0.473747	0.368136	0.45267	0.362825	0.611213		1.05501e-14	6.4308e-14	-0.142745			5.14475e-45	3.55997e-44	-0.151712			5.57564e-28	5.56682e-27	-0.212684	CD16+		8.00816e-74	6.24065e-73	-0.169259
ENSG00000153187	HNRNPU	2.00119	1.77998	1.93196	1.67158	1.89403	1.66355	1.90505	1.65783	1.66471	1.44199	1.82781	1.65187	1.61699	1.47376	1.8978	1.75083	1.72583	1.63122		6.13191e-08	2.20198e-07	0.199363			4.28285e-47	3.04516e-46	0.199449			3.5732e-12	1.86062e-11	0.19222			3.45411e-60	2.32223e-59	0.197274
ENSG00000162852	CNST	0.185017	0.161441	0.133708	0.159628	0.138412	0.191858	0.0814675	0.132839	0.0525318	0.0962275	0.0722061	0.102168	0.0397996	0.0853045	0.096422	0.108362	0.0458048	0.0995064		0.246095	0.314172	0.0297196			3.10837e-06	6.93313e-06	-0.0327535			2.12444e-06	7.23993e-06	-0.0526483			4.02767e-10	9.74498e-10	-0.0335601
ENSG00000153207	AHCTF1	0.396097	0.487776	0.210452	0.209035	0.201334	0.218381	0.189539	0.177016	0.116008	0.145625	0.167524	0.157355	0.0725976	0.0625363	0.17368	0.162433	0.0620841	0.0528162		0.0035663	0.00684464	-0.0758078			0.989349	0.993722	0.00974894			0.024357	0.0437332	-0.0124974			0.186301	0.221556	-0.00399134
ENSG00000196418	ZNF124	0.0973438	0.0945689	0.0722017	0.0528673	0.0701107	0.0624818	0.070606	0.0591499	0.100176	0.0617866	0.0601441	0.0528898	0.119271	0.067022	0.0669444	0.063486	0.133406	0.0435452		0.702958	0.759943	0.000637337			0.621762	0.675379	0.00845218			0.612827	0.684307	0.0309665			0.520373	0.565548	0.0145597
ENSG00000259865	AL390728.6	0.130246	0.105346	0.11709	0.100029	0.126595	0.0919165	0.125325	0.110491	0.187907	0.113025	0.113996	0.0910115	0.201705	0.12976	0.108206	0.0879172	0.198871	0.116735		0.587989	0.657035	0.0184774			0.430122	0.493143	0.0120187			0.0947397	0.144488	0.0510557			0.125415	0.153453	0.0242611
ENSG00000227671	AL390728.4	0.0910007	0.110124	0.0709833	0.0739822	0.0759404	0.072943	0.0719748	0.0820028	0.0963151	0.120634	0.0772068	0.0904776	0.124295	0.0819984	0.0926704	0.104399	0.161306	0.186466		0.0129168	0.022277	-0.0242842			0.103966	0.136405	-0.0119327			0.495981	0.575504	-0.0073408			0.0515819	0.0668271	-0.0115757
ENSG00000162711	NLRP3	0.914264	0.657203	0.167771	0.175849	0.193967	0.122751	0.0879271	0.0879943	0.101715	0.105308	0.0508958	0.0751386	0.0452148	0.0632216	0.0408177	0.0604767	0.0347808	0.0327174		3.18311e-11	1.51071e-10	0.21521	CD16-		0.00112168	0.0019601	-0.0192598			0.437376	0.520253	0.0174107			0.0516683	0.0669009	0.0111083
ENSG00000171161	ZNF672	0.0920973	0.0773357	0.123103	0.102676	0.11208	0.100524	0.108851	0.0850987	0.0881097	0.074639	0.0975799	0.0816309	0.0855533	0.0727897	0.0839922	0.0731647	0.0691399	0.0653558		0.283694	0.356011	0.0139769			0.174841	0.219605	0.0183461			0.540176	0.617453	0.0119227			0.117489	0.144471	0.0160585
ENSG00000151353	TMEM18	0.135592	0.165405	0.135032	0.14295	0.136707	0.139442	0.127178	0.13728	0.112475	0.166355	0.136644	0.152551	0.108973	0.0913638	0.134888	0.129398	0.0855386	0.119571		0.277268	0.348487	-0.0199806			0.497701	0.56	-0.00347173			0.340015	0.423602	-0.0150886			0.255825	0.296419	-0.00831991
ENSG00000182551	ADI1	0.265276	0.306077	0.105299	0.169655	0.111591	0.184146	0.10022	0.171151	0.0804542	0.11602	0.180873	0.236176	0.0731836	0.134407	0.24592	0.293099	0.0723267	0.125158		0.0046023	0.00860904	-0.0449323			1.51873e-10	4.39974e-10	-0.057816			2.28486e-06	7.74942e-06	-0.062067			6.09142e-16	1.85751e-15	-0.0580268
ENSG00000171863	RPS7	2.5494	2.45465	2.57799	2.52281	2.54902	2.48761	2.47959	2.41397	2.69021	2.61234	2.65043	2.64895	2.68961	2.60287	2.50911	2.46664	2.18205	2.16834		1.12097e-07	3.94807e-07	0.101792			8.68448e-15	3.03984e-14	0.0572372			0.00249554	0.00565277	0.0236562			4.92252e-18	1.59617e-17	0.0508454
ENSG00000225964	NRIR	0.00456562	0.00555253	0.0041034	0.00389331	0.00756903	0.00416184	0.00458305	0.00468998	0.0819955	0.0622953	0.00618196	0.00845596	0.138069	0.0781434	0.00565975	0.00160389	0.126211	0.114331		0.676641	0.73767	-0.000373762			0.968649	0.976571	-1.16154e-05			0.74195	0.797846	0.0120596			0.82181	0.845626	0.00357914
ENSG00000134326	CMPK2	0.0893786	0.0886752	0.0746308	0.0835963	0.294627	0.323369	0.167894	0.145466	1.53753	1.34616	0.288836	0.20546	1.8857	1.44511	0.293892	0.177747	2.0438	1.39048		0.699655	0.757381	0.00828662			0.306466	0.365456	-0.00431624			6.8301e-05	0.000197465	0.27615	CD16-		0.298303	0.341734	0.080849
ENSG00000134321	RSAD2	0.100794	0.101805	0.288428	0.268222	1.13495	1.30595	0.492866	0.423497	4.92797	4.69211	0.777206	0.591863	5.86347	5.17647	0.831513	0.492601	6.20231	5.03751		0.362902	0.437439	0.007648			0.382032	0.443647	0.0116895			3.15076e-07	1.17528e-06	0.395927	CD16-		0.10796	0.133418	0.126605
ENSG00000228203	RNF144A-AS1	0.000752654	0	0.00303963	0.0016199	0.0440567	0.0334037	0.00972953	0.00671812	0.421221	0.240237	0.004971	0.00774359	0.338823	0.127347	0.00219476	0	0.164594	0.0490876		0.681582	0.741918	0.000648588			0.941483	0.955306	0.00073736			0.061617	0.0997567	0.084106			0.321773	0.365598	0.0257359
ENSG00000151692	RNF144A	0.00627942	0.00176958	0.00601157	0.00118234	0.0052988	0	0.00832209	0.00529771	0.293043	0.123037	0.00800375	0.00466597	0.39986	0.124702	0.00852122	0.00329265	0.374873	0.128796		0.128743	0.17913	0.00487504			0.598598	0.655481	0.00292533			0.0796891	0.123963	0.0946112			0.155593	0.18775	0.030587
ENSG00000115738	ID2	1.57898	0.80409	0.696131	0.307961	0.614824	0.316703	0.437098	0.306592	0.195756	0.177528	0.362036	0.417939	0.126005	0.106035	0.360075	0.533185	0.0870183	0.136206		8.01475e-84	4.55318e-82	0.817216	CD16-		2.76155e-13	9.06318e-13	0.103605			7.64472e-16	4.87426e-15	0.129442			4.07332e-32	1.86918e-31	0.170304
ENSG00000119185	ITGB1BP1	0.172115	0.185163	0.165936	0.208998	0.168761	0.188691	0.224897	0.242023	0.355402	0.42743	0.277577	0.319075	0.368795	0.458633	0.269304	0.306629	0.306594	0.444146		0.252608	0.321458	-0.00941694			0.000265107	0.000498039	-0.0305045			0.00488401	0.010423	-0.0645147			3.70382e-06	7.11099e-06	-0.0389637
ENSG00000119203	CPSF3	0.0643112	0.066753	0.0485098	0.0734383	0.0477685	0.06669	0.0499395	0.0741138	0.0624803	0.139936	0.0593428	0.0970822	0.0497683	0.0863945	0.0715683	0.094839	0.0368579	0.0780264		0.561097	0.63359	-0.00246395			0.00529413	0.00851528	-0.0259344			0.0159779	0.0299474	-0.0404911			0.000275211	0.000454498	-0.0283618
ENSG00000134330	IAH1	0.194988	0.221872	0.199275	0.244904	0.207434	0.322369	0.185888	0.235154	0.267471	0.578391	0.221743	0.262995	0.265006	0.559349	0.229697	0.27839	0.237459	0.475042		0.0889315	0.128196	-0.0197731			3.48578e-06	7.74451e-06	-0.0454969			2.52308e-17	1.72279e-16	-0.199354			1.67933e-16	5.22181e-16	-0.0895204
ENSG00000151694	ADAM17	1.08325	0.93286	1.0256	0.870645	1.06255	0.976788	0.91372	0.698207	1.22574	1.52299	0.789107	0.682655	1.17426	1.5109	0.663928	0.616445	0.955235	1.34083		0.00027234	0.000623856	0.133013			4.75431e-23	2.15557e-22	0.122199			0.00849226	0.0170898	-0.158654			1.59864e-14	4.61712e-14	0.0388523
ENSG00000115750	TAF1B	0.0908435	0.124953	0.0787556	0.141094	0.0827044	0.132789	0.0940327	0.151899	0.178639	0.310056	0.133128	0.191137	0.232653	0.350935	0.16646	0.214801	0.264724	0.315216		0.00126467	0.00260689	-0.0330871			2.66602e-07	6.43127e-07	-0.0550125			0.00013994	0.000388184	-0.0724869			4.71877e-11	1.19197e-10	-0.0584426
ENSG00000172059	KLF11	0.296871	0.36709	0.150782	0.196171	0.130678	0.187233	0.165248	0.238759	0.0784833	0.0944728	0.178704	0.208865	0.0871035	0.106995	0.156345	0.156703	0.110729	0.182417		3.83541e-05	9.96295e-05	-0.0707554			6.40879e-06	1.39656e-05	-0.0349646			0.00894477	0.0179559	-0.039309			3.27187e-08	7.13805e-08	-0.0392243
ENSG00000115756	HPCAL1	0.163834	0.130237	0.261626	0.163772	0.259754	0.181108	0.202299	0.12944	0.200759	0.165769	0.285972	0.232528	0.136131	0.142176	0.394887	0.312453	0.129553	0.160309		0.351886	0.426421	0.0312453			5.55633e-16	2.03517e-15	0.087188			0.000521041	0.00131968	0.0436367			1.17787e-18	3.8972e-18	0.0695038
ENSG00000115758	ODC1	0.162396	0.236146	0.104773	0.124523	0.105638	0.169115	0.0971673	0.0851497	0.0567798	0.0558477	0.0977851	0.0653957	0.0494574	0.057951	0.133357	0.100838	0.0732593	0.064411		7.74539e-06	2.19898e-05	-0.0693602			0.54789	0.607567	0.0115915			0.00223641	0.00510067	-0.0254631			0.195794	0.231976	-0.00621003
ENSG00000143870	PDIA6	0.405033	0.426166	0.343603	0.312761	0.338736	0.318784	0.345951	0.271257	0.394222	0.364737	0.394607	0.439335	0.538355	0.591456	0.404225	0.498651	0.691516	0.800445		0.630698	0.696403	-0.0127881			0.577441	0.635744	0.00394872			0.333931	0.417487	-0.0141732			0.362445	0.407248	-0.00286944
ENSG00000162976	PQLC3	0.195485	0.255077	0.110774	0.187935	0.105416	0.179285	0.0935203	0.194842	0.0740721	0.142898	0.104438	0.211904	0.0688375	0.182392	0.143236	0.213535	0.0797625	0.168463		6.46911e-06	1.8627e-05	-0.0603893			1.02808e-18	4.07007e-18	-0.084361			2.24139e-07	8.46069e-07	-0.0788105			4.48572e-26	1.80222e-25	-0.0807159
ENSG00000134318	ROCK2	0.156432	0.133441	0.277475	0.300176	0.279072	0.306965	0.374391	0.341474	0.303728	0.269609	0.438083	0.394296	0.307718	0.268285	0.446183	0.388824	0.322197	0.309284		0.869183	0.900571	0.0178293			0.325504	0.384686	0.0249901			0.153236	0.219565	0.0119752			0.849546	0.871168	0.0204948
ENSG00000169016	E2F6	0.128504	0.0758877	0.173548	0.106539	0.156833	0.115408	0.190421	0.102203	0.0804642	0.0464298	0.190789	0.0998235	0.0779899	0.0390207	0.189589	0.107259	0.0874432	0.0868508		3.67355e-05	9.58193e-05	0.0579801			1.29176e-13	4.29151e-13	0.0793108			0.0403788	0.0687626	0.0334831			6.76707e-15	1.9919e-14	0.063803
ENSG00000134324	LPIN1	0.390455	0.17135	0.475173	0.207697	0.466512	0.206358	0.246607	0.119706	0.195464	0.0920235	0.154829	0.0934474	0.101368	0.0712896	0.123566	0.0873559	0.0666117	0.0717		1.81531e-20	1.52105e-19	0.227668	CD16-		1.29716e-30	7.16148e-30	0.13835			8.02342e-15	4.87498e-14	0.143198			9.63918e-48	5.71014e-47	0.147183
ENSG00000071575	TRIB2	0.00154853	0.0010002	0.00119392	0	0.00331845	0.00385971	0.00527855	0.00127217	0.102719	0.0774013	0.0104012	0.00348214	0.158572	0.130669	0.00825229	0.00377056	0.157126	0.0853575		0.707554	0.76375	0.000629574			0.726332	0.771847	0.00322207			0.378622	0.462537	0.0278886			0.448947	0.494852	0.0104065
ENSG00000279663	AC104623.2	0.0310728	0.05069	0.0225618	0.0210429	0.036905	0.034572	0.0140676	0.0130072	0.0560947	0.144287	0.00390614	0.00337817	0.0346952	0.0608178	0.00242751	0.006191	0.0182663	0.0635011		0.000592684	0.00128906	-0.0229978			0.664495	0.716046	-0.00252172			0.0161518	0.0302435	-0.0405084			0.0711387	0.0903104	-0.0156071
ENSG00000197872	FAM49A	0.65982	1.01514	0.37295	0.563991	0.430481	0.649995	0.212965	0.436264	0.404908	0.751915	0.104878	0.184747	0.342694	0.77727	0.0790924	0.196683	0.275237	0.577136		2.36142e-37	4.00455e-36	-0.373962	CD16+		3.39848e-75	3.36355e-74	-0.189413			2.14336e-46	3.30882e-45	-0.320441	CD16+		2.48241e-126	2.86637e-125	-0.243959	CD16+
ENSG00000163029	SMC6	0.0826806	0.117613	0.0615119	0.155889	0.0574773	0.1356	0.0878463	0.184253	0.0811165	0.146054	0.110234	0.17186	0.0919882	0.155218	0.141186	0.186051	0.108773	0.132698		0.000145622	0.000347742	-0.0342439			1.55251e-14	5.35833e-14	-0.076918			9.55763e-07	3.37248e-06	-0.0628321			7.45315e-21	2.63153e-20	-0.0691678
ENSG00000240857	RDH14	0.0342315	0.0555306	0.0385596	0.0528324	0.0399021	0.0642627	0.0487611	0.0545826	0.0759953	0.081213	0.0633653	0.0768544	0.111601	0.0723009	0.0735032	0.0648101	0.12261	0.10895		4.21912e-05	0.000108629	-0.0217435			0.523582	0.585756	-0.00553979			0.24584	0.324572	-0.001871			0.149691	0.181089	-0.00577791
ENSG00000183891	TTC32	0.0720852	0.0516768	0.0732335	0.068243	0.0727738	0.0656307	0.0733102	0.0594097	0.0691523	0.0604812	0.0885402	0.0723811	0.0771201	0.103081	0.0758273	0.0650495	0.077192	0.0685396		0.379085	0.453768	0.01973			0.418874	0.481383	0.00927363			0.73221	0.789464	-0.00106131			0.539787	0.584546	0.0070375
ENSG00000143878	RHOB	0.315307	0.525578	0.132316	0.249567	0.147487	0.241627	0.0906547	0.203631	0.0934532	0.122078	0.0742856	0.183349	0.0991829	0.155153	0.0713253	0.141455	0.0988592	0.186956		8.15917e-24	8.10568e-23	-0.192014			9.90007e-26	4.85685e-25	-0.101542			6.03363e-07	2.17356e-06	-0.0665631			4.10699e-35	1.98231e-34	-0.0985237
ENSG00000118960	HS1BP3	0.0832189	0.0942277	0.0913649	0.0911762	0.0877028	0.115646	0.0966986	0.0886193	0.0742802	0.108421	0.111926	0.116595	0.0899446	0.0966126	0.100998	0.106556	0.104113	0.113377		0.205069	0.269052	-0.0123807			0.512273	0.574122	0.00386126			0.0873829	0.134495	-0.0204293			0.73	0.764166	-0.00476625
ENSG00000119778	ATAD2B	0.347931	0.243467	0.232805	0.207819	0.232928	0.202194	0.209661	0.164442	0.179005	0.129522	0.20185	0.183267	0.102352	0.0922127	0.209506	0.206987	0.101416	0.119631		2.40897e-05	6.41302e-05	0.101805			0.0371006	0.0525738	0.0227511			0.530394	0.608721	0.0252589			0.0138425	0.0191709	0.0300337
ENSG00000173960	UBXN2A	0.186199	0.180091	0.180957	0.150586	0.18885	0.147181	0.190484	0.150682	0.277072	0.273009	0.17531	0.144313	0.313361	0.313425	0.159914	0.16515	0.336456	0.251988		0.504854	0.579176	0.00836821			0.0361576	0.0513401	0.0245011			0.073007	0.11489	0.0434486			0.00838416	0.0119225	0.0288516
ENSG00000219626	FAM228B	0.0885547	0.0950858	0.0587973	0.0833139	0.0669893	0.0750349	0.0608646	0.0774673	0.0877362	0.118939	0.0705813	0.0954781	0.0938282	0.130651	0.0740603	0.0734836	0.0797752	0.12232		0.12384	0.173029	-0.00539502			0.0780534	0.104655	-0.0149323			0.0558016	0.0912782	-0.0264347			0.00991148	0.0139755	-0.0175945
ENSG00000084676	NCOA1	0.433337	0.402672	0.24702	0.27541	0.24874	0.280996	0.380469	0.364258	0.322181	0.310005	0.52505	0.386183	0.357227	0.318487	0.558729	0.391356	0.384353	0.340768		0.955169	0.967775	0.0242038			0.00320261	0.00528743	0.0539021			0.0201335	0.0369797	0.000880479			0.143837	0.174453	0.0355453
ENSG00000184924	PTRHD1	0.198925	0.128187	0.176009	0.108687	0.164853	0.107898	0.166757	0.130768	0.197736	0.136789	0.159567	0.142723	0.219013	0.135395	0.145814	0.136463	0.137716	0.104314		9.85587e-05	0.00024103	0.0728085			0.00014783	0.000285169	0.0391685			0.0309681	0.0542659	0.0488816			3.12768e-06	6.02521e-06	0.0448608
ENSG00000138031	ADCY3	0.0252589	0.00763506	0.161068	0.0354623	0.1628	0.0341132	0.190807	0.0365465	0.169281	0.0449881	0.104236	0.0218604	0.130545	0.0222069	0.0580954	0.0111064	0.0762636	0.0135196		0.00440647	0.00828363	0.015019			6.34677e-25	3.04013e-24	0.103531			1.71255e-13	9.65179e-13	0.110104			2.43754e-37	1.22763e-36	0.0981907
ENSG00000119772	DNMT3A	0.0477677	0.0582242	0.0984186	0.115416	0.091482	0.0967192	0.0826304	0.0731305	0.0454985	0.0413059	0.0796047	0.072628	0.0246881	0.0437209	0.0684942	0.0685799	0.0230904	0.0162205		0.0641224	0.095436	-0.0116578			0.904802	0.925324	0.00268166			0.980896	0.987327	0.000444505			0.791586	0.818827	0.000826086
ENSG00000084733	RAB10	0.608614	0.677731	1.11942	0.938634	1.14748	0.971181	1.37589	1.01207	1.4512	1.20382	1.46493	1.06156	1.49901	1.17212	1.37637	1.0265	1.42284	1.11826		7.86816e-05	0.000195278	-0.0835775			6.69081e-107	8.65842e-106	0.302044	CD16-		7.37617e-26	6.94926e-25	0.25373	CD16-		1.91225e-126	2.21252e-125	0.255697	CD16-
ENSG00000214465	SMARCE1P6	0.0129215	0.00395742	0.0400384	0.00813703	0.0666518	0.0204636	0.0526361	0.0142013	0.116803	0.0554675	0.0362138	0.0123483	0.0784608	0.0575133	0.0223406	0.00806205	0.0492833	0.0256422		0.139467	0.192024	0.00831227			0.00973234	0.0151229	0.0251309			0.0992759	0.150678	0.033567			0.00153728	0.00236547	0.0262719
ENSG00000138018	SELENOI	0.0442591	0.0711393	0.0376008	0.0429665	0.0404137	0.0472931	0.0634546	0.0515102	0.193727	0.132744	0.0993556	0.0604244	0.32813	0.204209	0.105378	0.0544865	0.406671	0.221021		0.000311301	0.000708249	-0.0244156			0.215283	0.265697	0.0141908			0.322726	0.405891	0.063499			0.204883	0.241669	0.0257913
ENSG00000115155	OTOF	0.00879967	0.00657331	0.0031411	0.00179358	0.00405918	0.00136636	0.00210046	0.00238717	0.0159569	0.00833646	0.0070421	0.0110518	0.071978	0.0350323	0.010847	0.00353268	0.129061	0.0433566		0.878156	0.908377	0.00325133			0.851718	0.881992	0.00121831			0.272119	0.352705	0.0276471			0.499343	0.545094	0.00931342
ENSG00000119777	TMEM214	0.0659231	0.0653085	0.0793278	0.0852546	0.0716035	0.0702102	0.10118	0.104457	0.053861	0.0685144	0.102476	0.0845913	0.0490445	0.0898291	0.0942178	0.0844045	0.0452416	0.0406143		0.284934	0.357252	-0.000498066			0.921676	0.939706	0.00431718			0.995308	0.996711	-0.00502542			0.998552	0.998959	0.00111715
ENSG00000138085	ATRAID	0.210682	0.242713	0.109658	0.186566	0.106406	0.152322	0.0901471	0.178091	0.100042	0.144498	0.104725	0.22532	0.0732872	0.202759	0.126419	0.200107	0.0689638	0.138586		0.00726361	0.0130915	-0.0342227			4.34367e-18	1.68901e-17	-0.0860325			7.88142e-05	0.000225145	-0.0619255			3.49054e-22	1.27441e-21	-0.0745219
ENSG00000115204	MPV17	0.104762	0.102368	0.0626486	0.0594979	0.0568444	0.0511001	0.066118	0.0975752	0.043314	0.0490834	0.0798192	0.0814742	0.0379561	0.0508759	0.0929182	0.0984783	0.0433387	0.0490746		0.905258	0.93183	-0.000352934			0.19687	0.244891	-0.00946072			0.890686	0.917568	-0.00144955			0.228615	0.26753	-0.00630544
ENSG00000234072	AC074117.1	0.061339	0.0465727	0.064415	0.0411162	0.0706907	0.0668239	0.0670695	0.0501657	0.120988	0.0773236	0.0359721	0.032729	0.0616881	0.0619779	0.0402489	0.0354204	0.0618067	0.0414655		0.234105	0.301987	0.0152716			0.28101	0.338081	0.0127605			0.81654	0.859189	0.0110985			0.250535	0.290882	0.0124694
ENSG00000075426	FOSL2	1.03996	0.960964	1.03458	0.594167	0.989186	0.631347	0.744881	0.438686	0.47159	0.244433	0.608644	0.354859	0.312025	0.147916	0.564934	0.32961	0.240313	0.0913985		0.000123823	0.000298953	0.0873034			8.25308e-117	1.16342e-115	0.308251	CD16-		1.15877e-38	1.50986e-37	0.267518	CD16-		3.99976e-156	5.44908e-155	0.277782	CD16-
ENSG00000270640	AC104695.3	0.232557	0.198664	0.182726	0.110798	0.158582	0.0979931	0.126211	0.061692	0.0672634	0.0224063	0.0929741	0.0565406	0.0476269	0.0254466	0.079574	0.0469617	0.0330595	0.00949434		0.0362632	0.0567056	0.0427513			4.00558e-06	8.87508e-06	0.0542633			0.00193653	0.00448672	0.0477077			1.32518e-08	2.95228e-08	0.051346
ENSG00000163811	WDR43	0.283503	0.305436	0.151059	0.158153	0.146844	0.174049	0.179206	0.13683	0.0666054	0.0524788	0.181656	0.143549	0.0576245	0.0609985	0.175527	0.149412	0.0751717	0.118808		0.00830309	0.0148007	-0.0291084			0.161804	0.20477	0.0198637			0.0529187	0.0872406	-0.0223314			0.931529	0.942646	0.00316208
ENSG00000115295	CLIP4	0.338074	0.532395	0.261171	0.425902	0.261302	0.424283	0.182093	0.268364	0.102341	0.169787	0.249432	0.267106	0.0837038	0.132423	0.371799	0.339642	0.0993397	0.159252		5.76194e-17	4.04118e-16	-0.1759			1.4256e-10	4.13838e-10	-0.0659105			1.29552e-14	7.76354e-14	-0.103053			2.18934e-23	8.24777e-23	-0.0861371
ENSG00000119801	YPEL5	1.21949	1.10832	0.874007	0.73523	0.865033	0.73819	0.683003	0.601625	0.520752	0.42915	0.501398	0.481814	0.408935	0.360403	0.423869	0.417897	0.379764	0.434844		0.000432607	0.000963026	0.127558			0.000318277	0.000592054	0.0681047			0.0215945	0.0393453	0.0746305			5.93035e-06	1.12339e-05	0.0749733
ENSG00000162959	MEMO1	0.0595313	0.0812154	0.10922	0.088465	0.108815	0.0901774	0.122749	0.0927176	0.106916	0.11927	0.110644	0.0862589	0.094097	0.116247	0.10317	0.0793171	0.101607	0.127268		0.00386745	0.00735799	-0.0249258			0.0106222	0.0164203	0.0227766			0.482232	0.562769	-0.00228575			0.0956398	0.119204	0.0113187
ENSG00000162961	DPY30	0.0864713	0.117665	0.0408893	0.0967892	0.0356782	0.0858747	0.0498355	0.115728	0.0341878	0.0718891	0.0731609	0.139241	0.0280105	0.0705816	0.0961054	0.143356	0.0309509	0.0563381		0.000124517	0.000300245	-0.0300284			2.91534e-10	8.31846e-10	-0.055975			0.000228092	0.000610935	-0.0407248			3.3918e-14	9.68768e-14	-0.0492574
ENSG00000021574	SPAST	0.193231	0.213708	0.22193	0.290633	0.208674	0.296546	0.209014	0.250703	0.154737	0.227373	0.209069	0.231081	0.136546	0.165893	0.256515	0.273247	0.156137	0.183448		0.0266652	0.04277	-0.0161607			6.3865e-05	0.00012717	-0.0373681			1.25765e-08	5.27675e-08	-0.0611144			1.59621e-10	3.92387e-10	-0.0427388
ENSG00000091106	NLRC4	0.0561	0.135703	0.0310937	0.142028	0.0233232	0.0738889	0.0582402	0.131519	0.0175553	0.0437256	0.0759503	0.146606	0.0137307	0.0202512	0.12697	0.218391	0.0182804	0.0157776		2.10298e-25	2.24569e-24	-0.0814355			3.16545e-20	1.3155e-19	-0.0846888			0.00308952	0.00687219	-0.0301294			6.58865e-25	2.58139e-24	-0.0680553
ENSG00000119820	YIPF4	0.45377	0.634827	0.424788	0.578085	0.397697	0.505225	0.532874	0.621083	0.266682	0.314328	0.605677	0.599145	0.314614	0.297975	0.654966	0.632829	0.370617	0.275598		2.66803e-13	1.49037e-12	-0.168305			1.83257e-07	4.45669e-07	-0.0479193			0.000169495	0.000464049	-0.0411038			3.78393e-12	1.0017e-11	-0.0558198
ENSG00000276517	AL133243.3	0.107681	0.115628	0.0683847	0.07966	0.0671691	0.0727182	0.0712511	0.0590116	0.0375975	0.0239359	0.0557096	0.0420939	0.0303527	0.0443767	0.0573149	0.049655	0.0308543	0.0354954		0.157807	0.214629	-0.00654515			0.994931	0.996861	0.0038752			0.66658	0.733884	-0.00328818			0.754383	0.785637	0.000865784
ENSG00000152689	RASGRP3	0.0831832	0.0679948	0.134309	0.0496171	0.163532	0.0832679	0.0646774	0.0260375	0.227828	0.173348	0.045625	0.022542	0.270462	0.243217	0.03309	0.0183295	0.295434	0.155737		0.0297057	0.0471787	0.0164267			2.02527e-05	4.22998e-05	0.0465855			3.3963e-05	0.000101443	0.0897408			4.00881e-09	9.19051e-09	0.0570383
ENSG00000150938	CRIM1	0.00989566	0.0135086	0.016397	0.0186054	0.0221308	0.0148219	0.077863	0.0361243	0.0653902	0.0229798	0.187538	0.0439326	0.130579	0.04775	0.230011	0.0558491	0.130423	0.0188892		0.154747	0.21087	-0.00364517			0.024078	0.0350915	0.0436431			0.398628	0.481729	0.0335211			0.0236889	0.0320421	0.0367006
ENSG00000279519	AC007382.1	0.0135676	0.0355313	0.0417279	0.0545415	0.0367309	0.0478027	0.0555913	0.0576022	0.150303	0.101385	0.0515487	0.0673256	0.1567	0.154974	0.047388	0.0370895	0.117124	0.063728		2.02614e-05	5.47077e-05	-0.0192303			0.671662	0.721852	-0.00407512			0.861356	0.895159	0.00802567			0.530186	0.575136	-0.00169749
ENSG00000115808	STRN	0.112713	0.171687	0.166141	0.227082	0.152907	0.214407	0.228441	0.219517	0.27394	0.226119	0.272211	0.248057	0.295619	0.240351	0.303279	0.24782	0.288457	0.242146		6.52361e-07	2.10931e-06	-0.0589996			0.837898	0.870379	0.0057047			0.000954761	0.00232192	-0.00573886			0.072094	0.0914005	-0.0030728
ENSG00000008869	HEATR5B	0.104974	0.0337789	0.0389373	0.0271423	0.0449755	0.0269818	0.0379649	0.0451859	0.260585	0.162077	0.042573	0.0389999	0.277306	0.179535	0.0502456	0.044007	0.261034	0.17925		1.97747e-07	6.78381e-07	0.0693372			0.800501	0.837812	0.00270202			0.165577	0.233633	0.0451522			0.391068	0.435705	0.0209393
ENSG00000152133	GPATCH11	0.13448	0.0565867	0.0404619	0.052258	0.0453856	0.0599062	0.0545095	0.0771842	0.0951549	0.142539	0.075699	0.090778	0.0765358	0.130047	0.0930444	0.0886571	0.0637926	0.0691791		1.7466e-06	5.38386e-06	0.0827154			0.585601	0.643606	-0.0083448			0.0604545	0.0980983	-0.0248733			0.321308	0.365143	-0.00578015
ENSG00000055332	EIF2AK2	0.471506	0.424482	0.234573	0.299245	0.531784	0.594786	0.357192	0.387639	2.03529	2.20454	0.733852	0.675921	2.44422	2.41691	0.691099	0.633733	2.54589	2.44363		0.0356066	0.0557401	0.091023			5.94664e-10	1.67159e-09	-0.0829169			0.383567	0.467005	0.000923893			1.48146e-08	3.28499e-08	-0.0434006
ENSG00000218739	CEBPZOS	0.1212	0.138655	0.107167	0.121009	0.108446	0.101159	0.114874	0.127891	0.0759999	0.0753084	0.150416	0.139024	0.0614101	0.107584	0.160616	0.160368	0.0544562	0.099982		0.0136322	0.0233901	-0.0184708			0.394063	0.455942	-0.00632801			0.383855	0.46723	-0.0101578			0.174055	0.208083	-0.00847983
ENSG00000115816	CEBPZ	0.285878	0.370719	0.34001	0.401701	0.344487	0.42273	0.480154	0.409115	0.284185	0.283487	0.567806	0.430737	0.276503	0.239707	0.576918	0.432256	0.310619	0.334692		1.46693e-06	4.54892e-06	-0.0784389			0.000157641	0.00030235	0.0632207			0.0303068	0.0532219	-0.0273412			0.0597049	0.0767037	0.024355
ENSG00000115825	PRKD3	0.184389	0.120806	0.240637	0.138497	0.234885	0.119013	0.203976	0.129405	0.175463	0.103322	0.171977	0.0999217	0.140364	0.0478274	0.165396	0.125574	0.1281	0.0623625		0.000357866	0.00080708	0.0635879			1.07154e-11	3.29049e-11	0.0784148			1.83076e-09	8.15728e-09	0.095965			8.62886e-20	2.95305e-19	0.082454
ENSG00000115828	QPCT	0.291435	0.0373341	0.223251	0.0374089	0.227421	0.043161	0.155294	0.050087	0.176779	0.0251793	0.112147	0.0612923	0.132908	0.0530942	0.0909086	0.0724793	0.0982498	0.0194738		2.85912e-43	5.80096e-42	0.261916	CD16-		1.10243e-24	5.26294e-24	0.108328			7.04025e-25	6.43017e-24	0.146548			7.32692e-51	4.50478e-50	0.13248
ENSG00000163171	CDC42EP3	1.95305	1.53331	1.70759	1.24151	1.76522	1.46915	1.1331	0.81186	0.937451	0.637041	0.745099	0.543483	0.639458	0.649071	0.458988	0.355277	0.47549	0.546838		2.59826e-32	3.65364e-31	0.403713	CD16-		2.00514e-63	1.74177e-62	0.27474	CD16-		1.37978e-20	1.08567e-19	0.18938			7.54587e-90	6.71914e-89	0.259791	CD16-
ENSG00000235848	RMDN2-AS1	0.00103966	0	0.0037485	0.00436881	0.0293285	0.0100927	0.00908964	0.00390761	0.36359	0.0895885	0.00491803	0.00239656	0.325392	0.104241	0.00424418	0.00316157	0.196512	0.0495545		0.515066	0.588869	0.00110406			0.900647	0.922072	0.00180084			0.024157	0.0434017	0.100949			0.215176	0.252931	0.0314823
ENSG00000138061	CYP1B1	1.72306	0.307564	3.78101	1.75907	3.58726	1.38875	4.02314	2.90451	3.31406	1.45838	4.13834	2.93185	3.22247	1.52032	4.47408	3.24735	3.03267	1.09951		1.72349e-128	2.44779e-126	1.48291	CD16-		0	0	1.41481	CD16-		0	0	2.05707	CD16-		0	0	1.61307	CD16-
ENSG00000232973	CYP1B1-AS1	0.0535832	0.0146763	0.117787	0.0457287	0.107934	0.0259647	0.111345	0.0451841	0.0972866	0.0377929	0.0993103	0.0459149	0.0929769	0.0155275	0.106433	0.0462666	0.0620927	0.0169431		1.31788e-06	4.10917e-06	0.0410033			2.41357e-11	7.26628e-11	0.0615987			1.00332e-05	3.19498e-05	0.0672113			7.41849e-17	2.33876e-16	0.0615808
ENSG00000119787	ATL2	0.0910287	0.125526	0.0590693	0.075814	0.0533323	0.0668531	0.0654024	0.0651686	0.0366934	0.0341802	0.0677883	0.0571157	0.0284151	0.00904379	0.0783977	0.0808207	0.0266585	0.0191702		0.00137256	0.0028135	-0.0328529			0.306875	0.365714	-0.00445191			0.369231	0.454125	-0.00175183			0.114282	0.140831	-0.00598818
ENSG00000143889	HNRNPLL	0.0553741	0.0119114	0.0590721	0.0196084	0.0534388	0.0225226	0.0741596	0.032805	0.125042	0.0585269	0.0950275	0.0531051	0.190783	0.0968123	0.133375	0.0808913	0.230563	0.0974677		3.21753e-06	9.60524e-06	0.0443644			9.44858e-06	2.02403e-05	0.0423752			0.00732797	0.0150561	0.0723956			3.22012e-08	7.02786e-08	0.051544
ENSG00000115875	SRSF7	0.606797	0.83401	0.581185	0.95006	0.57423	0.890145	0.598816	0.842243	0.577758	0.739449	0.542879	0.752574	0.50344	0.782658	0.541198	0.752229	0.561473	0.902663		9.95299e-16	6.47685e-15	-0.226205	CD16+		1.57016e-102	1.99555e-101	-0.276993	CD16+		1.26211e-35	1.53864e-34	-0.275408	CD16+		2.30342e-142	2.92746e-141	-0.272322	CD16+
ENSG00000163214	DHX57	0.105521	0.152664	0.0403967	0.192885	0.0393954	0.126527	0.0463794	0.180373	0.0262862	0.0733564	0.0491635	0.158132	0.0214882	0.0519061	0.0588844	0.153405	0.0289268	0.0624325		6.17406e-07	2.00373e-06	-0.0508807			1.46741e-39	9.29361e-39	-0.127925			3.39163e-07	1.26181e-06	-0.0622338			1.08424e-46	6.31102e-46	-0.101857
ENSG00000115904	SOS1	0.1219	0.141249	0.305234	0.524945	0.328572	0.557271	0.309092	0.627781	0.356329	0.805517	0.274019	0.469162	0.439815	0.913506	0.284797	0.443382	0.548761	0.915202		0.0926067	0.132853	-0.0225782			8.65704e-82	9.15841e-81	-0.23251	CD16+		1.63199e-32	1.86171e-31	-0.330499	CD16+		9.36456e-113	1e-111	-0.244559	CD16+
ENSG00000011566	MAP4K3	0.179238	0.120327	0.438055	0.223811	0.42571	0.303154	0.362934	0.168945	0.20348	0.101792	0.3618	0.192815	0.163799	0.110692	0.398869	0.219043	0.218735	0.132989		9.56812e-06	2.68162e-05	0.0737092			5.34629e-77	5.44306e-76	0.200442	CD16-		4.64993e-10	2.14244e-09	0.109992			2.41192e-85	2.05737e-84	0.162843
ENSG00000231312	AC007388.1	0.0903184	0.0972795	0.0974603	0.0863568	0.0959821	0.123277	0.0968033	0.0865601	0.0687375	0.108977	0.12647	0.13289	0.0423212	0.036784	0.149747	0.117853	0.0461488	0.0517178		0.361391	0.435814	-0.000611851			0.0540285	0.0746985	0.0212279			0.124371	0.183472	-0.0160687			0.380929	0.425576	0.00823684
ENSG00000227028	SLC8A1-AS1	0.0203631	0.0443947	0.00673788	0.0431364	0.00956014	0.0597594	0.00347219	0.0428091	0.0136367	0.0941087	0.00650529	0.058308	0.0255413	0.115122	0.00301074	0.0290835	0.0180435	0.0543221		1.25227e-06	3.91534e-06	-0.0241419			1.09388e-06	2.52308e-06	-0.0368912			8.86067e-07	3.13629e-06	-0.0579964			2.53607e-12	6.75452e-12	-0.0421684
ENSG00000183023	SLC8A1	0.453982	0.565325	0.203843	0.47248	0.207843	0.512485	0.102773	0.434701	0.233675	0.845129	0.123935	0.577693	0.350365	1.02143	0.104724	0.520909	0.432906	0.982901		9.04048e-08	3.20593e-07	-0.122135			3.27675e-179	7.24327e-178	-0.353151	CD16+		1.26564e-85	4.27982e-84	-0.458839	CD16+		6.80607e-265	1.71085e-263	-0.365768	CD16+
ENSG00000143924	EML4	0.384946	0.47611	0.454219	0.446245	0.460182	0.468325	0.489194	0.37966	0.421258	0.439438	0.532868	0.460034	0.316431	0.395201	0.525092	0.49583	0.282297	0.402649		3.34059e-05	8.75364e-05	-0.0923614			3.56321e-07	8.48745e-07	0.0607155			0.749822	0.804635	-0.0231963			7.26746e-05	0.00012622	0.0229013
ENSG00000152518	ZFP36L2	0.671183	0.851787	0.368162	0.44855	0.329328	0.370277	0.376363	0.459047	0.27735	0.541889	0.467911	0.494804	0.331544	0.446407	0.636568	0.613343	0.486126	0.538967		7.78475e-07	2.49578e-06	-0.141727			0.000452611	0.000826248	-0.032522			0.141855	0.205476	-0.0757075			3.10741e-05	5.57411e-05	-0.0544964
ENSG00000138095	LRPPRC	0.183885	0.235184	0.132289	0.184853	0.129	0.189144	0.166819	0.178897	0.0883726	0.13508	0.190973	0.15685	0.0571095	0.0789956	0.246078	0.186349	0.0600812	0.0730073		4.07875e-05	0.00010542	-0.0527175			0.975252	0.982167	0.00493241			8.70233e-05	0.00024719	-0.0431022			0.0256067	0.0344311	-0.0142376
ENSG00000068784	SRBD1	0.0493665	0.084487	0.0229423	0.0493254	0.0228932	0.0458595	0.0253927	0.0679965	0.0408111	0.0798068	0.0405397	0.0733127	0.0606444	0.127707	0.0629114	0.094749	0.083652	0.095997		2.31854e-09	9.5724e-09	-0.0386136			0.000102747	0.000201139	-0.033434			0.035627	0.061575	-0.0315774			1.06129e-06	2.11922e-06	-0.033305
ENSG00000171132	PRKCE	0.076606	0.0836761	0.059322	0.09429	0.0663226	0.0808253	0.0411471	0.0262005	0.0630031	0.0889659	0.0312489	0.0361838	0.0983387	0.116245	0.0246961	0.0236195	0.0753182	0.0843906		0.562937	0.635163	-0.00540519			0.155756	0.198086	-0.00886826			0.258916	0.33806	-0.0147722			0.0676014	0.0860891	-0.010353
ENSG00000119729	RHOQ	0.899815	0.738347	1.03342	0.763049	1.0332	0.796979	0.955386	0.744782	0.630648	0.428895	0.960023	0.664138	0.477752	0.354443	1.05372	0.773079	0.544175	0.463802		6.17591e-07	2.00373e-06	0.142425			9.50507e-67	8.58479e-66	0.236567	CD16-		1.47866e-20	1.16026e-19	0.19024			1.87665e-88	1.65035e-87	0.214895	CD16-
ENSG00000151665	PIGF	0.049427	0.0537515	0.0387217	0.0875137	0.0420922	0.080886	0.0470588	0.0923794	0.037435	0.0865305	0.0538507	0.0881335	0.0311437	0.0751262	0.0595049	0.113453	0.0322257	0.0819968		0.221222	0.287391	-0.00570891			4.96477e-07	1.16984e-06	-0.0460914			0.00134588	0.0032045	-0.0433139			1.6578e-09	3.86615e-09	-0.0419224
ENSG00000180398	MCFD2	0.199695	0.151196	0.453738	0.290303	0.454263	0.309232	0.503668	0.272549	0.398258	0.241642	0.481435	0.284313	0.335698	0.194311	0.402328	0.22543	0.29172	0.192102		0.009646	0.0170025	0.0531306			2.35722e-65	2.0924e-64	0.198562			8.23746e-09	3.51857e-08	0.148088			1.28337e-71	9.76016e-71	0.171409
ENSG00000068724	TTC7A	0.430074	0.253652	0.349263	0.241919	0.340317	0.229689	0.202465	0.119284	0.209785	0.121793	0.101479	0.0641571	0.113293	0.0900559	0.0882678	0.0608543	0.0907893	0.0619804		4.28792e-13	2.35132e-12	0.169166			1.02532e-08	2.67685e-08	0.0702816			1.55561e-06	5.37557e-06	0.0851653			3.12844e-15	9.32458e-15	0.0829145
ENSG00000143933	CALM2	1.67695	1.9162	1.23111	1.45647	1.23247	1.41565	0.850767	1.16053	0.821251	1.18831	0.951051	1.31909	0.662981	1.04005	1.26521	1.62898	0.798377	1.23993		1.3929e-12	7.36787e-12	-0.248043	CD16+		1.79749e-75	1.78836e-74	-0.268291	CD16+		7.70936e-11	3.70219e-10	-0.255293	CD16+		7.1124e-87	6.16878e-86	-0.26272	CD16+
ENSG00000116062	MSH6	0.0813527	0.186983	0.0909671	0.163742	0.107642	0.196098	0.096197	0.150861	0.111438	0.186348	0.0948463	0.135528	0.09528	0.155809	0.0871514	0.110848	0.082646	0.137827		1.20774e-21	1.08734e-20	-0.107692			7.39017e-07	1.72417e-06	-0.0478288			1.98898e-07	7.55814e-07	-0.0693735			3.40639e-14	9.71958e-14	-0.0592362
ENSG00000170802	FOXN2	0.251343	0.415358	0.126587	0.211606	0.112314	0.236356	0.204912	0.27777	0.131192	0.200405	0.251763	0.302131	0.225231	0.505098	0.315052	0.326928	0.410383	0.712157		3.51816e-23	3.38184e-22	-0.162485			1.08368e-08	2.82533e-08	-0.0554739			3.96254e-17	2.67672e-16	-0.156618			9.46033e-23	3.48988e-22	-0.0946516
ENSG00000068878	PSME4	0.341374	0.324604	0.407763	0.288509	0.374026	0.328285	0.361748	0.264405	0.237665	0.21752	0.275681	0.201857	0.172278	0.100626	0.272083	0.203256	0.169242	0.136833		0.789481	0.832284	0.0192352			7.58413e-14	2.55397e-13	0.0882991			0.928693	0.947031	0.0406755			4.00714e-11	1.01582e-10	0.0683095
ENSG00000115306	SPTBN1	0.0596379	0.0229212	0.320627	0.0872581	0.313067	0.110511	0.244976	0.090339	0.308055	0.101563	0.0819785	0.0476462	0.162418	0.0424839	0.0431311	0.030946	0.110012	0.0263372		0.000182673	0.000427768	0.0387201			7.8488e-41	5.09007e-40	0.142576			1.59919e-28	1.63693e-27	0.193616			4.72047e-67	3.38598e-66	0.149306
ENSG00000115310	RTN4	1.58971	1.28834	2.04956	1.36764	2.00175	1.38156	1.79382	1.28341	1.75346	1.16819	1.49683	1.25237	1.43244	1.08616	1.36735	1.28236	1.29021	1.17797		1.48434e-24	1.51938e-23	0.318272	CD16-		5.05594e-223	1.57818e-221	0.417625	CD16-		4.79454e-118	2.45386e-116	0.507414	CD16-		0	0	0.43635	CD16-
ENSG00000143947	RPS27A	2.92103	2.94751	3.07103	3.11082	3.03444	3.06003	2.98651	3.08203	3.26956	3.30576	3.17077	3.2479	3.30714	3.20204	3.06194	3.15497	2.85037	2.80778		0.280391	0.352256	-0.0133791			0.00044835	0.000818733	-0.0619447			0.337685	0.421312	-0.0426804			0.0115902	0.0161858	-0.0521546
ENSG00000085760	MTIF2	0.0948332	0.12173	0.0505326	0.0907318	0.0579031	0.0886406	0.0544288	0.080312	0.0588111	0.0738454	0.0647039	0.100172	0.0623971	0.068432	0.092821	0.114158	0.0633046	0.072644		0.0011443	0.00237774	-0.0268587			0.000602908	0.00108562	-0.0307763			0.0597898	0.097075	-0.0213776			3.17382e-05	5.68425e-05	-0.0276336
ENSG00000115355	CCDC88A	1.25938	0.908383	0.975419	0.78368	0.954821	0.834209	0.912083	0.801101	0.825117	0.794347	1.07667	1.0623	0.862961	0.69741	1.15627	1.16074	0.784648	0.548567		1.0328e-26	1.18055e-25	0.347106	CD16-		1.55681e-10	4.50777e-10	0.0847443			0.00116255	0.00279612	0.12447			1.17787e-15	3.56119e-15	0.118333
ENSG00000138035	PNPT1	0.135786	0.13886	0.0658779	0.0902053	0.212607	0.234004	0.111335	0.14751	1.63917	1.62094	0.213143	0.179436	1.89102	1.64588	0.212877	0.185755	2.0068	1.70238		0.565069	0.63714	0.0150952			0.000517488	0.00093805	-0.0342232			0.334092	0.417572	0.100422			0.00879383	0.0124707	0.010237
ENSG00000028116	VRK2	0.204363	0.170318	0.415513	0.483887	0.388734	0.377467	0.515427	0.688437	0.540977	0.598962	0.371824	0.610856	0.487519	0.553974	0.30265	0.598897	0.463613	0.553532		0.0773112	0.112732	0.0413589			1.42056e-49	1.04131e-48	-0.177016			0.636483	0.706085	-0.019351			2.79465e-36	1.38056e-35	-0.111686
ENSG00000115421	PAPOLG	0.0685012	0.101011	0.111413	0.148843	0.116011	0.138364	0.117808	0.117698	0.0902028	0.0870503	0.0968897	0.108936	0.0820648	0.0669321	0.120214	0.144729	0.0866616	0.0716491		7.51148e-05	0.000186833	-0.0330261			0.0185906	0.0275465	-0.0204657			0.167428	0.235611	-0.00405648			0.00240053	0.00363373	-0.0165814
ENSG00000162924	REL	1.02952	1.41637	0.829708	1.01433	0.896876	1.13201	0.730923	0.886837	0.705306	0.84376	0.655837	0.759552	0.594471	0.730364	0.536389	0.69919	0.49807	0.652169		1.90005e-33	2.77486e-32	-0.423645	CD16+		2.16096e-63	1.87426e-62	-0.196495			5.23597e-21	4.16022e-20	-0.209792	CD16+		2.13681e-90	1.90568e-89	-0.219248	CD16+
ENSG00000162928	PEX13	0.0662708	0.0839541	0.0749297	0.0932052	0.0625644	0.0828729	0.0450985	0.0816538	0.0317203	0.0386375	0.0458557	0.088034	0.0190488	0.0432488	0.0496741	0.102242	0.028168	0.0462582		0.0042306	0.00798208	-0.0184381			0.000404624	0.000743354	-0.0344835			0.0614691	0.0995743	-0.0158808			2.47846e-05	4.47129e-05	-0.0275783
ENSG00000173209	AHSA2	0.191365	0.193575	0.195109	0.226103	0.191875	0.249074	0.183837	0.230302	0.153059	0.176679	0.152775	0.204591	0.144392	0.164212	0.165087	0.271107	0.133182	0.221056		0.637659	0.702315	-0.00100981			6.58145e-11	1.94129e-10	-0.0578911			4.16223e-05	0.000123026	-0.052642			1.27287e-14	3.69314e-14	-0.0516178
ENSG00000082898	XPO1	0.219938	0.312681	0.27785	0.280787	0.262097	0.276645	0.459843	0.406031	0.396825	0.319039	0.472109	0.45496	0.568539	0.522363	0.557365	0.523389	0.783061	0.75236		6.47353e-12	3.24591e-11	-0.101139			0.555279	0.614202	0.0187166			0.0755505	0.118347	0.0216779			0.377109	0.42189	0.00970382
ENSG00000173163	COMMD1	0.100531	0.11062	0.0406519	0.0551779	0.0442573	0.0565964	0.0381796	0.0822058	0.0408132	0.0608497	0.0579099	0.109226	0.0463429	0.0958458	0.0697699	0.103797	0.0512493	0.107338		0.0649991	0.096589	-0.0103167			0.000406754	0.000746855	-0.0336537			0.0236535	0.042659	-0.0270538			1.54609e-05	2.837e-05	-0.0297463
ENSG00000170340	B3GNT2	0.291282	0.212787	0.425197	0.268621	0.463776	0.276252	0.266979	0.176229	0.321245	0.198305	0.234008	0.166431	0.30439	0.218104	0.215305	0.187672	0.447674	0.303972		0.000583892	0.00127384	0.0907124			1.31609e-15	4.76833e-15	0.102196			2.66405e-19	1.98615e-18	0.1811			6.4878e-31	2.91131e-30	0.124914
ENSG00000014641	MDH1	0.16871	0.190228	0.0985693	0.131941	0.0926476	0.124897	0.11896	0.149896	0.090152	0.122515	0.159994	0.17759	0.0896268	0.135848	0.214831	0.236396	0.0957383	0.14074		0.0269886	0.0432259	-0.0245559			0.00102958	0.00180861	-0.0260664			0.0122596	0.0237701	-0.038049			2.18166e-05	3.95849e-05	-0.0295357
ENSG00000169764	UGP2	0.17324	0.18285	0.140151	0.230776	0.132632	0.189907	0.236818	0.279405	0.247343	0.319669	0.273521	0.334468	0.226807	0.260102	0.287558	0.343268	0.232416	0.280578		0.00567134	0.0104167	-0.0179661			4.61444e-11	1.37034e-10	-0.0622568			0.000511991	0.00129791	-0.0561489			2.16806e-14	6.22688e-14	-0.056766
ENSG00000197329	PELI1	0.661774	0.534533	0.439695	0.609558	0.461702	0.669377	0.315051	0.374935	0.347427	0.862778	0.228645	0.245664	0.328286	0.582555	0.20328	0.2438	0.306252	0.582936		0.00163075	0.00330043	0.0974796			3.09674e-23	1.41761e-22	-0.103811			1.6534e-51	2.9445e-50	-0.334816	CD16+		3.20952e-55	2.05562e-54	-0.156471
ENSG00000225889	AC012368.1	0.0874281	0.0369929	0.0587994	0.0427674	0.064036	0.0339441	0.0351381	0.0384912	0.045964	0.0861507	0.0208164	0.0296427	0.0387029	0.0809805	0.0112459	0.0183132	0.0206651	0.119497		5.76048e-06	1.67051e-05	0.0533048			0.611286	0.66642	-0.000214646			0.368412	0.453216	-0.0222576			0.609077	0.650041	-0.00240519
ENSG00000260101	AC008074.3	0.0584861	0.110168	0.038199	0.0612287	0.0406565	0.0710365	0.0344514	0.038689	0.0396361	0.046381	0.0225368	0.0299498	0.0211165	0.0290177	0.020083	0.0285095	0.01329	0.0166026		2.73663e-11	1.31086e-10	-0.052626			0.047215	0.0659686	-0.0146133			0.0233677	0.0422591	-0.0206323			0.000799629	0.00126679	-0.0195588
ENSG00000179833	SERTAD2	0.431037	0.379066	0.485432	0.225671	0.474201	0.203836	0.374941	0.188531	0.238352	0.112548	0.295637	0.161103	0.166424	0.0745343	0.266219	0.148982	0.137826	0.112794		0.426202	0.50171	0.0394525			4.6757e-43	3.14724e-42	0.162764			2.96423e-14	1.73249e-13	0.148859			9.56411e-56	6.16728e-55	0.148407
ENSG00000115902	SLC1A4	0.0450061	0.0811306	0.182002	0.144472	0.163681	0.180741	0.196468	0.167592	0.140906	0.1179	0.165601	0.197214	0.137683	0.115588	0.174438	0.136434	0.191769	0.271007		8.03145e-07	2.56618e-06	-0.0352231			0.0103533	0.0160265	0.0259741			0.0761841	0.119224	-0.0103081			0.318018	0.361838	0.0100361
ENSG00000011523	CEP68	0.0520165	0.103371	0.0909018	0.0989373	0.0996538	0.134214	0.0824542	0.107575	0.118829	0.130703	0.0755554	0.0844577	0.121847	0.09618	0.0714723	0.0602791	0.0830749	0.0771238		9.42149e-08	3.33065e-07	-0.0468813			0.456971	0.519626	-0.00623561			0.0497593	0.0826074	-0.0130629			0.0437914	0.057164	-0.0116411
ENSG00000138071	ACTR2	1.98337	2.05322	1.85305	1.87809	1.82614	1.91452	1.87599	1.99466	1.89696	1.95007	1.81589	2.03611	1.89263	1.99276	1.89562	2.13743	1.76419	1.82274		0.0661202	0.0979221	-0.106647			4.15223e-15	1.46879e-14	-0.144447			3.34602e-05	0.000100099	-0.0932888			2.32558e-19	7.83609e-19	-0.12598
ENSG00000115946	PNO1	0.075663	0.124111	0.0694548	0.100723	0.0607266	0.08965	0.0961833	0.0884294	0.0430711	0.0458191	0.103777	0.077105	0.04187	0.0449354	0.102787	0.0957654	0.0524869	0.07762		2.73734e-08	1.02308e-07	-0.0489677			0.429409	0.492513	-0.00151342			0.0564701	0.0921624	-0.0172003			0.0405498	0.0531526	-0.0101387
ENSG00000221823	PPP3R1	0.376547	0.296181	0.25524	0.174306	0.252028	0.167519	0.241774	0.182353	0.188119	0.165097	0.208786	0.162734	0.124322	0.1295	0.208105	0.164373	0.120991	0.0956098		0.00277003	0.00542265	0.0748057			1.45204e-06	3.30887e-06	0.054964			0.00942967	0.0188097	0.0464856			1.23714e-08	2.76156e-08	0.05406
ENSG00000115956	PLEK	2.2008	1.99751	2.1574	1.9162	2.43601	2.37805	1.60285	1.51541	2.84838	2.79204	1.38219	1.2942	2.63568	2.61611	1.18679	1.09337	2.42964	2.38478		3.25143e-08	1.2057e-07	0.169665			0.000118313	0.000229999	0.0683948			0.0024401	0.00553602	0.0716937			1.45176e-07	3.06596e-07	0.07775
ENSG00000163219	ARHGAP25	0.116669	0.257061	0.112347	0.306776	0.115258	0.429168	0.197448	0.30489	0.42851	0.761278	0.338849	0.393867	0.596102	0.805111	0.388275	0.425955	0.801382	0.753743		1.58808e-29	2.00933e-28	-0.139229			7.84311e-21	3.3177e-20	-0.0936591			1.05671e-42	1.52752e-41	-0.221435	CD16+		3.83142e-55	2.4484e-54	-0.135749
ENSG00000237576	LINC01888	0.0027331	0.00211329	0.00674161	0.00799359	0.00629256	0.0172652	0.0210474	0.0278526	0.0339173	0.0628332	0.057106	0.0544176	0.0921326	0.0962098	0.065766	0.0682151	0.106625	0.0549703		0.475275	0.550824	0.000638661			0.714355	0.760684	-0.00146365			0.675331	0.740448	-0.00136637			0.643725	0.682149	-0.0012608
ENSG00000198380	GFPT1	0.109778	0.0807408	0.211712	0.131006	0.18963	0.143096	0.245269	0.155786	0.125047	0.0922721	0.240587	0.120664	0.125986	0.070489	0.239441	0.155691	0.153477	0.103423		0.055738	0.0841253	0.0272116			4.14921e-13	1.35004e-12	0.0853788			0.0304972	0.0535231	0.0441677			5.10883e-14	1.44754e-13	0.0682127
ENSG00000115977	AAK1	0.54312	0.510486	0.599478	0.516468	0.567591	0.492834	0.602472	0.642646	0.535952	0.478339	0.728511	0.795865	0.749763	0.630679	0.806828	0.814774	0.971066	0.507548		0.245096	0.313238	0.0401673			0.372501	0.434088	0.00623173			5.87599e-06	1.90642e-05	0.166793			0.00236862	0.00358735	0.0571944
ENSG00000196975	ANXA4	0.162858	0.337598	0.173816	0.341041	0.183355	0.365797	0.249365	0.47857	0.361233	0.570363	0.346742	0.544439	0.60527	0.932213	0.417879	0.53175	0.923376	1.08023		3.15952e-31	4.25337e-30	-0.181922			1.44166e-36	8.8255e-36	-0.170176			9.51925e-22	7.80359e-21	-0.18917			1.38528e-61	9.44748e-61	-0.176843
ENSG00000124380	SNRNP27	0.133249	0.190122	0.0904778	0.174828	0.0919695	0.16848	0.137103	0.218683	0.147439	0.236487	0.158093	0.237379	0.142969	0.252764	0.180884	0.237446	0.139609	0.154362		1.63567e-05	4.45672e-05	-0.054267			2.92955e-15	1.04278e-14	-0.0748748			2.79239e-06	9.38119e-06	-0.0684775			2.32038e-21	8.28541e-21	-0.0712536
ENSG00000059728	MXD1	1.02623	0.942783	1.0292	0.821997	1.10418	0.921339	0.804107	0.847486	1.20593	1.07707	0.678436	0.835662	1.19132	1.05501	0.650395	0.845989	1.19542	0.722512		0.464021	0.539742	0.0621909			0.0477984	0.066751	-0.0269364			0.000545253	0.00137609	0.227159	CD16-		0.985223	0.988006	0.0566406
ENSG00000179818	PCBP1-AS1	0.151584	0.131557	0.173835	0.135909	0.170116	0.170636	0.147707	0.12651	0.122597	0.133703	0.129977	0.112633	0.120971	0.123559	0.123659	0.124248	0.102426	0.0976208		0.377246	0.451756	0.0193645			0.0417427	0.0587708	0.0216018			0.378164	0.46221	-0.0015544			0.152884	0.184676	0.0144714
ENSG00000169564	PCBP1	1.55508	1.27331	1.85843	1.57692	1.83697	1.69038	1.83204	1.60057	1.70049	1.50782	1.79611	1.5936	1.73662	1.70107	1.70741	1.60183	1.83054	1.71708		1.98553e-19	1.58647e-18	0.279378	CD16-		1.26521e-74	1.23926e-73	0.238564	CD16-		2.27103e-13	1.27236e-12	0.167204			7.60048e-91	6.83201e-90	0.220531	CD16-
ENSG00000116001	TIA1	0.170458	0.173931	0.136457	0.162904	0.135105	0.146094	0.147489	0.139299	0.345858	0.265017	0.151735	0.147486	0.547268	0.459922	0.161075	0.165799	0.58646	0.411257		0.156358	0.212861	-0.00407156			0.145211	0.18605	-0.00880807			0.305313	0.388028	0.0649031			0.369809	0.414457	0.0136924
ENSG00000035141	FAM136A	0.0980189	0.128746	0.0389117	0.0651118	0.0400981	0.0631218	0.03018	0.0729005	0.0238619	0.0346533	0.0468629	0.0846651	0.0254678	0.0354127	0.0591668	0.0950914	0.0219326	0.0458387		0.00591946	0.0108309	-0.0286355			9.98019e-05	0.000195441	-0.0340582			0.138656	0.201458	-0.0185301			1.48058e-05	2.7203e-05	-0.0289527
ENSG00000152672	CLEC4F	0.000708683	0.0230062	0.000518907	0.00781134	0.000396362	0.0221285	0.000789298	0.00616927	0.0017926	0.047201	0.00135112	0.0101726	0.00446332	0.0855592	0.00276955	0.00665262	0.0051858	0.160828		6.69682e-14	3.91003e-13	-0.0221893			0.343246	0.403127	-0.00639316			9.70825e-08	3.81151e-07	-0.0590202			6.93206e-05	0.00012069	-0.0234832
ENSG00000144043	TEX261	0.0709679	0.0877067	0.0669122	0.101428	0.0622955	0.0799743	0.0813727	0.114303	0.0767153	0.10516	0.0938986	0.11567	0.0772819	0.128819	0.0844176	0.109147	0.0692593	0.0836774		0.0661847	0.0979919	-0.0161093			0.000325591	0.000605263	-0.0288534			0.1448	0.208889	-0.0208496			6.67214e-05	0.000116414	-0.0254
ENSG00000124357	NAGK	0.462875	0.426751	0.355743	0.466541	0.444701	0.625992	0.35726	0.536404	0.818914	1.19215	0.446624	0.695966	1.25203	1.8152	0.408941	0.632233	1.38006	1.86585		0.776992	0.821838	0.0141787			1.80209e-54	1.40434e-53	-0.194949			2.48372e-24	2.21855e-23	-0.303611	CD16+		6.58811e-76	5.24924e-75	-0.210266	CD16+
ENSG00000124383	MPHOSPH10	0.107149	0.252517	0.100854	0.194831	0.101958	0.181424	0.126029	0.182485	0.107798	0.111262	0.165617	0.194477	0.119505	0.158482	0.204527	0.216611	0.143517	0.203002		2.7808e-29	3.47203e-28	-0.142224			1.87092e-05	3.91914e-05	-0.0484968			1.70017e-05	5.27508e-05	-0.0486282			2.09718e-11	5.38125e-11	-0.0562788
ENSG00000135636	DYSF	0.152559	0.0275394	0.0679356	0.0117271	0.0684642	0.00667747	0.0272785	0.00672133	0.0386703	0.0144752	0.0127606	0.00704388	0.0347665	0.0184904	0.00819367	0.00563969	0.0439836	0.0198381		2.893e-20	2.39579e-19	0.13293			0.0103195	0.0159784	0.0250424			0.00284207	0.0063491	0.040599			1.03999e-05	1.93711e-05	0.0386209
ENSG00000144040	SFXN5	0.0681898	0.0609963	0.0444637	0.0603453	0.0384272	0.0508894	0.0635036	0.0870792	0.0235089	0.023827	0.0924345	0.117329	0.0252863	0.0183233	0.093914	0.118972	0.0222642	0.0262295		0.742959	0.793672	0.00857737			0.0163106	0.0244681	-0.0209172			0.200296	0.273924	-0.00511709			0.00721723	0.0103303	-0.0137416
ENSG00000124356	STAMBP	0.0635174	0.0628167	0.0522982	0.0573872	0.0502212	0.0775824	0.0529694	0.0877974	0.0413003	0.0797332	0.0734471	0.0933277	0.0480593	0.0653177	0.0985651	0.122112	0.05654	0.0771221		0.400793	0.475941	0.000961254			0.0283836	0.0408738	-0.0193737			0.0627856	0.10139	-0.0265966			0.00405165	0.0059801	-0.0198603
ENSG00000114956	DGUOK	0.154768	0.223014	0.121135	0.210014	0.118074	0.187421	0.12743	0.210821	0.130273	0.179445	0.130673	0.198374	0.130025	0.201757	0.154826	0.199322	0.127184	0.191452		1.22851e-07	4.31612e-07	-0.0677973			5.95541e-15	2.09361e-14	-0.0703694			1.07681e-06	3.78314e-06	-0.0657201			9.54289e-22	3.43992e-21	-0.0687624
ENSG00000187605	TET3	0.324896	0.181902	0.220078	0.172762	0.217118	0.194188	0.212987	0.162402	0.143469	0.141254	0.246606	0.22107	0.15986	0.129764	0.246966	0.196451	0.176629	0.143959		1.08766e-09	4.59404e-09	0.132763			0.00102415	0.00180018	0.0443188			0.614983	0.686253	0.0191961			0.00181496	0.00277768	0.0440895
ENSG00000065911	MTHFD2	0.274802	0.332359	0.389101	0.398563	0.396586	0.420421	0.375798	0.386625	0.450502	0.463748	0.355378	0.386449	0.482248	0.47906	0.359207	0.377391	0.560888	0.609692		0.000318214	0.000722242	-0.0606623			0.000104317	0.000204044	-0.0247965			0.336034	0.419839	-0.00794543			3.44375e-05	6.14253e-05	-0.0227049
ENSG00000115282	TTC31	0.0540597	0.0704412	0.0516771	0.089492	0.0454747	0.0822241	0.0679319	0.0752627	0.0401596	0.0670403	0.0848084	0.0954733	0.0375302	0.0700833	0.0968327	0.103393	0.0430796	0.0754364		0.00133512	0.00274137	-0.0157297			0.0514108	0.0713572	-0.0149829			0.00520017	0.0110397	-0.0309602			0.000977801	0.00153281	-0.0198369
ENSG00000159399	HK2	0.515027	0.154421	0.733425	0.248352	0.736544	0.262211	0.492161	0.214106	0.794965	0.407691	0.393086	0.182006	0.935271	0.555403	0.488374	0.245618	1.07052	0.550776		2.49693e-45	5.45578e-44	0.350701	CD16-		3.58629e-144	6.24961e-143	0.309401	CD16-		7.33385e-83	2.30186e-81	0.479377	CD16-		1.01686e-234	2.18817e-233	0.363796	CD16-
ENSG00000204792	LINC01291	0.0027767	0.00252037	0.0232622	0.00571486	0.0312243	0.00246588	0.0299587	0.00658783	0.12518	0.0324001	0.0124419	0.00316577	0.148541	0.0338302	0.00736951	0.000948644	0.141086	0.0521145		0.936537	0.954686	0.00012796			0.329459	0.388714	0.0134327			0.120246	0.178081	0.0540938			0.112166	0.138435	0.0245297
ENSG00000115350	POLE4	0.351469	0.383156	0.201758	0.266311	0.199964	0.265042	0.169313	0.283743	0.192193	0.315481	0.244165	0.375212	0.213009	0.29546	0.275133	0.332417	0.187647	0.319481		0.0441447	0.0680744	-0.0340863			1.19906e-17	4.5964e-17	-0.0872707			1.02259e-08	4.3128e-08	-0.0960885			3.05218e-25	1.2058e-24	-0.0855221
ENSG00000115364	MRPL19	0.0547475	0.0858657	0.0169315	0.0682462	0.0166306	0.0497415	0.0289606	0.0772876	0.0108465	0.0297718	0.0555786	0.0907444	0.011069	0.0223252	0.0782183	0.106903	0.0123603	0.0321236		3.67223e-08	1.35116e-07	-0.0334976			2.58165e-06	5.7924e-06	-0.0414317			0.0249787	0.0447789	-0.0244098			1.85802e-08	4.10237e-08	-0.0356707
ENSG00000034510	TMSB10	3.74532	3.87111	3.16529	3.43802	3.1937	3.46528	2.6734	2.91654	3.6899	3.8876	2.763	2.98378	4.40819	4.6565	2.8939	2.87988	4.90797	4.96764		1.88826e-06	5.79222e-06	-0.104809			6.11078e-48	4.37221e-47	-0.206796	CD16+		3.61573e-29	3.79686e-28	-0.19112			3.94851e-76	3.15492e-75	-0.193669
ENSG00000042493	CAPG	0.600618	0.199856	0.524125	0.21433	0.51395	0.199834	0.608823	0.342984	0.654675	0.308354	0.683283	0.473585	0.746838	0.433695	0.678133	0.620329	0.729215	0.313412		2.13441e-49	5.27198e-48	0.384778	CD16-		1.02609e-70	9.60332e-70	0.211025	CD16-		8.71091e-44	1.27873e-42	0.324733	CD16-		8.97784e-121	1.00996e-119	0.259485	CD16-
ENSG00000168906	MAT2A	0.314624	0.226868	0.40668	0.286438	0.400683	0.310664	0.476997	0.297162	0.352657	0.219992	0.463943	0.345866	0.333591	0.25572	0.483562	0.363706	0.378974	0.347425		0.000168691	0.000397979	0.0978159			1.49669e-36	9.15251e-36	0.136968			3.09474e-08	1.2603e-07	0.103942			1.74288e-44	9.84223e-44	0.123828
ENSG00000115486	GGCX	0.0840909	0.104127	0.128317	0.139186	0.121734	0.118965	0.161334	0.133279	0.117553	0.117217	0.123787	0.123425	0.0769014	0.0876535	0.112106	0.100342	0.0601143	0.0504475		0.0058197	0.0106685	-0.0170359			0.266511	0.322481	0.0111345			0.530981	0.609271	0.00460606			0.652287	0.69045	0.00684922
ENSG00000118640	VAMP8	0.636465	0.580623	0.214157	0.248576	0.228921	0.239625	0.138269	0.191335	0.139167	0.148477	0.188169	0.237059	0.131543	0.132164	0.262347	0.350931	0.102967	0.14982		0.0592439	0.0889677	0.0535008			1.02553e-06	2.37024e-06	-0.0478258			0.0716443	0.113184	-0.0152793			6.22283e-07	1.26664e-06	-0.0296933
ENSG00000168899	VAMP5	0.294035	0.462687	0.13352	0.238109	0.121022	0.229069	0.0524875	0.0908262	0.160544	0.301171	0.0415225	0.106758	0.329458	0.547547	0.0359846	0.0885045	0.511078	0.720653		8.51687e-15	5.2364e-14	-0.165861			6.88106e-14	2.3241e-13	-0.0654652			5.82089e-10	2.66897e-09	-0.127855			3.88196e-24	1.48708e-23	-0.092472
ENSG00000115525	ST3GAL5	0.168905	0.484066	0.143546	0.400502	0.144113	0.426051	0.204909	0.574713	0.685939	1.31771	0.36115	0.690168	1.19673	1.61386	0.518292	0.667772	1.54416	1.66432		8.57809e-63	2.98619e-61	-0.319191	CD16+		2.0341e-109	2.68114e-108	-0.27865	CD16+		1.74169e-45	2.65269e-44	-0.327045	CD16+		5.17108e-167	7.57136e-166	-0.296515	CD16+
ENSG00000132300	PTCD3	0.125353	0.177099	0.0910367	0.15683	0.0917475	0.128604	0.114027	0.144224	0.0734275	0.0911056	0.122484	0.129469	0.0566972	0.113452	0.132827	0.137649	0.0538497	0.121293		5.06894e-06	1.47599e-05	-0.0487329			0.00240471	0.00404176	-0.0302193			0.00252355	0.00570486	-0.0405823			8.04213e-06	1.51082e-05	-0.034857
ENSG00000115548	KDM3A	0.2784	0.255561	0.250338	0.178702	0.223491	0.153345	0.185162	0.131544	0.116856	0.0917956	0.163142	0.132771	0.0706631	0.083365	0.145761	0.142093	0.0591513	0.0532397		0.431043	0.506046	0.0310852			0.00390035	0.00636903	0.043023			0.102461	0.154973	0.0385839			0.000756796	0.00120329	0.0407054
ENSG00000115561	CHMP3	0.272715	0.273636	0.296218	0.352674	0.302263	0.369161	0.382565	0.478319	0.417203	0.505879	0.370863	0.484388	0.386804	0.527124	0.400139	0.437278	0.398161	0.528281		0.287538	0.360279	0.00259264			5.0179e-10	1.41543e-09	-0.06731			2.85638e-08	1.17079e-07	-0.0975353			2.8892e-16	8.92525e-16	-0.0706014
ENSG00000239305	RNF103	0.145209	0.185965	0.23081	0.195385	0.209915	0.173465	0.174572	0.12965	0.105551	0.0687067	0.112957	0.0932156	0.0621403	0.0359005	0.0916746	0.069194	0.0518994	0.0491607		0.00126326	0.00260589	-0.0385203			0.0666372	0.0905877	0.0304098			0.529762	0.608119	0.0302164			0.0996935	0.123957	0.0246576
ENSG00000153561	RMND5A	0.212292	0.247556	0.215125	0.256709	0.211906	0.248329	0.218927	0.200958	0.133993	0.0738126	0.21293	0.178167	0.0814153	0.0429687	0.238525	0.185197	0.0701517	0.0655552		0.00717975	0.0129445	-0.0291784			0.83317	0.866894	0.0133067			0.0874807	0.134609	0.00476948			0.223757	0.262312	0.0072364
ENSG00000222041	CYTOR	0.251988	0.128413	0.502075	0.165694	0.496975	0.164737	0.325468	0.100737	0.306152	0.136408	0.29317	0.080763	0.24196	0.1558	0.233597	0.105907	0.158229	0.163972		8.0012e-12	3.97332e-11	0.130662			1.74431e-81	1.83849e-80	0.210639	CD16-		6.87041e-35	8.1398e-34	0.196954			1.11063e-118	1.23233e-117	0.199928
ENSG00000172086	KRCC1	0.0957651	0.0786423	0.261697	0.298185	0.304421	0.344875	0.263222	0.2991	0.384017	0.453568	0.296152	0.322281	0.408176	0.506112	0.28367	0.287555	0.457616	0.500035		0.32307	0.397264	0.0161692			0.00443197	0.00718757	-0.0246253			0.0130626	0.0251556	-0.0551228			0.000322615	0.000529398	-0.0304029
ENSG00000172071	EIF2AK3	0.110625	0.0729433	0.111387	0.0466545	0.107984	0.0493715	0.0572133	0.0282502	0.0412178	0.00938481	0.034239	0.0200832	0.0179901	0	0.0271896	0.0261972	0.0110329	0.010952		0.00533891	0.00986353	0.0352054			0.0856162	0.114068	0.0268718			0.052805	0.0871291	0.0320665			0.0079905	0.0113912	0.0291183
ENSG00000153574	RPIA	0.0764265	0.121297	0.0392281	0.0731432	0.0428287	0.0710922	0.0387177	0.0743263	0.0269691	0.044218	0.0447476	0.0773601	0.0216462	0.0406164	0.0510943	0.0736566	0.0150175	0.0307287		7.15876e-09	2.84001e-08	-0.0472535			0.000278399	0.000521115	-0.0318551			0.0513353	0.0850002	-0.0242828			4.78643e-06	9.13393e-06	-0.0308559
ENSG00000158050	DUSP2	0.255456	0.25976	0.22701	0.348899	0.280329	0.338209	0.207304	0.275634	0.249523	0.464633	0.268245	0.292383	0.265309	0.47781	0.2201	0.233034	0.296079	0.474702		0.171421	0.230604	-0.00438907			1.1505e-12	3.66778e-12	-0.0794867			3.82918e-05	0.000113953	-0.123042			1.05964e-16	3.31305e-16	-0.0863472
ENSG00000084090	STARD7	0.229798	0.258572	0.169835	0.253427	0.161145	0.223902	0.313462	0.329445	0.167991	0.242959	0.466629	0.370495	0.243273	0.313652	0.511848	0.395365	0.28129	0.2943		0.000734243	0.00157405	-0.0363041			0.194438	0.242184	0.0043972			0.000203803	0.000548984	-0.0576722			0.00146622	0.00226286	-0.0175824
ENSG00000163121	NEURL3	0.00488788	0.00626363	0.0262903	0.00998037	0.0852783	0.024263	0.033562	0.0101187	0.365912	0.120709	0.0338171	0.0161286	0.576439	0.24284	0.0242578	0.0101881	0.809902	0.303709		0.169341	0.22813	-0.0023753			0.371438	0.433293	0.0114259			1.32113e-10	6.25445e-10	0.250694	CD16-		0.000181749	0.000306294	0.0820529
ENSG00000196843	ARID5A	0.390945	0.237703	0.389054	0.228409	0.454069	0.303579	0.190474	0.137777	0.553351	0.455157	0.15508	0.149572	0.478627	0.589535	0.122676	0.11969	0.422058	0.430565		1.857e-11	8.97077e-11	0.165968			1.00553e-08	2.62641e-08	0.0670479			1.08649e-11	5.50613e-11	0.102043			1.39157e-18	4.59356e-18	0.085716
ENSG00000114982	KANSL3	0.149701	0.107093	0.172177	0.139237	0.162981	0.149776	0.163472	0.126131	0.12548	0.131373	0.16766	0.132109	0.125559	0.160927	0.158059	0.116547	0.10815	0.124417		0.0157094	0.0265769	0.039673			0.0173159	0.0258193	0.0342797			0.677246	0.742032	-0.000263211			0.0379635	0.0499816	0.0243643
ENSG00000075568	TMEM131	0.27039	0.233662	0.207723	0.216609	0.208906	0.217477	0.23176	0.255618	0.29034	0.370261	0.262186	0.280966	0.36565	0.506856	0.295052	0.347241	0.375503	0.486433		0.474662	0.550317	0.0302425			0.00429882	0.00697759	-0.0257652			0.0394884	0.0674079	-0.0568541			0.000615765	0.000988182	-0.0304634
ENSG00000040933	INPP4A	0.20057	0.278019	0.120772	0.226163	0.110942	0.164897	0.100277	0.216206	0.0578169	0.0776971	0.114953	0.246778	0.0559278	0.102931	0.131738	0.246794	0.0819594	0.117307		5.34818e-09	2.14569e-08	-0.0769315			2.19795e-30	1.20294e-29	-0.114259			0.000252753	0.000671918	-0.0413766			1.98747e-34	9.49607e-34	-0.0893147
ENSG00000183513	COA5	0.0843941	0.0851726	0.0401679	0.0784437	0.0406202	0.0644001	0.0484689	0.0890306	0.036685	0.0475331	0.0693217	0.112166	0.0347936	0.0720985	0.0927115	0.116286	0.036463	0.0813639		0.0904975	0.130222	-0.0025407			3.49856e-05	7.15197e-05	-0.0341467			0.0302943	0.0532165	-0.0254934			1.66158e-06	3.27871e-06	-0.0289403
ENSG00000071073	MGAT4A	0.13764	0.0517776	0.245434	0.161779	0.243084	0.156282	0.154893	0.138059	0.153976	0.0828505	0.086524	0.147468	0.0761036	0.0662742	0.0964272	0.170675	0.0583445	0.0449741		1.40334e-10	6.32727e-10	0.0903838			0.331535	0.390514	0.00771746			3.83699e-06	1.26806e-05	0.0665124			0.000354101	0.000579559	0.0321815
ENSG00000158411	MITD1	0.131639	0.17132	0.128418	0.189706	0.116565	0.154679	0.196816	0.239826	0.157694	0.196524	0.251526	0.294666	0.147689	0.187437	0.270853	0.290665	0.171488	0.16897		0.000150684	0.000358325	-0.0400841			7.99881e-05	0.000157782	-0.0356424			0.0751062	0.117769	-0.0247271			4.1389e-06	7.92755e-06	-0.0327354
ENSG00000158417	EIF5B	0.32503	0.473545	0.422322	0.747492	0.410278	0.680966	0.637428	0.758527	0.375714	0.616132	0.764744	0.861331	0.377445	0.553296	0.766933	0.773735	0.42521	0.716982		2.60946e-14	1.55229e-13	-0.148541			1.686e-31	9.5305e-31	-0.144069			6.99683e-29	7.3068e-28	-0.242658	CD16+		1.05416e-58	6.93938e-58	-0.17401
ENSG00000135945	REV1	0.173274	0.178789	0.181497	0.153296	0.16736	0.148242	0.197404	0.153841	0.104015	0.0753209	0.189824	0.180624	0.0918561	0.0984316	0.201265	0.162716	0.0952542	0.0891218		0.141918	0.194978	-0.00548518			0.00226707	0.00382173	0.0356775			0.709201	0.768887	0.0175671			0.00632194	0.00910854	0.026845
ENSG00000071082	RPL31	2.15001	1.6661	2.21133	1.73755	2.20847	1.73017	2.16825	1.79767	2.38048	1.86522	1.99738	1.78944	2.2157	1.75957	1.67614	1.50511	1.5798	1.22732		3.57097e-66	1.41865e-64	0.487778	CD16-		5.8254e-158	1.13336e-156	0.327132	CD16-		3.51193e-74	9.78004e-73	0.41428	CD16-		3.59271e-246	8.29683e-245	0.366542	CD16-
ENSG00000204634	TBC1D8	0.0894394	0.245145	0.0587795	0.124636	0.0571654	0.133513	0.0252934	0.0590171	0.0250072	0.0331048	0.0202183	0.0210605	0.0158446	0.0139683	0.033241	0.0390517	0.0115681	0.0160429		5.98259e-36	9.73842e-35	-0.155359			2.14331e-05	4.46832e-05	-0.0323872			0.00129128	0.00308226	-0.0382991			3.91517e-10	9.48489e-10	-0.0443189
ENSG00000158435	CNOT11	0.0726693	0.0927078	0.0664202	0.0830468	0.0662072	0.0889527	0.0708934	0.0893164	0.0554037	0.113329	0.0821759	0.0937539	0.0496979	0.0885319	0.0934184	0.0967964	0.0569529	0.0752365		0.00121799	0.0025189	-0.0213276			0.269256	0.325111	-0.0116374			0.0377766	0.0648758	-0.0302083			0.0265194	0.035591	-0.0180081
ENSG00000163162	RNF149	0.660543	0.986803	0.386686	0.714929	0.397995	0.698113	0.16484	0.424602	0.430358	0.968307	0.129806	0.407327	0.504918	1.09487	0.176578	0.477312	0.53643	0.944909		5.37774e-32	7.50638e-31	-0.327604	CD16+		6.47956e-154	1.21889e-152	-0.29638	CD16+		2.36263e-59	5.027e-58	-0.386392	CD16+		2.86279e-222	5.70649e-221	-0.325958	CD16+
ENSG00000071054	MAP4K4	0.625522	0.509648	1.21012	0.910641	1.22184	1.09808	1.17206	0.816029	1.00409	0.95483	0.929306	0.65316	0.661477	0.528785	0.651261	0.464531	0.423735	0.416844		0.0030118	0.00585559	0.101304			2.26013e-90	2.59915e-89	0.288583	CD16-		0.000196343	0.000531155	0.0817614			5.92117e-86	5.10443e-85	0.211077	CD16-
ENSG00000115594	IL1R1	0.180221	0.0451783	0.387184	0.0867563	0.410481	0.100286	0.312557	0.0739056	0.248312	0.0787599	0.292268	0.069015	0.13806	0.0242997	0.270108	0.0918591	0.0965202	0.0212042		7.61402e-20	6.21843e-19	0.150668			1.01933e-76	1.03223e-75	0.235548	CD16-		1.53622e-42	2.20944e-41	0.205399	CD16-		6.50833e-122	7.3653e-121	0.219493	CD16-
ENSG00000135974	C2orf49	0.195445	0.237912	0.192239	0.224727	0.178462	0.182316	0.228188	0.23703	0.134248	0.151406	0.234496	0.222334	0.129133	0.18254	0.242308	0.237115	0.155526	0.177107		0.00406692	0.0077091	-0.0358441			0.477834	0.540213	-0.00420707			0.366363	0.451477	-0.0148051			0.199589	0.236173	-0.00999934
ENSG00000115652	UXS1	0.139567	0.0941355	0.116925	0.118454	0.123544	0.136033	0.0807938	0.0849639	0.104359	0.0858339	0.06828	0.069834	0.0752057	0.0749123	0.0849446	0.0761898	0.0570788	0.0467876		0.0548381	0.0829655	0.0421335			0.149622	0.191055	-0.00935559			0.253374	0.332122	-0.00611179			0.0984324	0.122469	-0.00412923
ENSG00000135968	GCC2	0.447652	0.687736	0.473574	0.766169	0.4182	0.648367	0.529481	0.7004	0.265216	0.368345	0.606514	0.662626	0.325078	0.335428	0.682623	0.698196	0.413627	0.421213		2.11287e-20	1.76778e-19	-0.236005	CD16+		2.37064e-38	1.48159e-37	-0.151572			5.77841e-18	4.07791e-17	-0.124971			5.33432e-59	3.53197e-58	-0.150568
ENSG00000169756	LIMS1	1.43389	1.33281	2.75528	1.97911	2.80411	2.28327	2.6239	1.77452	2.55706	1.82672	2.21442	1.9054	1.87982	1.4618	2.10059	2.02151	1.26332	1.17812		0.000194524	0.000454582	0.0766675			9.7738e-296	4.66596e-294	0.560249	CD16-		1.13142e-119	5.95147e-118	0.50637	CD16-		0	0	0.504141	CD16-
ENSG00000153201	RANBP2	0.832924	0.588294	0.88182	0.502057	0.875494	0.590134	0.638034	0.409197	0.387008	0.231032	0.557315	0.394273	0.21433	0.173603	0.664089	0.472601	0.199596	0.18076		8.90416e-17	6.1915e-16	0.250243	CD16-		1.51989e-85	1.6669e-84	0.24581	CD16-		2.37213e-17	1.62167e-16	0.165859			6.1112e-106	6.26674e-105	0.222195	CD16-
ENSG00000186522	40422	0.0289758	0.0330945	0.0436548	0.0396372	0.0394935	0.0445874	0.072585	0.0626461	0.0380045	0.0350289	0.100819	0.116973	0.0409621	0.0490219	0.133711	0.159174	0.057968	0.0543144		0.367086	0.441732	-0.00290989			0.579732	0.63802	-0.00176618			0.712481	0.771754	-0.000129521			0.463704	0.509143	-0.00136975
ENSG00000198142	SOWAHC	0.0298653	0.0345119	0.0448949	0.0283732	0.0371221	0.0263186	0.0973158	0.0579728	0.0220855	0.0269778	0.137755	0.0952103	0.019295	0.00182267	0.129236	0.12667	0.0158555	0.0239394		0.177403	0.237694	-0.00334864			0.0231528	0.0338214	0.0291289			0.979182	0.985775	0.0053866			0.0622904	0.0798267	0.0193246
ENSG00000153094	BCL2L11	0.29163	0.431519	0.131818	0.140627	0.138023	0.142071	0.0722235	0.0959728	0.0640257	0.0674929	0.0525901	0.0791679	0.043161	0.0445371	0.0428745	0.0731199	0.0367475	0.0444345		5.35165e-12	2.70969e-11	-0.132483			0.00478868	0.00773733	-0.0207279			0.594898	0.668169	-0.00163686			0.00106235	0.0016603	-0.0242335
ENSG00000172965	MIR4435-2HG	0.262678	0.0972262	0.50625	0.142976	0.524707	0.134488	0.376839	0.0857033	0.375551	0.0810936	0.306573	0.0826887	0.254559	0.0534517	0.264859	0.067936	0.152734	0.0303129		2.11759e-23	2.04592e-22	0.178378			1.54907e-124	2.32198e-123	0.26736	CD16-		7.35036e-70	1.9422e-68	0.300934	CD16-		8.2165e-198	1.40596e-196	0.27008	CD16-
ENSG00000279191	AC068491.4	0.00691099	0.00361702	0.105522	0.023854	0.123613	0.0122706	0.0627959	0.0109076	0.0657527	0.00490761	0.0566394	0.0103434	0.0372822	0.0220737	0.0402018	0.00965081	0.0178846	0.0152399		0.82592	0.863938	0.00239499			4.88969e-05	9.82261e-05	0.0420329			0.00482383	0.0103023	0.0526673			8.78652e-07	1.76445e-06	0.0419482
ENSG00000153214	TMEM87B	0.107201	0.0933408	0.0541859	0.0689991	0.0483651	0.0611351	0.0365013	0.0557459	0.0224213	0.0262215	0.0433689	0.081277	0.021367	0.017264	0.0635635	0.125263	0.0248579	0.0491507		0.71884	0.772702	0.00856859			0.000202371	0.000384247	-0.0295163			0.305541	0.388143	-0.0101394			0.000164018	0.000277649	-0.0205582
ENSG00000144161	ZC3H8	0.0918948	0.102427	0.113029	0.150162	0.112541	0.144532	0.0898834	0.0997247	0.0434812	0.0507348	0.0777213	0.0737054	0.0226236	0.0311944	0.0795057	0.0891508	0.0238207	0.0571176		0.140774	0.1935	-0.0106697			0.094981	0.125485	-0.0114194			0.0213406	0.0389326	-0.0218878			0.00738467	0.010562	-0.0144974
ENSG00000188177	ZC3H6	0.0864875	0.0752072	0.0662343	0.10881	0.0760246	0.104696	0.0667068	0.102195	0.0823789	0.148001	0.0759289	0.0986133	0.0834406	0.153533	0.0739158	0.0913047	0.078816	0.130719		0.261716	0.331729	0.0127045			0.000579468	0.00104407	-0.0305961			0.00224669	0.00512177	-0.0476597			1.18332e-05	2.19044e-05	-0.0321372
ENSG00000114999	TTL	0.187556	0.187496	0.270095	0.292728	0.274565	0.300565	0.395771	0.341812	0.239948	0.252746	0.460847	0.378064	0.230275	0.275893	0.451932	0.394729	0.225604	0.248029		0.908067	0.933821	-0.00504492			0.0122744	0.0187752	0.0354936			0.103258	0.156012	-0.0186531			0.15567	0.187803	0.0159038
ENSG00000125611	CHCHD5	0.202882	0.214386	0.138867	0.188307	0.140612	0.195735	0.117093	0.188912	0.135934	0.195229	0.117283	0.187311	0.111669	0.186839	0.110209	0.186536	0.0712683	0.128906		0.0914688	0.131486	-0.0120189			1.25951e-11	3.85107e-11	-0.0615919			4.28747e-06	1.40916e-05	-0.0592236			1.49156e-16	4.6405e-16	-0.0567864
ENSG00000144136	SLC20A1	0.516649	0.358828	0.496366	0.361727	0.438004	0.341861	0.32593	0.269509	0.174166	0.111793	0.19077	0.166859	0.0908315	0.0929112	0.157522	0.15525	0.0657434	0.112694		1.48735e-09	6.21753e-09	0.161731			0.000161669	0.000309866	0.061593			0.020482	0.0375107	0.0508724			1.00073e-06	2.00111e-06	0.0666496
ENSG00000169607	CKAP2L	0.00610263	0.0011083	0.00325949	0.0054094	0.00628615	0	0.00528809	0.00460736	0.106372	0.0655094	0.0020641	0.00165564	0.0313843	0.0337432	0.000321246	0.00128265	0.00394056	0.00287132		0.115534	0.162503	0.0038335			0.767063	0.808625	-0.000797108			0.977115	0.984393	0.00391565			0.906968	0.921074	0.000998979
ENSG00000115008	IL1A	0.087188	0.0448759	0.0867621	0.0662791	0.117397	0.0623118	0.0590349	0.0407754	0.084197	0.0457768	0.019878	0.0310401	0.0314049	0.0082267	0.00950746	0.0102493	0.00756713	0		0.0300915	0.047778	0.0272376			0.84665	0.878506	0.00301551			0.33623	0.419992	0.0271013			0.64322	0.681868	0.0122408
ENSG00000125538	IL1B	1.40673	1.23365	0.825595	1.03688	1.02331	1.00729	0.544214	0.618873	0.671152	0.81438	0.212357	0.357522	0.292737	0.317967	0.132802	0.238684	0.0742743	0.143449		0.934475	0.9531	0.017096			9.40357e-49	6.82269e-48	-0.211538	CD16+		9.86146e-13	5.32537e-12	-0.144114			2.18069e-59	1.45234e-58	-0.172428
ENSG00000136689	IL1RN	0.52109	0.227866	0.638647	0.212667	0.848041	0.472426	0.600779	0.215793	2.62364	2.64187	0.531206	0.193312	3.59861	3.55123	0.564085	0.194097	4.37705	3.58174		9.06272e-23	8.5666e-22	0.252951	CD16-		7.15614e-76	7.17003e-75	0.330307	CD16-		3.58059e-36	4.43166e-35	0.402246	CD16-		3.45284e-116	3.78679e-115	0.345495	CD16-
ENSG00000125637	PSD4	0.0843921	0.110714	0.0602957	0.067206	0.0617178	0.0730809	0.0369369	0.0485366	0.175359	0.150831	0.0284923	0.0200046	0.175387	0.129307	0.0272436	0.0191425	0.145751	0.0740597		9.79898e-05	0.000239742	-0.0283277			0.484121	0.546234	-0.00304996			0.982448	0.988713	0.0122517			0.361412	0.406329	-0.000548466
ENSG00000189223	PAX8-AS1	0.0897498	0.0810298	0.15434	0.0856019	0.18023	0.108806	0.195028	0.119997	0.478159	0.28194	0.242698	0.136332	0.602955	0.377571	0.230706	0.141572	0.617564	0.373073		0.360191	0.434724	0.00177154			4.89547e-08	1.23963e-07	0.0695313			0.000567105	0.00142807	0.124775			2.21237e-10	5.40869e-10	0.0805038
ENSG00000125618	PAX8	0.0141542	0.00504929	0.0460114	0.011422	0.0455359	0.0167867	0.0726485	0.0173071	0.101883	0.0624325	0.0965842	0.0309374	0.140277	0.0615915	0.102073	0.0377867	0.144534	0.0737517		0.120412	0.168653	0.00839336			1.71313e-06	3.88998e-06	0.0496151			0.0286194	0.0504928	0.0451392			8.52927e-08	1.82848e-07	0.0448673
ENSG00000272563	AC016745.2	0.00354868	0.00820705	0.00216907	0.00568468	0.0200957	0.0448332	0.00504901	0.00836496	0.383565	0.592348	0.00391605	0.00508102	0.483631	0.534556	0.00320067	0.00552125	0.439424	0.446326		0.000310603	0.000706946	-0.00443421			0.594643	0.651778	-0.00308385			0.028829	0.0507995	-0.0864073			0.0719656	0.0912581	-0.0281878
ENSG00000136682	CBWD2	0.0722172	0.101596	0.0781144	0.164111	0.113095	0.219547	0.0830678	0.163785	0.472543	0.617115	0.108405	0.227235	0.664989	0.751084	0.119648	0.186724	0.755041	0.748346		7.57228e-05	0.000188181	-0.0303213			8.24772e-17	3.09072e-16	-0.0886466			6.45979e-07	2.31973e-06	-0.0790439			1.8631e-23	7.03743e-23	-0.0809482
ENSG00000184492	FOXD4L1	0.00101591	0.00075667	0.0029995	0.000985208	0.00450491	0.00854719	0.00355044	0.0029643	0.112329	0.10306	0.00333815	0	0.160577	0.13792	0.00194705	0.00319866	0.193598	0.115848		0.284414	0.356757	0.000243338			0.951409	0.963129	0.000771037			0.938117	0.954584	0.00847694			0.919668	0.932138	0.00303878
ENSG00000115084	SLC35F5	0.0854807	0.0998141	0.154668	0.192168	0.13991	0.181265	0.187657	0.186737	0.138075	0.160069	0.169011	0.150615	0.144704	0.153395	0.184828	0.178447	0.183425	0.187469		0.0150061	0.0255044	-0.0132302			0.266841	0.322812	-0.00618518			0.00408946	0.00887742	-0.0231216			0.0111227	0.0156019	-0.0118471
ENSG00000270019	AC110769.2	0.0545675	0.0516073	0.0892502	0.0545786	0.101433	0.0711543	0.0778779	0.0461759	0.0959767	0.0953139	0.0505074	0.04124	0.0961793	0.107686	0.036175	0.0357032	0.0735097	0.116165		0.239088	0.307229	0.000284292			0.58441	0.64267	0.0145722			0.588727	0.662814	-0.00423106			0.900731	0.915722	0.00775197
ENSG00000115091	ACTR3	1.33904	1.39289	1.78456	1.83628	1.77186	1.883	1.85223	1.87898	1.93925	2.0725	1.98278	2.09635	2.12074	2.26294	2.25976	2.33924	2.50387	2.50083		0.0328207	0.051678	-0.106342			0.000457206	0.000833833	-0.072839			0.00358811	0.00788856	-0.103536			3.68057e-06	7.06874e-06	-0.084814
ENSG00000088205	DDX18	0.483651	0.560537	0.357934	0.603473	0.364353	0.655767	0.325657	0.585886	0.1987	0.40441	0.441053	0.63151	0.140529	0.245561	0.533087	0.652519	0.15738	0.322247		0.00269508	0.00528504	-0.0751542			4.25229e-77	4.34483e-76	-0.206163	CD16+		1.54279e-53	2.90219e-52	-0.227877	CD16+		7.85556e-126	9.03389e-125	-0.201854	CD16+
ENSG00000125633	CCDC93	0.315601	0.271365	0.60226	0.402735	0.60342	0.456143	0.491141	0.360599	0.35983	0.275767	0.444364	0.331521	0.269769	0.282793	0.397497	0.361586	0.262199	0.310961		0.111862	0.157806	0.0395875			7.32953e-26	3.62079e-25	0.127368			4.28876e-06	1.40916e-05	0.0790271			1.01858e-30	4.55275e-30	0.105617
ENSG00000019169	MARCO	0.146123	0.126328	0.247885	0.168226	0.259961	0.175201	0.245589	0.14929	0.296295	0.149592	0.269285	0.188853	0.288343	0.148802	0.121617	0.109307	0.184241	0.125371		0.0176091	0.0294228	0.0252841			9.56662e-10	2.6576e-09	0.0697886			2.73301e-07	1.02551e-06	0.106783			1.26578e-15	3.82292e-15	0.0772084
ENSG00000155368	DBI	0.80568	0.727152	0.992369	0.604141	0.990645	0.578174	1.12893	0.685814	1.13727	0.628729	1.30604	0.940874	1.11247	0.734207	1.16912	0.945503	0.922822	0.607137		0.0254273	0.0409911	0.0583619			2.64638e-161	5.27513e-160	0.371848	CD16-		5.28213e-69	1.35782e-67	0.404123	CD16-		4.2455e-228	8.77043e-227	0.355632	CD16-
ENSG00000226479	TMEM185B	0.04908	0.0386737	0.0468201	0.041624	0.0415267	0.046241	0.0373529	0.0307836	0.0621635	0.0599539	0.0416387	0.031581	0.124738	0.0851132	0.029428	0.0187546	0.145847	0.108105		0.529148	0.602785	0.0101637			0.448159	0.510935	0.00819158			0.885055	0.913517	0.0113187			0.433699	0.479627	0.00929245
ENSG00000144118	RALB	0.288898	0.407444	0.234438	0.363196	0.230213	0.362036	0.205967	0.331862	0.320608	0.514203	0.212991	0.358342	0.467547	0.709591	0.269809	0.387845	0.604639	0.775388		2.91078e-11	1.38959e-10	-0.122863			7.92829e-34	4.64336e-33	-0.122425			3.82918e-14	2.22657e-13	-0.145488			2.90077e-49	1.74753e-48	-0.129379
ENSG00000155438	NIFK	0.163452	0.187078	0.149487	0.182033	0.143299	0.172637	0.155216	0.194366	0.0637037	0.0671091	0.150227	0.181361	0.0497415	0.0899722	0.176593	0.187221	0.0714746	0.188131		0.00475663	0.00886854	-0.0273128			0.00308546	0.00510885	-0.0294405			0.00195611	0.00452838	-0.0410697			1.74775e-05	3.18849e-05	-0.0327529
ENSG00000136732	GYPC	0.219149	0.163441	0.182125	0.0965382	0.192149	0.102971	0.0935964	0.0495955	0.121547	0.0615226	0.0452591	0.0317696	0.078832	0.037377	0.0253495	0.0175461	0.0529655	0.0181949		0.00424997	0.00801064	0.0577825			0.000308604	0.000575047	0.0424698			6.91889e-05	0.000199625	0.0617588			1.24228e-07	2.63533e-07	0.0495204
ENSG00000136717	BIN1	0.130472	0.11032	0.27846	0.233366	0.287932	0.227087	0.231323	0.215639	0.218425	0.239725	0.181868	0.182108	0.163601	0.214696	0.154103	0.193113	0.113043	0.186395		0.0991492	0.141311	0.0301181			0.168985	0.212814	0.0155223			0.0888161	0.136442	0.0128474			0.031656	0.0419887	0.0159257
ENSG00000169967	MAP3K2	1.82166	1.27263	2.21419	1.66754	2.13973	1.72107	1.7805	1.34762	1.26724	0.883815	1.60224	1.4247	0.831537	0.667191	1.55547	1.55905	0.756695	0.718792		1.98566e-67	8.05752e-66	0.596768	CD16-		2.11134e-145	3.70201e-144	0.355038	CD16-		1.62144e-50	2.79134e-49	0.33535	CD16-		6.56144e-211	1.21419e-209	0.369102	CD16-
ENSG00000163166	IWS1	0.237271	0.203557	0.32048	0.307532	0.313678	0.307407	0.3298	0.316677	0.200442	0.186566	0.308776	0.280552	0.168677	0.156308	0.292694	0.301684	0.154972	0.195843		0.425388	0.500856	0.0309589			0.55295	0.611864	0.00495571			0.251269	0.32982	-0.00355704			0.31556	0.359474	0.00455043
ENSG00000136709	WDR33	0.431519	0.360904	0.586481	0.416391	0.611766	0.483837	0.479777	0.325012	0.371418	0.319963	0.372691	0.256231	0.261094	0.276672	0.341805	0.309409	0.216467	0.245975		0.000352581	0.000796109	0.0858965			9.79176e-26	4.80787e-25	0.121406			1.9055e-09	8.47703e-09	0.0680664			6.17956e-35	2.97006e-34	0.102474
ENSG00000173349	SFT2D3	0.256739	0.168636	0.299698	0.141958	0.270801	0.15853	0.161141	0.0809832	0.11862	0.0661122	0.093361	0.0503082	0.0805305	0.0445172	0.0890406	0.0652355	0.0455969	0.0380068		5.23672e-06	1.52329e-05	0.0862012			5.16536e-08	1.30594e-07	0.0743001			0.000154791	0.000426256	0.0636774			4.02161e-12	1.06413e-11	0.072097
ENSG00000144233	AMMECR1L	0.0635967	0.0682812	0.121818	0.0742166	0.110005	0.0763193	0.109922	0.0651513	0.0578039	0.0374531	0.0772387	0.0552648	0.04291	0.0301352	0.0676991	0.0378633	0.0412841	0.030754		0.0237132	0.0385502	-0.00549516			0.000694376	0.00124401	0.0372407			0.118736	0.176166	0.0238138			0.000413661	0.000672392	0.029683
ENSG00000136731	UGGT1	0.139705	0.131064	0.0775695	0.109155	0.0796883	0.088027	0.0790347	0.121809	0.0555785	0.085251	0.0924074	0.134773	0.0468616	0.0839163	0.109857	0.142271	0.0655838	0.107214		0.641867	0.706265	0.00765852			3.7841e-05	7.71901e-05	-0.0374717			0.11177	0.167184	-0.0240429			1.51382e-05	2.77958e-05	-0.0297157
ENSG00000152082	MZT2B	0.376794	0.381467	0.303364	0.32143	0.296557	0.319904	0.243302	0.279862	0.31017	0.326697	0.244095	0.326701	0.338495	0.319455	0.232047	0.288652	0.223814	0.237645		0.660363	0.722837	0.000705528			0.000795987	0.00141445	-0.0391265			0.00687853	0.0142089	-0.0255256			2.03381e-05	3.69612e-05	-0.0317566
ENSG00000136710	CCDC115	0.0736921	0.147934	0.0291917	0.0735628	0.0305996	0.075466	0.0285517	0.0899968	0.0194392	0.0661428	0.0412703	0.0807551	0.0177243	0.0351981	0.0592205	0.0793496	0.0204488	0.0447748		1.09081e-13	6.2849e-13	-0.0755793			7.86414e-07	1.83174e-06	-0.0416158			0.0009438	0.0022992	-0.0390503			8.28122e-11	2.0634e-10	-0.0436519
ENSG00000072135	PTPN18	0.351164	0.525296	0.169003	0.306954	0.156911	0.285048	0.120216	0.265495	0.0964859	0.203341	0.12329	0.270999	0.0724211	0.242529	0.138469	0.273945	0.0770976	0.218967		1.90345e-17	1.37227e-16	-0.178697			4.64191e-40	2.97302e-39	-0.138615			5.2298e-16	3.36854e-15	-0.133271			1.26734e-58	8.33305e-58	-0.140324
ENSG00000152102	FAM168B	0.190666	0.171708	0.243442	0.174127	0.241763	0.180145	0.238943	0.148457	0.158531	0.0989865	0.192814	0.139339	0.110791	0.0604942	0.187984	0.124252	0.0870322	0.0517658		0.776867	0.821838	0.019027			2.51632e-10	7.20161e-10	0.0678881			0.00714145	0.0147048	0.0506024			7.82046e-12	2.04455e-11	0.058667
ENSG00000115762	PLEKHB2	0.577653	0.486762	1.13301	0.696248	1.13672	0.770619	1.36897	0.735347	1.31489	0.851058	1.22251	0.676524	1.16891	0.703743	1.05069	0.617683	1.01259	0.664566		0.00860502	0.0153005	0.0785226			3.51918e-255	1.324e-253	0.501993	CD16-		1.55333e-57	3.17427e-56	0.401844	CD16-		5.28441524150743e-311	0	0.436972	CD16-
ENSG00000152127	MGAT5	0.0513485	0.0539841	0.0514151	0.0329611	0.0547598	0.0321017	0.0853313	0.0531959	0.0703622	0.0524485	0.110713	0.0573804	0.0592537	0.0397478	0.118347	0.0650945	0.0512414	0.021362		0.0917567	0.131767	-0.005598			0.00156965	0.00269971	0.0322732			0.183497	0.254441	0.0219652			0.00109141	0.00170432	0.0260529
ENSG00000082258	CCNT2	0.345121	0.349812	0.389042	0.296519	0.362278	0.297035	0.377984	0.291823	0.311273	0.24655	0.324319	0.270668	0.315601	0.282305	0.330788	0.27024	0.328626	0.282654		0.622764	0.689116	-0.00621989			1.23736e-10	3.603e-10	0.0721238			0.0707539	0.111965	0.0547063			1.10109e-10	2.72919e-10	0.0604277
ENSG00000115839	RAB3GAP1	0.217349	0.203931	0.2325	0.272892	0.236829	0.290657	0.232871	0.280957	0.330856	0.430916	0.246763	0.246546	0.378855	0.383569	0.270103	0.2758	0.408695	0.475494		0.728014	0.780496	0.0154528			0.00176617	0.00301672	-0.0297759			0.00437994	0.00943232	-0.0522133			4.71231e-05	8.32937e-05	-0.0327696
ENSG00000048991	R3HDM1	0.128628	0.124196	0.0612496	0.0673871	0.0648421	0.075092	0.0490241	0.0655568	0.0393024	0.0465047	0.0517236	0.0771165	0.038214	0.0287974	0.0647634	0.0872335	0.0227068	0.0276882		0.565539	0.63714	0.00533561			0.0770198	0.103317	-0.0173897			0.213374	0.288339	-0.00730049			0.0287029	0.0383312	-0.0124862
ENSG00000115866	DARS	0.234835	0.165301	0.216256	0.148294	0.218929	0.155012	0.198982	0.170094	0.152512	0.125905	0.22418	0.213792	0.0951483	0.101006	0.22826	0.20647	0.0996834	0.136014		4.44995e-05	0.000114235	0.0734759			2.13741e-05	4.45764e-05	0.0472737			0.00217659	0.00498597	0.0353392			3.59692e-08	7.82316e-08	0.0458585
ENSG00000121966	CXCR4	1.07979	0.729906	1.33836	0.96955	1.08986	0.977634	1.03716	0.917257	0.236843	0.186814	0.844627	0.833055	0.153925	0.0962505	0.794222	0.822479	0.121586	0.110109		1.42886e-26	1.617e-25	0.368152	CD16-		6.77944e-36	4.11035e-35	0.200417	CD16-		1.7985e-08	7.49069e-08	0.107265			1.49417e-47	8.81449e-47	0.186333
ENSG00000150540	HNMT	0.298721	0.208962	0.205432	0.186463	0.201413	0.165665	0.179441	0.352076	0.157628	0.153796	0.215656	0.431813	0.134318	0.128036	0.217326	0.459933	0.0873792	0.108979		0.000315504	0.000717238	0.0820438			1.12092e-30	6.20658e-30	-0.133949			0.936946	0.953734	0.00829378			9.2824e-23	3.42647e-22	-0.0734417
ENSG00000144228	SPOPL	0.34317	0.369823	0.305131	0.34698	0.290544	0.315745	0.269642	0.271832	0.196917	0.246226	0.224257	0.22485	0.158524	0.199045	0.23567	0.244022	0.155704	0.195792		0.017601	0.0294179	-0.0275625			0.00222519	0.00375447	-0.0181997			0.00986052	0.0195661	-0.0387748			4.1497e-05	7.35322e-05	-0.0251445
ENSG00000115919	KYNU	0.597832	0.583406	1.12454	1.19274	1.28442	1.32648	1.87548	1.63717	2.44706	2.08587	2.22948	1.61987	2.60489	2.14412	2.40325	1.66669	2.55739	1.93027		0.795391	0.837557	0.00184049			1.71473e-40	1.10572e-39	0.293795	CD16-		2.78037e-06	9.34632e-06	0.208722	CD16-		9.37623e-44	5.24275e-43	0.24416	CD16-
ENSG00000075884	ARHGAP15	0.12888	0.200488	0.0598549	0.102794	0.0642896	0.0966699	0.0282563	0.053456	0.148026	0.111289	0.0245716	0.0572833	0.128251	0.131379	0.0271811	0.0522894	0.0888294	0.111073		1.61647e-06	4.99356e-06	-0.0702428			0.000117648	0.000228891	-0.0316571			0.0377055	0.0647927	-0.0186428			2.07773e-06	4.07021e-06	-0.030941
ENSG00000226839	MTND6P11	0.00100836	0	0.00732246	0.00586693	0.0118459	0.00483578	0.0139604	0.00350423	0.302909	0.116481	0.0104629	0.00214676	0.174099	0.0892061	0.00991361	0.00287361	0.078706	0.0277339		0.578763	0.648639	0.000943082			0.57257	0.631116	0.00550251			0.185615	0.257001	0.0485686			0.241628	0.281404	0.0180433
ENSG00000121964	GTDC1	0.0426205	0.0468817	0.0416797	0.0429724	0.0464626	0.0496306	0.053883	0.0706519	0.0855798	0.122299	0.064355	0.0618316	0.105085	0.0733008	0.0776048	0.0845126	0.0768883	0.0746712		0.300624	0.374353	-0.00285016			0.208447	0.257936	-0.00594982			0.359037	0.444183	-0.0107701			0.104894	0.129884	-0.00713959
ENSG00000169554	ZEB2	3.25298	3.33792	3.37528	3.38088	3.40112	3.5562	3.17139	2.98396	2.9047	2.57953	2.86204	2.67475	2.67603	2.56927	2.69773	2.5293	2.67273	2.55035		0.0109534	0.0191347	-0.097557			6.45933e-18	2.4929e-17	0.130507			0.00927567	0.018535	0.0708854			1.09877e-09	2.59009e-09	0.0937837
ENSG00000279166	AC009951.1	1.02316	0.999974	0.903124	0.932435	0.914512	0.948775	0.744486	0.678842	0.542377	0.460808	0.58661	0.586673	0.552777	0.524533	0.550819	0.486313	0.571998	0.510056		0.575398	0.645632	0.00633663			0.116023	0.151037	0.020484			0.81721	0.859733	0.029969			0.190694	0.226308	0.0221602
ENSG00000238057	ZEB2-AS1	0.198501	0.162932	0.229135	0.193999	0.236211	0.222416	0.137694	0.106136	0.227614	0.204831	0.0934593	0.081254	0.204689	0.211177	0.069286	0.0584866	0.183084	0.15361		0.225425	0.292117	0.0337784			0.0660029	0.0898328	0.0240394			0.4471	0.529382	0.0195817			0.0385972	0.0507336	0.0235069
ENSG00000121989	ACVR2A	0.212996	0.114366	0.163482	0.113279	0.17606	0.0888137	0.22227	0.145874	0.138383	0.0753666	0.163214	0.124115	0.0950289	0.0783503	0.139869	0.0982748	0.094051	0.0831724		2.61365e-05	6.93839e-05	0.0841955			8.43222e-06	1.81395e-05	0.0472749			0.00194262	0.00449899	0.0534419			1.10455e-08	2.47143e-08	0.0521746
ENSG00000115947	ORC4	0.0832947	0.090784	0.0697424	0.102177	0.0764644	0.10122	0.103624	0.0924972	0.09579	0.0761245	0.08645	0.0899386	0.0782367	0.118274	0.088941	0.0928748	0.0855069	0.112676		0.235476	0.303548	-0.00581981			0.591446	0.64865	-0.00700625			0.0347839	0.0602829	-0.0166104			0.11553	0.142277	-0.00978894
ENSG00000204406	MBD5	0.116501	0.137424	0.0877254	0.105912	0.0880238	0.106372	0.104899	0.100878	0.0937049	0.104988	0.0966911	0.0964598	0.117594	0.132207	0.10793	0.123175	0.108918	0.133931		0.000753122	0.00161088	-0.0240147			0.149135	0.190518	-0.00887082			0.0450325	0.0756445	-0.0193235			0.012778	0.0177834	-0.013257
ENSG00000135999	EPC2	0.267849	0.22076	0.250558	0.213642	0.250333	0.204594	0.216197	0.182463	0.207898	0.169463	0.217789	0.186157	0.196058	0.186891	0.214356	0.186284	0.191747	0.209623		0.0196742	0.0326048	0.0581827			0.0253373	0.0367478	0.030096			0.0155031	0.0291634	0.0323827			0.000967032	0.0015176	0.0331021
ENSG00000184898	RBM43	0.0402771	0.0724369	0.0119907	0.0288478	0.0241576	0.0665902	0.0118618	0.0302705	0.297248	0.571951	0.0208165	0.0484929	0.350653	0.490611	0.0233869	0.0488592	0.374839	0.478644		2.22711e-06	6.78403e-06	-0.0309135			0.00853576	0.0133476	-0.0238452			3.80644e-06	1.25943e-05	-0.12675			1.01277e-06	2.02446e-06	-0.0552947
ENSG00000123609	NMI	0.25423	0.298918	0.143704	0.309387	0.193466	0.368015	0.175366	0.331322	0.969629	1.51336	0.294218	0.384641	1.40122	1.86624	0.354281	0.419995	1.62311	2.00003		0.00105154	0.00219787	-0.0487282			2.98042e-37	1.83443e-36	-0.141511			5.10808e-23	4.44395e-22	-0.291126	CD16+		1.31799e-58	8.65604e-58	-0.178723
ENSG00000123610	TNFAIP6	0.301785	0.169417	0.21885	0.147929	0.259547	0.213943	0.197691	0.194999	0.66823	1.0574	0.20269	0.118191	0.927453	1.11935	0.157029	0.110411	0.962032	0.93362		0.0487711	0.0745409	0.0808799			0.202488	0.251384	-0.00757036			0.00222537	0.00508541	-0.139362			0.015551	0.0214299	-0.0397939
ENSG00000080345	RIF1	0.410854	0.361336	0.407795	0.443703	0.412038	0.444931	0.492532	0.437408	0.74637	0.717436	0.534559	0.455996	0.786433	0.78536	0.559658	0.466997	0.679515	0.585689		0.773789	0.819519	0.021434			0.16485	0.208064	0.0259963			0.281861	0.363425	0.00472894			0.469807	0.515147	0.0192404
ENSG00000162980	ARL5A	0.148293	0.130597	0.0886488	0.0849824	0.0831654	0.0638674	0.0857846	0.0826386	0.0467927	0.049206	0.0734269	0.0858256	0.0302435	0.0173589	0.087852	0.0861481	0.0245757	0.0354775		0.624582	0.690322	0.0128427			0.999583	0.999583	0.000701378			0.839586	0.877426	0.00601094			0.892693	0.908526	0.00329692
ENSG00000115145	STAM2	0.130336	0.16056	0.170125	0.19819	0.162522	0.212714	0.169198	0.208285	0.136371	0.161176	0.181061	0.194055	0.140133	0.242467	0.230263	0.269158	0.2152	0.27813		0.00616101	0.0112398	-0.0305993			8.74948e-05	0.000172052	-0.0304484			0.0140617	0.0268248	-0.048149			1.40346e-06	2.78001e-06	-0.0357701
ENSG00000157827	FMNL2	0.00996522	0.104412	0.0272786	0.0954313	0.0289733	0.0898499	0.0320896	0.116095	0.0495213	0.16153	0.0436259	0.101654	0.0484519	0.211227	0.0414354	0.0949663	0.0588029	0.384133		7.37524e-70	3.12677e-68	-0.0950033			1.59528e-13	5.28133e-13	-0.0636227			2.94422e-14	1.72256e-13	-0.128799			1.27933e-30	5.70475e-30	-0.0857642
ENSG00000177917	ARL6IP6	0.0562417	0.0740074	0.0801061	0.121769	0.0777583	0.105637	0.106683	0.105235	0.185046	0.203801	0.110495	0.122622	0.269285	0.267426	0.12228	0.130899	0.327288	0.292075		0.019174	0.0318501	-0.0192066			0.145135	0.185994	-0.0137912			0.228053	0.30441	-0.000803141			0.0415366	0.0543458	-0.0103429
ENSG00000153234	NR4A2	0.582338	0.532783	0.193039	0.103777	0.219262	0.0935166	0.109381	0.0686149	0.169128	0.11473	0.0459246	0.025725	0.122281	0.0928883	0.0264396	0.0147424	0.0858431	0.0323328		0.767576	0.814761	0.0502368			0.00674656	0.0107	0.0418101			0.000303717	0.000795857	0.0775089			3.78321e-05	6.729e-05	0.0532139
ENSG00000115159	GPD2	0.0941677	0.0348697	0.168969	0.105952	0.169525	0.0939013	0.129014	0.0919874	0.249151	0.25324	0.155673	0.0960218	0.345991	0.321647	0.173473	0.120714	0.404288	0.330595		8.4655e-07	2.69124e-06	0.056903			3.03433e-05	6.24114e-05	0.0469937			0.0186849	0.034565	0.0580178			2.38344e-07	4.98357e-07	0.0511189
ENSG00000136542	GALNT5	0.00109434	0.00101026	0.000641154	0.000629168	0.00187627	0.00539573	0.000839502	0	0.0250061	0.101388	0.000201399	0.0011929	0.0218023	0.0410509	0.000199727	0.000589552	0.0244738	0.0588747		0.813002	0.85357	0.000226962			0.936181	0.95091	7.51319e-05			0.0346775	0.0601168	-0.0325527			0.271779	0.313817	-0.00969883
ENSG00000136541	ERMN	0.0658881	0.119699	0.0233799	0.0329894	0.0271762	0.0405538	0.014062	0.0250484	0.0388519	0.0981252	0.011316	0.00564814	0.0483097	0.0575778	0.0115891	0.00932852	0.0494694	0.0631978		1.0785e-10	4.91336e-10	-0.0538209			0.383974	0.445538	-0.0047498			0.0382077	0.0655567	-0.0286844			0.0232488	0.0314843	-0.0159825
ENSG00000230562	FAM133DP	0.0337398	0.0848153	0.0160411	0.0422761	0.0210273	0.0441381	0.0153512	0.0245232	0.039267	0.109841	0.0144272	0.0247152	0.0647183	0.0979636	0.0162568	0.02347	0.062218	0.0793445		2.16305e-09	8.95649e-09	-0.0465573			0.0721628	0.0974464	-0.0134441			0.0166702	0.0311217	-0.0399826			0.00139117	0.00215229	-0.0241396
ENSG00000115165	CYTIP	0.700693	1.35756	0.562877	1.53262	0.458206	1.35692	0.726224	1.45901	0.308734	0.761312	0.8325	1.35041	0.414528	0.902227	0.900063	1.33958	0.519987	0.96554		7.63883e-83	4.17271e-81	-0.619659	CD16+		0	0	-0.669211	CD16+		4.98283e-198	6.29055e-196	-0.644107	CD16+		0	0	-0.657588	CD16+
ENSG00000123612	ACVR1C	0.000908391	0	0.00165389	0	0.00228915	0	0.0059971	0	0.113139	0.030835	0.00861641	0.00146958	0.0632628	0.0160929	0.00887643	0.00222991	0.0600883	0.0134271		0.594857	0.663275	0.000916506			0.679588	0.728579	0.00458169			0.256906	0.335823	0.0274836			0.344172	0.388794	0.0111482
ENSG00000115170	ACVR1	0.0540047	0.0342832	0.236291	0.0971578	0.212305	0.0991707	0.340746	0.140427	0.173696	0.0852209	0.337503	0.149587	0.131709	0.071755	0.348682	0.174716	0.138763	0.0638051		0.0106499	0.0186274	0.0216682			1.55735e-57	1.26571e-56	0.170887			3.01583e-10	1.40204e-09	0.0993784			2.70719e-66	1.92245e-65	0.137112
ENSG00000196151	WDSUB1	0.056581	0.0306247	0.11817	0.0595943	0.103944	0.0615514	0.138135	0.0872534	0.107286	0.0585696	0.158688	0.09561	0.0861235	0.0386402	0.162535	0.0992597	0.0629067	0.0269375		0.00625169	0.0113748	0.0279021			4.98695e-08	1.26195e-07	0.0588797			0.0197161	0.0363071	0.0410535			1.04748e-09	2.47433e-09	0.0509739
ENSG00000123636	BAZ2B	0.784152	0.402924	0.453611	0.420665	0.425131	0.341741	0.615735	0.478811	0.558896	0.42576	0.716504	0.537298	0.615592	0.381971	0.808938	0.644078	0.590771	0.319781		3.19091e-34	4.84694e-33	0.370679	CD16-		5.97843e-17	2.24329e-16	0.124514			7.73142e-05	0.000221382	0.157091			2.35834e-24	9.09553e-24	0.154621
ENSG00000241399	CD302	0.835597	0.468992	0.403655	0.250599	0.410729	0.253303	0.178202	0.244213	0.217114	0.170936	0.0900753	0.156498	0.102052	0.0774687	0.105819	0.20107	0.068454	0.0631372		8.41581e-34	1.26148e-32	0.359454	CD16-		0.188625	0.235719	-0.0125185			0.0020547	0.00473732	0.0686075			0.195798	0.231976	0.0425425
ENSG00000153250	RBMS1	0.628834	0.507113	0.629615	0.640288	0.648599	0.656579	0.393945	0.393497	0.599032	0.683932	0.319575	0.356269	0.690521	0.707524	0.292079	0.325135	0.670568	0.689001		0.000529863	0.00116222	0.112114			0.0736512	0.0992204	-0.0110135			0.11448	0.170475	0.00451496			0.594858	0.6363	0.00381542
ENSG00000136560	TANK	1.02695	0.897147	0.83298	0.736517	0.899787	0.775381	0.879989	0.818777	1.18038	1.34814	0.796471	0.745668	1.37782	1.63897	0.829827	0.748291	1.49296	1.51562		0.000136356	0.000326991	0.125191			0.00351175	0.00577098	0.0451014			0.926483	0.945965	-0.0299402			0.00370287	0.0054824	0.0292092
ENSG00000115233	PSMD14	0.16149	0.158558	0.257794	0.22457	0.256035	0.231205	0.308643	0.294311	0.266665	0.258497	0.24245	0.270016	0.151176	0.187735	0.259843	0.297417	0.128139	0.127209		0.605638	0.673445	0.000872245			0.727031	0.772445	-0.0019428			0.54574	0.622935	0.00317478			0.954371	0.963187	-0.000175265
ENSG00000115263	GCG	0	0	0.000171712	0	0.00128857	0	0.00242955	0.00215856	0.218478	0.103423	0.00199013	0.00253073	0.216332	0.135349	0.00040926	0.000475485	0.176927	0.0723835		1	1	0			0.883842	0.909	-0.000153894			0.261866	0.340972	0.0435674			0.683693	0.71967	0.0129728
ENSG00000236841	AC007750.1	0	0	8.41815e-05	0	0.00253583	0.000849947	0.000870688	0.00068626	0.137064	0.130997	0.000447024	0	0.111535	0.134866	6.96305e-05	0	0.0665191	0.0467148		1	1	0			0.998064	0.998416	8.00494e-05			0.866045	0.898958	0.000139058			0.937604	0.948118	9.11359e-05
ENSG00000078098	FAP	0.000532527	0	0.00401377	0.000519163	0.0271272	0.00513234	0.0142644	0.00660685	0.771339	0.530305	0.00865655	0.00572841	0.870515	0.548713	0.00508017	0.00480082	0.721639	0.357385		0.534877	0.608214	0.00057901			0.983294	0.989039	0.00270374			0.0162492	0.0304056	0.130673			0.238382	0.277908	0.0409119
ENSG00000115267	IFIH1	0.248038	0.235418	0.296717	0.341345	0.612852	0.636859	0.378052	0.379625	2.40451	2.60997	0.549303	0.498341	2.91745	2.94154	0.515101	0.455866	3.32969	3.01381		0.495079	0.569571	0.0131312			3.3129e-07	7.91114e-07	-0.0512811			0.546163	0.623293	0.0600448			2.33461e-05	4.21983e-05	-0.0125686
ENSG00000115271	GCA	0.406226	0.219634	0.198285	0.17279	0.242255	0.197803	0.144275	0.151762	0.580875	0.625335	0.160927	0.186556	0.824457	0.818482	0.199263	0.202987	1.00621	0.879942		2.01123e-12	1.05697e-11	0.178116			0.228731	0.280834	-0.000496354			0.491002	0.571009	0.0230128			0.873047	0.890595	0.0213098
ENSG00000115339	GALNT3	0.085077	0.130301	0.0597319	0.0903555	0.0695988	0.114378	0.0199448	0.0437946	0.0335469	0.101695	0.00666811	0.0244208	0.0211164	0.0858522	0.00575155	0.0337726	0.016624	0.0747499		0.000146345	0.00034903	-0.0465989			0.000200396	0.000380753	-0.0271029			1.30683e-05	4.10399e-05	-0.0579594			1.69439e-08	3.74838e-08	-0.0379686
ENSG00000172292	CERS6	0.223718	0.158639	0.101038	0.0909857	0.104388	0.0811195	0.0709279	0.0742806	0.110779	0.0963367	0.111459	0.0915514	0.221305	0.221256	0.146583	0.121073	0.357143	0.289578		0.00315568	0.00612485	0.0578673			0.36029	0.421675	0.0103415			0.339207	0.422781	0.0327985			0.135321	0.164863	0.0210033
ENSG00000073737	DHRS9	0.216567	0.0783739	0.577938	0.169143	0.503751	0.171452	0.56717	0.21331	0.502542	0.179239	0.458646	0.25451	0.572514	0.245102	0.455572	0.229875	0.66697	0.221651		4.3602e-18	3.25069e-17	0.165478			1.64353e-175	3.53669e-174	0.348641	CD16-		4.3742e-51	7.6461e-50	0.371849	CD16-		6.42353e-233	1.37188e-231	0.340471	CD16-
ENSG00000138398	PPIG	0.576386	0.864817	0.570288	0.721919	0.552406	0.741479	0.654156	0.763763	0.413985	0.563054	0.761345	0.852328	0.4078	0.607324	0.712557	0.774182	0.468511	0.652297		1.11298e-26	1.2671e-25	-0.291219	CD16+		1.8132e-17	6.90866e-17	-0.0992571			2.65719e-16	1.73113e-15	-0.173597			2.75064e-34	1.31094e-33	-0.137412
ENSG00000138385	SSB	0.323501	0.408948	0.239039	0.428221	0.319968	0.538968	0.400261	0.573943	1.60223	2.18232	0.649234	0.771931	2.47553	2.92698	0.742216	0.832991	2.81539	2.97077		4.31826e-07	1.42545e-06	-0.0837661			1.02211e-44	7.02981e-44	-0.169711			7.16812e-22	5.94483e-21	-0.281533	CD16+		7.74656e-67	5.53562e-66	-0.196152
ENSG00000138382	METTL5	0.0597692	0.086782	0.0182792	0.0518196	0.0271971	0.0538411	0.0204193	0.0605386	0.0520416	0.105417	0.0326575	0.0928355	0.046977	0.0733098	0.046842	0.0842351	0.0329549	0.061569		0.000655201	0.00141475	-0.024086			6.1056e-07	1.43212e-06	-0.0388579			0.0129294	0.0249243	-0.0344467			5.75241e-09	1.30718e-08	-0.0363145
ENSG00000144357	UBR3	0.142938	0.133682	0.0943099	0.126452	0.0976588	0.100752	0.10029	0.118923	0.117859	0.145806	0.0966414	0.11867	0.121629	0.130888	0.140055	0.15256	0.119067	0.104618		0.719862	0.773597	0.010903			0.0266698	0.0385329	-0.0213168			0.288839	0.370321	-0.0116751			0.0133496	0.01852	-0.0157632
ENSG00000198586	TLK1	0.186499	0.203609	0.362784	0.23616	0.320383	0.217194	0.709773	0.312183	0.49681	0.181586	0.925194	0.356172	0.56791	0.200012	1.05951	0.444072	0.623344	0.207111		0.0249435	0.0403026	-0.0166178			1.29799e-130	2.04262e-129	0.381682	CD16-		1.68307e-11	8.41682e-11	0.241912	CD16-		1.66606e-130	1.98843e-129	0.306856	CD16-
ENSG00000071967	CYBRD1	0.106823	0.136164	0.0558414	0.0858134	0.0567357	0.0706728	0.0527074	0.107297	0.046239	0.0805438	0.0560198	0.110672	0.0304108	0.0389599	0.0712708	0.104301	0.0319479	0.0242088		0.00972543	0.0171371	-0.0310786			7.88127e-06	1.70198e-05	-0.0383668			0.574808	0.649848	-0.0139878			1.16917e-05	2.16636e-05	-0.0304524
ENSG00000128708	HAT1	0.130985	0.182034	0.082869	0.152509	0.081448	0.142689	0.0991713	0.133813	0.0770056	0.0970946	0.100683	0.153219	0.0468279	0.0562169	0.127575	0.171148	0.0552584	0.0708227		4.31332e-05	0.000110978	-0.0519586			9.32575e-09	2.44258e-08	-0.047816			0.000384034	0.000991229	-0.0359513			1.81734e-12	4.86537e-12	-0.0445995
ENSG00000152256	PDK1	0.163273	0.116111	0.155372	0.0917917	0.146069	0.0908537	0.11925	0.102254	0.0671117	0.0379841	0.0943204	0.07355	0.0368939	0.0245621	0.103562	0.084653	0.0239794	0.0341534		0.141631	0.194631	0.0423125			0.0156001	0.0234766	0.027285			0.1906	0.262624	0.0292639			0.00425758	0.00626614	0.02912
ENSG00000091436	MAP3K20	0.569812	0.301546	0.744148	0.334387	0.71445	0.301341	0.65477	0.37016	0.523311	0.283472	0.499305	0.317397	0.316553	0.203598	0.419353	0.274314	0.192059	0.100313		1.13404e-19	9.17734e-19	0.264501	CD16-		3.82716e-95	4.59664e-94	0.249862	CD16-		5.31862e-38	6.86706e-37	0.252462	CD16-		8.04646e-138	1.00687e-136	0.251851	CD16-
ENSG00000172845	SP3	0.733025	0.715018	0.744701	0.607106	0.683119	0.582924	0.590939	0.569341	0.391125	0.333379	0.503494	0.525955	0.355743	0.320106	0.551467	0.530102	0.357726	0.355166		0.264896	0.335086	0.0291944			0.0146854	0.0222178	0.0405933			0.201592	0.275365	0.0576685			0.00459728	0.0067399	0.0447733
ENSG00000138433	CIR1	0.634047	0.639983	0.55472	0.628002	0.547609	0.647337	0.783463	0.788858	1.15131	1.38069	1.02685	0.861539	1.72947	1.85204	1.05739	0.796445	2.2836	2.07262		0.946054	0.960939	0.013921			0.241318	0.294887	0.0625147			0.000192991	0.000523082	-0.0397902			0.452094	0.497935	0.0278148
ENSG00000163328	GPR155	0.0940287	0.133269	0.0279331	0.0697823	0.031773	0.0497921	0.0207632	0.0631643	0.249676	0.804566	0.0182878	0.0958067	0.407901	1.04553	0.0183804	0.0741058	0.552965	0.823052		3.05279e-06	9.14711e-06	-0.0397616			4.59517e-09	1.23138e-08	-0.052285			2.9693e-16	1.92564e-15	-0.288338	CD16+		5.01465e-21	1.78051e-20	-0.122053
ENSG00000279884	AC010894.5	0.00543067	0.0106059	0.00525333	0.00821708	0.0181499	0.0224709	0.00471345	0.00568	0.0525153	0.0695338	0.00416391	0.00501502	0.0912921	0.118493	0.00236229	0.00307905	0.139478	0.0927905		0.145234	0.199053	-0.00492102			0.792582	0.831209	-0.00153805			0.599612	0.672719	-0.00540904			0.550094	0.593897	-0.00297859
ENSG00000115935	WIPF1	0.817423	0.923265	1.07262	1.24537	1.05106	1.31344	0.868695	1.10948	1.05057	1.46973	0.845701	1.05797	1.19006	1.58528	0.950098	1.06023	1.49742	1.63248		0.0113259	0.0197309	-0.089334			1.54893e-23	7.17737e-23	-0.147343			2.18381e-17	1.49653e-16	-0.241554	CD16+		1.15931e-38	5.98733e-38	-0.170809
ENSG00000144320	LNPK	0.0985211	0.136234	0.0544539	0.120997	0.0590821	0.101655	0.0380943	0.102538	0.0329597	0.0886024	0.0444879	0.0745382	0.0237135	0.0452181	0.0729111	0.113025	0.0245442	0.0371165		5.19702e-05	0.000131629	-0.0404554			3.852e-10	1.09143e-09	-0.0534551			0.000402724	0.00103806	-0.0382567			6.84377e-14	1.9295e-13	-0.0478226
ENSG00000218175	AC016739.1	0.107673	0.0930671	0.107352	0.0854492	0.103967	0.0727818	0.103188	0.0778029	0.12803	0.0796859	0.0859992	0.0649756	0.113974	0.0986113	0.0857412	0.0633057	0.101415	0.0911938		0.810402	0.851672	0.0130787			0.0356744	0.050692	0.0208618			0.467146	0.547413	0.0235998			0.0275166	0.0368423	0.0210401
ENSG00000116044	NFE2L2	1.52809	1.30542	1.78667	1.45981	1.84309	1.60826	1.8222	1.52837	1.70247	1.53718	1.77045	1.42347	1.77621	1.68189	1.65147	1.40981	1.90265	1.79562		1.77609e-11	8.61654e-11	0.191724			1.02705e-77	1.06084e-76	0.263902	CD16-		1.15019e-24	1.04214e-23	0.197944			5.32502e-105	5.39241e-104	0.238156	CD16-
ENSG00000223960	AC009948.1	0.022932	0.00493552	0.0142146	0.00719467	0.0293983	0.0112568	0.0217631	0.0112043	0.123248	0.112645	0.0375063	0.0166868	0.180686	0.167769	0.0428882	0.0310964	0.192906	0.150424		0.000979579	0.00205502	0.0182103			0.304602	0.363539	0.00907878			0.208328	0.282933	0.0262359			0.0778319	0.0982802	0.0149793
ENSG00000180228	PRKRA	0.072353	0.0679383	0.0554128	0.0697275	0.0535593	0.0569177	0.0695928	0.0754898	0.062223	0.0784511	0.0937359	0.0877183	0.0698726	0.114818	0.110036	0.0825779	0.0655645	0.0585584		0.761682	0.809715	0.00756288			0.673005	0.723022	0.00254237			0.825561	0.866065	-0.00590689			0.811448	0.836631	0.000422797
ENSG00000187231	SESTD1	0.336198	0.363952	0.337932	0.372641	0.342443	0.400673	0.365032	0.342036	0.356073	0.461201	0.309368	0.2651	0.282398	0.257702	0.338401	0.280625	0.258324	0.254191		0.0198269	0.0328386	-0.0364509			0.474136	0.536567	0.00816252			6.9745e-08	2.77078e-07	-0.0656248			0.000696728	0.00111089	-0.017655
ENSG00000115232	ITGA4	0.424058	0.826644	0.126727	0.260704	0.134527	0.288624	0.0474705	0.162805	0.0736763	0.302181	0.0380687	0.166478	0.0949639	0.404504	0.0712384	0.210945	0.17474	0.552001		4.02685e-56	1.22992e-54	-0.394785	CD16+		3.01612e-35	1.80744e-34	-0.12829			3.30565e-39	4.38771e-38	-0.230183	CD16+		2.61231e-75	2.06981e-74	-0.180867
ENSG00000077232	DNAJC10	0.283159	0.177611	0.122957	0.112508	0.142374	0.103713	0.0817341	0.106262	0.0758453	0.0798979	0.0758414	0.141657	0.0453296	0.0423199	0.0931634	0.174982	0.0368543	0.03908		6.50715e-06	1.86986e-05	0.0997517			4.36068e-06	9.6393e-06	-0.0370369			0.605251	0.678213	0.0106819			0.000653539	0.00104555	-0.0114242
ENSG00000283839	AC096667.1	0.372226	0.249437	0.354107	0.262404	0.371575	0.240681	0.288262	0.238194	0.21676	0.196275	0.233509	0.194104	0.179044	0.190873	0.179918	0.156285	0.146568	0.108567		8.04498e-07	2.56906e-06	0.124628			4.58514e-05	9.24351e-05	0.0493654			0.0001551	0.0004269	0.0648813			7.99292e-09	1.80189e-08	0.0602365
ENSG00000170396	ZNF804A	0.0202556	0.027679	0.0480257	0.0572181	0.0542459	0.0468769	0.0612339	0.054577	0.0779848	0.0587536	0.0962805	0.0426472	0.0895268	0.0956122	0.105724	0.0495668	0.140997	0.162507		0.161121	0.218507	-0.0058479			0.0522092	0.0723946	0.0193205			0.531967	0.60997	0.00715854			0.0595288	0.0764995	0.0135935
ENSG00000138448	ITGAV	0.293405	0.137937	0.884438	0.565804	0.880281	0.55402	0.761544	0.466553	0.646933	0.37238	0.426847	0.452433	0.363578	0.238168	0.350446	0.517107	0.198979	0.213609		1.78605e-11	8.65747e-11	0.139322			4.06479e-24	1.91476e-23	0.121778			9.22707e-33	1.05683e-31	0.218929	CD16-		1.66077e-51	1.02776e-50	0.152367
ENSG00000003436	TFPI	0.0797957	0.0204454	0.168607	0.0507808	0.183396	0.0551878	0.315007	0.0815945	0.171325	0.0418487	0.392969	0.102092	0.193109	0.0299609	0.553593	0.16109	0.199065	0.0418102		7.39129e-10	3.14767e-09	0.0704308			3.3449e-72	3.18832e-71	0.246031	CD16-		1.75423e-13	9.87689e-13	0.13325			1.14572e-86	9.9069e-86	0.197697
ENSG00000128699	ORMDL1	0.320807	0.368713	0.208271	0.333592	0.208771	0.331495	0.238469	0.397606	0.16538	0.316352	0.302847	0.518667	0.167518	0.388209	0.345064	0.509375	0.186585	0.351568		0.0136718	0.0234438	-0.0459169			3.80571e-42	2.51398e-41	-0.153452			9.92072e-18	6.91529e-17	-0.146652			5.41375e-59	3.58039e-58	-0.142529
ENSG00000151689	INPP1	0.0951151	0.10123	0.12629	0.126982	0.123433	0.119544	0.0992163	0.118559	0.062523	0.0535673	0.111988	0.102455	0.0489014	0.0443511	0.127465	0.130202	0.0491071	0.0596521		0.241297	0.309508	-0.00481714			0.37355	0.435042	-0.00268106			0.500692	0.580259	0.00371597			0.232449	0.271605	-0.000938766
ENSG00000151690	MFSD6	0.155903	0.0969168	0.107868	0.109277	0.102555	0.114946	0.0858943	0.0875375	0.0476315	0.073255	0.127246	0.121095	0.0505651	0.0486966	0.182336	0.14909	0.0748995	0.0809437		0.000257384	0.000592222	0.0596586			0.507151	0.568943	0.0093939			0.200114	0.273808	-0.0106355			0.795395	0.822169	0.00753846
ENSG00000138386	NAB1	0.228016	0.205585	0.236088	0.196626	0.248234	0.239939	0.277189	0.249967	0.270259	0.295351	0.266954	0.246389	0.27423	0.271493	0.24139	0.254705	0.269271	0.302083		0.441581	0.516816	0.0195529			0.520519	0.582788	0.0103914			0.384482	0.467518	-0.00717564			0.835817	0.858795	0.0058791
ENSG00000115419	GLS	0.485808	0.460117	0.587419	0.446307	0.604593	0.515361	0.528534	0.356159	0.75584	0.721123	0.524916	0.397755	0.831351	0.782345	0.601857	0.447903	0.856349	0.717815		0.777387	0.822103	0.0144829			7.70162e-16	2.81369e-15	0.121812			0.179257	0.249475	0.0794657			1.2279e-14	3.5663e-14	0.100244
ENSG00000115415	STAT1	0.578177	0.502209	0.330922	0.334446	0.649144	0.656904	0.415817	0.445725	1.89193	1.8662	0.861204	0.805195	2.45973	2.33192	0.944423	0.856871	2.89424	2.51633		0.0360764	0.0564446	0.093641			0.00233541	0.00393227	-0.0422041			0.00236397	0.00537834	0.167962			0.298301	0.341734	0.0320556
ENSG00000229023	AC067945.1	0.00614	0.00447656	0.00645388	0.00576016	0.0511656	0.0525621	0.0123578	0.0131374	0.119295	0.071047	0.0217688	0.0209967	0.131032	0.0986754	0.0162616	0.013051	0.133834	0.0646371		0.514897	0.588795	0.00246815			0.669509	0.72022	-0.00133206			0.211503	0.286219	0.0314903			0.78325	0.811238	0.00882675
ENSG00000173559	NABP1	0.769945	0.461061	0.954951	0.673745	0.967199	0.716925	0.773567	0.587907	0.841347	0.833891	0.588297	0.489083	0.72204	0.610866	0.536278	0.427478	0.677508	0.588699		3.14113e-13	1.74777e-12	0.278192	CD16-		9.5258e-30	5.16375e-29	0.170948			1.41927e-05	4.44236e-05	0.12565			3.21783e-36	1.58685e-35	0.16622
ENSG00000196950	SLC39A10	0.095606	0.0891454	0.0845813	0.0961062	0.0921666	0.112284	0.0710475	0.0861793	0.0597001	0.0674008	0.0712189	0.0857897	0.0583134	0.0773853	0.0959884	0.121075	0.0592656	0.139838		0.922193	0.942941	0.00994843			0.0612704	0.0838134	-0.0141028			0.0800203	0.124376	-0.0297666			0.0136646	0.0189431	-0.0168142
ENSG00000118997	DNAH7	0.000494128	0.00197208	0.000730747	0.00280669	0.0017917	0.000743011	0.000811493	0.00120859	0.0630352	0.0881094	0.00142227	0.00106374	0.115344	0.0893301	0.00164695	0	0.147639	0.0776043		0.0725709	0.106531	-0.0013561			0.994683	0.996788	-0.000275912			0.976132	0.983577	0.00168787			0.869834	0.888284	0.000223882
ENSG00000081320	STK17B	1.7091	1.85047	0.564759	1.02178	0.638744	0.975187	0.539377	1.00684	1.06924	1.40471	0.497702	0.971948	1.25647	1.40319	0.559201	1.01994	1.34176	1.34324		4.00852e-05	0.000103794	-0.123567			5.34454e-269	2.18434e-267	-0.462366	CD16+		5.94899e-38	7.66354e-37	-0.241892	CD16+		7.95777e-302	2.39196e-300	-0.368249	CD16+
ENSG00000272211	AC114760.2	0.00975123	0.0433328	0.0199228	0.104999	0.030401	0.117025	0.0270415	0.109211	0.0589815	0.146681	0.0261258	0.0868055	0.0553922	0.0624854	0.0181353	0.0624895	0.0498377	0.0546382		9.56344e-14	5.54387e-13	-0.0331812			5.70692e-16	2.08898e-15	-0.0688815			2.87789e-06	9.6513e-06	-0.0598286			3.61855e-23	1.35243e-22	-0.063217
ENSG00000119041	GTF3C3	0.0741197	0.0967792	0.0648913	0.10472	0.0577627	0.0917827	0.0702349	0.107871	0.0806558	0.0609346	0.066276	0.0802566	0.075239	0.0886207	0.0875504	0.123894	0.0937145	0.0898024		0.0342717	0.0538136	-0.0186942			8.96603e-05	0.000176127	-0.0327832			0.205151	0.279152	-0.0149698			2.6559e-05	4.7823e-05	-0.0262763
ENSG00000197121	PGAP1	0.0261656	0.0109187	0.0398434	0.0144577	0.0526493	0.0180816	0.0455467	0.0209672	0.263066	0.156402	0.0384205	0.0089935	0.383829	0.1864	0.0386607	0.00611213	0.378315	0.12338		0.0238254	0.0387052	0.0171776			0.0679018	0.0921744	0.0220969			0.00286417	0.00639345	0.108297			0.00135725	0.0021044	0.0475457
ENSG00000065413	ANKRD44	0.353677	0.426561	0.139735	0.307122	0.139764	0.24432	0.101214	0.373697	0.100655	0.272394	0.0802629	0.313476	0.0694566	0.202195	0.106655	0.310993	0.0879325	0.304126		5.87458e-06	1.70186e-05	-0.0853742			5.10925e-98	6.26904e-97	-0.220183	CD16+		2.90158e-21	2.33152e-20	-0.148727			9.72584e-120	1.08551e-118	-0.187614
ENSG00000236977	ANKRD44-IT1	0.0508592	0.109886	0.0168025	0.0842773	0.01199	0.0561817	0.0168512	0.0864374	0.0137076	0.0451828	0.0184148	0.0547855	0.0131908	0.0488041	0.0221067	0.0606218	0.0163132	0.0501242		6.25794e-12	3.14614e-11	-0.0595976			8.29224e-12	2.56023e-11	-0.0556265			0.000378866	0.000980564	-0.038001			1.929e-16	5.98832e-16	-0.0506679
ENSG00000144381	HSPD1	0.388454	0.528347	0.459924	0.514091	0.479122	0.549755	0.401684	0.388871	0.380946	0.334495	0.42373	0.454961	0.565142	0.589394	0.501825	0.50014	0.851949	0.877257		6.4615e-08	2.31449e-07	-0.114463			0.254512	0.309611	-0.00721122			0.965853	0.975815	0.00614738			0.147126	0.178328	-0.0120642
ENSG00000115541	HSPE1	0.277336	0.349423	0.365271	0.317408	0.385838	0.371572	0.340837	0.263896	0.321422	0.247017	0.358457	0.300574	0.466651	0.399982	0.373048	0.312809	0.61132	0.657592		0.00324297	0.00627284	-0.0468295			7.93189e-07	1.84676e-06	0.0662562			0.216792	0.292124	0.0389665			2.97172e-06	5.73061e-06	0.0487291
ENSG00000115540	MOB4	0.144934	0.18635	0.159395	0.133165	0.159832	0.133084	0.195263	0.170655	0.159281	0.12265	0.185655	0.169193	0.182423	0.187456	0.179791	0.174632	0.192585	0.19732		4.19428e-05	0.000108111	-0.035261			0.30619	0.365204	0.0176689			0.347063	0.43172	0.0188856			0.30939	0.353414	0.0136615
ENSG00000178074	C2orf69	0.116324	0.11931	0.0921424	0.0898474	0.0868411	0.0978876	0.0824202	0.0676165	0.0386223	0.0374227	0.0745581	0.0574591	0.0340537	0.0389252	0.0881302	0.0794811	0.0382539	0.0292477		0.335666	0.40965	0.00013612			0.458054	0.520649	0.0110732			0.672908	0.738276	-0.00114349			0.712062	0.746902	0.00650539
ENSG00000196141	SPATS2L	0.0619571	0.0554417	0.0724348	0.0380721	0.0902617	0.0624264	0.100875	0.0783474	0.724989	0.617518	0.17289	0.217039	1.38449	1.50126	0.196456	0.245493	1.75934	1.89994		0.626608	0.692425	0.0127744			0.615352	0.670081	-0.0162588			0.0259387	0.0463098	0.0328075			0.506736	0.552017	0.000856712
ENSG00000082153	BZW1	0.877934	0.651138	1.37721	0.899944	1.36712	0.965066	1.45406	0.976699	1.44807	0.944328	1.22653	0.875892	1.14556	0.721439	1.26	0.960853	0.976356	0.818697		4.92825e-16	3.29769e-15	0.241184	CD16-		4.84841e-202	1.30539e-200	0.397433	CD16-		6.75205e-58	1.39994e-56	0.373438	CD16-		5.1265e-266	1.30599e-264	0.377328	CD16-
ENSG00000013441	CLK1	0.946293	0.743861	1.01234	0.672708	0.982199	0.739925	0.772819	0.543008	0.645756	0.551463	0.470007	0.358157	0.567283	0.382308	0.425042	0.33129	0.480413	0.359355		6.08095e-12	3.06258e-11	0.206504	CD16-		2.07875e-46	1.46518e-45	0.193417			2.17624e-12	1.14687e-11	0.163288			1.40644e-60	9.50057e-60	0.185461
ENSG00000155744	FAM126B	0.192106	0.25434	0.149746	0.173703	0.146275	0.190279	0.173786	0.178014	0.122209	0.119396	0.160927	0.149388	0.121003	0.145438	0.197497	0.179941	0.137508	0.160395		7.45168e-08	2.65911e-07	-0.0633267			0.3967	0.458619	-0.00337692			0.00126775	0.0030299	-0.0256012			0.00666286	0.00956818	-0.0149953
ENSG00000003402	CFLAR	1.41142	1.15119	1.28026	1.11735	1.46735	1.31182	1.34365	1.15496	2.21492	2.78645	1.4835	1.25441	2.56774	2.90223	1.51042	1.23092	2.6335	2.55964		6.00186e-12	3.0308e-11	0.208686	CD16-		5.06979e-30	2.75876e-29	0.170829			0.398612	0.481729	-0.111839			1.0317e-27	4.3128e-27	0.0891718
ENSG00000226312	CFLAR-AS1	0.0404292	0.037429	0.0428608	0.0701875	0.0521515	0.0786082	0.0488274	0.0605844	0.123953	0.239136	0.0352332	0.0302786	0.0758899	0.101294	0.0250634	0.0216806	0.05505	0.0602737		0.604224	0.672267	0.00419506			0.134324	0.173155	-0.00911916			0.00760741	0.0155627	-0.0426968			0.00860608	0.0122228	-0.0180907
ENSG00000003400	CASP10	0.080765	0.177478	0.0325771	0.20611	0.0680542	0.266238	0.0462773	0.212373	0.47495	0.82896	0.0622245	0.219383	0.5916	0.864724	0.071138	0.162111	0.570612	0.723142		8.32903e-24	8.25781e-23	-0.0960131			1.78393e-50	1.32132e-49	-0.14779			2.75647e-28	2.77651e-27	-0.236963	CD16+		1.02832e-81	8.50344e-81	-0.17026
ENSG00000064012	CASP8	0.242823	0.313643	0.137594	0.234567	0.161457	0.235095	0.128705	0.176572	0.889682	1.15941	0.156443	0.236108	1.12377	1.28392	0.190121	0.248328	1.0502	1.04162		5.90283e-06	1.70917e-05	-0.0720559			9.04395e-14	3.03298e-13	-0.0721796			1.39909e-06	4.85832e-06	-0.135531			3.95131e-20	1.36375e-19	-0.0911713
ENSG00000115993	TRAK2	0.0938765	0.103481	0.126985	0.121247	0.116768	0.118683	0.160703	0.164129	0.108242	0.139002	0.148195	0.126998	0.100643	0.102908	0.184704	0.168531	0.11347	0.127672		0.0304208	0.0482605	-0.0147383			0.624634	0.67785	0.00778518			0.369537	0.454402	-0.00924019			0.861964	0.882176	0.000817914
ENSG00000055044	NOP58	0.195113	0.224085	0.171104	0.117824	0.17373	0.133254	0.17855	0.136291	0.122995	0.079578	0.160858	0.151159	0.0964174	0.107091	0.192313	0.151292	0.0954076	0.104011		0.000107272	0.000260972	-0.0309012			0.00194043	0.0032985	0.0368728			0.640423	0.709901	0.0229519			0.00869803	0.012338	0.0270987
ENSG00000204217	BMPR2	0.126984	0.0839406	0.129774	0.11389	0.141775	0.122382	0.243156	0.202211	0.677951	0.661597	0.284872	0.25799	0.835865	0.665357	0.290002	0.304567	0.756058	0.637046		0.0627714	0.0936215	0.0399582			0.704333	0.751986	0.015059			0.0580954	0.0946486	0.0660569			0.165433	0.198695	0.0324124
ENSG00000138439	FAM117B	0.135161	0.273206	0.0186201	0.0545266	0.0201471	0.0405845	0.00580999	0.0369216	0.0128993	0.0391187	0.00381818	0.0278234	0.0124323	0.0117286	0.00263446	0.0186322	0.00698179	0.0199104		1.22167e-25	1.32449e-24	-0.140172			0.000352333	0.000651989	-0.028139			0.062359	0.100786	-0.0195057			1.20714e-06	2.40202e-06	-0.0348043
ENSG00000119004	CYP20A1	0.132481	0.177623	0.171162	0.251749	0.157224	0.243523	0.204055	0.273839	0.139611	0.231022	0.223336	0.263438	0.134183	0.196994	0.242292	0.295946	0.152877	0.18569		0.00102676	0.00215003	-0.0411301			4.17717e-10	1.18121e-09	-0.0595248			1.874e-06	6.42109e-06	-0.0662941			1.18494e-15	3.58066e-15	-0.0600357
ENSG00000138443	ABI2	0.116505	0.142134	0.217398	0.238822	0.223036	0.310217	0.215163	0.268641	0.151901	0.171747	0.227752	0.338943	0.109489	0.0808342	0.21371	0.275726	0.07117	0.106561		0.0797911	0.116119	-0.0161908			4.83105e-07	1.13928e-06	-0.055075			9.89121e-07	3.48802e-06	-0.0486129			5.89332e-12	1.54856e-11	-0.0499246
ENSG00000173166	RAPH1	0.158039	0.177748	0.316575	0.236234	0.309894	0.277699	0.220786	0.212825	0.125726	0.077528	0.13681	0.282117	0.0622207	0.076934	0.126606	0.283954	0.0277081	0.0772535		0.0817304	0.118719	-0.0160318			0.00292713	0.00486371	-0.0402502			0.305058	0.38779	0.014091			0.00122933	0.00191233	-0.0219503
ENSG00000118257	NRP2	0.0671001	0.0182817	0.159467	0.0380233	0.165477	0.043173	0.191814	0.0400388	0.172486	0.0376403	0.273526	0.0732406	0.21738	0.0512444	0.275845	0.0888246	0.289201	0.0409273		2.71816e-05	7.19564e-05	0.0383424			1.31763e-32	7.59174e-32	0.143976			2.54832e-13	1.41931e-12	0.149046			5.60424e-46	3.23225e-45	0.136771
ENSG00000114933	INO80D	0.378587	0.369862	0.354192	0.348323	0.353094	0.354906	0.318886	0.303674	0.267842	0.312807	0.257705	0.213947	0.271501	0.300366	0.268124	0.25865	0.316729	0.369736		0.938629	0.956133	0.00222922			0.527632	0.589127	0.0143175			0.103902	0.15686	-0.0259145			0.817438	0.841432	0.00125155
ENSG00000023228	NDUFS1	0.149808	0.17977	0.162715	0.192192	0.166567	0.185943	0.203194	0.201214	0.131459	0.132225	0.191872	0.196218	0.103244	0.0937868	0.236523	0.226188	0.112293	0.13086		0.000125914	0.000303357	-0.0336295			0.717279	0.763225	-0.00618692			0.205666	0.279636	-0.0143833			0.219136	0.25716	-0.0109123
ENSG00000114942	EEF1B2	1.39604	1.44199	1.40949	1.45712	1.38026	1.44081	1.34652	1.37346	1.53872	1.61279	1.45122	1.46672	1.50759	1.49133	1.42806	1.43574	1.16205	1.21108		0.453074	0.528415	-0.053759			0.37224	0.433872	-0.0237635			0.0013056	0.0031125	-0.101135			0.017419	0.0239027	-0.0494486
ENSG00000118263	KLF7	0.367394	0.46306	0.163858	0.240692	0.152089	0.20656	0.132767	0.240688	0.0714009	0.106403	0.0919585	0.222717	0.040998	0.0289962	0.0853954	0.218264	0.033997	0.0257952		2.42242e-10	1.06598e-09	-0.112462			8.91437e-27	4.52569e-26	-0.104687			0.000730187	0.00180986	-0.0345457			1.46185e-30	6.50843e-30	-0.0842907
ENSG00000118260	CREB1	0.19822	0.243605	0.267212	0.303293	0.288527	0.306522	0.354899	0.395538	0.430689	0.480566	0.378999	0.396276	0.45002	0.517482	0.375389	0.393865	0.492251	0.547964		0.0044418	0.00833626	-0.04739			0.000324867	0.000604114	-0.029465			0.113857	0.16968	-0.0392777			3.66477e-05	6.52447e-05	-0.033889
ENSG00000163249	CCNYL1	0.172956	0.128926	0.253825	0.128648	0.248654	0.159666	0.258832	0.137653	0.28615	0.184159	0.201564	0.101552	0.33067	0.266139	0.152884	0.111199	0.337227	0.222693		0.0796406	0.11595	0.0348953			1.19068e-16	4.43848e-16	0.092179			7.05268e-06	2.27262e-05	0.10293			1.51908e-21	5.45159e-21	0.0906716
ENSG00000178385	PLEKHM3	0.0686086	0.067593	0.0654485	0.0885466	0.0674165	0.0664751	0.248728	0.164048	0.195467	0.149842	0.411148	0.153384	0.224296	0.072465	0.350463	0.141349	0.151313	0.0775758		0.517626	0.591319	-0.0023315			8.60611e-05	0.00016935	0.0823321			0.698421	0.759375	0.0266552			0.0013908	0.00215229	0.0586383
ENSG00000138413	IDH1	0.0683035	0.0420217	0.0273699	0.0217499	0.0242857	0.0158162	0.0485962	0.0402071	0.0309609	0.025238	0.0877606	0.0966155	0.0420754	0.0486081	0.126461	0.110668	0.0506727	0.04821		0.371288	0.445938	0.0201092			0.589331	0.647205	0.00918811			0.850854	0.886771	0.00548103			0.526343	0.571294	0.00897836
ENSG00000115020	PIKFYVE	0.179883	0.20783	0.215659	0.247874	0.203879	0.220673	0.367564	0.301882	0.217557	0.194868	0.399752	0.275816	0.210357	0.172062	0.363134	0.244136	0.193117	0.149498		0.00478357	0.00891583	-0.0274371			0.000434582	0.000794612	0.0455836			0.0279907	0.0495126	0.00943943			0.0719104	0.0912086	0.0287103
ENSG00000144445	KANSL1L	0.136617	0.135999	0.173973	0.161565	0.20493	0.197996	0.157153	0.189337	0.296635	0.310785	0.126295	0.148912	0.313711	0.350776	0.117321	0.127807	0.305114	0.256864		0.453466	0.528764	-0.00295247			0.0144745	0.0219104	-0.0130816			0.788891	0.83723	0.00416302			0.019983	0.0272108	-0.00707245
ENSG00000138376	BARD1	0.0632181	0.0561783	0.0417468	0.0737827	0.045523	0.0705804	0.0454482	0.0850436	0.146408	0.269405	0.043659	0.0824854	0.226218	0.373671	0.0471582	0.0781956	0.256455	0.395981		0.58024	0.64991	0.00831842			2.90026e-05	5.98271e-05	-0.0347648			0.00468842	0.0100471	-0.0761826			6.8864e-07	1.3967e-06	-0.0436288
ENSG00000115414	FN1	0.00675894	0.00495328	0.00931296	0.00459886	0.00721698	0.00524568	0.0143316	0.00718682	0.00993054	0.00152867	0.0224625	0.0336002	0.00988439	0.0198255	0.046528	0.13975	0.0213685	0.0139572		0.555982	0.628564	0.00237104			0.797708	0.835505	-0.016949			0.780917	0.829387	0.00280262			0.966714	0.972706	-0.00942861
ENSG00000118242	MREG	0.0050891	0.0020042	0.0162622	0.00634917	0.0148933	0.00425392	0.0302936	0.00902581	0.0198906	0.00283681	0.0774756	0.0219555	0.0264957	0.0111491	0.109983	0.0309289	0.0289553	0.00545638		0.305808	0.37957	0.00284804			0.00237911	0.00400348	0.0316843			0.304773	0.387514	0.0149557			0.00123781	0.00192447	0.0242846
ENSG00000197756	RPL37A	3.46857	3.12774	3.47955	3.23403	3.48692	3.26275	3.36522	3.22836	3.69273	3.44565	3.35692	3.27121	3.64624	3.41033	3.09332	3.047	3.07139	2.87221		1.28263e-52	3.57187e-51	0.34558	CD16-		2.48005e-61	2.08728e-60	0.136432			2.9164e-31	3.24864e-30	0.180094			4.55379e-100	4.46036e-99	0.166805
ENSG00000079308	TNS1	0.133148	0.0567311	0.736223	0.376564	0.67953	0.335913	0.637543	0.291192	0.400434	0.22179	0.397068	0.261964	0.216037	0.131316	0.335704	0.305041	0.175521	0.100721		6.76879e-09	2.6966e-08	0.0834174			4.78602e-113	6.45828e-112	0.255871	CD16-		2.18584e-50	3.74029e-49	0.249893	CD16-		7.29385e-165	1.04902e-163	0.239832	CD16-
ENSG00000229754	CXCR2P1	0.0312958	0.0899906	0.00658554	0.0622565	0.00708925	0.0533207	0.00662731	0.0593255	0.125801	0.548206	0.00836705	0.109872	0.291188	0.908125	0.00849082	0.0657782	0.478229	1.17472		1.08207e-17	7.90136e-17	-0.058031			2.88027e-13	9.44736e-13	-0.0626623			1.08625e-19	8.25e-19	-0.318179	CD16+		3.63846e-30	1.59738e-29	-0.13892
ENSG00000163466	ARPC2	2.09708	2.54188	2.08857	2.49423	2.01608	2.43516	2.27989	2.72674	2.15723	2.69188	2.4223	2.84893	2.34985	2.89373	2.41719	2.79901	2.28723	2.89213		6.60862e-54	1.91549e-52	-0.463538	CD16+		3.03488e-224	9.68604e-223	-0.408951	CD16+		2.33179e-70	6.19014e-69	-0.48745	CD16+		1.2056334203587e-310	0	-0.437006	CD16+
ENSG00000179921	GPBAR1	0.134347	0.190013	0.0467739	0.0637784	0.0471382	0.047406	0.0223609	0.0256007	0.0386843	0.0509856	0.0110073	0.0183014	0.0378415	0.0787637	0.00760272	0.0139938	0.0353967	0.0584492		1.17906e-07	4.1475e-07	-0.0611898			0.198508	0.246874	-0.00904751			0.275171	0.356011	-0.0143414			0.0384145	0.0505051	-0.0149427
ENSG00000127838	PNKD	0.170396	0.176515	0.102942	0.11819	0.0866241	0.106548	0.136858	0.186755	0.0863577	0.101736	0.172727	0.183384	0.0596569	0.0841874	0.164056	0.149997	0.0569958	0.042098		0.188237	0.250004	-0.0119839			0.000976749	0.00172273	-0.0227207			0.440957	0.523855	-0.0166552			0.000786548	0.00124676	-0.0200145
ENSG00000018280	SLC11A1	1.91835	1.3076	1.55939	0.841645	1.48105	0.876433	0.825462	0.598131	0.663577	0.427106	0.474042	0.540442	0.389345	0.215196	0.354155	0.551162	0.156323	0.109969		4.50277e-70	1.9379e-68	0.649827	CD16-		1.31243e-46	9.28504e-46	0.22369	CD16-		9.9787e-55	1.9414e-53	0.347533	CD16-		1.2091e-101	1.19667e-100	0.296038	CD16-
ENSG00000144579	CTDSP1	0.457565	0.333507	0.314527	0.283775	0.318893	0.253468	0.23386	0.271659	0.140321	0.131705	0.206522	0.305349	0.0825129	0.11582	0.22503	0.276822	0.0627893	0.134655		9.15885e-08	3.24588e-07	0.131798			0.0184237	0.0273276	-0.0256321			0.272631	0.353288	0.00601204			0.0309112	0.0410871	-0.00313574
ENSG00000135913	USP37	0.0987965	0.0912512	0.162025	0.14777	0.167412	0.148788	0.179402	0.147838	0.122959	0.0948515	0.148386	0.139507	0.0920685	0.0691635	0.155481	0.154862	0.0886491	0.113266		0.445234	0.520448	0.00891292			0.841429	0.873567	0.0118827			0.577665	0.652278	0.00830474			0.87933	0.89621	0.0105642
ENSG00000144580	CNOT9	0.11467	0.098204	0.098686	0.0825534	0.105343	0.104026	0.100769	0.0800429	0.0764613	0.0427692	0.0918573	0.0781158	0.0494715	0.0709843	0.0925287	0.0880953	0.0516497	0.0438093		0.333804	0.407815	0.0132733			0.279595	0.33652	0.0117843			0.810329	0.854236	0.00470313			0.364104	0.408951	0.00978337
ENSG00000135912	TTLL4	0.0864828	0.0497296	0.168697	0.0822338	0.143861	0.0669389	0.277415	0.125051	0.111147	0.0407286	0.308653	0.163558	0.0819995	0.026163	0.303808	0.141572	0.0675561	0.0217967		0.0123506	0.0214003	0.0354984			5.41132e-35	3.22578e-34	0.127629			0.000150036	0.000413765	0.0651739			1.49825e-37	7.57258e-37	0.101285
ENSG00000135929	CYP27A1	0.131868	0.0215761	0.178217	0.0414961	0.142988	0.0307919	0.540551	0.152865	0.239175	0.0758323	1.05329	0.394963	0.313204	0.093511	1.31681	0.54807	0.325205	0.0755066		6.78331e-17	4.73998e-16	0.112872			2.26363e-197	5.79265e-196	0.471551	CD16-		1.68928e-17	1.16325e-16	0.170306			2.30829e-210	4.24382e-209	0.351565	CD16-
ENSG00000272555	AC009974.1	0.00574817	0	0.0321686	0.00345211	0.0246067	0.00493005	0.0713	0.0153162	0.0194845	0.00477356	0.100684	0.0270786	0.0243156	0.00325536	0.102338	0.0272692	0.018528	0.00211535		0.0384692	0.0599406	0.00638338			1.56551e-09	4.30268e-09	0.0557403			0.123498	0.182374	0.0181729			6.30611e-10	1.50969e-09	0.0403949
ENSG00000232625	RPL23AP31	0.00126373	0	0.00733026	0.00149354	0.0334593	0.00521263	0.0257837	0.00670038	0.133102	0.0139485	0.0302753	0.00769758	0.0838562	0.0129951	0.0180203	0.00366738	0.0427302	0		0.337325	0.411409	0.00153981			0.130236	0.168191	0.0142144			0.0569748	0.0929029	0.0474784			0.020862	0.0283669	0.0231447
ENSG00000115649	CNPPD1	0.151006	0.226918	0.184735	0.325097	0.158404	0.300241	0.217249	0.339487	0.152756	0.27701	0.211339	0.260912	0.177464	0.242527	0.177979	0.187825	0.202744	0.324144		3.34721e-08	1.23718e-07	-0.0745067			1.61721e-21	7.03473e-21	-0.0869805			1.85597e-14	1.1029e-13	-0.115138			1.63441e-35	7.98372e-35	-0.0943958
ENSG00000127824	TUBA4A	0.112879	0.216232	0.0899941	0.174161	0.0795007	0.193654	0.0705288	0.120426	0.0401606	0.0675791	0.0820828	0.133723	0.0298184	0.0764774	0.0769201	0.0927233	0.0307011	0.0684667		1.79501e-14	1.07455e-13	-0.0959528			1.31048e-08	3.40724e-08	-0.048309			7.2163e-08	2.86176e-07	-0.0657012			3.32806e-16	1.02587e-15	-0.0574614
ENSG00000135924	DNAJB2	0.0839737	0.0935472	0.102415	0.115097	0.0946638	0.113995	0.0831264	0.113588	0.0488295	0.0393314	0.0901655	0.0923582	0.0346133	0.0543427	0.0919314	0.103914	0.041213	0.0656217		0.088879	0.128153	-0.00729237			0.0187987	0.0278186	-0.0158486			0.128856	0.189155	-0.0117285			0.00353118	0.0052501	-0.013906
ENSG00000123992	DNPEP	0.104858	0.112453	0.068593	0.0892105	0.0748237	0.0845578	0.0880629	0.0790926	0.129721	0.117398	0.134112	0.118306	0.222533	0.258086	0.146493	0.0992392	0.252523	0.225377		0.113862	0.16031	-0.00807177			0.607182	0.663167	0.0102835			0.839554	0.877426	0.00777526			0.674696	0.711386	0.00801485
ENSG00000163082	SGPP2	0.00427337	0.00276322	0.0363249	0.00187316	0.0425562	0.00618366	0.0654411	0.00826299	0.0552685	0.0114391	0.125899	0.0125073	0.0551487	0.00224543	0.0852285	0.0104017	0.0507996	0.00168669		0.686713	0.746358	0.000235017			0.000178577	0.000340436	0.0467819			0.0407475	0.0691885	0.0343811			2.41222e-05	4.35319e-05	0.0392172
ENSG00000123983	ACSL3	0.384078	0.210603	0.430104	0.240786	0.431865	0.234324	0.334835	0.175467	0.232086	0.142768	0.304984	0.170495	0.172476	0.136887	0.281579	0.194203	0.164251	0.173471		3.11935e-16	2.11468e-15	0.191844			1.72051e-33	1.00454e-32	0.145603			1.81761e-10	8.56207e-10	0.109891			4.45573e-46	2.57246e-45	0.138711
ENSG00000152056	AP1S3	0.0205561	0.0148065	0.0825604	0.0291699	0.109908	0.0403987	0.070615	0.0278176	0.23603	0.168122	0.0510417	0.0191854	0.260739	0.260454	0.0411017	0.0168535	0.310256	0.253178		0.557124	0.629729	0.000761661			0.001911	0.00325237	0.0333965			0.229278	0.305757	0.0346952			0.0011871	0.00184968	0.0310902
ENSG00000085449	WDFY1	0.3728	0.397489	0.895068	0.636023	0.84124	0.749566	0.81124	0.533271	0.709336	0.705154	0.644529	0.447082	0.80082	0.84159	0.587473	0.392433	1.01896	1.0187		0.0976234	0.13938	-0.0282284			7.24679e-67	6.55558e-66	0.227083	CD16-		1.07607e-06	3.78288e-06	0.0705257			4.07524e-67	2.92686e-66	0.159034
ENSG00000135900	MRPL44	0.0963354	0.117608	0.130297	0.112436	0.118744	0.0960838	0.126054	0.10052	0.110471	0.112007	0.127417	0.125698	0.15418	0.163637	0.156624	0.127181	0.199713	0.181022		0.00418222	0.00790392	-0.0213582			0.299286	0.357796	0.0169003			0.670756	0.736626	0.0143816			0.377971	0.422688	0.0129844
ENSG00000135905	DOCK10	0.468992	0.379792	0.482669	0.247158	0.464577	0.278664	0.335849	0.249429	0.451376	0.287773	0.247002	0.404384	0.470532	0.457695	0.289803	0.629164	0.559175	0.684051		9.07886e-05	0.000223277	0.106495			0.136379	0.175662	-0.00983958			4.6518e-11	2.26258e-10	0.12217			1.90448e-06	3.74761e-06	0.0393661
ENSG00000168958	MFF	0.200593	0.196394	0.122264	0.131971	0.117177	0.11616	0.101829	0.133442	0.0753241	0.118025	0.105805	0.124627	0.0605386	0.0687927	0.125634	0.155991	0.0485596	0.0733486		0.944926	0.960248	0.00579831			0.0152919	0.0230311	-0.021515			0.21249	0.287365	-0.0145497			0.00669256	0.0096084	-0.0171695
ENSG00000115009	CCL20	0.110141	0.0254241	0.0825973	0.0133922	0.0869527	0.0213878	0.0675133	0.0110203	0.0727092	0.00950828	0.0281425	0.00371114	0.0349289	0	0.0142873	0.00245442	0.00955469	0.00641136		4.36327e-05	0.000112111	0.0643502			0.0681325	0.0924214	0.0326958			0.246206	0.324946	0.0351041			0.0132454	0.0183901	0.0360331
ENSG00000153823	PID1	0.240359	0.156266	0.271456	0.381278	0.263479	0.344242	0.529072	0.744226	0.380092	0.337332	0.734193	1.06967	0.242439	0.210608	0.659235	1.08071	0.0910372	0.12109		0.00114918	0.00238528	0.0781981			5.07632e-62	4.32362e-61	-0.250106	CD16+		3.87625e-05	0.000115233	-0.0326936			2.53748e-59	1.68799e-58	-0.157774
ENSG00000135899	SP110	0.378433	0.607404	0.160878	0.399652	0.339807	0.536418	0.190348	0.391902	1.76976	2.07303	0.341817	0.525041	2.04768	2.10606	0.281389	0.42966	1.9887	2.05363		1.55071e-20	1.30706e-19	-0.218521	CD16+		1.49603e-77	1.54246e-76	-0.234487	CD16+		1.18564e-14	7.13522e-14	-0.146362			1.5914e-95	1.5093e-94	-0.206735	CD16+
ENSG00000079263	SP140	0.0426148	0.0785384	0.0307135	0.0600125	0.0403604	0.104275	0.0233054	0.0469446	0.182691	0.377961	0.0239115	0.0587208	0.255594	0.568995	0.0211448	0.0482389	0.32113	0.514578		7.36513e-09	2.9178e-08	-0.033705			0.00041025	0.000752544	-0.0295857			2.87857e-09	1.26475e-08	-0.13801			1.62754e-10	3.99915e-10	-0.0624473
ENSG00000185404	SP140L	0.14714	0.244158	0.0931257	0.213424	0.122714	0.260432	0.0674872	0.169673	0.508911	0.830391	0.0945406	0.205506	0.625349	0.912109	0.111647	0.219886	0.587201	0.904509		1.22299e-10	5.54494e-10	-0.0890774			7.88628e-29	4.17929e-28	-0.119688			1.85199e-22	1.57502e-21	-0.215043	CD16+		2.3804e-50	1.45315e-49	-0.145761
ENSG00000067066	SP100	0.914841	0.788246	1.25998	1.03632	1.34818	1.17213	1.16332	1.11592	2.25892	2.16765	1.1285	1.15321	2.37234	2.20009	1.05016	1.13249	2.25542	2.11174		1.16214e-08	4.52199e-08	0.16689			0.00268338	0.00447779	0.025306			2.12137e-15	1.32872e-14	0.165329			6.1482e-12	1.61405e-11	0.0790009
ENSG00000243650	RN7SL834P	0.0588122	0.0377151	0.0745493	0.055283	0.0908199	0.0661564	0.0667652	0.067181	0.169438	0.168447	0.0428246	0.0289813	0.121999	0.0642955	0.027853	0.028558	0.0691029	0.0514337		0.0355738	0.0557041	0.0217325			0.835168	0.868178	0.0041451			0.516283	0.595171	0.0206979			0.508852	0.554003	0.0105629
ENSG00000250011	HMGB1P3	0.0424341	0.02697	0.0569288	0.0410907	0.0743534	0.0340342	0.0588959	0.0329228	0.134979	0.0955187	0.0506943	0.0385647	0.124489	0.107824	0.0360706	0.0308038	0.0875229	0.0487778		0.0853191	0.123396	0.0167616			0.351263	0.411873	0.0120255			0.0556674	0.0911374	0.0349831			0.0617505	0.0792063	0.0193028
ENSG00000115053	NCL	1.2581	1.43507	1.30618	1.39834	1.33631	1.46858	1.23008	1.13663	1.04798	1.09917	1.22948	1.1283	0.779404	0.857134	1.31762	1.2452	0.718215	0.937232		1.08476e-05	3.00904e-05	-0.171566			4.85093e-05	9.75164e-05	0.0424589			0.0171262	0.0319206	-0.103448			0.0393462	0.0516345	-0.0189852
ENSG00000187514	PTMA	3.49189	3.8252	3.11623	3.62296	3.13242	3.65255	2.74131	3.27629	2.98343	3.43612	2.7867	3.15387	2.94425	3.15087	2.83013	3.1219	3.01553	3.02994		7.09515e-44	1.47108e-42	-0.318131	CD16+		1.00339e-232	3.35308e-231	-0.42406	CD16+		4.12723e-75	1.17234e-73	-0.358871	CD16+		4.34777768340297e-322	1.44909453925238e-320	-0.395756
ENSG00000168918	INPP5D	0.318065	0.387921	0.102351	0.229997	0.107159	0.17675	0.0455089	0.200494	0.0820185	0.209576	0.0472502	0.238833	0.1071	0.2604	0.07049	0.221324	0.126999	0.239754		0.00591189	0.0108235	-0.0652369			1.56995e-54	1.22512e-53	-0.154259			1.26793e-09	5.71222e-09	-0.0992722			8.70452e-63	6.00126e-62	-0.130412
ENSG00000077044	DGKD	0.278702	0.142411	0.188478	0.0991285	0.185785	0.112613	0.147957	0.114024	0.0934765	0.0572091	0.121945	0.117399	0.0725116	0.0545489	0.119518	0.0820348	0.0487354	0.055083		7.91416e-11	3.64346e-10	0.137244			6.8711e-07	1.60637e-06	0.0501139			0.0097698	0.0194064	0.0449162			1.07095e-09	2.5266e-09	0.0557525
ENSG00000188042	ARL4C	1.2541	1.0542	1.03311	1.15669	1.03597	1.06119	0.836663	1.10904	0.619022	0.469098	0.811303	0.986209	0.705976	0.454216	0.681581	0.920176	0.776268	0.411919		1.13961e-13	6.55273e-13	0.292549	CD16-		4.41468e-22	1.95174e-21	-0.147521			0.000137336	0.000381891	0.168756			1.62563e-09	3.79582e-09	-0.016302
ENSG00000198612	COPS8	0.0971455	0.118708	0.120047	0.128067	0.115763	0.121462	0.0947009	0.0817792	0.0724245	0.0739471	0.085569	0.0925064	0.0416388	0.0607882	0.0861487	0.0947536	0.0412292	0.0288783		0.0227001	0.0370434	-0.0173891			0.793308	0.83174	0.000590564			0.867689	0.900495	-0.000694561			0.899527	0.914661	-0.00128016
ENSG00000124831	LRRFIP1	2.82036	3.02534	2.52416	2.65134	2.57806	2.71756	1.58494	1.80326	1.62155	1.96388	1.42526	1.77785	1.38468	2.05147	1.55583	1.77752	1.41549	2.23616		2.29331e-10	1.01172e-09	-0.205241	CD16+		7.35279e-50	5.41078e-49	-0.204959	CD16+		6.10136e-16	3.91659e-15	-0.344969	CD16+		1.67532e-67	1.20934e-66	-0.246978	CD16+
ENSG00000184182	UBE2F	0.118518	0.169011	0.12389	0.158609	0.125103	0.146881	0.12281	0.194308	0.200994	0.272207	0.132394	0.228634	0.361409	0.561238	0.130227	0.202168	0.434441	0.588412		1.12285e-05	3.10711e-05	-0.0543901			5.52563e-11	1.63495e-10	-0.0649453			0.0158682	0.0297729	-0.0644754			4.52487e-13	1.23883e-12	-0.0639324
ENSG00000132326	PER2	0.339745	0.173189	0.112137	0.0539179	0.111451	0.0718745	0.0477637	0.0281819	0.0348774	0.01255	0.0196852	0.0242485	0.0146297	0	0.0182747	0.0304628	0.00626726	0.0114258		2.87053e-15	1.818e-14	0.17368			0.417035	0.47959	0.0168401			0.402363	0.485725	0.0208882			0.0814438	0.102477	0.0310105
ENSG00000068024	HDAC4	0.161492	0.0890736	0.0891511	0.0419027	0.086382	0.0494643	0.0936978	0.0503601	0.105475	0.0636148	0.0617806	0.0322095	0.10462	0.0815239	0.0454375	0.0407249	0.0917896	0.0711367		0.000164566	0.000389218	0.0627405			0.00268119	0.00447601	0.0325653			0.183289	0.254214	0.0311791			0.000365803	0.000597507	0.0346422
ENSG00000130414	NDUFA10	0.35157	0.331218	0.264247	0.293827	0.271674	0.27297	0.220367	0.249172	0.200618	0.254293	0.21714	0.240014	0.16223	0.239591	0.248949	0.262113	0.128464	0.16544		0.724431	0.777535	0.0188998			0.01492	0.0225307	-0.0228776			0.0202151	0.0371057	-0.0318392			0.00132162	0.00205084	-0.0221144
ENSG00000188542	DUSP28	0.132091	0.0914799	0.115254	0.119563	0.103373	0.080666	0.0632389	0.0535993	0.0371326	0.0312536	0.0419393	0.0460434	0.0233296	0.0137367	0.0374988	0.0381094	0.0180482	0.0274777		0.00176681	0.00354924	0.0484739			0.862422	0.891614	0.00332765			0.666845	0.734033	0.0136182			0.761233	0.7919	0.0101437
ENSG00000178623	GPR35	0.170805	0.121691	0.235129	0.105911	0.22789	0.0959632	0.246423	0.128235	0.144096	0.0457134	0.332804	0.235938	0.177363	0.0976149	0.334118	0.26177	0.199807	0.0923098		0.0126826	0.0219263	0.040447			2.45861e-18	9.61276e-18	0.0986487			5.52263e-15	3.38447e-14	0.117512			5.51233e-31	2.47946e-30	0.0994986
ENSG00000233392	AC104809.2	0.00474555	0.175173	0.00191778	0.0608637	0.00298897	0.0622777	0.000795357	0.0170274	0.00164416	0.0304181	0.000479682	0.00815701	0.000418165	0.0105378	0.000397128	0.0069675	0.000255819	0		5.33664e-142	8.66214e-140	-0.171038			0.000734179	0.00131036	-0.0253043			0.000123095	0.000344313	-0.0347909			9.08896e-12	2.36746e-11	-0.0401884
ENSG00000122085	MTERF4	0.0881142	0.111186	0.0643543	0.0930496	0.0555224	0.0850592	0.0860481	0.0979096	0.0391574	0.0580872	0.106494	0.132167	0.0443103	0.0705116	0.118523	0.118563	0.0498657	0.0511674		0.00270601	0.00530463	-0.0212206			0.166781	0.210178	-0.0152728			0.0642377	0.103293	-0.0204533			0.0195824	0.0267166	-0.017318
ENSG00000006607	FARP2	0.0696875	0.171359	0.0735081	0.0957524	0.0649715	0.108491	0.0818453	0.0634769	0.0669573	0.0810447	0.0733471	0.0692367	0.0806983	0.133572	0.0790461	0.07101	0.095974	0.111107		3.4984e-21	3.07653e-20	-0.0981098			0.881992	0.907553	0.0024769			0.0325956	0.0568231	-0.0300462			0.0563945	0.0726808	-0.0155875
ENSG00000168397	ATG4B	0.112485	0.0878376	0.13682	0.104855	0.128786	0.114038	0.172078	0.11821	0.125386	0.0922124	0.161435	0.0963779	0.09819	0.0942295	0.131227	0.0844289	0.0768276	0.0613779		0.100402	0.142918	0.0250042			1.62336e-06	3.69189e-06	0.0505703			0.287827	0.36919	0.0220722			1.3392e-06	2.65829e-06	0.0399105
ENSG00000168395	ING5	0.077913	0.120464	0.0725393	0.101511	0.0693422	0.101111	0.0967887	0.105689	0.0609076	0.0786707	0.108058	0.127716	0.0596935	0.039489	0.100002	0.0998943	0.0601989	0.0867961		0.000194049	0.000453659	-0.0401893			0.136769	0.176107	-0.00911471			0.0852107	0.131472	-0.0186995			0.0154035	0.0212397	-0.0145566
ENSG00000204099	NEU4	0.0435283	0.0277256	0.103071	0.054111	0.137699	0.0981657	0.0833116	0.0529157	0.0900214	0.0759666	0.0861174	0.0333023	0.0662301	0.0388416	0.0308105	0.0166274	0.0517672	0.0350385		0.00768857	0.0137658	0.0278142			4.647e-05	9.35493e-05	0.0511493			3.08576e-05	9.28016e-05	0.0474106			8.02076e-09	1.80746e-08	0.0481002
ENSG00000220804	LINC01881	0.0871622	0.10054	0.0907577	0.124561	0.0834897	0.123573	0.120106	0.13448	0.0583476	0.0800519	0.180813	0.154948	0.0837961	0.0947435	0.163629	0.138051	0.110118	0.13544		0.0569879	0.0857838	-0.0118697			0.330147	0.389276	-0.0020408			0.0100046	0.0198174	-0.0285523			0.0253681	0.0341508	-0.0108047
ENSG00000072756	TRNT1	0.0673752	0.110749	0.0877364	0.111127	0.0815213	0.0964681	0.099744	0.107457	0.0772323	0.0794893	0.117224	0.13014	0.0745486	0.0704561	0.140708	0.129182	0.0864389	0.126152		8.41032e-08	2.98993e-07	-0.0437822			0.185368	0.231955	-0.00914752			0.158721	0.225989	-0.011994			0.0237462	0.0321119	-0.0128624
ENSG00000113851	CRBN	0.237283	0.326062	0.179102	0.265046	0.156653	0.222249	0.166694	0.214532	0.0956667	0.131975	0.18637	0.234634	0.108732	0.173417	0.225554	0.236026	0.140297	0.172365		5.21613e-08	1.88865e-07	-0.0836941			8.77085e-07	2.03376e-06	-0.0461881			0.00129208	0.00308284	-0.0455029			3.49135e-10	8.47623e-10	-0.0490808
ENSG00000144455	SUMF1	0.101356	0.0769345	0.0517209	0.0582114	0.0468412	0.0511298	0.0564315	0.0721072	0.0355445	0.0373348	0.0646148	0.0752318	0.0249123	0.0353482	0.062699	0.0557606	0.0207204	0.025763		0.101285	0.143923	0.0234986			0.314863	0.373743	-0.00690351			0.407029	0.490213	-0.0060143			0.252555	0.293108	-0.00412535
ENSG00000150995	ITPR1	0.190874	0.0912051	0.259547	0.11022	0.259302	0.0901784	0.356151	0.134621	0.254533	0.111076	0.41281	0.157644	0.211661	0.0730984	0.412021	0.147043	0.13828	0.0657029		3.23286e-08	1.1996e-07	0.100015			3.54395e-54	2.75044e-53	0.204452	CD16-		3.0437e-13	1.68706e-12	0.137282			1.86995e-68	1.37073e-67	0.175677
ENSG00000134107	BHLHE40	1.13393	0.598613	0.760218	0.245809	0.726435	0.280732	0.431843	0.137628	0.324636	0.122808	0.268954	0.114767	0.181954	0.0766725	0.260384	0.120224	0.142977	0.0501689		4.5845e-55	1.37077e-53	0.512887	CD16-		2.94192e-127	4.44495e-126	0.292716	CD16-		4.9307e-50	8.36159e-49	0.275033	CD16-		2.27347e-189	3.75453e-188	0.3056	CD16-
ENSG00000134108	ARL8B	1.01377	0.554538	1.54956	0.769272	1.59647	0.939907	1.33465	0.672517	1.47542	0.832119	1.2633	0.75083	1.55916	0.973567	1.12103	0.759863	1.59635	0.986438		1.04974e-47	2.44408e-46	0.439822	CD16-		0	0	0.578269	CD16-		1.78344e-147	1.2825e-145	0.661021	CD16-		0	0	0.591653	CD16-
ENSG00000134109	EDEM1	0.393764	0.235795	0.461638	0.183081	0.49808	0.22317	0.383317	0.198566	0.659526	0.339661	0.253037	0.161004	0.599346	0.353115	0.201681	0.15849	0.573656	0.259338		2.3012e-07	7.82821e-07	0.134733			6.24654e-31	3.48249e-30	0.142136			7.75431e-22	6.41226e-21	0.269244	CD16-		1.18703e-51	7.36193e-51	0.17965
ENSG00000206573	THUMPD3-AS1	0.390934	0.386224	0.624106	0.421507	0.600653	0.41416	0.748838	0.447329	0.5143	0.311459	0.7696	0.427553	0.57993	0.383233	0.657318	0.373414	0.484555	0.371491		0.997445	1	0.0189648			1.28346e-60	1.07068e-59	0.242758	CD16-		5.80883e-12	2.98642e-11	0.169696			9.01424e-70	6.74702e-69	0.202356	CD16-
ENSG00000134077	THUMPD3	0.100119	0.114636	0.0888099	0.123627	0.0882943	0.121667	0.0784677	0.100615	0.035636	0.055832	0.080836	0.0759372	0.034773	0.0502523	0.0932702	0.115044	0.0318283	0.0518807		0.299425	0.373034	-0.0102291			0.0252443	0.0366317	-0.017706			0.102882	0.155569	-0.0244501			0.00480144	0.00701929	-0.0191112
ENSG00000168137	SETD5	0.32621	0.174409	0.507281	0.306672	0.494167	0.306975	0.578291	0.325925	0.389093	0.27131	0.583736	0.329966	0.384324	0.244442	0.498303	0.281837	0.323702	0.222591		9.98537e-12	4.93707e-11	0.141429			5.16181e-70	4.79938e-69	0.203997	CD16-		3.58089e-12	1.86292e-11	0.139994			2.48376e-83	2.09351e-82	0.179631
ENSG00000114026	OGG1	0.0430167	0.0563803	0.0419377	0.0629578	0.0407419	0.0543998	0.0629685	0.0761153	0.0403658	0.0348629	0.0809684	0.0779789	0.0284431	0.0369922	0.0869185	0.100568	0.0273163	0.0212467		0.0140664	0.0240406	-0.0141864			0.118226	0.153659	-0.0113446			0.547575	0.624403	-0.00566765			0.0642403	0.0821773	-0.0098766
ENSG00000134072	CAMK1	0.161246	0.353342	0.0530617	0.107213	0.0528974	0.0855768	0.0324279	0.0728552	0.0234243	0.0406025	0.0648088	0.131382	0.0106633	0.0365661	0.138229	0.253331	0.012233	0.0269323		1.05637e-35	1.70006e-34	-0.195819			7.634e-13	2.45576e-12	-0.0658939			0.0112624	0.0220095	-0.0269481			2.26884e-17	7.24115e-17	-0.0649451
ENSG00000214021	TTLL3	0.0693454	0.0858945	0.0508806	0.0598532	0.061056	0.0703961	0.0525439	0.0726413	0.0721961	0.0843297	0.0524694	0.0787647	0.0793431	0.105699	0.051113	0.062353	0.0828815	0.0949803		0.00679337	0.0122791	-0.0181792			0.0173278	0.0258303	-0.0160795			0.17303	0.241994	-0.0180948			0.00318287	0.00474964	-0.0168574
ENSG00000125037	EMC3	0.266433	0.292891	0.370194	0.321935	0.344076	0.299701	0.510803	0.378218	0.356373	0.283319	0.623188	0.396084	0.334712	0.240287	0.728339	0.433552	0.268389	0.270921		0.0267015	0.0428143	-0.0194612			1.24657e-21	5.44753e-21	0.146008			0.535078	0.612983	0.0372789			2.34907e-17	7.48881e-17	0.0997263
ENSG00000180385	EMC3-AS1	0.0235886	0.0348361	0.0432329	0.0468655	0.039631	0.0372714	0.0747325	0.0512826	0.0319441	0.0283877	0.0945106	0.0501652	0.0278764	0.00388372	0.100358	0.0427992	0.0159435	0.00472341		0.00931649	0.0164728	-0.0115188			0.0613617	0.0839023	0.0243398			0.888455	0.916047	0.00445521			0.134957	0.164491	0.0154134
ENSG00000134070	IRAK2	0.323841	0.0783299	0.535866	0.159297	0.597069	0.181426	0.408026	0.109137	0.441849	0.142582	0.255528	0.0900327	0.330657	0.181107	0.171062	0.0718912	0.246774	0.152547		1.85234e-28	2.25335e-27	0.221185	CD16-		1.61864e-85	1.77178e-84	0.227575	CD16-		5.28543e-67	1.29425e-65	0.283898	CD16-		2.16179e-152	2.89649e-151	0.243941	CD16-
ENSG00000157014	TATDN2	0.109329	0.0632719	0.108058	0.0526118	0.104092	0.0616567	0.0613553	0.0437793	0.0647261	0.0267875	0.0468017	0.042738	0.0412474	0.0400769	0.0402275	0.0463468	0.0247555	0.037182		0.00103748	0.00217087	0.0439792			0.0492296	0.068497	0.0206226			0.25448	0.333264	0.0243587			0.0114883	0.0160593	0.0236726
ENSG00000197548	ATG7	0.245417	0.187133	0.172977	0.212144	0.178461	0.203254	0.192385	0.35202	0.16797	0.297852	0.239995	0.353871	0.157752	0.354544	0.237591	0.364343	0.166063	0.423343		0.0263059	0.0422396	0.0488891			1.15035e-29	6.22393e-29	-0.11062			1.85545e-08	7.70525e-08	-0.119073			2.45784e-35	1.19272e-34	-0.0999791
ENSG00000132170	PPARG	0.115871	0.0527357	0.567176	0.249037	0.562202	0.361982	0.582814	0.272075	0.323819	0.186405	0.544156	0.348637	0.166092	0.0741483	0.411088	0.299998	0.0885635	0.0622931		1.56975e-08	6.02957e-08	0.0750596			5.70615e-123	8.37639e-122	0.273472	CD16-		1.35057e-18	9.79894e-18	0.154185			4.39859e-141	5.55298e-140	0.221302	CD16-
ENSG00000132155	RAF1	0.438528	0.395722	0.406263	0.325115	0.393482	0.344746	0.377505	0.320783	0.277842	0.221105	0.334199	0.310048	0.232357	0.208182	0.305043	0.267508	0.208314	0.203442		0.232836	0.300691	0.0427778			4.31623e-05	8.73549e-05	0.0487575			0.493474	0.573063	0.0346272			6.33548e-05	0.000110778	0.0440252
ENSG00000144713	RPL32	3.26947	2.96634	3.34466	3.11094	3.34702	3.11813	3.21815	3.04778	3.53797	3.32454	3.29997	3.206	3.62729	3.41538	3.22084	3.18563	3.28577	3.04582		5.44267e-43	1.09257e-41	0.31257	CD16-		3.52281e-63	3.03229e-62	0.145447			2.03093e-25	1.90392e-24	0.175918			1.0636e-95	1.01042e-94	0.168392
ENSG00000144711	IQSEC1	0.823859	0.863352	0.580882	0.573629	0.590863	0.628622	0.295005	0.354269	0.257346	0.226723	0.298983	0.336735	0.182278	0.216191	0.342957	0.365182	0.157133	0.225751		0.892102	0.919955	-0.0192971			0.0169479	0.0252972	-0.0158477			0.327922	0.411148	-0.0181803			0.0109196	0.0153361	-0.0168323
ENSG00000170876	TMEM43	0.277834	0.176601	0.265731	0.236326	0.262658	0.206572	0.252311	0.205503	0.202982	0.122976	0.244934	0.166297	0.185071	0.159896	0.239221	0.18165	0.19056	0.156567		4.25994e-07	1.41194e-06	0.10913			1.90256e-05	3.981e-05	0.0559594			0.000174271	0.000476666	0.0626879			2.85698e-09	6.59776e-09	0.0623699
ENSG00000154767	XPC	0.188944	0.240263	0.12988	0.223305	0.11877	0.19353	0.185346	0.255569	0.109395	0.12137	0.215748	0.259501	0.0923767	0.121734	0.235118	0.268281	0.10351	0.153728		0.000469388	0.00103799	-0.0539027			2.06328e-10	5.93194e-10	-0.0615813			3.74822e-06	1.24089e-05	-0.0500227			8.21076e-16	2.49307e-15	-0.0574801
ENSG00000131389	SLC6A6	0.655657	0.621408	1.35182	0.857558	1.29614	0.894317	1.34899	0.858499	1.24888	0.958376	1.22619	0.79999	1.17704	0.949685	1.09051	0.780785	1.03229	0.85093		0.0864099	0.124783	0.0503201			2.0275e-212	5.87664e-211	0.429025	CD16-		7.58322e-50	1.27835e-48	0.320536	CD16-		6.24561e-260	1.52937e-258	0.365201	CD16-
ENSG00000154781	CCDC174	0.203415	0.25646	0.225318	0.27102	0.200783	0.227793	0.233584	0.235157	0.119691	0.12402	0.253036	0.26182	0.13268	0.137837	0.266525	0.280235	0.15854	0.186521		0.00791875	0.0141467	-0.0456923			0.126018	0.163077	-0.0117637			0.33056	0.41391	-0.0106302			0.0438013	0.057164	-0.0142265
ENSG00000177463	NR2C2	0.129251	0.160371	0.241701	0.221816	0.215241	0.20246	0.270263	0.211969	0.170916	0.137388	0.23314	0.159583	0.166824	0.14394	0.226914	0.152725	0.173099	0.112319		0.00868647	0.0154357	-0.031742			0.00107891	0.00189176	0.0491241			0.700957	0.761694	0.0309005			0.00461775	0.00676817	0.0369779
ENSG00000131368	MRPS25	0.117317	0.142386	0.0782616	0.124094	0.0876455	0.123901	0.0696459	0.0976778	0.0636791	0.0984663	0.0730754	0.105323	0.0535145	0.0794804	0.0881388	0.0942481	0.034548	0.063966		0.00653422	0.0118484	-0.0261208			0.000722706	0.00129232	-0.0271445			0.00739342	0.0151741	-0.0338722			8.37134e-06	1.57059e-05	-0.0290779
ENSG00000131381	RBSN	0.0910281	0.108136	0.0573127	0.0735466	0.0505652	0.0766327	0.0527675	0.0643679	0.0448441	0.0283755	0.0532478	0.0587354	0.0408815	0.0551057	0.0618912	0.0587109	0.0371399	0.0456932		0.0343785	0.0539663	-0.0163497			0.155267	0.197596	-0.00957291			0.0688388	0.109497	-0.0116121			0.0224669	0.0304762	-0.0107444
ENSG00000131375	CAPN7	0.253479	0.21686	0.249107	0.202274	0.242397	0.200099	0.257204	0.202669	0.176027	0.107286	0.300411	0.215568	0.167308	0.108174	0.295243	0.222002	0.163107	0.118545		0.192033	0.254239	0.0402599			6.59016e-08	1.65512e-07	0.063879			0.0076433	0.0156305	0.0549247			1.03081e-09	2.43596e-09	0.0592421
ENSG00000131370	SH3BP5	0.837229	0.311027	1.522	0.512953	1.56853	0.569411	1.16346	0.499798	0.88325	0.397777	1.12567	0.601869	0.470988	0.157364	1.26604	0.621776	0.283355	0.132158		2.13852e-72	9.56607e-71	0.553382	CD16-		0	0	0.755053	CD16-		1.52553e-216	2.34231e-214	0.648456	CD16-		0	0	0.70642	CD16-
ENSG00000144597	EAF1	1.01743	0.367432	0.900502	0.288971	0.883828	0.36613	0.535378	0.184224	0.472761	0.168544	0.327177	0.130284	0.306016	0.0977547	0.275616	0.109782	0.224214	0.09975		9.36999e-89	5.78597e-87	0.646284	CD16-		5.23005e-181	1.17904e-179	0.342378	CD16-		9.33291e-65	2.20918e-63	0.344344	CD16-		1.39315e-265	3.53326e-264	0.368073	CD16-
ENSG00000206560	ANKRD28	1.23411	0.345612	0.954442	0.229133	0.94317	0.317318	0.759318	0.228852	0.444617	0.190038	0.567322	0.217801	0.20428	0.0765897	0.503573	0.257522	0.143272	0.0655818		4.16094e-125	5.25295e-123	0.881349	CD16-		1.11809625783364e-315	5.77445894648933e-314	0.502228			1.08472e-71	2.93442e-70	0.367136	CD16-		0	0	0.493026	CD16-
ENSG00000131378	RFTN1	0.101071	0.236792	0.117842	0.172417	0.116199	0.145412	0.0939499	0.21187	0.0719794	0.152735	0.0765239	0.186622	0.0577857	0.150688	0.0799159	0.186589	0.0550246	0.203564		4.82392e-28	5.83079e-27	-0.137502			4.78124e-28	2.50113e-27	-0.105564			5.27274e-05	0.000154087	-0.0762315			2.16156e-35	1.05046e-34	-0.0994042
ENSG00000154822	PLCL2	0.148092	0.192147	0.0761941	0.110827	0.076794	0.107884	0.0516251	0.0784867	0.0509161	0.0886619	0.0451554	0.103902	0.0773116	0.120714	0.0448259	0.0861118	0.0866786	0.110277		9.84336e-06	2.75197e-05	-0.0503366			1.85112e-06	4.19473e-06	-0.0382624			0.0128444	0.0247941	-0.0310404			1.09939e-08	2.46085e-08	-0.0370936
ENSG00000131374	TBC1D5	0.235845	0.243162	0.118022	0.140709	0.117511	0.140882	0.0739306	0.0834969	0.0758603	0.0721426	0.0727566	0.110919	0.0640427	0.107891	0.115682	0.184505	0.0690745	0.154422		0.243661	0.311879	-0.0122447			6.43022e-05	0.000127996	-0.0337902			0.000566906	0.00142807	-0.034393			1.63261e-07	3.44152e-07	-0.0321912
ENSG00000182568	SATB1	0.178258	0.169839	0.114634	0.176742	0.109661	0.177942	0.126143	0.19255	0.119103	0.171077	0.123853	0.181152	0.142688	0.175237	0.119783	0.178286	0.135616	0.117912		0.975935	0.983379	0.00991942			2.66021e-10	7.60192e-10	-0.0586472			0.000131655	0.000366274	-0.0441458			1.96842e-13	5.45492e-13	-0.0486334
ENSG00000114166	KAT2B	0.108147	0.0997121	0.199033	0.0817824	0.201661	0.0823602	0.155062	0.0948121	0.251741	0.197014	0.0896102	0.0841476	0.34935	0.34323	0.100248	0.0969088	0.421809	0.368842		0.791892	0.834336	0.0082991			5.67285e-06	1.24095e-05	0.0512368			1.34422e-07	5.20555e-07	0.0902732			9.85031e-11	2.44579e-10	0.0593985
ENSG00000174748	RPL15	2.3021	2.24413	2.43839	2.3574	2.41269	2.3516	2.36854	2.31457	2.51163	2.43683	2.57752	2.53422	2.55327	2.46805	2.41134	2.38408	2.03189	2.06271		8.31896e-05	0.000205568	0.073025			1.07141e-13	3.572e-13	0.0667679			0.00456924	0.00981394	0.00892134			3.0597e-16	9.44169e-16	0.0499341
ENSG00000174738	NR1D2	0.338986	0.411304	0.242746	0.226878	0.248506	0.231396	0.163522	0.159656	0.152268	0.151987	0.196532	0.178946	0.123383	0.197412	0.240742	0.228818	0.217272	0.262276		4.51456e-05	0.000115632	-0.0733446			0.778593	0.818806	0.00946121			0.0528752	0.0871943	-0.0135976			0.314475	0.358454	-0.00429555
ENSG00000151092	NGLY1	0.162436	0.158812	0.151158	0.192436	0.142173	0.173864	0.147409	0.155135	0.0889021	0.123686	0.168943	0.15881	0.0980703	0.169417	0.186777	0.172759	0.108384	0.177715		0.637175	0.701918	0.00587048			0.0743781	0.100057	-0.00690152			0.0132358	0.0254286	-0.0400401			0.00538666	0.0078225	-0.0157862
ENSG00000033867	SLC4A7	0.259453	0.150545	0.442065	0.381133	0.413668	0.343605	0.274182	0.271036	0.179741	0.164264	0.176647	0.236463	0.0691881	0.0533692	0.190351	0.265476	0.0503362	0.0403925		3.63113e-09	1.47557e-08	0.124604			0.21065	0.260549	-0.00500129			0.021525	0.0392312	0.0413437			0.633975	0.673324	0.019606
ENSG00000187118	CMC1	0.0494533	0.0656115	0.0247156	0.0553987	0.0276799	0.0686925	0.0322846	0.0945389	0.0281859	0.0813199	0.0587925	0.12532	0.0252896	0.0900405	0.0842167	0.125746	0.0368583	0.121703		0.011297	0.0196865	-0.0173489			1.8218e-07	4.4324e-07	-0.0472346			3.12623e-05	9.39191e-05	-0.0544801			1.41343e-11	3.65319e-11	-0.046939
ENSG00000163512	AZI2	0.415024	0.268308	0.320869	0.376293	0.368382	0.466643	0.334561	0.486596	0.498215	0.687327	0.332118	0.465508	0.507106	0.575864	0.343087	0.452981	0.536321	0.641047		1.06465e-09	4.50021e-09	0.154536			6.07278e-28	3.16799e-27	-0.112301			1.18279e-09	5.34559e-09	-0.110431			3.37522e-33	1.57946e-32	-0.089697
ENSG00000163513	TGFBR2	0.320097	0.427897	0.0884706	0.49295	0.0871195	0.320182	0.0890969	0.651372	0.0323387	0.164211	0.111101	0.659322	0.0199196	0.117952	0.190056	0.666609	0.0241072	0.155681		2.23395e-07	7.60399e-07	-0.101228			1.70917963615751e-310	0	-0.485138	CD16+		7.29232e-36	8.94766e-35	-0.172484			0	0	-0.359645	CD16+
ENSG00000153551	CMTM7	0.217611	0.235192	0.0890109	0.102756	0.0861899	0.079254	0.0517242	0.0935972	0.0477333	0.0722429	0.0509392	0.131755	0.0410654	0.0940049	0.0636198	0.123231	0.0475287	0.0639158		0.00872443	0.0154838	-0.0264299			1.97033e-06	4.45776e-06	-0.0440449			0.441784	0.524728	-0.0116696			2.16119e-06	4.2235e-06	-0.032879
ENSG00000182973	CNOT10	0.0860747	0.124563	0.0547596	0.0896948	0.0514409	0.0718639	0.0586037	0.0785952	0.0276946	0.0418827	0.0725332	0.113495	0.0243762	0.0382623	0.0925976	0.101201	0.0292069	0.0587811		1.55342e-05	4.24686e-05	-0.0387918			0.00731222	0.0115359	-0.0235723			0.105709	0.159209	-0.0194456			0.000529378	0.000853162	-0.0235918
ENSG00000170266	GLB1	0.171707	0.134717	0.0989269	0.0652226	0.0994504	0.085041	0.105881	0.0900759	0.0710784	0.0668559	0.146534	0.121805	0.0777235	0.070139	0.181084	0.146959	0.0830424	0.0692521		0.144452	0.198124	0.0369934			0.00356711	0.00585856	0.0298632			0.788555	0.837029	0.0100144			0.00521029	0.00758382	0.0244987
ENSG00000170275	CRTAP	0.698191	0.258927	0.539705	0.161417	0.558291	0.14202	0.401964	0.12305	0.449015	0.12864	0.25884	0.117903	0.320871	0.117701	0.193539	0.128887	0.208044	0.0471866		4.3372e-60	1.43254e-58	0.441705	CD16-		1.26138e-117	1.79148e-116	0.239189	CD16-		2.78944e-67	6.98096e-66	0.307877	CD16-		1.23723e-194	2.07949e-193	0.276521	CD16-
ENSG00000153560	UBP1	0.190042	0.18224	0.168223	0.155949	0.168194	0.178118	0.154336	0.156105	0.198569	0.222077	0.128877	0.122079	0.215974	0.303825	0.116233	0.11819	0.219544	0.266598		0.998596	1	0.00355141			0.736181	0.780707	0.000449553			0.177369	0.247455	-0.0214225			0.34751	0.39194	-0.00585459
ENSG00000163539	CLASP2	0.188101	0.164597	0.207438	0.153505	0.200584	0.16645	0.243823	0.155434	0.190834	0.121637	0.241955	0.171824	0.142182	0.103678	0.269084	0.209153	0.129902	0.0958267		0.272991	0.344401	0.0239473			9.26362e-09	2.42743e-08	0.0643661			0.224732	0.300825	0.0415069			1.25774e-08	2.80314e-08	0.0541707
ENSG00000170248	PDCD6IP	0.666912	0.55937	1.06172	0.69084	1.05041	0.751777	1.09786	0.772416	0.997127	0.723345	0.911621	0.71535	0.707449	0.644034	0.871192	0.740338	0.555836	0.561744		0.0026121	0.00512939	0.0939112			4.13897e-81	4.35435e-80	0.248756	CD16-		1.86789e-26	1.80775e-25	0.19669			2.16663e-107	2.25021e-106	0.220348	CD16-
ENSG00000230067	HSPD1P6	0.000617962	0	0.000694855	0.000990078	0.000731465	0	0.000557017	0.00109735	0.0289532	0.135559	0.000469411	0	0.0671786	0.100421	0.000429663	0.000694884	0.0869567	0.165019		0.596878	0.665136	0.000679602			0.981147	0.987405	-0.000229962			0.036008	0.0621578	-0.0481709			0.348395	0.392861	-0.0145344
ENSG00000281100	AC105749.1	0.000933523	0.00812848	0.00102284	0.00828393	0.00210913	0.0147494	0.00203719	0.00361766	0.064862	0.223002	0.0023431	0.0123373	0.117142	0.212212	0.00235585	0.00908027	0.119197	0.190052		4.31053e-07	1.42403e-06	-0.00711071			0.265764	0.321714	-0.00621379			0.00173486	0.00405753	-0.0718612			0.00403033	0.00595018	-0.0259784
ENSG00000168016	TRANK1	0.0369605	0.0823723	0.0142005	0.0937453	0.0140177	0.0824005	0.0114653	0.124563	0.182692	0.559338	0.0207784	0.121616	0.348535	0.812296	0.0274619	0.126241	0.460787	0.767269		3.41195e-12	1.75573e-11	-0.0457709			1.75612e-27	9.06135e-27	-0.1003			1.26393e-15	8.00491e-15	-0.22118	CD16+		8.22196e-44	4.60187e-43	-0.132053
ENSG00000178567	EPM2AIP1	0.249036	0.245914	0.249805	0.313621	0.257854	0.282156	0.247888	0.267397	0.24908	0.342153	0.234396	0.256517	0.244658	0.327161	0.264908	0.26398	0.289073	0.285083		0.015789	0.0266956	-0.0143047			2.04237e-07	4.95842e-07	-0.0401959			0.000420733	0.00108202	-0.055535			1.3308e-10	3.28707e-10	-0.042658
ENSG00000076242	MLH1	0.054342	0.0713524	0.0538657	0.0911852	0.049852	0.0859451	0.052652	0.0973812	0.0513981	0.0889357	0.0577286	0.0946674	0.0537169	0.0973689	0.0624061	0.119261	0.0529968	0.107801		0.00132281	0.00271982	-0.0193991			5.74506e-07	1.35034e-06	-0.0439202			0.000994707	0.00241286	-0.0404613			5.50773e-10	1.32414e-09	-0.0408571
ENSG00000093167	LRRFIP2	0.48151	0.430371	0.527181	0.462592	0.524829	0.450641	0.433275	0.372583	0.493346	0.361788	0.390509	0.337971	0.529711	0.386799	0.37883	0.313497	0.529854	0.409295		0.0490801	0.0749527	0.0608169			0.000464662	0.000846072	0.045851			0.00632871	0.0131697	0.110409			6.05333e-06	1.14553e-05	0.0664512
ENSG00000144674	GOLGA4	0.875377	0.746989	0.90518	0.749586	0.900072	0.802192	0.822025	0.65638	0.861695	0.878952	0.893343	0.68997	1.12685	0.923697	0.902887	0.745253	1.24192	0.912909		0.00129463	0.00266472	0.127065			7.9745e-28	4.1335e-27	0.158436			2.16479e-06	7.36418e-06	0.140396			1.26282e-33	5.95852e-33	0.150434
ENSG00000060971	ACAA1	0.301044	0.526633	0.191607	0.328018	0.189716	0.334577	0.146886	0.281379	0.156184	0.265853	0.133142	0.290512	0.14075	0.269795	0.123943	0.240726	0.0905188	0.15921		1.69719e-28	2.07796e-27	-0.223922	CD16+		5.74973e-40	3.67014e-39	-0.129891			1.15545e-15	7.32604e-15	-0.120514			1.18486e-59	7.92835e-59	-0.134846
ENSG00000172936	MYD88	0.427758	0.624709	0.365929	0.628088	0.427621	0.713147	0.358932	0.627791	0.932147	1.29519	0.408334	0.706303	1.04614	1.36561	0.396766	0.58285	0.993799	1.15557		1.65514e-18	1.26382e-17	-0.203803	CD16+		3.94087e-117	5.56917e-116	-0.261766	CD16+		1.60417e-35	1.95145e-34	-0.267128	CD16+		6.6401e-158	9.24569e-157	-0.258586	CD16+
ENSG00000172939	OXSR1	0.410772	0.435809	0.555971	0.380183	0.531503	0.408334	0.551664	0.397224	0.445497	0.301299	0.492766	0.400105	0.372494	0.279242	0.498226	0.398132	0.333057	0.293027		0.0049244	0.00916028	-0.0452142			5.04365e-29	2.68538e-28	0.12894			0.00499842	0.0106472	0.107786			1.20257e-27	5.01599e-27	0.108209
ENSG00000114742	WDR48	0.155403	0.221671	0.172623	0.212897	0.170883	0.210709	0.170622	0.162148	0.150001	0.167471	0.194539	0.174724	0.190522	0.180683	0.186599	0.186434	0.198552	0.216264		2.23201e-08	8.42529e-08	-0.0667451			0.273079	0.329306	-0.00587599			0.00996942	0.0197614	-0.0185873			0.00832614	0.011843	-0.0147169
ENSG00000114745	GORASP1	0.0640282	0.0599032	0.0501016	0.0351975	0.045909	0.0381003	0.054608	0.0594	0.106808	0.0715648	0.0429939	0.0471164	0.0930152	0.0999251	0.0373024	0.0418388	0.0756678	0.0653382		0.890653	0.918794	0.00377875			0.558533	0.61732	-0.000563134			0.962269	0.973407	0.0129045			0.617503	0.657921	0.00383507
ENSG00000144655	CSRNP1	0.630127	0.389527	0.373708	0.163579	0.425371	0.26333	0.211572	0.107566	0.503461	0.47694	0.1111	0.0843064	0.424143	0.395619	0.068003	0.0581905	0.371958	0.335699		3.42653e-18	2.56809e-17	0.237547	CD16-		8.30264e-09	2.18266e-08	0.0853333			1.07158e-05	3.40093e-05	0.0861			4.47404e-15	1.32587e-14	0.0981373
ENSG00000168329	CX3CR1	0.0557782	0.23476	0.00770895	0.206828	0.0069504	0.106772	0.0034229	0.211909	0.00391004	0.0411355	0.000573074	0.116011	0.000186014	0.00718333	0.000766848	0.118007	0.000602071	0.0250917		4.75048e-66	1.86121e-64	-0.184809			1.89656e-55	1.5027e-54	-0.169052			2.31304e-07	8.71956e-07	-0.0595498			4.47674e-69	3.32449e-68	-0.137509
ENSG00000168028	RPSA	1.47154	1.6011	1.39298	1.57036	1.37168	1.5222	1.2667	1.4401	1.36105	1.4621	1.28429	1.46275	1.43834	1.32023	1.11953	1.23153	1.08283	1.04819		0.00244233	0.00480599	-0.124826			4.08766e-22	1.80997e-21	-0.143799			8.68705e-08	3.42478e-07	-0.103906			2.10549e-29	9.13774e-29	-0.130266
ENSG00000188846	RPL14	2.19168	2.37575	2.26809	2.40466	2.28575	2.45817	2.11077	2.26637	2.3557	2.43624	2.23847	2.39482	2.2951	2.32329	2.12157	2.24542	1.93337	2.07858		0.000935012	0.00196879	-0.138541			8.35304e-12	2.5776e-11	-0.10119			7.076e-08	2.80914e-07	-0.129499			1.16942e-18	3.87376e-18	-0.112766
ENSG00000168036	CTNNB1	0.987763	0.843582	0.923953	0.667372	0.888142	0.753433	0.744082	0.537085	0.629391	0.501733	0.536578	0.425131	0.485331	0.423592	0.497621	0.459179	0.438532	0.361908		1.92326e-06	5.89323e-06	0.143595			2.34419e-40	1.50648e-39	0.157604			3.25848e-08	1.32319e-07	0.120089			1.24375e-48	7.42983e-48	0.145194
ENSG00000182606	TRAK1	0.170657	0.238764	0.0867482	0.158807	0.0888156	0.155455	0.0698536	0.0996988	0.0471335	0.0820197	0.0797063	0.103132	0.0300318	0.0613831	0.0890775	0.0897935	0.0269516	0.0436402		3.05717e-06	9.15538e-06	-0.071009			0.000177118	0.000337993	-0.0358657			7.42911e-07	2.64275e-06	-0.0462571			1.74451e-09	4.06504e-09	-0.0418856
ENSG00000093183	SEC22C	0.122016	0.17143	0.147576	0.164821	0.126407	0.181232	0.144043	0.113457	0.0856577	0.0712417	0.171389	0.143962	0.0958241	0.0643665	0.185444	0.120082	0.132593	0.105286		2.73853e-05	7.2462e-05	-0.046016			0.0137285	0.0208367	0.0283455			0.0695743	0.110436	-0.00531571			0.341612	0.386132	0.0121062
ENSG00000114857	NKTR	0.740838	1.18035	0.499248	0.794765	0.462529	0.70794	0.562615	0.731456	0.353251	0.49169	0.556977	0.658373	0.337204	0.433869	0.590035	0.624606	0.365327	0.524548		6.71569e-48	1.57652e-46	-0.443572	CD16+		3.63828e-54	2.81979e-53	-0.162649			3.61314e-31	4.00903e-30	-0.183602			2.36531e-91	2.1363e-90	-0.19214
ENSG00000163788	SNRK	0.500896	0.496607	0.353256	0.33012	0.335467	0.271139	0.267937	0.264311	0.184537	0.171847	0.188552	0.21919	0.184794	0.218791	0.187029	0.191732	0.214737	0.209069		0.7007	0.758224	0.0245574			0.908801	0.928111	-0.00200151			0.28344	0.36513	0.0279767			0.657808	0.695734	0.00918426
ENSG00000160746	ANO10	0.0762404	0.0459272	0.0570234	0.0446117	0.0602259	0.0468455	0.0659676	0.0834144	0.0544616	0.0439182	0.0839717	0.0944006	0.0455882	0.0345259	0.125592	0.142333	0.0610713	0.0565157		0.0211454	0.0347087	0.03272			0.287547	0.345215	-0.00905976			0.998115	0.998729	0.00808425			0.45714	0.50281	-0.000466181
ENSG00000011198	ABHD5	0.153438	0.172461	0.11406	0.150444	0.107009	0.138996	0.113886	0.141192	0.0699118	0.0717639	0.112515	0.123103	0.062688	0.0333906	0.13778	0.118356	0.0554519	0.067067		0.0822154	0.119363	-0.0122188			0.0346784	0.0494374	-0.0132986			0.042073	0.0712501	-0.0138323			0.00309203	0.00462502	-0.0133695
ENSG00000144791	LIMD1	0.161345	0.304233	0.0706251	0.204356	0.0811212	0.174651	0.0453007	0.13822	0.085224	0.12651	0.0569184	0.148907	0.116702	0.132806	0.0629979	0.112119	0.121797	0.122208		4.90756e-19	3.8455e-18	-0.137847			9.40383e-23	4.22986e-22	-0.0947567			8.27921e-06	2.65131e-05	-0.0516707			2.88491e-30	1.27147e-29	-0.0853929
ENSG00000163820	FYCO1	0.0449886	0.0271279	0.0217041	0.0309614	0.0226	0.0300627	0.0240965	0.0434519	0.0450046	0.101604	0.0325842	0.0504148	0.049886	0.0696279	0.051054	0.056654	0.0562856	0.0920581		0.0410147	0.063659	0.0164459			0.101199	0.13308	-0.0148389			0.0935305	0.142797	-0.0276611			0.0382977	0.0503633	-0.0161005
ENSG00000163823	CCR1	1.39717	0.551747	1.5812	0.550922	1.61743	0.735484	1.5223	0.641318	1.93135	0.929786	1.50124	0.871611	2.24056	1.26631	1.43155	0.897323	2.57183	1.46502		6.02465e-106	4.82057e-104	0.831709	CD16-		0	0	0.774557	CD16-		2.68787e-192	3.31952e-190	1.00967	CD16-		0	0	0.849799	CD16-
ENSG00000160791	CCR5	0.0553161	0.0454566	0.213656	0.130302	0.236851	0.199979	0.344486	0.15788	0.492872	0.294602	0.421267	0.275989	0.753658	0.594024	0.473279	0.380042	1.08453	0.676882		0.186336	0.247851	0.00965499			3.75907e-21	1.61172e-20	0.119613			5.84431e-08	2.33157e-07	0.209121	CD16-		6.30751e-28	2.65429e-27	0.137377
ENSG00000121797	CCRL2	0.387585	0.304866	0.7346	0.410748	0.761025	0.605651	0.700957	0.300833	0.938999	0.588693	0.706895	0.293556	1.10025	0.778011	0.562234	0.248938	1.05687	0.64648		0.0274789	0.0438997	0.0591828			3.90876e-153	7.28054e-152	0.33686	CD16-		1.84127e-22	1.56826e-21	0.295912	CD16-		3.18746e-171	4.80318e-170	0.30164	CD16-
ENSG00000160799	CCDC12	0.274482	0.570676	0.165983	0.314562	0.142414	0.246413	0.156727	0.256337	0.0665208	0.100776	0.204011	0.294833	0.0704841	0.13421	0.217945	0.299545	0.0721727	0.14943		2.18589e-47	5.04797e-46	-0.295342	CD16+		3.18132e-24	1.50233e-23	-0.104023			1.31191e-08	5.48817e-08	-0.0727164			2.86988e-37	1.44281e-36	-0.110437
ENSG00000160796	NBEAL2	0.205187	0.26765	0.119553	0.17436	0.120955	0.150956	0.0773662	0.124687	0.0767759	0.1097	0.0365874	0.0684158	0.0394551	0.0483108	0.0166598	0.0391362	0.011297	0.0188482		1.63291e-08	6.26371e-08	-0.0718139			5.0663e-09	1.35635e-08	-0.0450631			0.0114138	0.0222747	-0.0290287			1.25464e-11	3.25017e-11	-0.0424635
ENSG00000181555	SETD2	0.400397	0.367237	0.367305	0.327862	0.330277	0.286684	0.393865	0.318493	0.259081	0.239584	0.367279	0.319349	0.234173	0.22471	0.402911	0.337844	0.282649	0.247951		0.71329	0.768481	0.0306334			5.11528e-07	1.20481e-06	0.0603773			0.320101	0.403343	0.0362975			9.72975e-07	1.94835e-06	0.0506976
ENSG00000114648	KLHL18	0.238056	0.237247	0.144465	0.189832	0.134805	0.173811	0.129276	0.184056	0.115511	0.159232	0.123593	0.173163	0.10225	0.11441	0.099113	0.138839	0.0808185	0.110759		0.0702703	0.103421	-0.00360073			4.27682e-08	1.08661e-07	-0.0454936			0.0025051	0.00567217	-0.0373529			1.74449e-10	4.28281e-10	-0.0395912
ENSG00000173473	SMARCC1	0.284062	0.32982	0.161219	0.226766	0.153362	0.203302	0.204865	0.310889	0.140465	0.24733	0.273391	0.294146	0.145513	0.260848	0.302355	0.300082	0.158098	0.228256		0.00113191	0.00235372	-0.0516328			6.56017e-08	1.64831e-07	-0.0523581			7.24799e-06	2.33423e-05	-0.0740767			9.94816e-13	2.68865e-12	-0.0588126
ENSG00000047849	MAP4	0.175289	0.336058	0.217523	0.280692	0.207073	0.263569	0.35354	0.430486	0.306154	0.3441	0.428031	0.534379	0.426465	0.559767	0.466777	0.544133	0.553997	0.875193		3.82303e-25	4.01453e-24	-0.165545			4.00197e-14	1.36139e-13	-0.0785843			2.33617e-06	7.914e-06	-0.0979267			3.01482e-22	1.10285e-21	-0.0915695
ENSG00000164054	SHISA5	0.2874	0.293724	0.144961	0.183972	0.151761	0.206681	0.138213	0.199863	0.225601	0.252891	0.195767	0.248102	0.285311	0.268062	0.188666	0.223623	0.281026	0.249629		0.140086	0.192741	-0.000372709			2.06798e-06	4.67311e-06	-0.0471877			0.00179616	0.00418711	-0.018941			8.28907e-09	1.86496e-08	-0.034848
ENSG00000114268	PFKFB4	0.0851332	0.0859612	0.119988	0.102148	0.109485	0.0745632	0.0887907	0.0830309	0.0580608	0.0549399	0.0593122	0.0729931	0.032629	0.0263992	0.055803	0.0616685	0.0159352	0.0289932		0.592902	0.661743	0.000556908			0.990384	0.99441	0.00474221			0.194174	0.266788	0.0164462			0.556254	0.599181	0.00790702
ENSG00000068745	IP6K2	0.135245	0.162247	0.163522	0.17309	0.154715	0.145076	0.161922	0.144035	0.104807	0.110601	0.148934	0.140239	0.106138	0.0940419	0.134333	0.131289	0.104626	0.07103		0.0134596	0.0231149	-0.0272345			0.953125	0.964328	0.00362835			0.585621	0.659971	0.0117427			0.991439	0.993187	0.0035127
ENSG00000114302	PRKAR2A	0.29874	0.272018	0.242458	0.292486	0.234258	0.306582	0.249694	0.298984	0.136178	0.147979	0.269853	0.300604	0.0909933	0.113475	0.292895	0.275369	0.078287	0.127306		0.482861	0.558797	0.0268646			0.00181907	0.00310521	-0.0260117			1.97896e-05	6.10342e-05	-0.0436587			2.45848e-06	4.78146e-06	-0.0269368
ENSG00000178035	IMPDH2	0.109933	0.122143	0.0904712	0.0991871	0.0852332	0.0936322	0.0839586	0.0919679	0.0736368	0.095444	0.0901627	0.093237	0.0361952	0.0403593	0.0937473	0.0890576	0.0283464	0.0347973		0.12342	0.172527	-0.0111273			0.444218	0.507257	-0.00326863			0.13702	0.19949	-0.0124785			0.132699	0.161843	-0.00668025
ENSG00000198218	QRICH1	0.13826	0.173571	0.111015	0.12939	0.111122	0.14358	0.129351	0.119556	0.0821773	0.0888108	0.114026	0.1206	0.071444	0.0430552	0.111201	0.101137	0.0695408	0.0938002		0.000391196	0.000876335	-0.033361			0.891022	0.91403	-0.00116387			0.0469722	0.0783928	-0.0171173			0.175846	0.210091	-0.00860875
ENSG00000172053	QARS	0.232379	0.203008	0.170505	0.198896	0.170589	0.18621	0.139341	0.148958	0.147171	0.148317	0.115697	0.156676	0.101719	0.132083	0.115573	0.144309	0.0646451	0.0516547		0.422106	0.497714	0.0239158			0.0076694	0.0120592	-0.0222593			0.15954	0.226926	-0.0128195			0.00328025	0.0048911	-0.0156135
ENSG00000188315	C3orf62	0.311894	0.171289	0.153617	0.131001	0.158181	0.141867	0.164644	0.167352	0.14172	0.100909	0.180081	0.185301	0.148734	0.125829	0.179743	0.189783	0.163188	0.150406		5.23815e-09	2.10303e-08	0.135834			0.446911	0.509922	0.000467505			0.285782	0.367313	0.010873			0.478908	0.524518	0.0147709
ENSG00000114316	USP4	0.486621	0.333147	0.294124	0.273	0.267898	0.283214	0.279641	0.344982	0.186359	0.164845	0.299817	0.34498	0.160885	0.225837	0.337877	0.382851	0.192145	0.202675		1.90601e-10	8.4462e-10	0.15006			9.01524e-06	1.93485e-05	-0.0341267			0.0506428	0.0839516	-0.0161466			1.65107e-05	3.02182e-05	-0.0135184
ENSG00000233276	GPX1	1.71268	0.61185	1.57185	0.688702	1.50492	0.698281	1.35691	0.811311	1.37139	0.740129	1.45981	1.35076	1.16844	0.737232	1.37561	1.68808	0.917977	0.581739		1.543e-186	4.17418e-184	1.11775	CD16-		2.59055e-174	5.53268e-173	0.391201	CD16-		1.03e-146	7.3143e-145	0.630829	CD16-		0	0	0.523095	CD16-
ENSG00000067560	RHOA	1.63813	1.84995	1.61344	1.60557	1.5807	1.59476	1.60092	1.62837	1.66443	1.71797	1.57901	1.69976	1.76229	1.67763	1.61634	1.76299	1.79583	1.87676		1.66514e-10	7.43102e-10	-0.216513	CD16+		2.6254e-07	6.33598e-07	-0.0620786			0.245162	0.323974	-0.0447793			2.54571e-08	5.59032e-08	-0.0696473
ENSG00000145022	TCTA	0.0667904	0.119295	0.0468988	0.0638333	0.0437534	0.0643543	0.038985	0.0486677	0.0315861	0.0317639	0.0305316	0.0420976	0.0260508	0.0420936	0.036621	0.0571549	0.0215951	0.0380087		2.79577e-09	1.1476e-08	-0.0533436			0.0299869	0.0430834	-0.0158239			0.180248	0.250609	-0.0152095			0.0025728	0.00388312	-0.018739
ENSG00000182179	UBA7	0.0573376	0.0678791	0.0274702	0.0385082	0.0314047	0.0338762	0.0179609	0.0305315	0.0507763	0.089705	0.00976432	0.0272956	0.0710172	0.106604	0.00605125	0.0149526	0.0593616	0.0912031		0.00520183	0.00962906	-0.0118361			0.153961	0.196155	-0.0120739			0.41875	0.501035	-0.019455			0.0632762	0.081017	-0.0142681
ENSG00000004534	RBM6	0.240529	0.260446	0.243482	0.293014	0.222532	0.268192	0.310372	0.362343	0.208673	0.234225	0.353396	0.379752	0.168037	0.22637	0.352584	0.377101	0.183789	0.254016		0.0128639	0.0221925	-0.0276508			1.54267e-05	3.2459e-05	-0.0377688			0.00629569	0.0131058	-0.0434288			1.2502e-07	2.65015e-07	-0.0386307
ENSG00000114353	GNAI2	1.79708	2.08403	1.16777	1.59808	1.14452	1.50766	1.11277	1.72877	0.952145	1.49886	1.28556	1.88618	0.9697	1.69137	1.29094	1.78417	1.0097	1.75419		2.00806e-22	1.86707e-21	-0.286453	CD16+		3.4941e-290	1.62705e-288	-0.508325	CD16+		3.4167e-69	8.86314e-68	-0.516565	CD16+		0	0	-0.492468	CD16+
ENSG00000068028	RASSF1	0.0851485	0.130225	0.0355361	0.0780384	0.0297112	0.0765853	0.0345041	0.0896323	0.0155495	0.0198208	0.0454161	0.0801569	0.0145363	0.0277227	0.0563109	0.0999595	0.0185193	0.0390215		9.90042e-07	3.12121e-06	-0.0464418			2.95352e-07	7.10371e-07	-0.0440231			0.00550263	0.0116167	-0.0271002			5.54831e-10	1.33333e-09	-0.039147
ENSG00000114395	CYB561D2_ENSG00000114395.10	0.0842435	0.123581	0.0374189	0.0985648	0.0340535	0.0874509	0.0476074	0.104361	0.0252393	0.059005	0.0790671	0.135151	0.0235937	0.0228335	0.0924533	0.162643	0.023703	0.0567905		2.25577e-05	6.03629e-05	-0.0391572			1.8348e-10	5.29648e-10	-0.0586395			0.00030475	0.000798195	-0.0375065			2.15025e-14	6.18195e-14	-0.0506914
ENSG00000145050	MANF	0.0833484	0.0626032	0.208525	0.139788	0.204295	0.123314	0.183831	0.161181	0.18371	0.0982407	0.180741	0.205473	0.194748	0.169789	0.138485	0.211264	0.239657	0.234731		0.245641	0.313733	0.0207813			0.774032	0.814612	0.00688914			3.20412e-05	9.61068e-05	0.0620726			0.0196686	0.0268148	0.0245887
ENSG00000145041	DCAF1	0.116356	0.117285	0.0742911	0.0907922	0.0738469	0.10276	0.0897823	0.0975886	0.0588964	0.0733226	0.0973566	0.0977462	0.0496614	0.0523199	0.106012	0.117744	0.057635	0.0806182		0.565231	0.63714	0.00288783			0.199163	0.247527	-0.0113297			0.0463156	0.0774562	-0.0205849			0.0338563	0.0447713	-0.0129313
ENSG00000164081	TEX264	0.0922735	0.121941	0.0316716	0.0594039	0.0304326	0.0590142	0.0208118	0.0679155	0.016496	0.0405398	0.0350339	0.103687	0.0166053	0.0811399	0.0510605	0.100672	0.0185528	0.0553234		0.00271042	0.00531144	-0.029181			5.92859e-07	1.39117e-06	-0.0436677			0.00144674	0.00342599	-0.032228			8.75936e-10	2.07688e-09	-0.0390397
ENSG00000114779	ABHD14B	0.103569	0.0621531	0.056365	0.0429564	0.0604413	0.0340706	0.0305772	0.0281269	0.0390596	0.026103	0.0194818	0.0157306	0.0246881	0.0218462	0.0129995	0.0146154	0.0154159	0.00942154		0.000376485	0.000845611	0.0385117			0.690461	0.73912	0.00472107			0.108948	0.163566	0.0143262			0.161669	0.194502	0.0103934
ENSG00000162244	RPL29	2.57441	2.30462	2.61554	2.40501	2.60617	2.38778	2.52251	2.36167	2.77298	2.5362	2.5506	2.44114	2.79546	2.58078	2.43278	2.36349	2.3255	2.18479		7.37089e-30	9.4099e-29	0.266295	CD16-		1.56039e-42	1.04166e-41	0.125105			9.8949e-25	8.99406e-24	0.155742			1.14262e-70	8.58628e-70	0.145958
ENSG00000023330	ALAS1	0.264692	0.116376	0.331193	0.130855	0.345885	0.126091	0.256555	0.151269	0.16928	0.0905771	0.222267	0.174408	0.16765	0.113332	0.251267	0.222686	0.202191	0.149356		7.36907e-14	4.29812e-13	0.164494			1.65779e-14	5.7182e-14	0.0978548			8.76315e-12	4.46488e-11	0.13251			3.88793e-26	1.56537e-25	0.113754
ENSG00000164088	PPM1M	0.166535	0.163719	0.0911497	0.1488	0.0811796	0.120557	0.0849774	0.187953	0.044738	0.0676403	0.0896901	0.178539	0.0236704	0.0186571	0.126187	0.219521	0.0143329	0.016961		0.588266	0.657215	0.00235553			8.98939e-19	3.56625e-18	-0.0824511			0.0701759	0.111198	-0.0250078			5.29628e-18	1.7154e-17	-0.0582157
ENSG00000163930	BAP1	0.0834755	0.0819112	0.085284	0.0745389	0.0769713	0.0685533	0.115266	0.0892108	0.0969923	0.0821054	0.105943	0.0838568	0.0820801	0.0584291	0.094318	0.064379	0.0785298	0.0387345		0.310034	0.383894	0.00236332			0.021322	0.0313079	0.0229956			0.401791	0.485138	0.019085			0.0196478	0.0267928	0.0201182
ENSG00000010322	NISCH	0.104552	0.0512129	0.0666884	0.0321102	0.0544558	0.0170295	0.0977643	0.0493962	0.0466109	0.0216468	0.165157	0.0770085	0.0419971	0.0415292	0.22582	0.161907	0.0410568	0.0310211		0.000428909	0.000955917	0.0513233			9.28025e-08	2.30929e-07	0.0556538			0.0654992	0.105113	0.0241972			5.43543e-09	1.23812e-08	0.0458608
ENSG00000010327	STAB1	0.163187	0.0392654	0.145606	0.027637	0.138742	0.0254314	0.150359	0.0408858	0.118291	0.0394023	0.158901	0.0958917	0.105016	0.0349157	0.21895	0.170573	0.074964	0.0144868		2.47572e-16	1.69249e-15	0.121844			1.22034e-22	5.47179e-22	0.094636			9.16512e-09	3.89432e-08	0.0875357			5.25606e-33	2.45556e-32	0.0947539
ENSG00000168273	SMIM4	0.141226	0.0922124	0.158187	0.130789	0.146296	0.101478	0.217282	0.13132	0.146756	0.123802	0.33929	0.254767	0.106534	0.0839767	0.413192	0.320005	0.0882845	0.0424221		0.0021059	0.0041685	0.0517471			6.20311e-13	2.0034e-12	0.0811136			0.0158818	0.0297823	0.0392191			1.43813e-14	4.16475e-14	0.0661217
ENSG00000163938	GNL3	0.170244	0.145745	0.158521	0.152164	0.153893	0.159237	0.168135	0.11302	0.0936248	0.0751631	0.184999	0.117504	0.0723978	0.0519719	0.169161	0.125445	0.0941263	0.118454		0.524794	0.598425	0.0245465			0.00205018	0.00347259	0.0383447			0.923908	0.944295	0.00440422			0.00522468	0.00760282	0.0270246
ENSG00000213533	TMEM110	0.0117713	0.0229862	0.00546825	0.00875241	0.00678987	0.0251149	0.00324835	0.00905077	0.016114	0.0506738	0.00359989	0.0159764	0.0352008	0.0746533	0.00405469	0.0105619	0.0545898	0.115628		0.00326389	0.006309	-0.0113195			0.165972	0.209252	-0.00649033			0.00715797	0.0147335	-0.0306755			0.00627403	0.00904179	-0.0141434
ENSG00000163932	PRKCD	0.22028	0.173635	0.243682	0.260043	0.257661	0.253645	0.262717	0.296193	0.289217	0.300399	0.241435	0.32685	0.284648	0.385773	0.219384	0.258109	0.282991	0.326472		0.142877	0.196154	0.0360154			0.000166798	0.000319051	-0.0379937			0.690885	0.753488	-0.0120402			0.000764708	0.00121519	-0.0240954
ENSG00000163931	TKT	1.98089	1.73346	1.67925	1.47367	1.63708	1.34917	1.41967	1.25956	1.28306	1.04117	1.66042	1.29853	1.16562	0.855117	1.89536	1.47484	1.09605	0.722863		3.92955e-21	3.44502e-20	0.256071	CD16-		4.20206e-80	4.38822e-79	0.271346	CD16-		6.50838e-31	7.13785e-30	0.285188	CD16-		1.17599e-115	1.2774e-114	0.274236	CD16-
ENSG00000272886	DCP1A	0.331339	0.305468	0.320331	0.262845	0.334854	0.245209	0.318176	0.22993	0.669482	0.350787	0.284928	0.194094	0.875423	0.535105	0.232482	0.168002	0.809793	0.360727		0.935664	0.954138	0.0171729			1.22982e-06	2.81945e-06	0.0628269			3.1702e-12	1.65532e-11	0.23988	CD16-		3.40377e-14	9.71699e-14	0.112161
ENSG00000180376	CCDC66	0.0645102	0.0778661	0.0543679	0.10485	0.0488124	0.10542	0.0794319	0.111061	0.0597826	0.117438	0.116566	0.154424	0.0553407	0.065619	0.137468	0.168556	0.056111	0.11523		0.00836006	0.0148976	-0.014144			0.000147819	0.000285169	-0.0348597			4.8966e-06	1.60011e-05	-0.0511315			1.09758e-08	2.45778e-08	-0.0380291
ENSG00000163946	FAM208A	0.215766	0.200662	0.205635	0.302245	0.189436	0.292984	0.212375	0.300149	0.19504	0.279985	0.211333	0.290015	0.171134	0.228899	0.256055	0.325384	0.188216	0.321334		0.690191	0.749565	0.00568282			2.4413e-12	7.67943e-12	-0.081667			1.40312e-11	7.04785e-11	-0.0989124			5.92385e-21	2.09809e-20	-0.0796239
ENSG00000163947	ARHGEF3	0.13389	0.18021	0.0592519	0.0974462	0.0636687	0.121322	0.0433104	0.0606822	0.184113	0.356548	0.0264587	0.0630799	0.166984	0.341196	0.0298753	0.0573667	0.152371	0.25704		0.000179189	0.000420825	-0.0416114			0.000403279	0.000741434	-0.0294457			1.87193e-05	5.79532e-05	-0.0985544			5.30695e-08	1.14417e-07	-0.0511794
ENSG00000163666	HESX1	0.00426349	0.00203151	0.00171077	0.00115548	0.0071229	0.00898504	0.00583418	0.00711102	0.245474	0.38542	0.00933127	0.0115607	0.577442	0.797293	0.0119397	0.00841611	0.836077	0.858042		0.44124	0.516629	0.0026269			0.923999	0.941737	-0.000858314			0.274744	0.355708	-0.0368896			0.58688	0.628832	-0.0113778
ENSG00000157500	APPL1	0.324309	0.315866	0.175237	0.224692	0.173932	0.191118	0.146621	0.208202	0.342873	0.572076	0.198721	0.210848	0.480579	0.700678	0.239855	0.270028	0.481199	0.641017		0.750081	0.799459	0.0164415			8.41517e-07	1.95448e-06	-0.0466652			0.000396309	0.00102245	-0.0984313			2.28365e-09	5.29528e-09	-0.056979
ENSG00000174840	PDE12	0.242666	0.249826	0.191222	0.177478	0.186268	0.156286	0.135059	0.129095	0.0626285	0.0651004	0.125309	0.130668	0.0448398	0.0697306	0.126339	0.113194	0.0496041	0.0688774		0.185469	0.246814	-0.00975219			0.794421	0.832522	0.00644458			0.706548	0.766451	0.00587341			0.95411	0.963187	0.00493528
ENSG00000174839	DENND6A	0.182279	0.226828	0.126349	0.151587	0.119878	0.171873	0.0959826	0.126958	0.062831	0.088856	0.104354	0.117779	0.0749282	0.095388	0.107407	0.111496	0.0772529	0.0824142		0.000266854	0.000612525	-0.044529			0.0186989	0.0276853	-0.019661			0.00325432	0.00720491	-0.0326492			0.000172934	0.000291958	-0.025611
ENSG00000163681	SLMAP	0.19846	0.162559	0.198454	0.184353	0.187197	0.177861	0.231438	0.181457	0.14678	0.127796	0.223997	0.19673	0.133713	0.135324	0.237237	0.198621	0.132617	0.116646		0.349514	0.423819	0.0354889			0.0120372	0.0184371	0.0297621			0.516724	0.595317	0.0116867			0.00984828	0.0138932	0.0248136
ENSG00000136068	FLNB	0.0281225	0.049623	0.131095	0.0636228	0.106676	0.050963	0.146027	0.0626915	0.0975983	0.045331	0.10328	0.0436353	0.0658682	0.0380058	0.0723055	0.0270136	0.0310568	0.0104338		0.000276466	0.000633052	-0.0185429			8.6071e-13	2.76254e-12	0.0719286			0.00708848	0.0146116	0.0472737			4.15067e-13	1.13913e-12	0.0570599
ENSG00000163684	RPP14	0.0912809	0.0965029	0.101567	0.101192	0.0896877	0.0771583	0.0913625	0.0765639	0.0627104	0.0405181	0.0845918	0.0730938	0.0350116	0.0510279	0.0769137	0.0611613	0.0330585	0.0483249		0.203944	0.267824	-0.00651712			0.527023	0.588903	0.00881747			0.850836	0.886771	0.00447536			0.588316	0.630251	0.00624832
ENSG00000168297	PXK	0.28836	0.195383	0.333652	0.342082	0.314524	0.296239	0.242237	0.273518	0.131784	0.110431	0.185028	0.294951	0.0491324	0.0387815	0.209361	0.320952	0.0226292	0.0378808		1.81248e-05	4.91488e-05	0.098604			8.43273e-06	1.81395e-05	-0.0481224			0.745842	0.801272	0.0125883			0.000683123	0.00109073	-0.0177918
ENSG00000114405	C3orf14	0.015376	0.0773376	0.0144888	0.0661127	0.0180161	0.0857143	0.0213838	0.0716378	0.0230786	0.111493	0.0270504	0.0738725	0.0394216	0.076619	0.0316047	0.091813	0.0483791	0.139229		1.24437e-27	1.48514e-26	-0.0614509			3.34272e-10	9.50451e-10	-0.0534164			4.653e-09	2.01784e-08	-0.0732176			4.81726e-20	1.6586e-19	-0.0600193
ENSG00000163635	ATXN7	0.330361	0.318749	0.258755	0.272879	0.249772	0.261356	0.24955	0.239615	0.45716	0.550652	0.241183	0.230827	0.499705	0.514129	0.242912	0.227148	0.467402	0.381302		0.568355	0.639253	0.0194484			0.598778	0.655551	0.0026059			0.49488	0.574344	-0.0069832			0.458817	0.504458	0.00112102
ENSG00000163376	KBTBD8	0.394658	0.308557	0.363705	0.18279	0.367661	0.217067	0.141461	0.0684566	0.124745	0.0634832	0.051927	0.0293368	0.0502054	0.0384086	0.0362653	0.0237872	0.0300809	0.018252		3.55772e-05	9.29689e-05	0.0992469			7.09427e-10	1.98632e-09	0.0785753			0.00018235	0.000495897	0.0830163			5.84475e-14	1.65194e-13	0.081615
ENSG00000172340	SUCLG2	0.167089	0.210014	0.069429	0.0868277	0.074238	0.0882401	0.0319494	0.0578527	0.033032	0.0808513	0.0260737	0.0505556	0.0157907	0.0469517	0.0378717	0.0695178	0.0156708	0.0773012		0.000134017	0.000321788	-0.0435745			0.00188356	0.00320951	-0.0260327			0.00124473	0.00297864	-0.0354517			4.9289e-06	9.39949e-06	-0.030307
ENSG00000144744	UBA3	0.159318	0.156213	0.0867092	0.133925	0.0825709	0.12022	0.0988059	0.135176	0.0869943	0.106436	0.0995335	0.14157	0.0855881	0.120415	0.127888	0.162906	0.104204	0.164815		0.0937434	0.134416	-0.00159458			5.35348e-06	1.17516e-05	-0.0396512			0.00339223	0.00748689	-0.0345012			3.4885e-08	7.59899e-08	-0.0349627
ENSG00000144746	ARL6IP5	0.900602	1.35471	0.613697	1.44428	0.609437	1.39309	0.585506	1.40733	0.567829	1.3406	0.611475	1.38541	0.507531	1.19317	0.681456	1.37826	0.526304	1.34943		8.86512e-49	2.1431e-47	-0.475374	CD16+		0	0	-0.790185	CD16+		2.96151e-202	3.82371e-200	-0.786024	CD16+		0	0	-0.762931	CD16+
ENSG00000114541	FRMD4B	0.204769	0.0723646	0.0858803	0.0526199	0.0750609	0.035833	0.0456983	0.0332803	0.0409495	0.0198081	0.0927412	0.0641127	0.0184873	0.0178611	0.157173	0.109196	0.0135868	0.016521		7.2075e-11	3.33164e-10	0.120606			0.0194206	0.0286791	0.0270675			0.466887	0.547222	0.01977			0.00357063	0.00530459	0.0326057
ENSG00000187098	MITF	0.0658724	0.0331091	0.0437288	0.0289587	0.0473642	0.0431339	0.139491	0.0694796	0.043306	0.0325285	0.544981	0.306317	0.0661514	0.0307827	0.815373	0.444379	0.123905	0.0549541		0.0004871	0.00107381	0.0320335			1.87699e-26	9.41975e-26	0.160422			0.352909	0.437555	0.0233658			1.10408e-23	4.18711e-23	0.108707
ENSG00000114861	FOXP1	0.543809	0.715028	0.348872	0.759985	0.371054	0.744896	0.209237	0.660422	0.253915	0.547882	0.0751111	0.390504	0.263244	0.389951	0.0551795	0.220882	0.264099	0.254709		6.16347e-14	3.60233e-13	-0.171491			2.74026e-180	6.12892e-179	-0.351824	CD16+		9.85812e-54	1.8606e-52	-0.266243	CD16+		3.99335e-239	8.93158e-238	-0.311258	CD16+
ENSG00000242094	FOXP1-IT1	0.0728969	0.164814	0.0343678	0.140765	0.0455547	0.145299	0.012209	0.106171	0.0586236	0.0604248	0.00727935	0.0524771	0.049049	0.0594025	0.0053864	0.0437757	0.0423874	0.0372933		1.21275e-17	8.83285e-17	-0.0882192			1.5087e-17	5.76391e-17	-0.0758907			2.07814e-06	7.09491e-06	-0.0436771			2.20483e-25	8.74697e-25	-0.0672469
ENSG00000270562	AC097634.1	0.0423756	0.0525643	0.0202818	0.139511	0.0277452	0.097446	0.0089914	0.0988296	0.0484628	0.0536506	0.00495414	0.0376958	0.0324999	0.0199732	0.00490475	0.0500765	0.0228736	0.0056316		0.266512	0.337056	-0.00599321			7.54661e-20	3.10219e-19	-0.0783544			0.0296862	0.0522128	-0.0268244			8.66225e-20	2.96269e-19	-0.0569207
ENSG00000163412	EIF4E3	0.389771	0.233084	0.258221	0.151968	0.257139	0.161564	0.1257	0.0735251	0.218489	0.22956	0.0671598	0.0450835	0.289204	0.379233	0.0644392	0.0478607	0.354484	0.442092		7.27003e-12	3.62608e-11	0.162306			1.04421e-06	2.41243e-06	0.056861			0.0211073	0.0385564	0.0238592			3.17968e-09	7.33405e-09	0.0556729
ENSG00000163421	PROK2	0.218692	0.049561	0.0749086	0.0180358	0.0802579	0.011676	0.0241918	0.0104331	0.0231695	0.00508968	0.00649535	0.00395154	0.00949141	0.00647417	0.00478809	0.00276524	0.00264759	0		3.9886e-20	3.28871e-19	0.189772			0.0496442	0.069057	0.0234213			0.0123335	0.0238973	0.0375923			0.0002632	0.000435804	0.0414136
ENSG00000241163	LINC00877	0.33	0.299328	0.241782	0.192841	0.240295	0.200332	0.164174	0.171196	0.212719	0.144219	0.0801209	0.158194	0.148031	0.139613	0.0440326	0.110806	0.0901149	0.0858055		0.493123	0.568472	0.0187436			0.000415742	0.000762127	-0.0197681			0.304641	0.387433	0.0291372			0.0080345	0.0114511	-0.00191791
ENSG00000163602	RYBP	0.938341	0.964995	0.945828	0.761337	0.926419	0.650306	0.739061	0.656381	0.524686	0.381827	0.58212	0.505971	0.412776	0.311191	0.491343	0.486834	0.327199	0.278323		0.471753	0.547391	-0.0198238			0.000190728	0.000362943	0.0672187			8.59349e-11	4.11286e-10	0.162305			2.81143e-10	6.85189e-10	0.0885489
ENSG00000255423	EBLN2	0.101042	0.0967631	0.107883	0.0698749	0.103612	0.0833766	0.0974506	0.0865009	0.0712143	0.0466955	0.0683294	0.0695175	0.0502009	0.0475543	0.057749	0.0562003	0.0428342	0.0328499		0.395131	0.470201	0.00286434			0.242319	0.296046	0.0139679			0.488985	0.569036	0.0171577			0.198717	0.23519	0.0140074
ENSG00000114480	GBE1	0.0629633	0.044867	0.0799497	0.065315	0.0773532	0.0514949	0.132	0.0847514	0.0986038	0.112364	0.169748	0.0892052	0.0916668	0.0318964	0.209165	0.104084	0.0704457	0.0301508		0.179612	0.240032	0.0168557			4.19117e-08	1.0658e-07	0.0608869			0.170347	0.238771	0.0232364			2.72669e-08	5.9739e-08	0.0459566
ENSG00000163320	CGGBP1	0.299845	0.275898	0.454567	0.466332	0.444492	0.42803	0.469476	0.407891	0.575132	0.543639	0.4627	0.407391	0.598275	0.565518	0.422605	0.396617	0.570833	0.550134		0.936356	0.954673	0.0162071			0.183438	0.229742	0.0285505			0.847022	0.883734	0.0272557			0.211603	0.24904	0.0271425
ENSG00000175105	ZNF654	0.119303	0.15753	0.266577	0.183913	0.265987	0.187331	0.262811	0.170005	0.223284	0.194348	0.194888	0.123223	0.196515	0.136366	0.179016	0.136978	0.190385	0.155694		0.000169272	0.000399184	-0.0397016			9.98162e-07	2.30886e-06	0.0644072			0.0985922	0.14972	0.0537647			1.8686e-06	3.67828e-06	0.0526148
ENSG00000179021	C3orf38	0.126655	0.225097	0.118548	0.176949	0.118338	0.185462	0.125412	0.142704	0.211631	0.331611	0.153256	0.173231	0.379737	0.461293	0.187016	0.198935	0.514988	0.548055		2.58211e-16	1.76098e-15	-0.0959454			0.000270528	0.000507888	-0.0300663			2.77262e-05	8.3828e-05	-0.068183			5.05575e-09	1.15348e-08	-0.0469413
ENSG00000169379	ARL13B	0.0268595	0.0332485	0.0676799	0.108348	0.0649803	0.0985344	0.139656	0.107527	0.125967	0.0903292	0.153337	0.121964	0.129239	0.0885273	0.130531	0.114482	0.0949361	0.0505902		0.00370203	0.00707646	-0.00844736			0.796715	0.834772	0.0059431			0.718839	0.776965	0.0110067			0.85824	0.878814	0.00627313
ENSG00000178694	NSUN3	0.0783539	0.0825793	0.103321	0.0810066	0.099595	0.0835592	0.216061	0.114276	0.217503	0.139957	0.279471	0.133164	0.315828	0.138963	0.304213	0.142437	0.354246	0.12597		0.249362	0.317772	-0.00214685			1.26523e-13	4.2083e-13	0.0858737			0.0688989	0.109548	0.0833414			3.9278e-13	1.07849e-12	0.077843
ENSG00000080200	CRYBG3	0.154635	0.113445	0.0940769	0.106905	0.0936992	0.121316	0.145926	0.152371	0.0930249	0.0991864	0.197393	0.179105	0.128036	0.129869	0.252018	0.237435	0.129358	0.126087		0.0871773	0.125795	0.0400833			0.546795	0.606589	-0.00010343			0.283294	0.365024	-0.00891739			0.36652	0.411258	0.000572611
ENSG00000080822	CLDND1	0.195821	0.147348	0.409679	0.230112	0.396616	0.234872	0.489205	0.238067	0.52147	0.232	0.436092	0.225942	0.591121	0.250476	0.425249	0.210632	0.589394	0.266452		0.0143667	0.024495	0.0479273			2.1034e-54	1.63691e-53	0.199707			4.35736e-15	2.68192e-14	0.242071	CD16-		8.25629e-69	6.09934e-68	0.199876
ENSG00000064225	ST3GAL6	0.511739	0.201013	0.792863	0.281868	0.791073	0.413906	0.640585	0.280621	0.293114	0.123771	0.569079	0.333339	0.193456	0.0983306	0.566883	0.385836	0.180445	0.109871		2.24998e-35	3.5506e-34	0.311559	CD16-		8.64607e-193	2.10808e-191	0.344023	CD16-		1.70107e-41	2.37439e-40	0.236372	CD16-		7.16636e-244	1.63502e-242	0.309052	CD16-
ENSG00000168386	FILIP1L	0.110903	0.191863	0.0293808	0.0971473	0.0289384	0.065227	0.0386274	0.0869077	0.0155157	0.0101483	0.0401169	0.081539	0.0114409	0.0194146	0.0530563	0.0961639	0.0110762	0.00369431		2.15544e-09	8.93148e-09	-0.0789421			6.64941e-09	1.76191e-08	-0.0523968			0.223634	0.299757	-0.0145848			8.60484e-10	2.04109e-09	-0.0432482
ENSG00000114021	NIT2	0.0540648	0.0589762	0.0414019	0.0468478	0.0394612	0.0431926	0.0373216	0.0654618	0.0428179	0.0614189	0.0419828	0.0589853	0.0369053	0.0452318	0.0444278	0.0608592	0.0405432	0.121052		0.274028	0.345407	-0.00605852			0.0175339	0.0261033	-0.0190925			0.0469004	0.0783189	-0.0247015			0.0018377	0.00281022	-0.0196982
ENSG00000114354	TFG	0.198513	0.182129	0.210577	0.183977	0.208591	0.174105	0.227746	0.185234	0.27056	0.278064	0.233536	0.194114	0.357345	0.373676	0.252965	0.247422	0.462019	0.451989		0.508581	0.582627	0.0129096			0.0365417	0.0518465	0.0261554			0.310366	0.393305	0.0291295			0.0237775	0.0321466	0.0259532
ENSG00000138468	SENP7	0.130264	0.091223	0.0668116	0.0718394	0.0594359	0.0551851	0.0695313	0.0947478	0.052665	0.0813501	0.0577479	0.102366	0.0636094	0.126026	0.0882151	0.120238	0.109829	0.198808		0.074602	0.109174	0.04165			0.00184167	0.00314002	-0.0227055			0.0560156	0.0916018	-0.0289208			0.000474127	0.000767383	-0.0192534
ENSG00000242299	AC073861.1	0.11648	0.117171	0.118726	0.109708	0.115688	0.120989	0.120144	0.102176	0.148385	0.12539	0.127717	0.115746	0.170762	0.154364	0.111871	0.116734	0.124082	0.0883988		0.92374	0.944183	-0.00191888			0.697607	0.745505	0.00736098			0.180843	0.251341	0.00711252			0.770545	0.799683	0.00651987
ENSG00000066422	ZBTB11	0.338295	0.488599	0.222266	0.268164	0.226464	0.256073	0.207167	0.248094	0.165481	0.161593	0.177541	0.215422	0.131955	0.175546	0.210086	0.247679	0.099417	0.118534		2.64678e-12	1.37948e-11	-0.155848			8.07494e-08	2.01643e-07	-0.0451237			0.00262015	0.00589976	-0.0261012			2.20843e-11	5.6565e-11	-0.0485647
ENSG00000114391	RPL24	2.30347	2.28531	2.48157	2.44686	2.47664	2.47504	2.38815	2.36058	2.70003	2.64763	2.35383	2.34804	2.58926	2.52866	2.19103	2.21346	2.09654	2.15848		0.0690054	0.10185	0.0308154			0.00191585	0.00325964	0.0249726			0.187695	0.259363	-0.0249284			0.000484095	0.000782624	0.0104877
ENSG00000144815	NXPE3	0.0912163	0.122868	0.0474935	0.0994697	0.0444603	0.0781856	0.0800826	0.142943	0.0728378	0.0962722	0.119722	0.174009	0.08254	0.0889927	0.131686	0.17083	0.0757789	0.105524		2.35028e-05	6.26558e-05	-0.0333663			9.31247e-10	2.58953e-09	-0.0544178			0.0227815	0.0413092	-0.0249851			1.1967e-11	3.10573e-11	-0.0438506
ENSG00000144802	NFKBIZ	0.94159	1.60751	0.479729	1.46857	0.603027	1.42568	0.448952	1.0204	0.711594	1.2305	0.242762	0.779196	0.49858	0.755215	0.164738	0.571556	0.344395	0.510956		6.63422e-89	4.14165e-87	-0.778779	CD16+		0	0	-0.677645	CD16+		1.83557e-124	1.04278e-122	-0.569451	CD16+		0	0	-0.653547	CD16+
ENSG00000241280	AC106712.1	0.00391334	0.110419	0.00363434	0.0733073	0.00347255	0.0788481	0.00140304	0.0631023	0.0266956	0.079114	0.00122053	0.0376113	0.0188484	0.0275982	0.000383269	0.0255796	0.00885743	0.0101432		6.93917e-101	5.11966e-99	-0.106872			3.48239e-12	1.0906e-11	-0.0511675			1.90336e-06	6.51778e-06	-0.0495605			7.56351e-24	2.87798e-23	-0.0552871
ENSG00000170017	ALCAM	0.171884	0.0701568	0.886968	0.377175	0.881239	0.431573	1.18412	0.566925	1.04999	0.506048	0.99569	0.557378	0.848401	0.395854	0.879081	0.613843	0.781346	0.252499		1.47667e-10	6.63157e-10	0.0986218			1.92088e-237	6.61364e-236	0.484962	CD16-		1.50088e-86	5.13645e-85	0.517936	CD16-		0	0	0.462937	CD16-
ENSG00000114439	BBX	0.362982	0.428673	0.178611	0.299703	0.181031	0.275797	0.182202	0.351838	0.275606	0.526054	0.215975	0.307158	0.545252	0.710832	0.223165	0.247362	0.661881	0.693741		0.00318777	0.00617868	-0.0677521			2.6191e-27	1.34652e-26	-0.108342			1.99016e-11	9.88295e-11	-0.122778			3.91308e-38	1.99553e-37	-0.109319
ENSG00000196776	CD47	0.399594	0.663612	0.4634	0.854544	0.499416	0.908671	0.418431	0.850707	0.793779	1.29723	0.329491	0.819163	1.13155	1.64137	0.264892	0.696808	1.3276	1.78574		2.32274e-31	3.16439e-30	-0.271354	CD16+		6.40392e-254	2.36238e-252	-0.434679	CD16+		1.71145e-65	4.0681e-64	-0.437819	CD16+		0	0	-0.422129	CD16+
ENSG00000114446	IFT57	0.119604	0.210375	0.0844108	0.200289	0.0916978	0.196422	0.0583628	0.18464	0.0721538	0.175706	0.044859	0.151275	0.0571859	0.176572	0.0371094	0.110911	0.0388648	0.122063		4.10086e-12	2.09349e-11	-0.0891591			1.15489e-28	6.09186e-28	-0.106332			7.93463e-12	4.05365e-11	-0.105446			9.04534e-42	4.89863e-41	-0.104647
ENSG00000144848	ATG3	0.51147	0.811004	0.414149	0.837319	0.420131	0.76379	0.518786	0.893167	0.988144	1.31554	0.519801	0.816079	1.50193	1.73825	0.524186	0.769867	1.90552	1.79102		1.44148e-28	1.77637e-27	-0.304592	CD16+		1.26982e-175	2.75338e-174	-0.338697	CD16+		1.24412e-41	1.74947e-40	-0.225759	CD16+		1.4857e-225	3.00365e-224	-0.302004	CD16+
ENSG00000138459	SLC35A5	0.0376362	0.0602083	0.0333397	0.0770518	0.0332292	0.0710018	0.0372998	0.0692581	0.0478488	0.10576	0.0435995	0.066659	0.0698366	0.0954116	0.051438	0.0638939	0.094317	0.137854		0.000210072	0.000488505	-0.0254752			0.00034958	0.000647105	-0.0299252			0.00593187	0.012435	-0.0414923			2.14144e-06	4.18922e-06	-0.0330271
ENSG00000176542	USF3	0.243496	0.280926	0.482575	0.384977	0.475277	0.395694	0.499207	0.350326	0.43698	0.297271	0.380254	0.274896	0.359064	0.191172	0.336487	0.239533	0.298211	0.210595		0.000641929	0.00138714	-0.0423717			1.81835e-07	4.42779e-07	0.0888522			0.222062	0.298024	0.082112			1.09738e-06	2.18974e-06	0.0759904
ENSG00000114573	ATP6V1A	0.387288	0.269686	0.690399	0.414525	0.658936	0.433678	1.0911	0.55914	0.867975	0.47307	1.14696	0.643436	0.882911	0.504312	1.08902	0.523944	0.840929	0.404025		0.000316836	0.000719691	0.106446			1.06485e-214	3.15073e-213	0.452455	CD16-		3.82906e-21	3.05948e-20	0.322453	CD16-		8.03755e-227	1.64842e-225	0.384879	CD16-
ENSG00000151576	QTRT2	0.132161	0.189631	0.13641	0.141227	0.136539	0.10426	0.144757	0.138641	0.0832671	0.0642878	0.145079	0.132854	0.0707039	0.0593159	0.158187	0.144139	0.0692003	0.0853585		4.02199e-07	1.33385e-06	-0.0551987			0.934883	0.950102	0.003979			0.439904	0.522906	0.0175863			0.914635	0.927865	0.0031719
ENSG00000181722	ZBTB20	0.166008	0.268304	0.0484987	0.0752335	0.0547041	0.106912	0.0222924	0.0584093	0.0217249	0.0861765	0.0339555	0.102655	0.036502	0.104353	0.0569804	0.0952301	0.0424076	0.090315		1.7466e-12	9.20446e-12	-0.102848			2.36969e-06	5.33368e-06	-0.0399385			1.95204e-06	6.67641e-06	-0.0579074			3.23068e-12	8.57641e-12	-0.0505249
ENSG00000121578	B4GALT4	0.0583289	0.106699	0.052499	0.076157	0.0541189	0.0646241	0.0423068	0.0606746	0.0473042	0.0722473	0.0368526	0.0503957	0.0430461	0.0432802	0.0338074	0.045468	0.0353885	0.0580358		1.35463e-08	5.24944e-08	-0.0468073			0.0607019	0.0831158	-0.015515			0.165014	0.233162	-0.0123616			0.00579798	0.0083898	-0.0171541
ENSG00000031081	ARHGAP31	0.169836	0.0879297	0.353334	0.283878	0.354199	0.222955	0.223554	0.191735	0.234669	0.169861	0.175087	0.188451	0.179326	0.221719	0.164389	0.223077	0.149234	0.26669		2.4975e-06	7.55099e-06	0.0698879			0.858378	0.888079	0.00647509			3.41283e-07	1.26887e-06	0.0506492			0.00296487	0.00444301	0.0249632
ENSG00000242829	RPS26P21	0.180294	0.143814	0.10794	0.0891141	0.118165	0.0698666	0.0649564	0.0429885	0.0589895	0.0354434	0.0458866	0.0438868	0.0442314	0.0497863	0.0344194	0.048128	0.0266667	0.0310117		0.280894	0.35281	0.0278018			0.543905	0.604209	0.0051961			0.0612187	0.0992249	0.0267294			0.130464	0.159253	0.0135223
ENSG00000113845	TIMMDC1	0.0841206	0.109913	0.0572911	0.137472	0.0595091	0.13708	0.0745479	0.178488	0.110372	0.198567	0.101295	0.200494	0.117387	0.285259	0.122335	0.195261	0.138944	0.270592		0.000948321	0.0019946	-0.0301429			2.95353e-22	1.31394e-21	-0.0876877			1.06553e-09	4.83101e-09	-0.101402			1.88629e-31	8.5523e-31	-0.0870476
ENSG00000121594	CD80	0.0122097	0.01801	0.0161015	0.0303066	0.0182043	0.039022	0.00981301	0.0226292	0.0492188	0.0814283	0.00869367	0.0267443	0.100168	0.162567	0.00788398	0.0239914	0.166947	0.246523		0.00518221	0.00959588	-0.00875865			0.0115947	0.017817	-0.0175177			0.0583429	0.0949702	-0.035499			0.000847606	0.00133794	-0.0221875
ENSG00000144843	ADPRH	0.101824	0.0654893	0.0814536	0.0571255	0.0935856	0.07608	0.0352662	0.0413869	0.0970949	0.123234	0.0243366	0.04301	0.106079	0.133869	0.0225724	0.0417709	0.146146	0.172006		0.00420195	0.00793593	0.0334941			0.125445	0.162373	-0.00469835			0.704886	0.765085	-0.00596466			0.196383	0.232621	-0.00192318
ENSG00000138495	COX17	0.343837	0.496807	0.383164	0.729529	0.400842	0.826325	0.399892	0.859142	0.586943	1.20054	0.486437	0.953382	0.685195	1.36478	0.50928	0.836383	0.769731	1.29579		1.54199e-14	9.25811e-14	-0.156077			7.17625e-219	2.16853e-217	-0.391729	CD16+		6.10929e-89	2.15571e-87	-0.509826	CD16+		1.3490235539099e-312	4.28145408367052e-311	-0.407685
ENSG00000082701	GSK3B	0.190313	0.1739	0.183786	0.179756	0.176752	0.175376	0.221584	0.218332	0.207375	0.204077	0.224149	0.219529	0.229491	0.281205	0.23343	0.261721	0.251383	0.268191		0.914873	0.93765	0.00812529			0.129813	0.167721	-0.0051385			0.672754	0.738276	-0.00975016			0.124684	0.152624	-0.00542605
ENSG00000163428	LRRC58	0.327836	0.287185	0.356985	0.274971	0.332409	0.300353	0.368792	0.274899	0.163959	0.135136	0.394406	0.280046	0.134842	0.107927	0.390274	0.289905	0.133085	0.104498		0.365575	0.440193	0.0363434			4.59943e-11	1.3666e-10	0.0885434			0.364724	0.450141	0.0314711			3.76085e-10	9.11881e-10	0.0671128
ENSG00000173230	GOLGB1	0.921685	0.84601	0.796658	0.768529	0.752962	0.737082	0.702723	0.669251	0.495876	0.534646	0.666602	0.677192	0.431384	0.437535	0.667364	0.722383	0.464615	0.469126		0.056615	0.085313	0.0790434			0.941518	0.955306	0.0077443			0.721686	0.779449	0.0126409			0.796221	0.822873	0.0151029
ENSG00000173226	IQCB1	0.0429116	0.0999109	0.0425229	0.0961709	0.0349517	0.0966853	0.0497603	0.12083	0.0343043	0.0689222	0.0666098	0.116808	0.0257392	0.059304	0.0741437	0.12223	0.0374753	0.0878234		1.19842e-15	7.74539e-15	-0.0568345			5.66741e-09	1.51086e-08	-0.0534618			2.39749e-05	7.3148e-05	-0.0482263			8.73365e-15	2.5562e-14	-0.05217
ENSG00000145088	EAF2	0.0580201	0.112313	0.026396	0.107714	0.0247016	0.104144	0.0274059	0.102738	0.0284351	0.0853366	0.0283366	0.108966	0.0377027	0.0611757	0.0285436	0.10161	0.0345874	0.0780526		5.34345e-11	2.49845e-10	-0.0532537			4.30251e-21	1.8364e-20	-0.077251			1.12016e-06	3.92816e-06	-0.0590931			1.30118e-28	5.54953e-28	-0.0698223
ENSG00000114013	CD86	0.371442	0.65479	0.183039	0.689283	0.204191	0.636328	0.0996695	0.384667	0.231921	0.612426	0.0582145	0.266543	0.268309	0.679585	0.0426777	0.220159	0.304131	0.631058		1.5226e-27	1.81339e-26	-0.262458	CD16+		2.6925e-173	5.72888e-172	-0.308438	CD16+		3.82118e-85	1.26948e-83	-0.388242	CD16+		7.97742e-265	1.99646e-263	-0.328576	CD16+
ENSG00000121552	CSTA	1.28437	0.6352	1.10365	0.568875	1.10213	0.566965	0.909674	0.529473	1.10882	0.548403	0.711852	0.525891	0.983033	0.506596	0.569487	0.445846	0.68272	0.322623		6.86676e-87	4.10632e-85	0.648325	CD16-		2.46349e-146	4.34631e-145	0.324096	CD16-		1.13482e-88	3.97958e-87	0.455156	CD16-		2.35555e-248	5.55264e-247	0.39019	CD16-
ENSG00000114023	FAM162A	0.0694456	0.148926	0.0416846	0.100402	0.0453087	0.111876	0.0214348	0.084245	0.0594446	0.121697	0.0156988	0.0798183	0.0414804	0.0437636	0.0298826	0.0734119	0.0203619	0.0301047		8.25884e-17	5.74981e-16	-0.0766151			1.62839e-11	4.94963e-11	-0.0562843			0.000301204	0.000789636	-0.049881			1.1691e-16	3.64926e-16	-0.0560431
ENSG00000114030	KPNA1	0.220741	0.211904	0.269533	0.277901	0.279964	0.282742	0.335892	0.297518	0.42359	0.409625	0.36952	0.30605	0.426364	0.553696	0.423979	0.369405	0.55284	0.734211		0.657039	0.719614	0.00186762			0.156002	0.198354	0.0281062			0.0453075	0.0760615	-0.0476762			0.80459	0.830163	0.00320821
ENSG00000138496	PARP9	0.240683	0.292617	0.193972	0.240641	0.375279	0.473208	0.215816	0.284894	1.41597	1.49747	0.366918	0.436444	1.70775	1.71537	0.342699	0.370689	1.91821	1.7534		0.000550711	0.00120609	-0.0413951			6.11228e-13	1.97519e-12	-0.0957585			0.000488796	0.00124522	-0.0118171			1.73286e-16	5.38532e-16	-0.06609
ENSG00000163840	DTX3L	0.231006	0.221672	0.301383	0.337609	0.513895	0.600909	0.27514	0.321909	1.57563	1.5264	0.41207	0.405081	2.0545	2.03023	0.414377	0.423693	2.50109	2.1623		0.879764	0.909543	0.00792706			4.54012e-08	1.15196e-07	-0.057217			0.887231	0.915265	0.0632631			1.15857e-06	2.30699e-06	-0.0156983
ENSG00000173200	PARP15	0.0101537	0.0348385	0.0537294	0.0569113	0.061436	0.10156	0.0428975	0.0458717	0.149396	0.154689	0.0253645	0.0409888	0.174188	0.179782	0.0201096	0.0286196	0.193364	0.22345		3.12242e-11	1.48315e-10	-0.0249831			0.257531	0.312614	-0.00839229			0.0387733	0.0664068	-0.0242063			0.0120699	0.0168309	-0.0145061
ENSG00000173193	PARP14	0.858367	0.822336	0.760075	0.83294	1.29449	1.39242	0.830268	0.929529	3.64928	3.86715	1.31022	1.27595	4.25337	4.14314	1.34416	1.30286	4.36554	3.8342		0.212188	0.277304	0.0755267			2.30044e-23	1.05735e-22	-0.151385			0.310239	0.393232	0.0528565			4.48604e-16	1.37535e-15	-0.071379
ENSG00000169087	HSPBAP1	0.130201	0.16092	0.123701	0.264833	0.119132	0.240968	0.134169	0.277627	0.185287	0.2147	0.166349	0.25347	0.161905	0.131135	0.152797	0.234124	0.132224	0.128084		0.000943083	0.00198505	-0.0279485			6.88536e-28	3.58531e-27	-0.112107			2.20502e-09	9.77125e-09	-0.0637463			5.96703e-37	2.97357e-36	-0.0906492
ENSG00000138463	DIRC2	0.164633	0.237516	0.108537	0.38919	0.102612	0.29967	0.0842032	0.266579	0.0942222	0.156407	0.070375	0.229729	0.0623718	0.0544134	0.0707549	0.204573	0.0491058	0.0706348		1.21916e-08	4.73089e-08	-0.0721634			1.63898e-70	1.53142e-69	-0.18906			6.05648e-23	5.24495e-22	-0.106406			3.55078e-95	3.362e-94	-0.154612
ENSG00000273033	LINC02035	0.128389	0.144432	0.0729485	0.210844	0.0689502	0.190453	0.0419701	0.128757	0.0735823	0.0701413	0.0348843	0.0871421	0.0584725	0.0630536	0.0290746	0.071535	0.0365615	0.0240109		0.213524	0.278793	-0.0144743			1.65163e-19	6.73339e-19	-0.0839242			2.22e-09	9.82994e-09	-0.0557052			1.76988e-27	7.35529e-27	-0.069723
ENSG00000175455	CCDC14	0.115413	0.0886548	0.0580014	0.0616444	0.0535289	0.0445585	0.0540074	0.0639551	0.0371498	0.0403885	0.0584965	0.0867326	0.0283365	0.0193862	0.0738864	0.0824237	0.0252399	0.0314392		0.123236	0.172311	0.0241264			0.322217	0.381437	-0.0101578			0.928322	0.947031	0.00300693			0.432318	0.478286	-0.00337696
ENSG00000173706	HEG1	0.0373466	0.295252	0.143098	0.364739	0.138778	0.462568	0.17125	0.262212	0.303395	0.811434	0.174943	0.246931	0.414961	0.869679	0.163837	0.200891	0.384478	0.643315		7.82338e-119	8.71463e-117	-0.254034	CD16+		1.71313e-34	1.01589e-33	-0.120243			2.28425e-67	5.74197e-66	-0.366887	CD16+		1.2247e-96	1.1713e-95	-0.205274	CD16+
ENSG00000144909	OSBPL11	0.346551	0.340361	0.383433	0.32673	0.329723	0.30672	0.426754	0.332474	0.235923	0.165608	0.436237	0.435239	0.221688	0.204245	0.429038	0.398464	0.192429	0.184686		0.931685	0.950764	0.00758761			2.46467e-05	5.12324e-05	0.0600127			0.314985	0.398182	0.0266291			0.00136909	0.00212161	0.0456688
ENSG00000070476	ZXDC	0.175877	0.137771	0.158312	0.127827	0.15191	0.128708	0.12855	0.116535	0.07454	0.0560588	0.106241	0.101903	0.0581975	0.0922115	0.0988244	0.0817678	0.0448372	0.0503903		0.0727338	0.106743	0.0388289			0.194095	0.241863	0.0178815			0.725665	0.783002	0.0115315			0.14785	0.179129	0.0177073
ENSG00000163870	TPRA1	0.182349	0.090123	0.397756	0.174049	0.401796	0.206949	0.444116	0.253463	0.301785	0.17339	0.392785	0.223217	0.305979	0.224514	0.298066	0.164968	0.342942	0.203997		3.58515e-06	1.06301e-05	0.0790221			1.0035e-56	8.05212e-56	0.169828			9.26532e-18	6.46637e-17	0.158927			2.95202e-75	2.33571e-74	0.159057
ENSG00000114626	ABTB1	0.157764	0.144373	0.123871	0.135396	0.120274	0.128684	0.157747	0.190904	0.121204	0.112872	0.216754	0.249912	0.12483	0.163375	0.256507	0.235311	0.159327	0.166393		0.878512	0.908579	0.0156094			0.231551	0.284051	-0.0110754			0.0493343	0.0819978	-0.00644193			0.0483874	0.0628749	-0.00748128
ENSG00000074416	MGLL	0.0772444	0.22296	0.157864	0.163011	0.170906	0.194373	0.226564	0.163504	0.132951	0.102581	0.673933	0.409595	0.290971	0.213161	0.902783	0.509384	0.599986	0.441102		1.30462e-48	3.11409e-47	-0.158298			1.69781e-09	4.6618e-09	0.1196			0.964614	0.975084	0.0353111			3.83901e-05	6.82397e-05	0.0713615
ENSG00000058262	SEC61A1	0.220459	0.173701	0.302013	0.208672	0.286828	0.192445	0.306553	0.198568	0.313483	0.199789	0.295928	0.223526	0.375297	0.219333	0.243433	0.190415	0.380399	0.251673		0.065504	0.0971615	0.0440568			7.73526e-14	2.60024e-13	0.0795907			5.68913e-08	2.27445e-07	0.118199			1.68477e-20	5.89722e-20	0.0882357
ENSG00000240682	ISY1	0.123023	0.130461	0.137063	0.137128	0.132074	0.128206	0.155321	0.126366	0.114664	0.105375	0.158043	0.130324	0.0942279	0.0616571	0.131764	0.134727	0.085483	0.0826662		0.182661	0.243648	-0.00466207			0.548126	0.60771	0.0125152			0.888635	0.916047	0.00872022			0.725706	0.759951	0.00995792
ENSG00000184897	H1FX	0.832708	0.800383	0.308555	0.269515	0.308091	0.280726	0.20538	0.213639	0.118224	0.106742	0.280355	0.262515	0.119455	0.0908453	0.459194	0.404917	0.203649	0.141372		0.251907	0.320726	0.0694059			0.928885	0.945021	0.0269393			0.723897	0.781687	0.035063			0.734836	0.768452	0.032884
ENSG00000251474	RPL32P3	0.0434523	0.0577504	0.0514359	0.0734247	0.0513246	0.0649161	0.0690346	0.0767307	0.0380165	0.047735	0.095278	0.0764234	0.0453492	0.0676523	0.11942	0.105517	0.0626115	0.0682972		0.0338603	0.0532116	-0.0111117			0.783964	0.823691	0.00120404			0.211196	0.28594	-0.0117297			0.31369	0.357846	-0.00369272
ENSG00000129071	MBD4	0.3927	0.273165	0.392257	0.324767	0.351405	0.265923	0.475546	0.334222	0.182749	0.111739	0.549238	0.33934	0.164972	0.132767	0.585623	0.445204	0.182659	0.183921		5.6445e-05	0.000142517	0.119018			3.26573e-23	1.48898e-22	0.134444			0.0107732	0.02117	0.0637148			1.58905e-24	6.16205e-24	0.111955
ENSG00000004399	PLXND1	0.215731	0.119177	0.209498	0.109556	0.195091	0.0769531	0.241394	0.111594	0.14254	0.0635499	0.237086	0.120161	0.0957731	0.0319816	0.278222	0.154434	0.0647168	0.0262235		4.27457e-06	1.25368e-05	0.0867654			3.19339e-28	1.67513e-27	0.121753			9.71155e-10	4.40666e-09	0.0836429			3.19062e-38	1.63003e-37	0.107432
ENSG00000172765	TMCC1	0.0566927	0.0622313	0.0525641	0.0878728	0.0541359	0.0933061	0.0725236	0.108088	0.0486502	0.0741998	0.0841108	0.101916	0.0424416	0.0693836	0.0891642	0.102617	0.0499102	0.0607942		0.507867	0.581926	-0.00511225			0.000209238	0.000396624	-0.0260842			0.0078873	0.0160486	-0.0295186			4.96744e-06	9.46662e-06	-0.0253819
ENSG00000017260	ATP2C1	0.166245	0.11491	0.263118	0.199773	0.269846	0.241368	0.300095	0.272	0.300164	0.344542	0.264739	0.337786	0.277783	0.345845	0.273226	0.396532	0.281916	0.420735		0.334583	0.408679	0.0381196			0.0200599	0.029577	-0.0348746			0.246546	0.325122	-0.0456279			0.0120606	0.0168221	-0.0320701
ENSG00000198585	NUDT16	0.174544	0.221394	0.0344703	0.0901002	0.0381893	0.0681938	0.0228494	0.0679037	0.0223044	0.0527324	0.027827	0.0846366	0.0284481	0.0374897	0.0389629	0.0907233	0.0240528	0.0698948		6.48588e-06	1.86658e-05	-0.0514275			2.49013e-10	7.13026e-10	-0.050902			0.0043062	0.00929464	-0.0322002			3.86291e-13	1.06169e-12	-0.0453359
ENSG00000114686	MRPL3	0.0983543	0.113582	0.0490428	0.066636	0.0494089	0.0643245	0.0453347	0.0615986	0.0256652	0.0376124	0.0578457	0.0770984	0.0161892	0.0170959	0.0792455	0.100551	0.0107432	0.0351959		0.0514238	0.0782668	-0.0188628			0.0349232	0.0497364	-0.0183889			0.191536	0.263595	-0.0146297			0.0086592	0.012289	-0.0173005
ENSG00000014257	ACPP	0.114795	0.131802	0.0412684	0.0346831	0.046283	0.0332243	0.0131704	0.0234249	0.0211015	0.0123445	0.00824608	0.00729802	0.00667386	0.0104504	0.0114118	0.0208476	0.00917136	0.00741786		0.0013426	0.00275453	-0.0227549			0.540974	0.601728	-0.00405909			0.939923	0.955395	0.00532335			0.408	0.452882	-0.00278931
ENSG00000138246	DNAJC13	0.151835	0.178217	0.116218	0.172899	0.111569	0.181069	0.1812	0.19938	0.21414	0.310971	0.203759	0.205947	0.256606	0.347987	0.275025	0.2569	0.292402	0.403863		0.000611868	0.00132673	-0.0329972			0.02252	0.0329478	-0.0170393			2.00009e-07	7.59526e-07	-0.0786682			1.97496e-06	3.87824e-06	-0.0368427
ENSG00000113971	NPHP3	0.0455868	0.048763	0.0739002	0.0687208	0.0585838	0.0571521	0.105147	0.103882	0.057701	0.0587998	0.083416	0.0870199	0.0496492	0.0509319	0.0873656	0.100296	0.0603038	0.0563622		0.0191869	0.0318599	-0.00573027			0.551189	0.610034	-0.0031287			0.917185	0.939342	0.00156867			0.510357	0.555216	-0.00193466
ENSG00000091527	CDV3	1.27432	1.55967	1.40266	1.39736	1.36072	1.43482	1.31506	1.17617	1.24142	1.16678	1.47322	1.34114	1.53699	1.53234	1.42475	1.26246	1.63331	1.5618		4.11674e-16	2.77099e-15	-0.276475	CD16+		7.91217e-23	3.56456e-22	0.120111			0.0401275	0.0684372	0.0420788			4.17277e-19	1.39608e-18	0.0639449
ENSG00000163781	TOPBP1	0.0908316	0.11491	0.0833294	0.141839	0.0735477	0.144426	0.104776	0.145614	0.0518901	0.082822	0.121121	0.151183	0.0463112	0.0789764	0.150211	0.173391	0.0521767	0.0580816		0.000167826	0.000396104	-0.0260521			1.63485e-05	3.43095e-05	-0.0393017			6.14902e-05	0.00017905	-0.0435195			2.14235e-09	4.97373e-09	-0.0394723
ENSG00000163785	RYK	0.130976	0.174938	0.118678	0.159247	0.116865	0.177618	0.131276	0.138298	0.0677682	0.0876703	0.148426	0.133518	0.061232	0.0740545	0.165795	0.13478	0.0645468	0.0659613		7.292e-06	2.07961e-05	-0.0397322			0.622426	0.675841	-0.000502995			0.000491068	0.00124933	-0.0305169			0.0140299	0.0194162	-0.0127461
ENSG00000129055	ANAPC13	0.0938282	0.125419	0.0838194	0.153899	0.0772078	0.136079	0.113188	0.183616	0.0904044	0.106057	0.151207	0.205124	0.119855	0.182009	0.187551	0.185513	0.152083	0.137894		1.81049e-06	5.56568e-06	-0.0341865			1.46495e-05	3.08742e-05	-0.0468165			0.00163911	0.00385102	-0.0336247			1.36031e-08	3.02818e-08	-0.0418164
ENSG00000182923	CEP63	0.163688	0.219721	0.140311	0.220309	0.147867	0.197823	0.206222	0.26088	0.153041	0.170505	0.370355	0.30053	0.28544	0.295392	0.446052	0.320114	0.506957	0.395211		2.39453e-06	7.25898e-06	-0.0573225			0.0621987	0.0849402	0.00641457			0.0334027	0.0580841	0.00925221			0.00247944	0.0037462	0.00200053
ENSG00000174579	MSL2	0.278023	0.222754	0.254552	0.176271	0.233164	0.165768	0.196232	0.143772	0.134593	0.103241	0.164479	0.150607	0.114367	0.127882	0.170864	0.151093	0.134229	0.142012		0.0753483	0.110181	0.0489817			0.000567279	0.00102341	0.0419626			0.0324402	0.0565836	0.033951			2.91828e-05	5.24312e-05	0.0401394
ENSG00000118007	STAG1	0.191684	0.198142	0.185051	0.211299	0.184344	0.18006	0.274358	0.309759	0.221984	0.258618	0.356181	0.378424	0.208187	0.240961	0.386221	0.366505	0.210705	0.287124		0.190285	0.252336	-0.0103312			0.0795043	0.106399	-0.0145825			0.221637	0.297664	-0.0209201			0.0262185	0.0352122	-0.0161322
ENSG00000239213	NCK1-AS1	0.0199585	0.025998	0.0160059	0.0412096	0.0176189	0.0386523	0.0181989	0.0455191	0.0210998	0.0434979	0.0215387	0.0569666	0.0298281	0.0814423	0.0247453	0.0563059	0.0511311	0.141625		0.024165	0.0391673	-0.00607023			0.000730488	0.00130541	-0.0281084			0.0144136	0.027441	-0.0352428			1.67137e-05	3.05602e-05	-0.0284278
ENSG00000114098	ARMC8	0.118176	0.128826	0.0873467	0.10442	0.0838264	0.0995055	0.10657	0.136884	0.066524	0.0790364	0.108861	0.120012	0.0756659	0.0920242	0.121723	0.121423	0.0885138	0.0986929		0.169132	0.227902	-0.00978			0.0258537	0.0374108	-0.0150076			0.122801	0.181486	-0.0129843			0.00515887	0.00751476	-0.0139689
ENSG00000158186	MRAS	0.0896775	0.145132	0.120579	0.151944	0.125805	0.174954	0.150609	0.145214	0.092402	0.123298	0.334893	0.20184	0.124164	0.139724	0.411767	0.251727	0.21853	0.195782		1.00224e-09	4.24904e-09	-0.0608475			0.00398534	0.00650035	0.0474999			0.0026838	0.0060216	-0.0264458			0.553166	0.59642	0.01637
ENSG00000158234	FAIM	0.0138778	0.0148051	0.0568931	0.0407347	0.0631101	0.0378629	0.0671823	0.0409425	0.0413175	0.0161514	0.0844764	0.0340413	0.0307654	0.0186834	0.102847	0.0342083	0.0251654	0.0201918		0.837002	0.872638	-0.000752401			0.0033607	0.00553556	0.035234			0.172858	0.241874	0.0187454			0.00137516	0.00212984	0.0273156
ENSG00000051382	PIK3CB	0.27947	0.186799	0.457058	0.260534	0.476453	0.277639	0.204146	0.138709	0.148851	0.0744082	0.138048	0.124296	0.0604357	0.0242788	0.194962	0.156791	0.037797	0.0166972		4.81398e-05	0.000122363	0.0832697			9.47306e-13	3.03191e-12	0.0808652			8.48122e-11	4.06255e-10	0.110021			3.94354e-22	1.43703e-21	0.089809
ENSG00000114120	SLC25A36	0.303396	0.353969	0.170842	0.171748	0.159381	0.13807	0.149905	0.12875	0.0745076	0.0471427	0.143062	0.140669	0.0530796	0.0678558	0.151221	0.141035	0.0707265	0.106945		0.00110295	0.00229686	-0.0428814			0.983484	0.989056	0.0105734			0.51297	0.591832	0.00791439			0.553751	0.596826	0.00536008
ENSG00000177311	ZBTB38	0.125815	0.205606	0.101388	0.183256	0.0920293	0.179047	0.119869	0.176732	0.0674583	0.0996183	0.138512	0.221527	0.0842382	0.0965424	0.155154	0.199913	0.0964836	0.134623		3.25201e-12	1.67952e-11	-0.0792505			6.14572e-11	1.81371e-10	-0.0624163			1.24525e-05	3.9171e-05	-0.0523049			5.90275e-17	1.86401e-16	-0.0607741
ENSG00000155903	RASA2	0.179587	0.159919	0.0836302	0.133606	0.0738484	0.128189	0.0882648	0.150998	0.0650917	0.121319	0.0895362	0.145977	0.0718903	0.0998009	0.106764	0.170249	0.0866027	0.111228		0.680012	0.740493	0.0259453			1.93644e-10	5.5729e-10	-0.055759			0.00014779	0.000408166	-0.0441731			1.99059e-13	5.51367e-13	-0.0455345
ENSG00000069849	ATP1B3	0.606798	0.990475	0.886777	1.56717	0.884963	1.59539	0.984838	1.81908	0.990272	1.88683	0.965716	1.56753	0.98767	1.82103	0.91671	1.30192	0.942469	1.63794		2.13356e-35	3.37626e-34	-0.380107	CD16+		0	0	-0.625876	CD16+		1.72741e-144	1.16826e-142	-0.757325	CD16+		0	0	-0.645001	CD16+
ENSG00000114126	TFDP2	0.0441745	0.0997758	0.0417336	0.13153	0.0448667	0.119584	0.0271206	0.0678954	0.0454833	0.0630007	0.0302739	0.0570558	0.189998	0.141118	0.0317725	0.0577897	0.22846	0.169122		1.24705e-12	6.63963e-12	-0.0546489			1.03897e-09	2.88344e-09	-0.0497683			0.00101723	0.00246539	-0.03201			7.57373e-14	2.13002e-13	-0.044845
ENSG00000175066	GK5	0.150168	0.406597	0.0750411	0.336922	0.076611	0.282394	0.0589196	0.254357	0.276944	0.295695	0.0424385	0.208203	0.393901	0.341717	0.0375015	0.13648	0.302379	0.210263		4.26365e-49	1.04404e-47	-0.251051	CD16+		5.37025e-67	4.87355e-66	-0.185394			1.26577e-14	7.59329e-14	-0.0969816			6.81513e-89	6.03065e-88	-0.164299
ENSG00000114127	XRN1	0.310239	0.331198	0.335422	0.379232	0.377133	0.45263	0.340705	0.429634	1.79981	2.02071	0.381874	0.457467	2.34874	2.42973	0.497278	0.513928	2.66191	2.43787		0.0264653	0.0424716	-0.0240495			1.33386e-11	4.07184e-11	-0.0782429			0.0286698	0.050566	-0.0318675			9.29766e-13	2.51404e-12	-0.0598561
[truncated: 4,461 more rows]

## Sheet: 2B
Dataset 2B: GO enrichment of genes differential between CD16+ and CD16- mononuclear phagocytes in resting (NI, not infected) and IAV-challenged (IAV) monocytes
[truncated: 972 more rows]
