# Supplementary material for: Single-Cell and Bulk RNA-Sequencing Reveal Differences in Monocyte Susceptibility to Influenza A Virus Infection Between Africans and Europeans
Source: Front Immunol. 2021 Nov 29;12:768189. doi: 10.3389/fimmu.2021.768189 (PMC8667309; doi:10.3389/fimmu.2021.768189)
Supplement: Supplementary file 1 [file DataSheet_1.zip › ONeill_etal_2021_SupportingInformation/SupplementaryData_3.xlsx]

## Sheet: 3A
Dataset 3A: Differential expression between cellular states
Differential expression analysis is performed based on a random subset of 3000 cells (100 cells x 4 Time points x 3 cell states x 2 subsets + 200 for T0 + 200 low-IAV transcribing and 200 high IAV-transcribing at T4. Cells from all 8 individuals are represented within each subgroup.)
For each subgroup, average expression is reported (column C to R)
For each comparison, Wilcoxon p-values comparing cell states cells are computed separately and meta-analyzed across all time points. Cell states comparison are done separately for CD16+ cells and CD16-. Unadjusted and Benjamini-Hochberg adjusted are reported, together with average log2 Fold change in gene expression between subsets.
For each comparison, an interaction test is done based on a linear model of the form Expr ~ CellState+Subset+ subset*cellstate. Resulting Pavlues are provided before and after Benjamini-Hochberg adjustment.
Genes are considered as up-regulated in one subset relative to the other if they pass a FDR<0.01 threshold and display and |log2FC|>0.2
		T0		T2						T4						T6						T8								T4			unexposed VS bystander									unexposed VS infected
		unexposed		unexposed		bystander		infected		unexposed		bystander		infected		unexposed		bystander		infected		unexposed		bystander		infected		low IAV transcribing		high IAV transcribing			CD16-			CD16+			Interaction test			CD16-			CD16+			Interaction test
Ensembl stable ID	gene symbol	CD16-	CD16+	CD16-	CD16+	CD16-	CD16+	CD16-	CD16+	CD16-	CD16+	CD16-	CD16+	CD16-	CD16+	CD16-	CD16+	CD16-	CD16+	CD16-	CD16+	CD16-	CD16+	CD16-	CD16+	CD16-	CD16+	CD16-	CD16+	CD16-	CD16+		log2FC	Pvalue	FDR	log2FC	Pvalue	FDR	Pvalue	FDR		log2FC	Pvalue	FDR	log2FC	Pvalue	FDR	Pvalue	FDR
ENSG00000202198	7SK_ENSG00000202198.1	0.0293634	0.0164036	0.101686	0.0540022	0	0.0391967	0.0782685	0.0518591	0.0761459	0.0669255	0.0553302	0.0374994	0.0844248	0.137583	0.0612369	0.031537	0.0957033	0.116402	0.0910047	0.151695	0.056923	0.0515697	0.0860825	0.067105	0.0376868	0.149379	0.0971343	0.0641125	0.129114	0.111588		0.0147189	0.183175	0.29436	-0.0140423	0.820582	0.890556	0.258347	0.631368		0.00115175	0.295779	0.371969	-0.0716205	0.0101229	0.0212763	0.0161875	0.138226
ENSG00000103591	AAGAB	0.0905502	0.0637673	0.0505519	0.0775351	0.0172061	0.0646328	0.026978	0.132323	0.0299959	0.0875514	0.0661362	0.0560091	0.00760653	0.189458	0.08274	0.117109	0	0.0122692	0.0325442	0.138245	0.0764133	0.111569	0.0746808	0.0201271	0.0441958	0.0820137	0.0120534	0.147631	0.0803902	0.206885		0.0204195	0.0219273	0.0535652	0.0601816	0.000565787	0.00247002	0.0961622	0.427058		0.0320942	0.00158728	0.00420564	-0.0370688	0.792093	0.839687	0.0223847	0.170027
ENSG00000115977	AAK1	0.444411	0.559897	0.592619	0.60705	0.667158	0.52603	0.579909	0.561388	0.591837	0.634273	0.499536	0.614831	0.542904	0.275556	0.76865	0.787113	0.844685	0.656151	0.595054	0.497653	0.850603	0.786835	1.01157	0.504817	0.785704	0.313272	0.639938	0.431784	0.363646	0.282493		-0.0548099	0.605292	0.718912	0.128361	0.00428015	0.014006	0.0128284	0.138358		0.0750342	0.0178033	0.0340786	0.291851	4.82208e-11	5.9333e-10	0.00354657	0.0524436
ENSG00000215458	AATBC	0.0759678	0.0694914	0.0666151	0.0376841	0.0473948	0.04637	0	0.0714101	0.0945348	0.174487	0.042718	0.0838621	0.0569998	0.0649647	0.0781003	0.0988889	0.099276	0.138255	0.0760689	0.0450932	0.0245102	0.0975746	0.0567831	0.0718145	0.0114794	0.0835273	0.0592149	0.0571581	0.0155686	0.0413304		0.00439707	0.970809	0.993147	0.0170831	0.351804	0.482156	0.653738	0.881248		0.029803	0.0150704	0.02956	0.0359097	0.0683534	0.108329	0.821191	0.938065
ENSG00000181409	AATK	0.0629083	0	0.188186	0.117306	0.215292	0.0492889	0.141116	0.0504102	0.120652	0.0846078	0.0989782	0.0299984	0.0856484	0.0172638	0.0856674	0.0398996	0.0295721	0.0327358	0.0139582	0	0.100116	0.0608288	0	0.0191796	0.033138	0.0115878	0.0702334	0.00844659	0.0170327	0.00881722		0.0376949	0.00921359	0.0261009	0.0428599	0.00307986	0.010681	0.856868	0.951584		0.0551903	0.000466896	0.0014469	0.0558451	7.5916e-05	0.000309464	0.981336	0.992382
ENSG00000183044	ABAT	0.0618842	0.0555732	0.0471002	0.069398	0.0512802	0.0092916	0.0920832	0.053368	0.0436478	0	0.0230088	0	0.0834963	0.0537659	0.0224949	0.0512224	0.00983467	0.00770647	0.0121356	0.0351657	0.0248363	0.00628265	0.0163651	0.0127268	0.00911745	0.0437364	0.0432306	0.0699025	0.121635	0.027796		0.00939762	0.167128	0.273382	0.0242946	0.043138	0.0938314	0.363914	0.718618		-0.0146883	0.867187	0.897605	-0.0147832	0.302973	0.382025	0.996483	0.998364
ENSG00000165029	ABCA1	0.703931	0.53234	1.23036	0.660879	1.06087	0.84514	1.07623	0.950138	0.677046	0.454702	0.431723	0.489809	0.47399	0.360678	0.515466	0.234476	0.219705	0.24352	0.243102	0.058987	0.445811	0.269842	0.13072	0.115875	0.164009	0.120415	0.647817	0.445299	0.443606	0.322362		0.256416	8.82706e-09	9.05657e-08	-0.0186115	0.586393	0.708838	0.000151243	0.00604883		0.227839	1.39006e-07	1.06924e-06	0.0324201	0.00723871	0.0158962	0.00608575	0.0757199
ENSG00000131269	ABCB7	0.120052	0.125449	0.0406694	0.0728936	0.0584568	0.0535098	0.0516062	0.102556	0.0634671	0.0857901	0.0382772	0.083813	0.0562329	0.0118243	0.0417604	0.0477969	0.0367115	0.0175659	0.0250725	0.0237187	0.0628308	0.05029	0.0278829	0.0120207	0.0429842	0.0200472	0.0574698	0.0118243	0.0221028	0.0324824		0.0118498	0.210681	0.327589	0.0224653	0.0306659	0.0708877	0.617468	0.862563		0.00820795	0.211075	0.281588	0.024656	0.0381187	0.0657392	0.447733	0.756124
ENSG00000103222	ABCC1	0.0813247	0.0588655	0.0975084	0.0463933	0.126858	0.0629789	0.0807608	0.0436347	0.0479978	0.0542337	0.219068	0.0358262	0.10627	0.0556999	0.269154	0.106099	0.364335	0.0282571	0.127904	0.0765342	0.37627	0.142568	0.450912	0.0661617	0.238614	0.060647	0.122077	0.00662347	0.037316	0.0511464		-0.0925605	0.0205592	0.0508376	0.0390177	0.00479001	0.015395	0.000830738	0.0220611		0.0593456	0.0252437	0.0461842	0.0281947	0.0298832	0.0533292	0.37196	0.696212
ENSG00000108846	ABCC3	0.0377704	0.0753112	0.0817921	0.0418583	0.0483018	0.0420495	0.0723867	0.0486432	0.0978157	0.0788706	0.0681787	0.0729872	0.0754853	0.0743207	0.227145	0.178527	0.0623428	0.0600071	0.0626433	0.0204564	0.482577	0.270186	0.0762656	0.0469959	0.0779332	0.0282624	0.111359	0.0278492	0.0714588	0.0496537		0.15856	1.08447e-07	9.78667e-07	0.0868507	0.000665808	0.00284633	0.0408666	0.275623		0.15022	3.73268e-09	3.84748e-08	0.0994399	5.24045e-05	0.000220774	0.166034	0.479965
ENSG00000114770	ABCC5	0.0723388	0.0253957	0.00963933	0.0151735	0	0	0.0151672	0.00793258	0.00949082	0.0239581	0	0.0221185	0	0.00968562	0.07415	0.0917922	0.0163821	0.00704435	0	0	0.0833638	0.103274	0.0126477	0.00869844	0.0221792	0	0	0.00968562	0.0164694	0.0283703		0.0369035	0.00127871	0.00494073	0.049084	0.000243239	0.00117463	0.482754	0.796869		0.0348244	0.0119266	0.0242053	0.0541448	7.02382e-05	0.000287726	0.252368	0.581663
ENSG00000101986	ABCD1	0.085076	0.0837819	0.131267	0.139389	0.158749	0.105089	0.0944395	0.0981387	0.0794408	0.178652	0.295671	0.159512	0.144232	0.183665	0.117741	0.142724	0.284813	0.365567	0.202697	0.285764	0.06192	0.064135	0.343964	0.264267	0.17004	0.297668	0.140364	0.200726	0.120553	0.200354		-0.173207	3.20864e-09	3.54866e-08	-0.0923837	0.00770294	0.0227004	0.0488149	0.302146		-0.0552602	0.159128	0.221968	-0.0850839	0.122785	0.178827	0.462297	0.768598
ENSG00000117528	ABCD3	0.0612202	0.0911233	0.0686164	0.0976478	0.10128	0.0493428	0.0342129	0.0310566	0.0207746	0.0672346	0.0544752	0.0452249	0.0124557	0.0413076	0.0812686	0.0369342	0.019007	0.0715955	0.0602838	0.031596	0.156699	0.107095	0.0184039	0.0458135	0.0144121	0.0436404	0.0362322	0.0228419	0.0582732	0.061808		0.033548	0.0374687	0.0829343	0.0242337	0.026507	0.0630663	0.702595	0.900634		0.0514985	0.000354463	0.00114586	0.0403278	0.000694106	0.00212337	0.629274	0.858196
ENSG00000164163	ABCE1	0.254131	0.262418	0.181475	0.212157	0.228364	0.183224	0.19609	0.248968	0.155964	0.143858	0.0545643	0.0616078	0.0996852	0.179121	0.316874	0.124975	0.067801	0.0549748	0.055853	0.0860611	0.171442	0.203573	0.146056	0.123288	0.127907	0.194417	0.0505687	0.0978181	0.0987503	0.225041		0.0822421	0.00161859	0.00598359	0.0653672	0.00222701	0.00803241	0.660726	0.883951		0.0865547	0.000177092	0.000628205	-0.00600111	0.495738	0.574371	0.028096	0.191571
ENSG00000161204	ABCF3	0.0226349	0.0461067	0.0662872	0.0670511	0.0347429	0.0639251	0.062598	0.0630895	0.0800715	0.0264136	0.029091	0.0339527	0.031901	0.042096	0.135095	0.0699716	0.014981	0.0278764	0.0211557	0.0227592	0.0564854	0.0725242	0.0335599	0.0608883	0.0064711	0.0212163	0.0414543	0.0321601	0.0328499	0.0385824		0.0563911	0.0005308	0.00228234	0.0123295	0.134045	0.232074	0.0527544	0.316383		0.0539534	0.000392544	0.00124958	0.0216999	0.0121011	0.0247704	0.161605	0.472902
ENSG00000160179	ABCG1	0.191123	0.0813716	0.12262	0.235067	0.184677	0.275123	0.226004	0.205609	0.203937	0.140452	0.0816669	0.058787	0.168034	0.114842	0.0660284	0.0578252	0.0365532	0.0446255	0.0480747	0.0282869	0	0.0243786	0.00894689	0.0552941	0	0.0174831	0.0670018	0.0662407	0.0463974	0.111991		0.0201855	0.972568	0.994489	0.00597344	0.502265	0.632598	0.680346	0.892149		-0.0123819	0.724645	0.777204	0.0228754	0.119887	0.175219	0.319464	0.649879
ENSG00000100997	ABHD12	0.122545	0.119621	0.392373	0.204548	0.354687	0.173711	0.27954	0.294773	0.427898	0.259551	0.453212	0.310438	0.318345	0.142765	0.357286	0.381003	0.595819	0.352203	0.663884	0.31163	0.370999	0.297172	0.574809	0.390995	0.523152	0.299735	0.569675	0.24224	0.533386	0.177398		-0.107493	0.0323811	0.0737282	-0.0212679	0.86816	0.925421	0.129229	0.477115		-0.0590911	0.64187	0.703704	0.0233431	0.0834964	0.12857	0.147461	0.45567
ENSG00000139826	ABHD13	0.0861692	0.124688	0.0782709	0.121729	0.0654769	0.208615	0.118398	0.0989132	0.126515	0.193985	0.0977323	0.119591	0.0728106	0.0576151	0.149549	0.127627	0.161399	0.0733914	0.0557114	0.0887184	0.182986	0.0966057	0.154896	0.129478	0.0991962	0.0380905	0.159413	0.123545	0.118039	0.054481		0.0144544	0.200957	0.315782	0.00221789	0.543473	0.669377	0.719758	0.905171		0.0478012	0.000531269	0.00163198	0.0641524	0.00050349	0.00160659	0.608106	0.84848
ENSG00000129968	ABHD17A	0.233286	0.275827	0.227559	0.285541	0.148957	0.233386	0.158906	0.186547	0.0881364	0.137441	0.140644	0.182329	0.176611	0.17747	0.155839	0.167024	0.165519	0.102313	0.187874	0.182457	0.200576	0.138697	0.0499349	0.0713789	0.16932	0.231287	0.202745	0.19718	0.191076	0.234778		0.0417638	0.0657033	0.130099	0.0348236	0.0452284	0.0973937	0.851268	0.95002		-0.00515008	0.276948	0.35234	-0.0122648	0.364349	0.446171	0.869498	0.956021
ENSG00000107362	ABHD17B	0.0502459	0.0863136	0.0876931	0.0842807	0.145001	0.0542792	0.120063	0.0434681	0.0527108	0.0715266	0.0718132	0.0407318	0.0328268	0.00904249	0.11946	0.0225922	0.0595208	0.0766323	0.0298724	0.0283301	0.0836028	0.0136219	0.0190358	0.0270368	0	0.0289872	0.0521174	0.0330095	0	0.0384611		0.0120239	0.129662	0.224484	-0.0016647	0.946609	0.982252	0.597661	0.852887		0.0401761	0.00306316	0.00743656	0.0205483	0.0771389	0.120252	0.385196	0.7069
ENSG00000164074	ABHD18	0.0183205	0.0668056	0.0370383	0.0967897	0.0638805	0.0769958	0.0959139	0.0856299	0.0885255	0.050668	0.101941	0.0672791	0.092194	0.105634	0.0909414	0.0989058	0.0998748	0.0375067	0.0184724	0.0625176	0.102073	0.0712008	0.0844509	0.0647874	0.0358574	0	0.0698551	0.0782062	0.0838053	0.0393708		-0.0078921	0.881637	0.927973	0.0177489	0.438333	0.569611	0.349764	0.705334		0.0190351	0.0820362	0.126761	0.0159458	0.224538	0.297466	0.907969	0.96791
ENSG00000140526	ABHD2	0.337582	0.281998	0.270622	0.246775	0.276836	0.295655	0.357275	0.245363	0.116415	0.160169	0.0966587	0.129618	0.0897444	0.0577723	0.128431	0.210671	0.0241476	0.0867486	0.0823967	0.0341515	0.21561	0.249601	0.0383027	0.0615972	0.0155576	0.0358558	0.112692	0.0235659	0	0.0681288		0.0737835	0.00153947	0.0057292	0.073399	0.000732878	0.00309339	0.992193	0.997189		0.0465262	0.00530737	0.0119658	0.123518	3.42517e-09	3.22634e-08	0.0529668	0.271112
ENSG00000158201	ABHD3	0.0536525	0.162847	0.0545682	0.159208	0.0249967	0.149177	0.0441597	0.0568562	0.100052	0.138107	0.10941	0.202683	0.0706774	0.0827927	0.13724	0.168017	0.112103	0.236142	0.0577383	0.11623	0.120397	0.183211	0.113798	0.300739	0.0447655	0.132245	0.0442237	0.104239	0.0158074	0.1025		0.0129875	0.357091	0.482366	-0.0600493	0.0697452	0.138103	0.0426999	0.280123		0.0487291	0.000918085	0.00261096	0.065105	0.00195278	0.00515562	0.610775	0.849593
ENSG00000100439	ABHD4	0	0.0361322	0.0268508	0.047666	0.0337472	0.0311588	0.0172231	0.0345206	0.0845578	0.102231	0.0681532	0.0322158	0.0264914	0.0380405	0.134435	0.0395885	0.0789913	0.00821884	0.0549571	0.0567996	0.102961	0.0468522	0.0786722	0.0179017	0.058333	0.0367995	0.0261863	0.0380405	0.0140617	0		0.0223102	0.0498444	0.104434	0.0367106	0.00577372	0.017926	0.550357	0.835047		0.04795	0.00037209	0.00119244	0.0175444	0.174556	0.239974	0.208665	0.533015
ENSG00000011198	ABHD5	0.19978	0.16665	0.0268353	0.0985301	0.12466	0.150137	0.0929771	0.168896	0.0970422	0.131172	0.0779682	0.124746	0.0791757	0.0245421	0.119712	0.0937786	0.0838375	0.0444395	0.0702152	0.00264879	0.163503	0.13044	0.0577907	0.0896054	0.0180006	0.0219103	0.0851531	0.0125903	0.0325597	0.0935875		0.015709	0.346176	0.471538	0.0112482	0.285469	0.4133	0.889267	0.967587		0.036681	0.0132094	0.0263752	0.0589808	3.03903e-05	0.000135749	0.462029	0.768493
ENSG00000138443	ABI2	0.0746095	0.121688	0.246399	0.188591	0.241654	0.238418	0.160262	0.324432	0.192169	0.256859	0.185692	0.10913	0.23087	0.206846	0.220355	0.342315	0.127624	0.0734783	0.124984	0.100556	0.235594	0.256615	0.0565815	0.170324	0.0661155	0.0907247	0.228897	0.120817	0.165115	0.2592		0.0707412	0.00289528	0.00981129	0.113258	6.37287e-06	4.43177e-05	0.329192	0.691101		0.0780715	8.93947e-05	0.00034621	0.0804554	0.000177192	0.000656131	0.958502	0.985001
ENSG00000108798	ABI3	0.0806636	0.254298	0.0317614	0.237228	0.0877863	0.206366	0.0670311	0.2054	0.0559831	0.244618	0.0519074	0.159991	0.0320353	0.119393	0.0544174	0.246593	0.04868	0.263576	0.0322767	0.0742178	0.0453679	0.231071	0.103329	0.193831	0.0186887	0.0775023	0	0.11163	0	0.0374672		-0.0260432	0.458668	0.584528	0.0339366	0.168887	0.277347	0.10851	0.446096		0.0093745	0.273937	0.349176	0.120749	1.64612e-05	7.9149e-05	0.000620736	0.0148675
ENSG00000143322	ABL2	0.25764	0.15774	0.689114	0.164017	0.805215	0.228038	0.809203	0.285921	0.566737	0.293145	0.929174	0.263869	0.807035	0.147615	0.784635	0.283709	1.0458	0.252758	0.74259	0.15209	0.566871	0.287857	0.754921	0.144909	0.659668	0.212692	0.952593	0.230567	0.487082	0.161317		-0.231938	9.33351e-05	0.00048629	0.0347883	0.142851	0.243588	0.000109545	0.00494741		-0.102785	0.460231	0.538129	0.0576024	0.0295531	0.052825	0.023457	0.17401
ENSG00000146386	ABRACL	0.452203	0.659912	0.339994	0.66949	0.431841	0.591508	0.359761	0.72767	0.298889	0.705091	0.404176	0.826511	0.448436	0.898172	0.311554	0.68963	0.593351	1.03337	0.450976	1.10899	0.311552	0.673011	0.743281	0.977357	0.524509	1.33611	0.38793	0.907537	0.540871	0.908532		-0.227665	7.46859e-06	5.0008e-05	-0.172882	0.00364376	0.012279	0.438901	0.7692		-0.130423	0.157989	0.220609	-0.333431	1.01873e-07	7.67675e-07	0.00592448	0.0742675
ENSG00000163322	ABRAXAS1	0.0447303	0.071075	0.0749151	0.0427191	0.0405619	0.0732888	0.0395468	0.124726	0.069163	0.0196059	0.0521664	0.135865	0.118028	0.0508616	0.0591081	0.0383544	0.0994722	0.206362	0.048559	0.0703683	0.0787867	0.0902043	0.146343	0.14653	0.0700969	0.0930055	0.0576506	0.0611984	0.0737837	0.0191416		-0.0141428	0.929703	0.962912	-0.0927905	1.59788e-05	0.000100912	0.00485865	0.077354		0.00143565	0.185055	0.252275	-0.0370194	0.0839277	0.129085	0.145742	0.452914
ENSG00000146109	ABT1	0.190719	0.139864	0.139803	0.0606078	0.0710676	0.126326	0.171126	0.092169	0.0495018	0.0871627	0.0594622	0.0898491	0.0529613	0.0520003	0.104995	0.0954914	0.0871222	0.102679	0.0245561	0.0561846	0.0729475	0.0915597	0.0519548	0.144204	0.0176693	0.134661	0.0792614	0.0582785	0.0650771	0.0713517		0.0244103	0.208871	0.325762	-0.032059	0.312485	0.443019	0.0482057	0.300608		0.0252337	0.0215594	0.0401284	-4.83876e-05	0.453258	0.535005	0.374662	0.699026
ENSG00000114626	ABTB1	0.17727	0.165676	0.0958695	0.146563	0.078995	0.102454	0.100506	0.0908772	0.132182	0.19401	0.165105	0.106643	0.0891815	0.132851	0.241302	0.261485	0.175459	0.210916	0.117309	0.139105	0.204118	0.31889	0.231562	0.174662	0.0785469	0.138914	0.158693	0.0969903	0.133417	0.0855172		0.00558784	0.518391	0.639249	0.0815684	0.00317455	0.0109581	0.0578786	0.334094		0.0719822	0.000211595	0.000730777	0.1048	2.77027e-05	0.000125254	0.400893	0.720247
ENSG00000166016	ABTB2	0.0104791	0.0129048	0.0809072	0.008133	0.077636	0.0210299	0.0788494	0	0.0633795	0.00905451	0.194186	0.0562351	0.0808883	0.0332367	0.00897879	0	0.347217	0.140646	0.180655	0.117444	0	0.00777542	0.22804	0.101262	0.22208	0.118674	0.16996	0.0238887	0.0567283	0.0324866		-0.173453	6.11392e-10	7.22939e-09	-0.0735527	3.74615e-06	2.73637e-05	0.000776679	0.020876		-0.102302	0.000161599	0.000581286	-0.0610979	0.000331605	0.00112429	0.132812	0.432272
ENSG00000280347	AC000123.3	0.0502864	0.0720494	0.032973	0.0433074	0.0734717	0.0415887	0.0340337	0.0665023	0.041226	0.0432099	0.0474887	0.0327827	0.0807298	0.0663748	0.0520546	0.0187505	0.0278575	0.0329751	0.0669341	0.0481992	0.0352637	0.0300183	0.0462012	0.0273323	0.0525816	0.0803717	0.0474193	0.119591	0.0285613	0.0549365		-0.00837543	0.513923	0.635283	0.000151848	0.926727	0.967947	0.672456	0.88767		-0.0181905	0.498277	0.574021	-0.0315405	0.116922	0.171714	0.572615	0.832285
ENSG00000223969	AC002456.1	0.0349172	0.0126039	0.0370188	0.0122383	0.0163894	0.0204743	0.0777239	0.0689135	0.0395045	0.0382287	0.0381927	0.0176156	0.0396791	0.0464417	0.0291492	0.015853	0	0	0.0460486	0.0405369	0	0.00833518	0	0	0	0.0127412	0.0403958	0.0844884	0.131278	0.121304		0.0127726	0.350582	0.475442	0.00914131	0.256194	0.379427	0.804722	0.93311		-0.0144448	0.461806	0.539461	-0.0234946	0.171388	0.236692	0.672229	0.877297
ENSG00000256060	AC003002.1	0.0543704	0.0342552	0.0621437	0.0478851	0.0483084	0.0355901	0.0565505	0.0862987	0.0549664	0.100642	0.0500507	0.00855418	0.0299433	0.00948774	0.0935729	0.0842808	0.0817525	0.0479759	0.0447198	0.0499183	0.0455165	0.0432869	0.115028	0.0620422	0.0732055	0.0132717	0.068239	0.033034	0.0262627	0		-0.00973511	0.955156	0.982526	0.030483	0.0446574	0.0962885	0.0852882	0.408021		0.0129451	0.0305582	0.0542869	0.0292795	0.0207891	0.0393983	0.495466	0.786086
ENSG00000279159	AC003681.1	0.0703365	0.0532478	0.13324	0.220388	0.197509	0.234225	0.246134	0.184168	0.248263	0.207375	0.0194176	0.15235	0.0816295	0.109507	0.106737	0.17519	0.0787238	0.103605	0.0234675	0.0449667	0.105974	0.124971	0.0608963	0.0690008	0.0424786	0.00905793	0.0829264	0.150437	0.0498364	0.0356342		0.0594167	0.000464025	0.00203323	0.0421861	0.043479	0.0944194	0.639004	0.873811		0.0501259	0.000196798	0.000689309	0.0950563	1.44246e-06	8.74527e-06	0.215086	0.538915
ENSG00000257433	AC004241.1	0	0.0173331	0	0.0366836	0	0.00808003	0.00779809	0.0291173	0	0.00978852	0.0276302	0.109234	0.0160189	0.103256	0	0.0173912	0.0766923	0.0523969	0.0447645	0.117913	0.00882613	0.00693692	0.0551811	0.12873	0.0724054	0.169418	0.0415255	0.111154	0.0151925	0.0465034		-0.0376694	0.00400989	0.0129313	-0.0569099	0.00694225	0.020808	0.325206	0.690147		-0.0330402	0.00709026	0.0153972	-0.0872261	0.000162946	0.000608787	0.0168366	0.141593
ENSG00000146677	AC004453.1	0.0386467	0.0422387	0.0547818	0.0288184	0.0291441	0.0396235	0.033957	0.0531829	0.0764877	0.041458	0.0374101	0.030082	0.0722919	0.102261	0.0282169	0.0166606	0.0155579	0.0358881	0.0279473	0.0229688	0.00646152	0.014088	0.0102753	0.0418032	0.0613054	0.00971579	0.0901979	0.0984593	0.0984001	0.0409449		0.0183901	0.136501	0.233717	-0.0115929	0.524379	0.651832	0.0857293	0.408021		-0.00738842	0.884016	0.911001	-0.0217759	0.405674	0.487731	0.487626	0.782666
ENSG00000273237	AC004520.1	0	0.0221539	0	0.0166233	0.0658406	0.0122461	0.0839432	0.0073095	0.0343081	0.0152618	0.102441	0.0119697	0.0993281	0.104698	0.0277706	0.0090357	0.0866257	0.0286264	0.101581	0.0542271	0	0.00835129	0.0348481	0	0.158677	0.116218	0.218832	0.0840197	0.232046	0.135028		-0.0569193	8.20705e-05	0.000436814	-0.000892533	1	1	0.00192283	0.0413129		-0.0953627	8.11795e-06	4.13272e-05	-0.0582952	0.000921521	0.00270971	0.163706	0.476462
ENSG00000270264	AC004686.1	0	0	0	0.0169295	0	0	0.0493011	0	0.0122493	0	0.0389843	0	0.147524	0.109179	0.0187238	0	0.0124754	0	0.0450713	0.00384311	0	0.00729438	0	0	0.0559629	0.0871137	0.0998371	0.0519634	0.184496	0.143623		-0.00512162	0.774925	0.851255	0.00605598	0.230009	0.349573	0.266626	0.64135		-0.0667216	8.62825e-05	0.000335369	-0.0439779	0.0363903	0.0631175	0.310994	0.642916
ENSG00000265206	AC004687.1	0.368699	0.513109	0.379634	0.52253	0.549312	0.721188	0.414134	0.540689	0.360682	0.477392	0.489894	0.630571	0.344635	0.544945	0.410197	0.497202	0.634428	0.939491	0.336341	0.830745	0.308384	0.462983	0.711456	0.688106	0.504811	0.574123	0.361999	0.473038	0.148364	0.470864		-0.231548	1.92302e-06	1.40266e-05	-0.254812	2.2724e-07	2.02602e-06	0.727442	0.909166		-0.0352562	0.95667	0.96858	-0.132599	0.0236171	0.0439828	0.136946	0.436231
ENSG00000258376	AC004846.1	0.00633837	0	0.0349934	0	0.0423615	0.00960047	0.0191757	0	0.0228786	0	0.0121527	0	0.0694334	0.0357574	0.02865	0.0169754	0	0.0101	0	0	0.0188167	0.0217188	0	0	0.0532421	0	0.0884103	0.0206681	0.0631836	0.139134		0.0127061	0.0952884	0.175574	0.00474843	0.519638	0.647751	0.500827	0.807428		-0.00912809	0.936411	0.953133	0.000734197	0.484218	0.563963	0.519534	0.799394
ENSG00000260997	AC004847.1	0.195558	0.176391	0.171754	0.249063	0.170589	0.188632	0.385082	0.250049	0.161245	0.189344	0.175576	0.183499	0.167427	0.172588	0.056544	0.120524	0.0981037	0.153022	0.094566	0.0788105	0.024542	0.0278597	0.0553781	0.0438915	0.0320164	0.0870074	0.213035	0.225751	0.0313245	0.103815		-0.0213903	0.297593	0.424061	0.0044366	0.987408	1	0.471664	0.789934		-0.0662516	0.365274	0.445206	-0.000416298	0.987599	0.993409	0.0960745	0.362809
ENSG00000273341	AC004921.1	0	0.00863734	0	0.0359994	0.0277241	0.0191429	0.0476108	0.0166417	0.0773799	0.0225093	0.0645111	0.0766748	0.0996003	0.0257785	0.110158	0.0492774	0.111739	0.10837	0.114397	0.0886161	0.0472857	0.0451419	0.111089	0	0.182493	0.0759468	0.021563	0.0268478	0.0708236	0.0658787		-0.0200597	0.295729	0.422045	-0.012815	0.95819	0.990724	0.755189	0.917165		-0.0523193	0.0675096	0.107272	-0.0135138	0.828702	0.870333	0.144252	0.450298
ENSG00000228434	AC004951.1	0.0800652	0.13434	0.0703782	0.109585	0.10918	0.0857699	0.0738213	0.103622	0.0954449	0.0940218	0.0467264	0.0737362	0.0694831	0.0839036	0.112067	0.0771229	0.0935543	0.0728054	0.13991	0.0707231	0.135504	0.0928661	0.0898644	0.064195	0.0232314	0.0406103	0.057401	0.103748	0.0601399	0.0921449		0.0185173	0.0775614	0.14934	0.0192724	0.158183	0.264126	0.978712	0.993913		0.0267371	0.0210741	0.0393788	0.0186843	0.0864597	0.13246	0.778257	0.922264
ENSG00000203446	AC004988.1	0	0	0.0236638	0	0.00812333	0	0.047266	0.0121042	0.084122	0	0.171467	0.071028	0.206122	0.0744346	0.0518623	0.0128296	0.260321	0.0813398	0.297771	0.162943	0.0978774	0.0106448	0.26635	0.0486018	0.390541	0.110858	0.264039	0.0533951	0.158337	0.0414364		-0.112184	0.00129743	0.00499857	-0.0443738	0.00147904	0.00566882	0.0217698	0.191401		-0.171044	9.81985e-06	4.90551e-05	-0.0842163	9.98038e-06	5.06153e-05	0.0176697	0.145965
ENSG00000281162	AC005035.1	0.0199157	0	0.0143043	0	0.0163629	0	0.0693247	0	0	0	0.0148089	0	0.0306896	0.0923665	0.0101782	0	0.0099717	0	0.0773183	0.0365807	0	0	0	0	0.0438979	0.0111218	0.157857	0.107056	0.134938	0.1302		-0.00416526	0.625613	0.729408	0	1	1	0.576946	0.846773		-0.049187	0.000777866	0.00226039	-0.0350172	0.00686003	0.015211	0.436377	0.748893
ENSG00000272219	AC005072.1	0.0767419	0.114971	0.0441295	0.0497611	0.0828375	0.082252	0.0687332	0.0823061	0.0567563	0.138461	0.0381765	0.0451244	0.0377978	0.015017	0.040701	0.017079	0.0251109	0.0267412	0.0290786	0.0126532	0.0237618	0.0196133	0.0230126	0.0279699	0.0113586	0.0263994	0	0.0250873	0	0.0310272		-0.000947222	0.787576	0.860053	0.0107067	0.578408	0.701346	0.586534	0.848838		0.0045951	0.315687	0.393959	0.0221346	0.193264	0.261808	0.406044	0.725499
ENSG00000226816	AC005082.1	0.0233421	0.0400502	0.0587648	0.0361899	0.072334	0.0264884	0.0994407	0	0.0856887	0.0425027	0.0104345	0	0.0236569	0.00969994	0.0597187	0.0360984	0.0257033	0.0104755	0	0.00721897	0.108839	0.0505897	0.0238969	0.0106715	0.0135631	0.0159034	0	0.00969994	0	0.0340709		0.0451606	0.00536622	0.0164973	0.0294363	0.00305847	0.0106234	0.434914	0.766497		0.0440876	0.00110226	0.00305655	0.0331396	0.000538738	0.00170438	0.591492	0.83822
ENSG00000196295	AC005154.1	0.248601	0.173054	0.274169	0.192636	0.269178	0.161843	0.322108	0.320726	0.208395	0.245453	0.231595	0.106564	0.272338	0.203692	0.195741	0.213798	0.206681	0.151688	0.228626	0.145488	0.215164	0.151071	0.0826279	0.143412	0.244343	0.124275	0.126394	0.154476	0.27425	0.22773		0.0258468	0.209053	0.325818	0.0598629	0.0172364	0.0445887	0.444891	0.774184		-0.0434865	0.775092	0.82049	0.00219435	0.306294	0.385483	0.348478	0.676564
ENSG00000266378	AC005224.3	0.118692	0.213829	0.0230428	0.14901	0.0201867	0.258243	0.0739326	0.233873	0.0460367	0.139356	0.0872106	0.158362	0.0486826	0.178272	0.0379147	0.141294	0.0364782	0.113334	0.054409	0.15295	0	0.0710003	0.00933135	0.104248	0.03521	0.0462334	0.050284	0.128755	0.138521	0.287056		-0.0115532	0.413288	0.540965	-0.0333819	0.644153	0.747365	0.503043	0.80884		-0.02631	0.220391	0.29203	-0.0276667	0.468716	0.549909	0.969811	0.989429
ENSG00000268205	AC005261.2	0.138728	0.1241	0.215709	0.184891	0.180067	0.105775	0.264813	0.118622	0.188188	0.170876	0.138104	0.0717195	0.0555128	0.0842853	0.187072	0.158343	0.0566417	0.0476116	0.0548747	0.0829359	0.114236	0.106892	0.0412578	0.0964842	0.109531	0.115197	0.0696119	0.118209	0.123445	0.100814		0.0722838	0.000962583	0.00384629	0.0748529	0.000696675	0.0029612	0.942064	0.985405		0.0551184	0.00174259	0.00455918	0.0549904	0.00360925	0.00880398	0.997292	0.998487
ENSG00000279541	AC005261.6	0.026729	0.0788809	0.0422566	0.152636	0.131554	0.188765	0.0883503	0.14218	0.137883	0.0758155	0.0803036	0.125741	0.01136	0.211106	0.110258	0.0521536	0.117058	0.074888	0.0387539	0.0872437	0.0404459	0.0718305	0.028752	0.0258817	0.031342	0.0248273	0.058065	0.133038	0.0159699	0.130745		-0.00670579	0.597845	0.712022	-0.0157101	0.950518	0.985236	0.755128	0.917165		0.0402594	0.00205957	0.00527671	-0.0282305	0.790029	0.838165	0.0182962	0.148817
ENSG00000236325	AC005300.1	0.0478834	0.0370129	0	0.0183286	0.051036	0.142519	0.00567577	0.136622	0.0453696	0.0902917	0.0995685	0.456492	0.0540818	0.276508	0.0330812	0.0451483	0.109824	0.29617	0.113549	0.361881	0.0511178	0.100861	0.117176	0.330173	0.174289	0.309568	0.08953	0.364725	0.0486243	0.270517		-0.0620089	0.00286042	0.00971787	-0.242681	1.74829e-14	3.00498e-13	1.7178e-07	2.53433e-05		-0.0545067	0.0514477	0.0851165	-0.207487	1.60791e-09	1.5957e-08	1.61586e-05	0.00092104
ENSG00000278730	AC005332.9	0.0837219	0.0661973	0.126453	0.0827929	0.0843554	0.0517091	0.118655	0.11059	0.0657857	0.0435313	0.0790764	0.0613523	0.0636917	0.0247678	0.119132	0.0373133	0.0855831	0.0204341	0.0358069	0.0120893	0.0609116	0.0589389	0.0164277	0.0347951	0.0519061	0.0309208	0.0533015	0.0406196	0.0708022	0.013731		0.02671	0.124083	0.216626	0.0135715	0.20102	0.315659	0.596375	0.852887		0.0255557	0.0739484	0.11582	0.0110521	0.0920589	0.139342	0.572488	0.832285
ENSG00000261596	AC005632.2	0.169236	0.121606	0.199289	0.0578581	0.246997	0.110989	0.193497	0.0997761	0.187913	0.0498452	0.0803949	0.00898825	0.0279363	0.0166103	0.0843068	0.0588331	0.123953	0.110399	0.0758314	0.069846	0.143276	0.0873056	0.0649622	0.0613294	0.107876	0.0399393	0.0919679	0.03926	0.0667646	0.0688712		0.0246196	0.284162	0.409128	-0.0094658	0.956863	0.990273	0.295863	0.671075		0.0524113	0.0050031	0.0113605	0.00691758	0.213551	0.284891	0.16423	0.477126
ENSG00000261490	AC005674.2	0.0962453	0.0926172	0.0713637	0.0860218	0.0532295	0.0649687	0.106581	0.107369	0.0355922	0.124051	0.0268278	0.0848884	0.0518655	0.0518937	0.0346088	0.0632439	0.0212673	0.0340187	0.0472406	0.0372908	0.0317029	0.0240334	0.018728	0.0592902	0.0614391	0.0855169	0.0735849	0.0983415	0.0661456	0.116562		0.0133037	0.238686	0.357788	0.0135459	0.403103	0.534559	0.991479	0.996957		-0.0234645	0.397314	0.475623	0.00381972	0.547625	0.623228	0.29101	0.621834
ENSG00000267302	AC005702.1	0	0.00724148	0	0	0	0.0220535	0.00940603	0	0	0	0	0	0.0954795	0.134155	0.00689604	0.00683847	0	0	0.0812871	0.0464751	0.00773001	0.0115734	0	0	0.0179232	0.0371106	0.0847251	0.0802038	0.355714	0.169416		0.00365651	0.322174	0.449024	-0.000910407	0.781339	0.859245	0.428434	0.761629		-0.0473675	0.0102208	0.0211094	-0.0498323	0.00876196	0.018795	0.906341	0.96791
ENSG00000258472	AC005726.2	0.015119	0.0127567	0.0619191	0.0148774	0.030794	0	0.0363654	0.00857779	0.0190938	0.016512	0.0444564	0.0135057	0.0532916	0.0399421	0.0208852	0.0243878	0.0191849	0.0264272	0.00893887	0.0233995	0.0313557	0.0278116	0.0191382	0.00843587	0.0426384	0.043443	0.0382722	0.0265387	0.148037	0.0295803		0.00492006	0.578288	0.693259	0.00880502	0.201612	0.31629	0.801938	0.932929		-0.00199512	0.409594	0.487435	-0.00794338	0.668882	0.730358	0.754776	0.914037
ENSG00000279203	AC005785.2	0.0166226	0.0354168	0.0306457	0.0590589	0.0614071	0.0202951	0.0174371	0.0270855	0.0643312	0.045642	0.0439557	0.0337051	0.0531457	0	0.0236708	0.0221635	0.0493491	0	0.0430421	0.100401	0.0322554	0.00662952	0.0332959	0.0130533	0.0428242	0.0211812	0.0696662	0.0128393	0.035164	0.00858787		-0.0092762	0.694597	0.786801	0.0166101	0.0562194	0.115576	0.160921	0.517982		-0.00138651	0.885754	0.91187	-0.00379353	0.67914	0.739942	0.902194	0.967219
ENSG00000266385	AC005899.5	0	0.00398277	0	0	0.0136508	0	0.0094951	0.0255193	0.00897258	0	0.0597514	0.0243097	0.180384	0.128667	0.012171	0	0.0254931	0.0299821	0.273957	0.106414	0.00774434	0	0.0200275	0.00941671	0.230012	0.21099	0.105653	0.0977134	0.168755	0.158581		-0.0225087	0.0560882	0.114705	-0.0159271	0.0386573	0.0853943	0.590375	0.850217		-0.16624	5.94457e-10	7.0167e-09	-0.117898	1.08368e-09	1.10289e-08	0.12043	0.409064
ENSG00000278668	AC005899.7	0	0	0.00865149	0.00949828	0.0085396	0	0.0266699	0.0185274	0	0.0118893	0.0541836	0.0104074	0.101602	0.144459	0.015006	0	0.0325073	0.0331724	0.118003	0.168407	0.0180889	0	0.0278567	0.0126515	0.121092	0.137095	0.0837394	0.121305	0.11917	0.125395		-0.0203352	0.123833	0.216246	-0.00871093	0.323176	0.452406	0.344286	0.703431		-0.0814052	0.000123506	0.000455877	-0.111775	6.96048e-08	5.4419e-07	0.266732	0.596885
ENSG00000227081	AC005912.1	0.0222555	0.0446051	0.0536714	0.0322991	0.0344174	0.0558443	0.0621185	0.0702976	0.0529375	0.0909513	0.0283285	0.0614388	0.132284	0.0100991	0.0404928	0.0734646	0.0542075	0.029743	0.0474803	0.0826293	0.0486794	0.07001	0.0295386	0.0745487	0.0715725	0.0760777	0.0435286	0.0606577	0.171598	0.133736		0.0123222	0.164239	0.269383	0.0112875	0.25494	0.377905	0.963874	0.992272		-0.0294184	0.54023	0.61299	0.00690532	0.389394	0.471815	0.158903	0.468906
ENSG00000262967	AC005921.2	0.0443066	0.132629	0.0929583	0.152749	0.0583577	0.0975539	0.0490244	0.1163	0.0518266	0.142362	0	0.0331042	0.045952	0.0451871	0.0779283	0.087459	0.0345324	0.0363159	0.00647235	0.0118638	0.123297	0.0829196	0.0684868	0.132291	0.0338313	0.00977832	0.0768381	0.0432733	0.0413891	0.0700547		0.0461584	0.00107152	0.00423591	0.0415563	0.0190921	0.0485048	0.866349	0.956488		0.0526827	0.000301203	0.00100129	0.0705902	1.29462e-05	6.33957e-05	0.496543	0.786576
ENSG00000278963	AC005921.3	0.0999115	0.0590671	0.0232218	0.0396338	0.112038	0.0394158	0.0366658	0.0190205	0.0374081	0.0694305	0.0104345	0.0240248	0.0173661	0.0180701	0.0246128	0.0115572	0.0541539	0	0.03845	0.0241701	0.0231148	0.0171248	0.059705	0.0295844	0.0136794	0.0125329	0.0315088	0.0289246	0	0.016595		-0.0319935	0.158111	0.261194	0.0111803	0.196778	0.310804	0.0253935	0.206102		0.000549057	0.357844	0.437161	0.0159882	0.187317	0.254734	0.353407	0.679879
ENSG00000229180	AC006001.3	0.210531	0.115071	0.201048	0.182378	0.15986	0.180094	0.306107	0.257912	0.236429	0.139706	0.186986	0.051895	0.127764	0.0805578	0.207167	0.170529	0.138068	0.182279	0.110521	0.11764	0.237241	0.224494	0.18396	0.101498	0.080876	0.0718959	0.156354	0.0870998	0.0883405	0.103208		0.0532526	0.0470022	0.0997321	0.0503351	0.0116455	0.032119	0.940317	0.984663		0.0641542	0.000775167	0.00225451	0.0472752	0.00396132	0.00952688	0.674783	0.878004
ENSG00000272638	AC006027.1	0	0	0.00963933	0.0106252	0.0272903	0	0	0.0190358	0.0346936	0	0.1219	0.0138878	0.0225838	0.052607	0.0220055	0.0217247	0.0977976	0.0436488	0.0715679	0.00965098	0.00814406	0.0134155	0.135011	0.0349769	0.0420645	0.00878277	0.0304163	0.0132959	0.0356428	0.0313574		-0.0768791	0.000154086	0.000762882	-0.011687	0.30785	0.438031	0.00108009	0.0269577		-0.0154334	0.872139	0.901119	-0.0110778	0.360205	0.441988	0.78889	0.926437
ENSG00000269968	AC006064.4	0.0178246	0.012822	0.0425583	0.0409329	0.0306733	0.0555835	0.0679612	0.0530436	0.0620749	0.059716	0.0580527	0.048218	0.116797	0.0432259	0.0260376	0.0313673	0.0324236	0.0259677	0.0304488	0.0192696	0.0433541	0.0429925	0.00796771	0	0	0.0134341	0.0653724	0.0521916	0.0877085	0.0647256		0.0112269	0.344762	0.469837	0.0113099	0.122893	0.216988	0.996529	0.998334		-0.0102955	0.645573	0.70695	0.0115089	0.137796	0.197287	0.306577	0.637133
ENSG00000264895	AC006141.1	0.037236	0.0858777	0.0793836	0.175099	0.0751901	0.13027	0.0313805	0.0509176	0.0814665	0.156864	0.0850144	0.0475125	0	0.0325601	0.0912653	0.113507	0.0182333	0.066891	0.0338963	0.0970744	0.0771613	0.113723	0.0269837	0.0457747	0.0205505	0.0326406	0.0367306	0.0325601	0.0144871	0		0.0309638	0.0136828	0.0361818	0.067186	0.00141664	0.00546419	0.221984	0.590403		0.0608623	1.44759e-05	6.90061e-05	0.0865	3.05345e-05	0.000136275	0.347885	0.676381
ENSG00000249502	AC006160.1	0	0	0	0.0122383	0	0.0093787	0.00715253	0.0215686	0.0177815	0.00580654	0.0304059	0.0101483	0.05835	0.077461	0	0	0.0468163	0.0975091	0.10393	0.0555908	0.00848027	0	0.0580936	0.00962308	0.0138715	0.00372127	0.0355132	0.0710231	0.131761	0.101096		-0.0272635	0.0393993	0.0864606	-0.0271536	0.0437197	0.0948185	0.994048	0.997805		-0.0392605	0.0381497	0.0657417	-0.0350742	0.00873226	0.0187373	0.825372	0.939115
ENSG00000272686	AC006333.2	0.0212341	0.0245443	0.063905	0.0262834	0.116951	0.0421771	0.0578069	0.0369917	0.041527	0.0161723	0.0294447	0.0195813	0.0620851	0.0132959	0.0148088	0.0203653	0.0355142	0.0356432	0.0453729	0.0424165	0.0480212	0.0383452	0.0512085	0.0196179	0.00888277	0.0321611	0.0634912	0.0308576	0.0296639	0		-0.0162141	0.754656	0.836013	-0.00396333	0.994268	1	0.521583	0.821383		-0.00147143	0.520067	0.594502	-0.00592475	0.682099	0.742317	0.817843	0.937268
ENSG00000277969	AC006449.6	0.0717938	0.0198056	0.131293	0.0878416	0.100349	0.0577159	0.136389	0.118704	0.0854181	0.0457564	0.106957	0.148657	0.0667452	0.0997095	0.143723	0.10164	0.0990676	0.0982923	0.03876	0.0920254	0.0712883	0.0995861	0.0799169	0.0805451	0.0391905	0.0548085	0.125746	0.118289	0.0164507	0.0565411		0.0113582	0.25389	0.375347	-0.0125967	0.915171	0.958278	0.452089	0.77795		0.0376595	0.00649745	0.0142961	-0.00760588	0.927864	0.946456	0.136097	0.435375
ENSG00000284052	AC006460.2	0.0608228	0.0196084	0.0369388	0	0.016508	0.0184289	0.0409436	0.0588388	0.0363965	0	0.0197006	0.0128473	0.0727817	0.0543097	0.0379376	0.00523146	0.0538986	0.0235142	0.194094	0.0559344	0.0256715	0	0.043301	0.00788798	0.125832	0.0864023	0.0948584	0.0654972	0.127652	0.0453234		0.00088407	0.791194	0.862641	-0.0143617	0.0467713	0.100006	0.306399	0.678062		-0.0741767	0.0127008	0.0255373	-0.0625635	5.28412e-06	2.83506e-05	0.650342	0.866888
ENSG00000235859	AC006978.1	0.0898046	0.122158	0.143612	0.089163	0.103925	0.113587	0.141439	0.107525	0.136031	0.131485	0.404539	0.202069	0.293682	0.151933	0.142347	0.0484177	0.445012	0.251697	0.463504	0.219185	0.0927022	0.0915098	0.501645	0.180413	0.305676	0.109888	0.291508	0.104115	0.185371	0.1368		-0.235108	1.10542e-09	1.26668e-08	-0.0967974	0.00133362	0.00517087	0.00125443	0.0299575		-0.172402	0.000135967	0.000498495	-0.0569888	0.0915383	0.138743	0.00830242	0.0904641
ENSG00000261997	AC007336.1	0.0326744	0.0954814	0.0747444	0.0440309	0.04196	0.0825288	0.0154455	0.12226	0.023634	0.0594118	0.0378379	0.119483	0.0202889	0.0428493	0.0365652	0.0422252	0.0713903	0.139514	0.0467174	0.056575	0.0180701	0.0366607	0.158484	0.102259	0.0400936	0.140559	0	0.043638	0	0.0456642		-0.0391647	0.0529442	0.109722	-0.065364	0.000638569	0.00275105	0.326351	0.691101		0.00761711	0.497653	0.573568	-0.0449788	0.0144917	0.0288838	0.0222222	0.169371
ENSG00000279519	AC007382.1	0.0250364	0.0343909	0.0581517	0.0678199	0.00797965	0.0708917	0.0263291	0.0265899	0.0256935	0.0371461	0.0633414	0.0194003	0.168968	0.230259	0.0236834	0.0524083	0.0176954	0.017719	0.233728	0.23816	0.0325716	0.0291812	0.0275254	0.0328729	0.200117	0.151184	0.169296	0.0682411	0.389587	0.308797		0.00588959	0.591294	0.70568	0.0114179	0.097955	0.180459	0.770484	0.924665		-0.122261	0.000200787	0.000700704	-0.114909	0.0065061	0.0145455	0.841483	0.944417
ENSG00000231312	AC007388.1	0.0899633	0.108036	0.0881062	0.0635736	0.0710302	0.194288	0.0545737	0.0836181	0.097647	0.0936972	0.0150119	0.0572489	0.0492111	0.0934628	0.0848738	0.154101	0.0268314	0.065047	0.0896272	0.0146513	0.142051	0.19009	0.010924	0.0766852	0	0.0397997	0.07431	0.0787531	0.104762	0.0910502		0.07222	4.00593e-06	2.81216e-05	0.0270482	0.15192	0.255862	0.102177	0.436658		0.0548164	2.24616e-05	0.000101626	0.0674824	0.000222849	0.000799021	0.655004	0.870007
ENSG00000261799	AC007406.5	0.0113304	0.0574108	0.0400072	0.0449025	0.0585166	0.0286987	0.0483792	0.0387292	0.0347712	0.0184518	0.0472053	0.0354709	0.14191	0.0807076	0.0386111	0.0225692	0.0371512	0.0428439	0.144707	0.049375	0.0255332	0.0347674	0.0523769	0.0392142	0.0752923	0.128568	0.0799239	0.162819	0.0366499	0.0422124		-0.0140818	0.321964	0.449024	-0.00638417	0.924347	0.966672	0.689923	0.895483		-0.0678413	0.0113145	0.023139	-0.0441723	0.0804047	0.124644	0.377093	0.700589
ENSG00000262420	AC007613.1	0.097758	0.0940715	0.0747775	0.0332125	0.127716	0.0758194	0.056714	0.115129	0.0547711	0.082823	0.0695887	0.113327	0.0478862	0.0742342	0.0684736	0.0462575	0.058596	0.100527	0.0369822	0.0552418	0.0358188	0.038576	0.0335093	0.0669215	0.0283187	0.0764723	0.0439212	0.0531674	0.0345334	0.194649		-0.0138923	0.962974	0.987556	-0.0389314	0.23358	0.354032	0.358706	0.714506		0.015985	0.0673974	0.107119	-0.030052	0.495083	0.573811	0.0701049	0.312103
ENSG00000242539	AC007620.2	0.0128901	0.0855764	0.00845597	0.0453975	0.0326937	0.119354	0.0218097	0.07155	0.0398422	0.0414065	0.0881835	0.138718	0.0818392	0.128417	0.0285771	0.00662263	0.123465	0.145087	0.137291	0.195292	0.014459	0.0174626	0.0681832	0.0852552	0.177571	0.0731934	0.0556853	0.13354	0.0453235	0.110875		-0.0552978	0.00434356	0.0137873	-0.0943813	1.67776e-06	1.30408e-05	0.125357	0.474574		-0.0817942	0.000711538	0.00209318	-0.0893909	5.49359e-05	0.000229986	0.788336	0.926437
ENSG00000261644	AC007728.2	0.0216774	0.0286581	0.0376004	0.0578946	0.0285094	0.0162416	0.0622837	0.0549456	0.035451	0.0476876	0.0518166	0.0968289	0.0370811	0.0579212	0	0.0453619	0.0497671	0.108881	0.0951476	0.102809	0.0326313	0.0448002	0.0323351	0.104799	0.072409	0.0768315	0.01435	0.0547555	0.0320039	0.0237477		-0.0141864	0.469608	0.594611	-0.0327515	0.149704	0.25301	0.393403	0.739258		-0.0403097	0.091686	0.13922	-0.0241908	0.385557	0.467675	0.509497	0.793702
ENSG00000236841	AC007750.1	0	0	0	0	0	0	0	0	0.00991297	0	0.0981061	0	0.1804	0.208865	0	0	0.0291936	0.00696106	0.229509	0.227065	0	0	0	0.0107942	0.142589	0.132305	0.164891	0.257708	0.346846	0.469643		-0.0293467	0.0506772	0.105912	-0.00443881	0.322174	0.451311	0.0267087	0.212439		-0.135646	1.47807e-08	1.37671e-07	-0.142059	3.26045e-09	3.08424e-08	0.827568	0.939369
ENSG00000231384	AC007919.2	0	0	0	0	0	0	0	0.0179893	0	0.00738184	0.0103519	0.0327616	0.0466871	0.0195926	0.00798134	0	0.0116878	0	0.0582747	0.019431	0.0176791	0	0.012421	0	0.0817228	0.0473441	0.0141885	0.0105501	0.101518	0.108602		-0.00220007	0.835405	0.896142	-0.00634494	0.61088	0.729577	0.606957	0.857541		-0.0402561	0.0319775	0.0564169	-0.0242438	0.0101352	0.0212955	0.338231	0.669137
ENSG00000233762	AC007969.1	0.024444	0.0482511	0.0373929	0.0575572	0.0451595	0.0665297	0.0651315	0.0341599	0.0224646	0.0751197	0.0383046	0.0556862	0.122456	0.0605478	0.0218745	0.0646229	0.0296206	0.0243537	0.159607	0.105034	0.0262263	0.0509859	0.0829914	0.0186822	0.0520053	0.0566542	0.0535005	0.0638591	0.0981405	0.0539651		-0.0220294	0.0731832	0.14225	0.0207585	0.0817348	0.156648	0.0423705	0.279342		-0.0728103	0.00117474	0.00323734	-0.00202754	0.465824	0.547512	0.00831527	0.0904641
ENSG00000235297	AC008021.1	0.0646103	0.062633	0.0339541	0.0362504	0.0227971	0	0.0558342	0.0606809	0.0370078	0.0235484	0.0193209	0.0197653	0.0303635	0.0853376	0	0.0572245	0.0197259	0.0184036	0.0398133	0.0335802	0.0346833	0.0391121	0.0418245	0.0107942	0.0235092	0.0492384	0.0480872	0.0326444	0.0523713	0.117489		0.00049419	0.941058	0.971655	0.0267931	0.0119537	0.0328469	0.097808	0.430031		-0.0109687	0.794071	0.836532	-0.0181754	0.367417	0.449268	0.727803	0.90125
ENSG00000283041	AC008038.1	0.0763668	0.0408564	0.058043	0.0968499	0.098399	0.0870776	0.089759	0.0712694	0.0560291	0.0733796	0.0403663	0.0815133	0.0709632	0.0673619	0.0559051	0.071112	0.0279091	0.0434338	0.0940452	0.0746599	0.098985	0.101823	0.0408979	0.0401214	0.0887353	0.143259	0.0737405	0.0748586	0.179666	0.0952168		0.0153475	0.183578	0.294872	0.0227545	0.0683733	0.135952	0.756586	0.917271		-0.0186351	0.639833	0.702294	-0.00334665	0.220805	0.293395	0.606096	0.847747
ENSG00000280007	AC008079.2	0.00654237	0.0168759	0.0078998	0.0214311	0.0232169	0.00897295	0.00650743	0.0325509	0	0.0336185	0.103556	0.129924	0.243087	0.381133	0.0192985	0.0349619	0.0956759	0.12373	0.342555	0.252315	0	0	0.0858522	0.0562377	0.218638	0.197258	0.282893	0.157562	0.517475	0.651626		-0.0702756	8.41086e-06	5.53722e-05	-0.0572134	0.00246545	0.00879726	0.564208	0.839998		-0.195897	1.67331e-10	2.1881e-09	-0.193311	2.49003e-11	3.16909e-10	0.945777	0.980018
ENSG00000267121	AC008105.3	0.213142	0.225096	0.257833	0.338788	0.19642	0.274479	0.228633	0.218557	0.280533	0.235036	0.0998028	0.154024	0.144718	0.106981	0.21048	0.385331	0.0928203	0.234344	0.0571747	0.158738	0.263441	0.524075	0.160829	0.396166	0.118268	0.09941	0.0985916	0.143998	0.0383256	0.137255		0.115604	3.92337e-05	0.00022595	0.106054	0.000615534	0.0026604	0.841928	0.947062		0.115874	4.12203e-06	2.28891e-05	0.224886	1.59271e-13	2.60337e-12	0.0176838	0.145965
ENSG00000273015	AC008124.1	0.0716972	0.0676678	0.0412578	0.0250753	0.0460779	0.0424708	0.0497198	0.0769425	0.0359121	0.0269195	0.0107463	0.02115	0.0901741	0.0464337	0.0707364	0.00603951	0.0272326	0.0158807	0.126339	0.0086297	0.0462285	0.0266237	0.00974672	0.00825409	0.0368415	0.0459856	0.0441409	0.0657744	0.0527545	0.120823		0.0250828	0.0206305	0.0509763	-0.000774371	0.83048	0.89859	0.116577	0.461787		-0.027235	0.902071	0.925525	-0.0233333	0.308848	0.388331	0.870074	0.956021
ENSG00000245317	AC008393.1	0	0	0.0116352	0	0.0157467	0	0.0526237	0	0.0125104	0.0248409	0.0326736	0	0.116383	0.0194133	0.0247157	0	0.0164737	0	0.0787607	0.0249543	0.0220692	0	0	0.0110151	0.104722	0.0135813	0.0423906	0.0302678	0.256312	0		0.00150908	0.637995	0.737753	0.00345645	0.716994	0.809818	0.87602	0.960737		-0.0703897	0.00150603	0.00402756	-0.00827702	0.482932	0.56276	0.00689417	0.0818099
ENSG00000232220	AC008440.2	0.455039	0.314513	0.439521	0.116613	0.395298	0.125177	0.375202	0.110158	0.15264	0.0805918	0.13536	0.0415178	0.0962507	0.111791	0.0526224	0.0170168	0.0377913	0.0184487	0.0684104	0.0215336	0.00974537	0.016322	0.0089131	0.00523862	0.0175439	0	0.150129	0.0860938	0.0958949	0.11251		0.0192916	0.98956	1	0.0100405	0.454568	0.585561	0.795359	0.932929		0.0242805	0.672033	0.731721	-0.00323474	0.582777	0.656067	0.456787	0.764505
ENSG00000279522	AC008536.3	0.0155846	0.0403288	0	0.00931172	0.032978	0.0486642	0	0.0580312	0.0341813	0.0154274	0	0.0539886	0.0176052	0.0643741	0.0188873	0.0125265	0.0243593	0.028725	0.0309975	0.0291258	0.0139684	0.0212789	0.0277096	0.0213753	0.0269436	0.0232495	0.0575508	0.137368	0.0144537	0.0593833		-0.00450247	0.887211	0.931888	-0.0235521	0.0967215	0.178433	0.214763	0.583161		-0.0021273	0.803772	0.844683	-0.029059	0.0232573	0.0433612	0.0859838	0.344814
ENSG00000260686	AC008669.1	0.0208036	0	0	0.00659689	0.0117559	0.0374689	0.0273541	0.0460933	0.0125941	0.00920113	0.0988682	0.0402356	0.0755726	0.10005	0	0.0207075	0.02929	0.00821884	0.112497	0.0963729	0	0	0.0256966	0.0074981	0.126419	0.127045	0.0301916	0.0721684	0.0968729	0.109734		-0.0382541	0.000637139	0.0026707	-0.014229	0.164724	0.272659	0.100793	0.434408		-0.0823121	2.85495e-06	1.65941e-05	-0.0832638	2.03763e-06	1.19411e-05	0.968509	0.989395
ENSG00000267523	AC008735.2	0.021699	0.0787694	0.044221	0.110398	0.0609198	0.0637114	0.0606564	0.0251571	0.0547728	0.0694251	0.00994113	0.049386	0.0148877	0.0830718	0.0120104	0.0787639	0.0186536	0.00816971	0.0484541	0	0.0159603	0.033996	0.0119194	0.0200591	0.0147955	0	0.0172542	0.0924747	0	0.0754707		0.00638264	0.376527	0.503218	0.0378142	0.0055196	0.0173143	0.108629	0.446096		-0.00295731	0.640556	0.702957	0.0460886	3.96968e-05	0.000171685	0.0228232	0.171282
ENSG00000274925	AC008741.2	0.0319273	0.0678218	0.0771827	0.0340897	0.0467013	0.10924	0.0881179	0.0575732	0.038068	0.0594089	0.0585696	0.0615236	0.108215	0.148253	0.0379205	0.0732038	0.107695	0.0665022	0.0980966	0.112541	0.0297399	0.047501	0.034545	0.0531722	0.135005	0.146714	0.0394544	0.0854233	0.0594967	0.0765861		-0.0161499	0.827259	0.890176	-0.0190586	0.634173	0.739537	0.903206	0.972572		-0.0616309	0.0431754	0.0731733	-0.0627195	0.0593182	0.0958496	0.971329	0.989429
ENSG00000219665	AC008770.1	0.130341	0.187249	0.159889	0.401661	0.16141	0.328979	0.213414	0.557888	0.129415	0.473718	0.0622762	0.332905	0.134054	0.335323	0.184155	0.383076	0.0492323	0.259357	0.0608841	0.236606	0.10247	0.286399	0.0380326	0.195938	0.12918	0.347445	0.168755	0.385694	0.100381	0.372745		0.0662442	0.00233833	0.00815603	0.106918	0.00368995	0.0124034	0.375652	0.725831		0.00959901	0.140993	0.199847	0.0168978	0.187724	0.255235	0.887148	0.963268
ENSG00000279400	AC008957.3	0	0.00592976	0.0637472	0.00829103	0.0522931	0.0167495	0.120938	0.0168647	0.0574656	0	0.0453434	0.0181273	0.0311773	0	0.0362531	0	0.0353324	0.0221381	0	0.028119	0.140378	0.0446581	0.0451331	0.0175025	0.0483689	0.00824477	0.0211686	0	0.0967514	0.00944477		0.0299354	0.107487	0.193215	-0.00539205	0.533386	0.660321	0.0815111	0.400704		0.0243399	0.0218787	0.0406773	-6.98438e-05	0.647548	0.711098	0.234801	0.564537
ENSG00000260517	AC009093.2	0.135121	0.113362	0.116973	0.0841109	0.155937	0.0523743	0.168379	0.098983	0.0507978	0.0437891	0.0651638	0.038218	0.14595	0.0195868	0.0385793	0.0363391	0.0200756	0.0438177	0.0304389	0.0452333	0.057399	0.0359557	0.0432337	0	0.0641903	0.0209206	0.0819892	0.0194628	0.144405	0.0475441		-0.00516537	0.879557	0.926222	0.0164462	0.148622	0.251499	0.355623	0.711353		-0.0363022	0.787048	0.830773	0.00386779	0.598758	0.67046	0.146822	0.454997
ENSG00000279106	AC009093.7	0.0380875	0.075883	0.116054	0.02017	0.0927788	0.0338098	0.0666805	0.0377069	0.0439481	0.030846	0.011458	0.0383645	0.0461723	0	0.0177758	0.00970242	0.0383749	0.00731662	0.0154237	0	0.0390171	0.0322534	0.0184951	0	0	0	0.0423025	0	0.0981572	0.00947179		0.013922	0.200534	0.315266	0.00337025	0.483227	0.614422	0.564096	0.839998		0.0221296	0.0317107	0.0560803	0.0138162	0.0305892	0.0544288	0.63868	0.862591
ENSG00000238045	AC009133.1	0	0.0163843	0.00843729	0.0362793	0.0238581	0.00854183	0.00774981	0.0175991	0	0.0203406	0.0584376	0.0165611	0.039079	0.0227566	0.0205766	0.0359824	0.095727	0.075841	0.0539833	0.0641968	0.043157	0.00691876	0.0764405	0.0752456	0.0848553	0.136868	0.0182355	0.0364917	0.0121625	0.0103565		-0.0455731	0.00201346	0.00723089	-0.0191671	0.329734	0.45822	0.157023	0.516759		-0.0283741	0.21286	0.28345	-0.0354749	0.091878	0.13916	0.72706	0.90125
ENSG00000231794	AC009542.1	0	0	0	0	0	0	0	0	0.00772546	0	0.0318686	0	0.180768	0.145663	0	0.00708585	0.031955	0.0105829	0.314267	0.145231	0	0	0.0339732	0.00523862	0.2701	0.23577	0.0462721	0.098547	0.0856438	0.205849		-0.0225178	0.0620631	0.124331	-0.00218392	0.6206	0.729687	0.0472311	0.297785		-0.189352	7.16727e-10	8.32727e-09	-0.129894	8.30733e-08	6.368e-07	0.0799188	0.332386
ENSG00000258907	AC009779.4	0	0	0	0	0.00730315	0.0120361	0.0196812	0	0	0	0	0	0.0458055	0.00984856	0.0152637	0	0	0	0.0135759	0	0	0	0	0	0	0.00955043	0	0.00984856	0.0304053	0.104964		0.00199014	1	1	-0.00300903	0.6206	0.729687	0.335716	0.694769		-0.0159497	0.175293	0.241087	-0.00484975	0.322174	0.40228	0.281824	0.615187
ENSG00000223960	AC009948.1	0.00700305	0	0.0243844	0.0208191	0.0469102	0.0200347	0.00885085	0.0182815	0.0340591	0.035142	0.152325	0.134505	0.0965517	0.0819942	0.0382439	0.0285349	0.189305	0.181049	0.184241	0.182456	0.0391825	0.0591162	0.206043	0.181388	0.0791862	0.142727	0.102519	0.137574	0.0457452	0.044721		-0.114678	2.19031e-06	1.58258e-05	-0.0933413	4.55188e-05	0.000264429	0.4521	0.77795		-0.0582399	0.0518892	0.0857832	-0.0704616	0.00860363	0.0185092	0.647277	0.866078
ENSG00000279166	AC009951.1	0.954029	1.07028	0.918208	0.859085	1.07225	0.947625	0.847956	1.0552	0.753398	0.674769	0.58745	0.446943	0.561927	0.483981	0.691919	0.608489	0.574265	0.591628	0.579958	0.483723	0.529147	0.456267	0.462526	0.543662	0.542735	0.440334	0.466622	0.56152	0.334093	0.34604		0.0490462	0.150719	0.251916	0.0171878	0.689897	0.787737	0.661699	0.884029		0.0900239	0.0201291	0.0378998	0.0338441	0.105631	0.156937	0.459332	0.76678
ENSG00000260742	AC009962.1	0.0339198	0.020898	0.110679	0.0678088	0.145855	0.0493716	0.0936947	0.0731173	0.0257127	0.0443425	0.0720749	0.0306126	0.116618	0.0559423	0.041321	0.0194228	0.0720789	0.0171115	0.036258	0.04507	0.0169356	0.0200457	0.0167161	0.0257741	0.0580888	0.0347818	0.0554927	0.0894777	0.046742	0.0495854		-0.0280192	0.334383	0.459509	0.00718752	0.479759	0.611762	0.125826	0.474651		-0.0275027	0.607223	0.674592	-0.0143229	0.555507	0.630047	0.60598	0.847747
ENSG00000259659	AC009996.1	0.0424156	0.0197356	0.0175456	0.0948834	0.0856866	0.0101314	0.037632	0.0191799	0.0125941	0.0110012	0.0507778	0.0313058	0.0573743	0.107659	0.0203012	0.0335455	0	0.0407796	0.0301697	0.0277252	0.0247926	0.0092486	0.0219617	0.00735652	0.00974384	0.0650026	0.0606431	0.152932	0.0351568	0.214705		-0.0207982	0.448395	0.57496	0.0147763	0.26152	0.385517	0.0420074	0.278871		-0.0149216	0.76857	0.815139	-0.017722	0.638761	0.704348	0.895554	0.964543
ENSG00000256594	AC010186.2	0.00812335	0.0348328	0.0228762	0.0188708	0	0.017924	0.00690709	0.0489699	0	0.0196972	0	0.0194104	0.0142413	0.0163184	0.0151306	0.0174803	0.00801394	0.0389011	0	0.0145727	0.0153864	0.0740417	0.00664191	0.126013	0	0.0850377	0	0.0357626	0	0.0187778		0.00968434	0.318102	0.446792	-0.0180396	0.497957	0.628401	0.0758296	0.3843		0.00806121	0.322974	0.400803	-0.00870217	0.800206	0.846001	0.289681	0.621284
ENSG00000269481	AC010319.4	0	0	0	0	0.0203628	0.00810223	0.00829683	0.019115	0	0.00791134	0.094057	0.0152727	0.0323391	0.0785712	0.00896871	0	0.0311083	0.0273476	0.0508977	0.0490621	0.0070756	0.0157039	0	0.0378514	0.0158469	0.0222577	0.137973	0.0736154	0.0362001	0.0310558		-0.0323709	0.0255507	0.0607912	-0.0162397	0.0733956	0.143963	0.21395	0.583161		-0.022834	0.060082	0.0970891	-0.0363477	0.00509351	0.011844	0.382926	0.704868
ENSG00000283103	AC010642.2	0.029324	0.0408562	0.0334273	0.0262841	0.0328334	0.115072	0.0770642	0.0562813	0.0354846	0.0979524	0.0539058	0.0441638	0.0514745	0.0698961	0.0812739	0.0512855	0.0717797	0.0264381	0.073505	0.0374896	0.100646	0.0679468	0.027813	0.0434506	0	0.028062	0.0413837	0.0593173	0.0868107	0.117219		0.0161249	0.132915	0.228456	0.00358609	0.411697	0.543578	0.581503	0.846773		0.012197	0.0387221	0.0665218	0.0129349	0.108688	0.160969	0.975598	0.990763
ENSG00000279884	AC010894.5	0.00765149	0	0	0.0166028	0.0265986	0	0.0309645	0.0475883	0.0111796	0	0.0332839	0.0317426	0.131521	0.147661	0	0	0.0118236	0.0085016	0.152366	0.254947	0	0	0.0180529	0.00939787	0.291643	0.2079	0.0625141	0.150615	0.0289733	0.137554		-0.0196449	0.0102713	0.0285772	-0.00825982	0.252187	0.37474	0.264857	0.639294		-0.148829	2.11854e-09	2.27513e-08	-0.160374	3.42618e-11	4.27888e-10	0.725331	0.900694
ENSG00000272002	AC010904.2	0	0	0	0	0	0	0	0	0	0	0	0	0	0	0	0	0	0	0.137427	0.0561388	0	0	0	0	0.0859601	0.0432386	0.0291291	0	0.0543209	0.0143031		0	1	1	0	1	1				-0.0558469	0.00745636	0.0161188	-0.0248443	0.0329979	0.0580947	0.0708355	0.314113
ENSG00000269973	AC010969.2	0.0193981	0.00825489	0.0237475	0.026835	0.0277933	0.0276738	0.010046	0.0439484	0.0071598	0.0106344	0.0367579	0.0353544	0.0333698	0.0804397	0	0.0400738	0.0700316	0.0841183	0.0466048	0.141948	0.0150605	0.0219179	0.0107038	0.0573863	0.041857	0.0725865	0.0417947	0.115822	0.0812969	0.0513102		-0.0248297	0.050843	0.106225	-0.0262679	0.0874151	0.164867	0.932805	0.982109		-0.0214775	0.144844	0.20448	-0.0598655	0.00376758	0.00913341	0.0613205	0.292732
ENSG00000267011	AC011498.1	0.00729312	0	0	0	0	0	0.00982542	0	0.00890748	0	0	0	0.0794321	0.0391469	0	0	0	0	0.0405021	0.0910034	0	0.00731209	0	0	0.062429	0.00372127	0.0267489	0.0121285	0.206462	0.0391469		0.00222687	0.6206	0.72623	0.00182802	0.6206	0.729687	0.889947	0.967948		-0.0458203	0.00997675	0.0207792	-0.0316399	0.021564	0.0406747	0.483796	0.779332
ENSG00000267385	AC011498.4	0	0.00787594	0	0	0.00881126	0.0109248	0.0151245	0.00994965	0	0.00981095	0.0188885	0	0.17505	0.0362906	0	0.00759779	0	0	0.103758	0.0353764	0	0.0156977	0.011137	0	0.0413582	0.0225352	0.068562	0.0199918	0.0990533	0.0542795		-0.0097092	0.137544	0.234839	0.00554542	0.233914	0.354378	0.0492739	0.303063		-0.0838225	2.48137e-05	0.000111062	-0.0177613	0.0677734	0.107538	0.00179305	0.0322314
ENSG00000274184	AC011815.2	0	0	0	0	0	0.0188656	0	0.0202351	0.0159457	0	0	0.0125286	0.0309813	0.0490396	0	0	0	0.00821884	0.0182165	0.035843	0	0	0	0.0186999	0	0.0459604	0.0094402	0.0776472	0.11505	0.0202306		0.00398643	0.6206	0.72623	-0.0145783	0.0163649	0.0427823	0.00984227	0.12072		-0.00831302	0.434082	0.512323	-0.0377695	0.000570348	0.00178743	0.0351417	0.217014
ENSG00000271253	AC011891.2	0	0	0	0.00910651	0.0253429	0	0.00970134	0.00900602	0	0	0.0208587	0.0117629	0.122759	0.0215294	0	0	0.0709858	0.0173444	0.222987	0.0471369	0	0	0.0363348	0.0270938	0.179331	0.0341977	0.0594913	0.00779841	0.0596236	0.013731		-0.0383806	0.00102638	0.00407194	-0.0117737	0.161312	0.26841	0.0621956	0.347281		-0.133695	4.56969e-08	3.84303e-07	-0.0256909	0.0101473	0.0213033	2.68603e-05	0.00135706
ENSG00000261542	AC011978.2	0	0.0147342	0.0487319	0.0222651	0.0768252	0.0330178	0.0568954	0.0259894	0.0324632	0.0367306	0.0305668	0.00758363	0.097497	0.0567373	0.0254164	0.00598393	0	0	0.0448748	0.0170744	0.0371619	0.0176387	0.0134518	0.00735652	0.0538867	0	0.0635355	0.0622105	0.103559	0.0186356		0.00573241	0.388078	0.514838	0.00866508	0.213398	0.33	0.858112	0.951892		-0.0273451	0.24432	0.317616	-0.0042957	0.983501	0.990631	0.26703	0.596985
ENSG00000225889	AC012368.1	0.0982966	0.0699763	0.0236777	0.0716882	0.0180118	0.00892979	0.0507946	0.0396187	0.0218821	0.0475103	0.0570398	0.0315349	0.06819	0.132559	0.00743269	0.0363802	0.0359207	0.0884198	0.0117943	0.0649385	0.00817865	0.00765407	0.0510045	0.11457	0.0321891	0.171927	0.0612219	0.0546418	0.0505206	0.147769		-0.0252014	0.106787	0.192217	-0.0200553	0.647515	0.749852	0.811146	0.935906		-0.0254492	0.147614	0.207995	-0.0614524	0.0603109	0.097106	0.155035	0.464479
ENSG00000279765	AC013394.1	0.0733769	0.203171	0.164543	0.15545	0.201758	0.125442	0.107051	0.138533	0.159076	0.0859204	0.105234	0.0955639	0.076389	0.101705	0.115587	0.161206	0	0.0552384	0.0553933	0.0601432	0.0894958	0.0886936	0.0186421	0.0919675	0.0783006	0.0392384	0.123738	0.0522406	0.0275877	0.101862		0.0507668	0.00225607	0.00792504	0.0307645	0.079456	0.153159	0.550455	0.835047		0.0528917	0.0013477	0.00366402	0.0379124	0.0322603	0.0570673	0.661332	0.872652
ENSG00000279432	AC015799.1	0.217338	0.162378	0.254067	0.2195	0.190172	0.162806	0.154806	0.153521	0.18796	0.169848	0.143624	0.126815	0.0980798	0.12284	0.157656	0.0751642	0.182135	0.124277	0.115272	0.106471	0.130922	0.149079	0.136766	0.0624651	0.0376612	0.0887938	0.0983809	0.211898	0.0351728	0.0332978		0.0194768	0.378288	0.505066	0.0343069	0.0898273	0.168142	0.700888	0.900038		0.0811965	0.00013993	0.000511317	0.0354913	0.0222262	0.0417422	0.229156	0.556533
ENSG00000264112	AC015813.1	0.0482643	0.0129844	0.0411051	0	0.0313559	0.00960047	0.0369086	0.0396879	0.0461155	0	0	0	0.119572	0.0523783	0.0126609	0.0110421	0.00962052	0.0067501	0.0539596	0.0833353	0.00886738	0.0085936	0.0145443	0.0131637	0.0746676	0.0697429	0.0362972	0.0340111	0.0155398	0.0297571		0.013307	0.142791	0.242001	-0.00246964	0.835405	0.901999	0.180726	0.539313		-0.0440897	0.0608911	0.0982538	-0.0563772	0.000126753	0.000488906	0.593602	0.839129
ENSG00000270977	AC015849.5	0	0	0	0	0	0	0	0	0	0	0	0	0.0188149	0.0226795	0	0	0	0	0.0417198	0.0189062	0	0	0	0	0.0165786	0	0	0	0.137647	0.0744459		0	1	1	0	1	1				-0.0192783	0.0632429	0.101411	-0.0103964	0.230009	0.302968	0.431261	0.745404
ENSG00000271268	AC015849.6	0.00713371	0	0	0	0	0	0	0	0	0	0	0	0	0.031722	0	0	0	0	0.068017	0.0463079	0	0.0089097	0	0	0	0	0	0	0.0866763	0.15155		0	1	1	0.00222743	0.6206	0.729687	0.317462	0.68098		-0.0170043	0.385679	0.465369	-0.01728	0.228058	0.30141	0.984062	0.993583
ENSG00000279719	AC015871.5	0.0420057	0.0150602	0.0751595	0	0.0476856	0.0119485	0.101752	0.00828696	0.0494442	0.0357444	0.0392085	0.0121667	0.0499741	0	0	0.0127852	0.0284592	0.0182731	0.0168471	0.0248897	0.0390893	0.00870951	0	0	0	0.0115761	0.0639112	0	0	0.0245078		0.0120849	0.846685	0.90114	0.00371273	0.782595	0.860106	0.66267	0.884492		-0.00122004	0.939086	0.955418	0.0031216	0.944353	0.959021	0.834771	0.941124
ENSG00000274213	AC015912.3	0.131356	0.0930995	0.239749	0.120825	0.244376	0.0982747	0.284242	0.0708606	0.161631	0.100516	0.177458	0.162169	0.342647	0.139796	0.190086	0.0434481	0.305622	0.120581	0.23972	0.160517	0.112521	0.0183957	0.150992	0.044671	0.124936	0.0743657	0.211187	0.087694	0.114009	0.143426		-0.043615	0.117691	0.207575	-0.0356276	0.104663	0.190427	0.847891	0.949427		-0.0718893	0.185507	0.252788	-0.0405887	0.110483	0.16341	0.480644	0.777382
ENSG00000280078	AC016526.3	0	0	0	0.0137883	0	0	0.0409069	0.00865563	0.0412631	0.0236139	0.0252136	0.0259538	0.127375	0.0499831	0.0225133	0	0.0339251	0	0.173833	0.0682582	0	0	0.0365541	0.00941671	0.134865	0.102812	0.144218	0.149374	0.138111	0.0869297		-0.0079791	0.259091	0.381648	0.000507918	1	1	0.548422	0.834534		-0.103301	3.37874e-06	1.9128e-05	-0.0480768	0.000416889	0.00136286	0.038882	0.228865
ENSG00000218175	AC016739.1	0.0593744	0.125551	0.110064	0.0882141	0.135518	0.0489948	0.0832348	0.0748682	0.0590303	0.0640044	0.0606611	0.0721842	0.238409	0.0708625	0.0313352	0.0813505	0.033707	0.0809666	0.110435	0.140889	0.099811	0.0908594	0.0608409	0.0655376	0.237761	0.113027	0.193424	0.0420869	0.185168	0.167245		0.00237835	0.331965	0.457223	0.0141863	0.357364	0.487773	0.654386	0.881271		-0.0923997	0.0254047	0.0464048	-0.0188045	0.796166	0.842798	0.030403	0.20075
ENSG00000272563	AC016745.2	0	0.00908494	0	0	0.0110664	0.0531372	0.020255	0.0701422	0	0.0405845	0.1417	0.219763	0.445057	1.0633	0.00671625	0.0126666	0.178372	0.173514	0.920159	1.01618	0	0.0310971	0.148524	0.187885	0.794165	0.987662	0.256782	0.762314	0.827597	1.52422		-0.118236	1.65581e-08	1.65556e-07	-0.137488	1.66876e-08	1.6939e-07	0.531079	0.826953		-0.54323	7.98273e-29	4.88411e-27	-0.763233	4.80351e-43	4.71098e-41	0.000732953	0.0165137
ENSG00000226380	AC016831.1	0.789232	0.36038	0.91438	0.545801	0.944481	0.563189	1.08262	0.496988	0.770272	0.346565	0.859738	0.418684	0.663811	0.212503	0.309833	0.21174	0.533465	0.276073	0.405489	0.226512	0.268349	0.192764	0.507088	0.168315	0.463249	0.168039	0.817258	0.189482	0.454926	0.235297		-0.145484	0.0043383	0.0137772	-0.0323476	0.7926	0.868136	0.110049	0.447957		-0.0880827	0.372351	0.452233	0.0482072	0.0792022	0.123009	0.0507297	0.265346
ENSG00000271204	AC016831.5	0.564902	0.460807	0.558822	0.541737	0.587585	0.499564	0.710982	0.513221	0.444219	0.334942	0.30566	0.239595	0.414709	0.183192	0.433003	0.282038	0.325494	0.19923	0.221744	0.100087	0.348322	0.221575	0.183556	0.105584	0.126543	0.115591	0.304817	0.236909	0.216724	0.174879		0.0955179	0.0115561	0.0314434	0.0840798	0.00336269	0.0115078	0.839302	0.945069		0.0775972	0.00152543	0.00406923	0.117051	2.82781e-06	1.60227e-05	0.496796	0.786576
ENSG00000264772	AC016876.2	0.0448265	0.0326839	0.0151641	0.0288016	0.0614092	0.0329696	0.0388766	0.0248685	0.130607	0.131455	0.166384	0.0302547	0.0457424	0.0370969	0.0572459	0	0.0798488	0.0161279	0.0800316	0.0475437	0.0554651	0.0271638	0.00713137	0.0259729	0.103935	0.020003	0.0358805	0.0608691	0.102816	0.0311036		-0.0140727	0.4484	0.57496	0.0205239	0.338038	0.467422	0.152202	0.512505		-0.00252571	0.920154	0.940248	0.0144771	0.582888	0.656081	0.491774	0.784758
ENSG00000230732	AC016949.1	0.0526543	0.167401	0.108484	0.0872518	0.0640135	0.0579399	0.0782447	0.0441065	0.103623	0.0843612	0.0417125	0.0525255	0.0464037	0.0226795	0.0626571	0.0581212	0.0524598	0.0693817	0.0332661	0.00802778	0.109789	0.0471025	0.0502913	0.0089261	0.0283268	0.0259292	0.0826919	0	0.0506892	0.0312673		0.044019	0.00647828	0.0193478	0.0220158	0.131929	0.229423	0.404155	0.747551		0.049578	0.000599985	0.0018032	0.0440234	0.00117723	0.00332387	0.828901	0.939806
ENSG00000271947	AC017076.1	0	0	0	0	0.0119803	0.0179219	0	0	0	0	0.0188547	0.0314359	0.103561	0.0315574	0	0	0	0	0.0542824	0.0162906	0	0	0	0	0.0140931	0.0188139	0.0481756	0.0660433	0.0399713	0.0657697		-0.00770875	0.230009	0.34862	-0.0123395	0.115761	0.206641	0.514064	0.817063		-0.0429843	0.00449547	0.0103702	-0.0166655	0.0566926	0.0921928	0.0769877	0.327072
ENSG00000261684	AC018362.1	0.0307382	0.0218692	0.0298648	0.0900627	0	0.0456926	0.0318886	0.0273029	0	0.087924	0.00777055	0.0345569	0.0403712	0.116662	0.0163702	0.0194862	0.0425366	0.0465361	0	0.0289566	0.023473	0.00907998	0.053512	0.0476072	0.0264279	0.0193273	0.0254198	0.0432451	0.0768279	0.0717062		-0.0085278	0.466809	0.591854	0.00804004	0.903861	0.950765	0.374305	0.725127		-0.00724493	0.876779	0.904972	0.00357592	0.673279	0.734396	0.587813	0.837812
ENSG00000278330	AC018529.2	0.121137	0.0820336	0.0611213	0.0395451	0.0593378	0.056806	0.0776863	0.0632871	0.053745	0.0252317	0.033808	0.0116301	0.0240701	0.00968562	0.107876	0.063493	0.0195371	0.0409408	0.0724936	0.0152634	0.0664653	0.0528851	0.0683437	0.0251413	0.0644265	0.0197485	0.0735285	0.00968562	0	0.0182663		0.0270452	0.0503086	0.105241	0.0116592	0.196903	0.310804	0.475706	0.79173		0.0126327	0.0582515	0.0945896	0.0182925	0.0763402	0.11923	0.808245	0.932719
ENSG00000279433	AC018529.3	0.214635	0.145616	0.0657342	0.052948	0.114581	0.0437441	0.0684507	0.0309028	0.0457934	0.0536578	0.0407267	0	0.0505786	0.042164	0.0330834	0.0328152	0.0859014	0.0488068	0.0393127	0.0403962	0.0543453	0.0621085	0.0686224	0.0479631	0.0697859	0	0.0338476	0.0212332	0.0625903	0.0360718		-0.0277188	0.272647	0.396744	0.0152539	0.11867	0.210986	0.0701564	0.369364		-0.0072929	0.871074	0.900747	0.0220166	0.0340507	0.0596021	0.187884	0.50537
ENSG00000254325	AC018607.1	0	0.0490508	0	0.0363812	0.016405	0.0701472	0.0320758	0.0914027	0.00693005	0.0280815	0.0583092	0.101777	0.0129009	0.029954	0.0103197	0.0409221	0.0459774	0.107955	0.0120001	0.0643281	0.0074113	0	0.0505814	0.0552809	0.0287383	0.0637028	0.0260232	0.0734583	0.0510972	0.0194812		-0.036653	0.00140274	0.00531527	-0.0574439	0.000188908	0.000940874	0.277876	0.651869		-0.0152635	0.245842	0.319159	-0.0360007	0.0126127	0.0256132	0.233874	0.563681
ENSG00000279133	AC018628.1	0.122432	0.11208	0.279475	0.141861	0.272712	0.0693055	0.168573	0.132605	0.102338	0.136576	0.212376	0.166036	0.154403	0.12491	0.0829476	0.0732857	0.125297	0.135787	0.0867112	0.0557627	0.0202198	0.0333328	0.0916999	0.0271369	0.0987373	0.0135036	0.107502	0.126387	0.0161576	0.0476227		-0.0542759	0.0407636	0.0888989	-0.00330264	0.924894	0.966941	0.147272	0.505311		-0.00586108	0.911709	0.933403	0.0145687	0.244921	0.319893	0.539404	0.812579
ENSG00000271344	AC018638.6	0	0	0	0.0255441	0.00812333	0	0.0471633	0.00994965	0.0125104	0.00978852	0.0323013	0.0088093	0.138069	0.0849378	0.0164523	0	0.0483657	0	0.158705	0.0861119	0.0132979	0	0.0331117	0.00690917	0.0738967	0.0677581	0.0849705	0.0609535	0.0502426	0.0328817		-0.0199104	0.0559795	0.114542	0.00490354	0.841217	0.905289	0.0445923	0.287147		-0.0938934	1.98212e-06	1.21051e-05	-0.0533562	0.000528576	0.00167781	0.0943581	0.360832
ENSG00000271553	AC018638.7	0.00637602	0	0.010008	0.0160316	0.00871701	0.0214894	0.0629344	0.0304419	0.0576837	0.00619168	0.0976463	0.0300546	0.137819	0.0845262	0.0223492	0.00598153	0.0548508	0.032402	0.12975	0.0611163	0.0221407	0.021403	0.0336907	0.0276922	0.167527	0.101012	0.131844	0.0323307	0.171135	0.0803111		-0.0206808	0.315867	0.444882	-0.0155076	0.225073	0.344111	0.76054	0.918199		-0.0964621	0.000106581	0.000403366	-0.0568721	0.000587865	0.00183285	0.130627	0.429401
ENSG00000229677	AC018644.1	0	0	0	0	0.0517763	0.020002	0.00709514	0.0146655	0	0	0.0735986	0.0947499	0.0436591	0.130825	0.0234005	0	0.0636601	0.0524571	0.00875665	0.0773813	0	0.00763697	0.0224141	0.0184194	0.0525539	0.0500041	0.0632991	0.0382912	0.185882	0.154231		-0.0470122	0.00016497	0.000808366	-0.0444978	0.00017019	0.000856602	0.880166	0.963308		-0.0221661	0.04482	0.0755955	-0.0663096	7.67439e-05	0.000312457	0.0265387	0.186498
ENSG00000273837	AC018755.4	0.194907	0.111613	0.202693	0.0613277	0.186261	0.070605	0.176261	0.0869671	0.0652524	0.0409838	0.0735097	0.0592708	0.128302	0.022202	0.0643249	0.0218857	0.0755549	0.0279571	0.0703849	0.097426	0.0261344	0.0233441	0.0383335	0.0717459	0.0121445	0.0992636	0.158378	0.0238176	0.0542855	0.0367147		-0.00381341	0.954954	0.982526	-0.0205094	0.20883	0.32456	0.542192	0.832858		-0.00717171	0.776136	0.821335	-0.0395793	0.147686	0.20889	0.274381	0.605306
ENSG00000224221	AC019205.1	0	0	0	0	0	0	0.00982542	0	0	0	0.0189162	0.0130242	0.0843101	0.137903	0	0	0.0558188	0.0105829	0.100387	0.122274	0	0	0.025884	0.0092832	0.10338	0.0490584	0.0695168	0.156237	0.153577	0.105254		-0.0251547	0.0157044	0.040544	-0.00822259	0.137544	0.23623	0.104191	0.43919		-0.0744755	1.67562e-05	7.85294e-05	-0.077309	2.2682e-05	0.000104538	0.90192	0.967219
ENSG00000235174	AC019205.3	0.187078	0.0949725	0.175473	0.165806	0.172796	0.0764463	0.0916043	0.134187	0.150269	0.140938	0.140491	0.0989795	0.1314	0.204481	0.146038	0.112323	0.0620723	0.0743769	0.155497	0.132857	0.129597	0.0986962	0.0671253	0.0583153	0.196708	0.126172	0.125736	0.162625	0.133715	0.215214		0.0397229	0.0811703	0.155063	0.0524113	0.00661904	0.019992	0.699303	0.899395		0.00654166	0.175165	0.24101	-0.0199834	0.891315	0.91944	0.492609	0.784996
ENSG00000257764	AC020656.1	3.51409	1.30947	3.26787	1.17775	3.32225	1.30629	3.29826	1.18744	2.29479	1.32158	2.26621	0.951895	3.14467	1.39178	1.30492	1.10225	1.68083	0.874261	2.58465	1.19448	1.22949	1.08674	1.27077	0.620302	2.1003	0.954964	2.93044	1.35912	3.2297	1.49927		-0.110747	0.125293	0.218168	0.233893	0.00112096	0.00448453	0.00361557	0.0620431		-0.757703	1.16863e-14	2.46633e-13	-0.0100849	0.845984	0.883786	2.11372e-09	5.05695e-07
ENSG00000259241	AC020892.1	0	0	0	0	0	0	0.00829683	0.0180267	0	0	0	0	0	0.12414	0	0	0	0.0171221	0.0301133	0.0315232	0	0	0	0.0255976	0.0396188	0.120835	0.0354636	0.117546	0.0779618	0.0698362		0	1	1	-0.0106799	0.158341	0.264126	0.0583528	0.335415		-0.0195072	0.0386573	0.066479	-0.0736313	1.25267e-06	7.69959e-06	0.0016977	0.0309594
ENSG00000142396	AC020915.1	0.0872778	0.0769286	0.0453677	0.0718802	0.0703543	0.0354131	0.129064	0.024113	0.0170417	0.0625624	0.0446828	0.036812	0.0581724	0.0106847	0.0700467	0.0607122	0.0307871	0.0335888	0.0515386	0.0758151	0.103841	0.0832004	0.0774701	0.108227	0.147547	0.110708	0.0926715	0.0287458	0.0647892	0.0385196		0.00325076	0.691028	0.783753	0.0160786	0.184552	0.295951	0.581643	0.846773		-0.0375061	0.458365	0.536288	0.0142585	0.0743397	0.116625	0.0587159	0.287139
ENSG00000267519	AC020916.1	0.781659	0.532596	0.920209	0.254953	0.770296	0.203298	0.771266	0.250986	0.582724	0.202353	0.323218	0.0624427	0.419252	0.153067	0.357236	0.145301	0.392683	0.126114	0.226883	0.136257	0.291373	0.125244	0.214002	0.112224	0.157096	0.134736	0.529069	0.155391	0.340711	0.135841		0.112836	0.00334289	0.0110833	0.0559428	0.02061	0.0515366	0.312567	0.68098		0.144262	8.51243e-06	4.31378e-05	0.013201	0.192834	0.261331	0.0240052	0.175346
ENSG00000261338	AC021016.2	0.0483185	0.104322	0.023616	0.0279588	0.0255934	0.0198624	0.0199915	0.0780629	0.0354007	0.0255665	0.046036	0.0536671	0.0222596	0.0880006	0	0.020421	0.0321217	0.00775639	0.0251068	0.178575	0.0137921	0.00763697	0	0.0295512	0.0738539	0.212027	0.0820264	0.159437	0.0623438	0.070257		-0.0077356	0.490967	0.614307	-0.00731345	0.880993	0.933818	0.977484	0.993913		-0.0171008	0.231705	0.304061	-0.118771	1.43103e-06	8.69172e-06	3.97499e-05	0.00185247
ENSG00000230551	AC021078.1	0.677768	0.615231	1.01273	0.505719	0.726037	0.565383	0.832939	0.588462	0.709056	0.532955	0.454483	0.43991	0.56289	0.415946	0.569541	0.314644	0.441552	0.192804	0.561176	0.469672	0.368726	0.271951	0.29344	0.267112	0.407056	0.286978	0.691658	0.461551	0.446508	0.410845		0.186134	0.000676594	0.00281309	0.040015	0.168139	0.276343	0.0186689	0.174077		0.0739971	0.0690991	0.109433	-0.0339472	0.848895	0.886237	0.110494	0.393636
ENSG00000279088	AC022400.7	0.0602778	0.0848125	0.0700098	0.0103139	0.0424862	0.0513519	0.0367356	0.0260321	0.0344775	0.0183164	0.0430736	0.00967253	0.144148	0.0513296	0.00989925	0.0439626	0.0461881	0.0361122	0.0683354	0.11128	0.0417842	0.050323	0.0430103	0.0169425	0.0509154	0.0562639	0.040193	0.0414669	0.062447	0.0725954		-0.00464688	0.836579	0.897113	0.0022092	0.640182	0.743923	0.717745	0.904465		-0.035991	0.329302	0.407065	-0.0304975	0.189747	0.257618	0.820834	0.938065
ENSG00000226221	AC022431.1	0.0902854	0.0810193	0.0521005	0.0685358	0.0448471	0.0647296	0.0532142	0.0609273	0.034836	0.0833706	0.0406845	0.0110527	0.0907408	0.135554	0.0645738	0.0495904	0.030311	0.0782022	0.0272291	0.0848831	0.0146026	0.0522002	0.0410961	0.0502788	0.0606106	0.0698424	0.0359262	0.076245	0.108548	0.100883		0.00229356	0.891976	0.935754	0.0123584	0.226353	0.345513	0.633854	0.869993		-0.0164205	0.860799	0.892517	-0.0243775	0.976637	0.984907	0.762844	0.91731
ENSG00000276900	AC023157.3	0.241918	0.0711495	0.181115	0.0804015	0.233101	0.149466	0.234332	0.0552645	0.223401	0.0907872	0.101721	0.0214587	0.125528	0.0856692	0.0857198	0.0901177	0.0154526	0.0298036	0.0716867	0.112941	0.0833169	0.0371574	0.0296624	0.0187359	0.0860323	0.0904377	0.0712275	0.0835356	0.118148	0.0447542		0.048404	0.00853148	0.0244926	0.0197498	0.0744424	0.145443	0.380556	0.728146		0.0139933	0.072173	0.1136	-0.0114622	0.680306	0.74097	0.495084	0.786086
ENSG00000274307	AC023449.2	0	0.0256788	0	0.00864759	0.00893599	0.0340968	0.017508	0	0.0167936	0.0271806	0.0299931	0.029779	0.0421558	0.0859084	0.0147662	0.012502	0.107469	0.0599279	0.096244	0.1101	0	0.00815078	0.0486719	0.0462171	0.107766	0.0265394	0.107607	0.0745747	0.0322983	0.0368185		-0.0408775	0.00148145	0.00554421	-0.028385	0.0139036	0.0372531	0.446685	0.774785		-0.0580285	0.000738699	0.00216259	-0.0415168	0.0370147	0.0640505	0.422648	0.737772
ENSG00000242327	AC023906.1	0	0	0	0	0	0.0100402	0.0135309	0.0151631	0.00891831	0.00973424	0	0	0.0465272	0.0100991	0	0	0	0	0.0285107	0.0458481	0.00617953	0	0	0	0.0277844	0.00827723	0.0281008	0	0.127161	0.0337359		0.00377446	0.322174	0.449024	-7.64808e-05	1	1	0.384169	0.729519		-0.0253138	0.0452651	0.0762498	-0.0174133	0.0386573	0.0664961	0.557384	0.824943
ENSG00000244313	AC024293.1	0.232873	0.219691	0.173946	0.1476	0.134532	0.134187	0.211711	0.182888	0.17796	0.148741	0.182807	0.10539	0.378487	0.241836	0.283563	0.291089	0.197235	0.243916	0.400137	0.275909	0.259967	0.233342	0.150942	0.154707	0.291106	0.281366	0.189987	0.184134	0.15159	0.290499		0.0574797	0.0336824	0.0761359	0.045643	0.0320844	0.0736307	0.767747	0.922651		-0.0965016	0.169211	0.234122	-0.0403064	0.895441	0.921985	0.252701	0.581663
ENSG00000236833	AC024560.1	0	0	0	0	0	0.0112616	0	0	0	0	0.0115371	0.0135057	0.16241	0.0832801	0	0	0.0163821	0.0116366	0.145653	0.196108	0	0	0.0119155	0	0.103718	0.130426	0.167071	0.0952469	0.0760926	0.0893378		-0.00995866	0.137544	0.234839	-0.00910098	0.137544	0.23623	0.912949	0.976635		-0.102945	3.22271e-06	1.83538e-05	-0.102453	6.62826e-07	4.33797e-06	0.98506	0.994004
ENSG00000253558	AC024568.1	0.0528673	0.0769343	0.0476451	0.0972404	0.0422349	0.0815686	0.0599857	0.0542495	0.0750078	0.0641803	0.055383	0.102602	0.0409669	0.0357119	0.029457	0.0909078	0.0432324	0.0692622	0.00795116	0.0487335	0.0401438	0.0621476	0.00926257	0.052923	0.0253637	0.0227331	0.0231964	0.0504238	0	0		0.0105352	0.146395	0.246405	0.00203017	0.74775	0.833331	0.726738	0.908894		0.0144966	0.116162	0.169293	0.038262	0.00382998	0.00926782	0.295851	0.626496
ENSG00000245904	AC025164.2	0.0908644	0.0861751	0.0755794	0.169674	0.101923	0.0603847	0.0668087	0.0361888	0.0890483	0.111759	0.0480311	0.0407459	0.011464	0.0301193	0.0295359	0.080895	0.0181986	0.00975122	0.0633985	0.035086	0.0305101	0.0539695	0.0307187	0.025841	0.0469627	0.023883	0.0561968	0.058325	0.0358633	0.0292417		0.00645055	0.580264	0.695253	0.0698936	2.26308e-05	0.000139487	0.013883	0.145607		0.00900996	0.323608	0.401365	0.072755	8.64141e-06	4.43987e-05	0.0158731	0.136943
ENSG00000177738	AC025171.1	0.0233245	0	0.00819153	0.0080391	0	0.0280524	0.0137728	0.030556	0.0156407	0	0.0754366	0.0999909	0.0581804	0.0796698	0.0111669	0	0.0429792	0.0599631	0.118981	0.18237	0.0074113	0.0369637	0.0519885	0.0441826	0.105038	0.190076	0.121414	0.0487212	0.11579	0.0306386		-0.0319985	0.0609695	0.122693	-0.0467965	0.000880101	0.00361861	0.401833	0.747469		-0.0633906	0.00482281	0.0110035	-0.109417	4.603e-07	3.09762e-06	0.0745316	0.322133
ENSG00000215068	AC025171.2	0.0164587	0.0271176	0.00843729	0.0562288	0.00795437	0.0119485	0	0.0156304	0.0330907	0.0192456	0.0900087	0.117443	0.0403999	0.0350991	0.0152741	0.0450403	0.0466455	0.154374	0.0799767	0.0868655	0.0159479	0.0322919	0.0735593	0.0786126	0.0321957	0.0382214	0.0170749	0.0770011	0.0373169	0.033896		-0.0363545	0.027247	0.0643222	-0.0523927	0.0115943	0.0320175	0.483231	0.797143		-0.0199556	0.507088	0.58236	-0.00575245	0.620946	0.688804	0.469184	0.771447
ENSG00000256325	AC025423.1	0.0218006	0.0244904	0.0259533	0.0372147	0.0627786	0.0179858	0.0543967	0.0245708	0.110225	0.0417983	0.0720755	0.0250592	0.0875809	0	0.0503296	0.0300883	0.0162381	0.0177144	0.106683	0.00988938	0.066632	0.0153724	0.0801495	0.0164539	0.0227389	0.0175349	0.119979	0.028761	0.102828	0.00947179		0.00547459	0.659437	0.756933	0.0118152	0.174717	0.284123	0.760697	0.918199		-0.00456471	0.27947	0.355007	0.0181197	0.0268098	0.0487445	0.339392	0.670837
ENSG00000259354	AC025580.2	0.148319	0.0899697	0.198077	0.130175	0.318024	0.0865672	0.266528	0.0800162	0.130839	0.0779595	0.40216	0.190424	0.474178	0.301015	0.0490654	0.0683427	0.48353	0.195361	0.56981	0.315107	0.084705	0.0745844	0.287715	0.121348	0.229932	0.234111	0.576325	0.246986	0.641702	0.285263		-0.257186	1.2367e-13	1.99698e-12	-0.0606595	0.0352153	0.0791011	3.00272e-06	0.000280775		-0.269441	3.91621e-10	4.80096e-09	-0.144797	0.000338085	0.00114104	0.0109518	0.106624
ENSG00000272899	AC025594.2	0.0251769	0.0128174	0.131934	0.0255077	0.0754223	0.0176832	0.141704	0.0073095	0.0183601	0.0238517	0.0549562	0	0.173027	0.0441217	0.0187238	0.0237248	0.0505165	0	0.15529	0.0785764	0.0070756	0.0173193	0	0	0.192844	0.0806711	0.221013	0.0380247	0.145524	0.057203		-0.0012005	0.995405	1	0.01818	0.0128389	0.0349194	0.281988	0.655099		-0.121693	1.22309e-05	5.90645e-05	-0.0300688	0.267127	0.34398	0.00303806	0.0478978
ENSG00000243609	AC026470.1	0.0769649	0.0783468	0.0177351	0.0366348	0.106585	0.0313531	0.0650471	0.0433317	0.00682886	0.041581	0.11521	0.0769006	0.087976	0.063855	0.0231442	0.0305165	0.0867587	0.0401107	0.163874	0.0660264	0.0213311	0.0156452	0.0625402	0.0560204	0.152981	0.0325989	0.166976	0.0897844	0.118523	0.0869466		-0.0755136	4.57984e-05	0.000259058	-0.0200018	0.177234	0.286662	0.00997309	0.121384		-0.10021	1.59723e-05	7.54385e-05	-0.0203586	0.355925	0.437542	0.00138478	0.0266141
ENSG00000271869	AC026979.3	0.110722	0.0679186	0.0632848	0.095486	0.0973485	0.104535	0.032942	0.0996083	0.0567491	0.077834	0.0348769	0.0796952	0.0755862	0.0702156	0.055598	0.0158993	0.0242583	0.0688369	0.0182047	0.0798928	0.0405488	0.0546698	0.0164627	0.0161489	0.0363805	0	0.0196901	0.0451048	0.0472671	0.103282		0.0108086	0.147555	0.247745	-0.00633186	0.881731	0.93394	0.474707	0.791225		0.0132668	0.0999155	0.148985	-0.0014569	0.592948	0.665468	0.540535	0.81373
ENSG00000267040	AC027097.1	0.0645587	0.0569436	0.0323334	0.0500879	0.0431087	0.0397205	0.0538011	0.0435629	0.031688	0.0629965	0.0865307	0.230773	0.0873827	0.16498	0.0136324	0.0345201	0.216858	0.234463	0.152267	0.23994	0.0395776	0.0604354	0.187832	0.173799	0.201341	0.202339	0.0558392	0.143587	0.116616	0.118076		-0.104274	4.2097e-06	2.93053e-05	-0.117679	2.26071e-05	0.00013947	0.661361	0.884029		-0.0943902	0.000396425	0.00126034	-0.110695	0.000113756	0.000444688	0.611093	0.849745
ENSG00000280138	AC027290.2	1.12764	0.627451	0.825859	0.392033	0.753304	0.297335	0.841993	0.371979	0.57084	0.285735	0.15592	0.156086	0.375673	0.220164	0.373581	0.299108	0.155424	0.208488	0.215774	0.124578	0.272435	0.146569	0.153539	0.144584	0.104118	0.0598642	0.393475	0.181989	0.145104	0.108636		0.206132	2.07329e-07	1.78871e-06	0.0792381	0.00711096	0.0212205	0.0329434	0.240342		0.126289	1.13108e-05	5.53423e-05	0.0867152	0.00106768	0.00306517	0.528074	0.805703
ENSG00000260368	AC027373.1	0.0263497	0.0128247	0.136344	0.0134317	0.113527	0.0531244	0.107663	0.0707338	0.0416606	0.0255481	0.0598757	0.00959809	0.0299544	0.0746171	0.026812	0.0190859	0.0594031	0.0597336	0.171282	0.0915199	0.0246135	0.01464	0.00883034	0	0.100799	0.117183	0.17491	0.0520052	0.0885383	0.00947179		-0.00305166	0.904354	0.94532	-0.0124376	0.808943	0.881222	0.672735	0.88767		-0.045067	0.268979	0.34427	-0.070337	0.000103716	0.000409522	0.381152	0.70444
ENSG00000250274	AC034199.1	0.0610327	0.031333	0.0753378	0.0534969	0.0539116	0.0847141	0.139669	0.102775	0.0645734	0.0530184	0.0519138	0.171621	0.0858949	0.134553	0.0396919	0.0301908	0.0379734	0.122795	0.01037	0.0889362	0	0.0157615	0.0229346	0.118635	0.0301069	0.0632036	0.0651556	0.0719232	0.102036	0.173773		0.00321741	0.65335	0.751603	-0.0863244	5.45644e-05	0.000310222	0.000952903	0.0241086		-0.0216094	0.395106	0.473744	-0.05925	0.00380237	0.0092075	0.180666	0.497285
ENSG00000276107	AC037198.2	0.0440364	0	0.0136742	0	0.0318066	0	0	0	0.114024	0.0382546	0.0817043	0.00959809	0	0.0140056	0.213718	0.0491489	0.0250865	0	0.069099	0	0.0929028	0.118303	0.0349668	0.0157448	0.110616	0.0139125	0.012592	0	0.0276635	0.0546703		0.0651887	0.00487296	0.0152429	0.0450908	0.00191546	0.00707711	0.432822	0.763876		0.0636511	0.0001866	0.000656695	0.044447	0.00347399	0.00850203	0.463886	0.7691
ENSG00000272256	AC044849.2	0.0780248	0.077369	0.0306057	0.0512699	0.0988758	0.106751	0.0664739	0.0685316	0.0225336	0.0325432	0.0426574	0.0398672	0.0291289	0.0514719	0.0565579	0.0349172	0.0356192	0.0377272	0.00958338	0.0267584	0	0.0147962	0	0	0	0.0431641	0.0495761	0.058311	0	0.0757291		-0.0168638	0.498015	0.620565	-0.0127048	0.970396	0.999249	0.837132	0.945053		0.00112772	0.754265	0.80309	-0.0140999	0.542521	0.619109	0.419053	0.735826
ENSG00000236814	AC046176.1	0	0.0094585	0.0101405	0	0.0110286	0	0.037113	0	0	0.0100858	0	0.0151743	0.0105453	0.0545401	0.00930769	0	0	0	0.0502983	0.0271553	0.00813869	0	0	0	0.0116235	0.0782284	0	0.0738952	0.0144395	0.107449		0.00413956	0.325651	0.452081	-0.00127212	1	1	0.416308	0.753013		-0.0204983	0.0932233	0.141233	-0.0374595	0.0123018	0.025112	0.296682	0.627499
ENSG00000279369	AC046185.3	0.0539032	0.0788021	0	0.0703874	0.0146184	0.0627269	0.0162424	0.056569	0.0183194	0.102782	0	0.0269402	0	0.0195485	0.0203336	0.076133	0.0160422	0.0441749	0	0	0.00677031	0.0842647	0	0.0368822	0	0.0287396	0	0.0347059	0.0158172	0		0.0036907	0.234424	0.353377	0.0407107	0.00786338	0.0230763	0.0612414	0.344984		0.00729524	0.175293	0.241087	0.0571775	0.000118691	0.000461545	0.00533726	0.0704379
ENSG00000241941	AC048341.1	0	0	0.00667599	0	0	0	0.0207205	0	0	0	0.0358423	0.0119697	0.18036	0.0921549	0	0	0.0224923	0.00821884	0.155992	0.0995228	0.00833225	0	0	0	0.204474	0.101362	0.0555559	0.0695564	0.232595	0.199688		-0.0108316	0.57356	0.68877	-0.00504713	0.322174	0.451311	0.464482	0.786255		-0.136635	1.3362e-07	1.03019e-06	-0.0732599	1.21479e-05	6.01766e-05	0.0252781	0.181855
ENSG00000257354	AC048341.2	0.0326464	0.129807	0.142805	0.0785992	0.0453086	0.0844797	0.158995	0.13115	0.152907	0.119328	0.151073	0.172923	0.44187	0.340949	0.0872753	0.0598286	0.17564	0.141184	0.505276	0.500355	0.125331	0.048516	0.0859726	0.0683622	0.469129	0.497943	0.37738	0.321557	0.526708	0.498179		0.0125811	0.299208	0.425462	-0.0401692	0.179184	0.289061	0.121492	0.467666		-0.266738	2.14926e-08	1.95812e-07	-0.291031	4.74458e-12	6.60576e-11	0.64941	0.866888
ENSG00000272155	AC055822.1	0.0158251	0	0.0266002	0	0.0177901	0.0156489	0	0.0110256	0.0340582	0.0152618	0.0545787	0.019757	0.0521952	0.00959036	0.0301227	0.0136352	0.0837588	0.0426516	0.0970121	0.100966	0.0189078	0.00898515	0.0542963	0.0202462	0.141259	0.00824477	0.0283084	0	0.0499704	0		-0.0251837	0.228661	0.347809	-0.0151054	0.0876974	0.165213	0.560814	0.838834		-0.0451942	0.207998	0.278151	-0.0229861	0.0750395	0.117579	0.2666	0.596885
ENSG00000273319	AC058791.1	0.0921306	0.14571	0.156825	0.32233	0.163551	0.261717	0.112015	0.340627	0.136863	0.188634	0.127823	0.132966	0.200463	0.135672	0.137882	0.0829638	0.0901162	0.0630152	0.145872	0.0397432	0.169315	0.0986274	0.0953119	0.0390104	0.0393521	0.0585021	0.129865	0.140376	0.113262	0.141818		0.0310207	0.0924119	0.171527	0.0489616	0.020789	0.0519257	0.630431	0.868444		0.0257957	0.0153493	0.0300102	0.0295026	0.029467	0.0526851	0.926104	0.976389
ENSG00000279236	AC064801.2	0.0112368	0.0209471	0.041138	0.0178748	0.0165256	0.0883498	0.107916	0.0554762	0.0187712	0.00604696	0.0844503	0.0588089	0.0855248	0.0777217	0.0329418	0.0407483	0.134588	0.0858666	0.029648	0.0246915	0.0780711	0.0193544	0.102234	0.0571884	0.0475416	0.00985709	0.0528036	0.0179684	0.0507206	0.0758026		-0.0417189	0.055747	0.114217	-0.0515473	0.00326094	0.0111983	0.675633	0.888927		-0.024927	0.616054	0.682427	-0.0209305	0.411655	0.493853	0.857489	0.952305
ENSG00000261222	AC064805.1	0.0633882	0.157334	0.0406604	0.149014	0.0471496	0.0268734	0.0494628	0.112971	0.0139651	0.0424511	0.0323086	0.0545312	0.0646399	0.140569	0	0.00968206	0	0.0296173	0.0914723	0.0406291	0.0112388	0.0735018	0.00960977	0.0088465	0	0.0260699	0.108138	0.064431	0.0448833	0.113078		-0.0058009	0.811054	0.878505	0.0386951	0.0466658	0.0998637	0.0166862	0.161017		-0.0349277	0.149438	0.21021	-0.0113976	0.711033	0.768538	0.333865	0.664384
ENSG00000240934	AC066616.1	0.0293221	0.0153148	0.0516552	0	0.0163629	0.011519	0.0847958	0.0155114	0.00966746	0	0.0262192	0.00753297	0.165876	0.0860815	0	0	0.0194674	0	0.042555	0.0750921	0	0	0.0268916	0	0	0.0436144	0.119461	0.0624145	0.252117	0.124176		-0.00690462	0.23017	0.348705	-0.00476299	0.322174	0.451311	0.863231	0.954581		-0.057976	0.00847008	0.0179952	-0.0550748	0.000127814	0.000491294	0.904963	0.967658
ENSG00000229023	AC067945.1	0.00678235	0.00586909	0	0.0109586	0.0831982	0.0996359	0.050749	0.00885655	0	0.00933146	0.177443	0.0869535	0.0984766	0.0855252	0.0202959	0.0481769	0.164224	0.150899	0.0688272	0.0694909	0.026661	0.00763697	0.14127	0.070629	0.0912702	0.0446385	0.153729	0.0697835	0.115918	0.0472862		-0.129795	3.85879e-10	4.64518e-09	-0.0830034	3.58172e-07	3.09812e-06	0.0709668	0.372449		-0.0655915	0.000190936	0.000670186	-0.0331018	0.0412676	0.0703512	0.132008	0.430742
ENSG00000280270	AC068299.1	0	0	0	0	0	0	0	0	0	0	0.022772	0.00811734	0.0463386	0.0709485	0	0	0.00979354	0	0.0877126	0.0539769	0	0	0	0	0.111507	0.032791	0.0242791	0.0605007	0.0292042	0.0733967		-0.00814138	0.230009	0.34862	-0.00202934	0.6206	0.729687	0.238328	0.607954		-0.0613896	0.000385746	0.00123029	-0.0394291	0.00308165	0.00763147	0.256061	0.585354
ENSG00000279191	AC068491.4	0	0	0.0865836	0.0588809	0.0865584	0.0106801	0.111682	0	0.0520609	0.00876872	0.0361258	0	0.106506	0	0.0472337	0.00768781	0.020706	0.0151489	0.0626385	0.0309754	0.0892966	0	0	0.0110151	0.0455008	0.0216465	0.152151	0	0.0447909	0.0167835		0.0329461	0.0176408	0.0445462	0.00962333	0.600418	0.720697	0.233686	0.603913		-0.012788	0.706227	0.761078	0.00567888	0.818257	0.862078	0.451362	0.760135
ENSG00000250644	AC068580.4	0.0878593	0.0224234	0.142084	0.0603444	0.0586618	0.0493138	0.107264	0.0239688	0.0833234	0.0700059	0.016917	0.00902812	0.0641187	0.0646481	0.122585	0.0470602	0.0614959	0.0270911	0.0915671	0.0704462	0.0720849	0.018655	0.0526656	0	0.210148	0.111683	0.0810453	0.0321326	0.0314712	0.0638644		0.0575842	0.00250611	0.00863288	0.0276581	0.00549703	0.0172679	0.216346	0.584344		-0.0132552	0.729036	0.78116	-0.0186703	0.718696	0.775051	0.867729	0.956021
ENSG00000283674	AC068587.6	0.0292548	0.053524	0.0424928	0.0666777	0.0277608	0.0366366	0.0450167	0.0420706	0.0483576	0.0330292	0.00904224	0.0240798	0.0385393	0.0342781	0.0824673	0.0639411	0.0466768	0.0605149	0.0874772	0.0502361	0.121844	0.112661	0.0250676	0.0074981	0.0207636	0.0181351	0.0235196	0.0238138	0.0137537	0.026279		0.0466537	0.00112307	0.00441526	0.036895	0.00554469	0.0173848	0.664697	0.885063		0.0258413	0.0317605	0.0561087	0.0328974	0.0171233	0.0332738	0.773977	0.920244
ENSG00000273972	AC068722.2	0	0	0.0191426	0.0240429	0.0431569	0.018019	0.0362666	0.0287526	0.0324758	0	0.0649698	0.0578256	0.193943	0.133901	0.0260578	0.0134084	0.0114783	0.0201363	0.0910663	0.109872	0.0114559	0.00831544	0.0134613	0.0167358	0.0881837	0.0860926	0.143986	0.120077	0.0514391	0.0589345		-0.0109836	0.66519	0.76131	-0.0167375	0.157276	0.262941	0.717823	0.904465		-0.0800818	0.0009313	0.00264066	-0.0782129	4.155e-05	0.000178857	0.944427	0.979963
ENSG00000279320	AC069528.2	0.00765149	0.0106692	0.0191426	0	0.0664603	0.0158376	0.128381	0.042894	0.00826937	0.0195147	0.365823	0.203915	0.732545	0.779645	0.0253257	0.0173978	0.431259	0.116035	0.99453	0.826388	0.0181628	0	0.291585	0.110678	1.04282	0.73886	0.872261	0.760346	0.928066	0.832687		-0.271057	2.93689e-16	5.84661e-15	-0.102388	1.37217e-08	1.40785e-07	2.57892e-06	0.000248137		-0.706845	3.18693e-40	3.48421e-38	-0.587718	9.60324e-37	6.74148e-35	0.0497821	0.262034
ENSG00000279086	AC073130.3	0.0878778	0.17977	0.00545784	0.100675	0.0890659	0.121589	0.0657617	0.0911345	0.0165816	0.0779685	0.0507988	0.0541532	0.0293747	0.0330253	0	0.0139061	0	0.0288525	0.00962909	0.023476	0	0.0067229	0.0312564	0.0351145	0	0	0.0282825	0.084939	0	0.0350825		-0.0372704	0.0195143	0.0486326	-0.0101091	0.516914	0.645199	0.19876	0.562956		-0.0206815	0.141173	0.200017	0.0129092	0.340373	0.421297	0.0533306	0.271705
ENSG00000257605	AC073611.1	0.00950184	0.0236305	0.0314592	0.0180753	0.0165518	0.0139888	0.00774981	0.0293537	0.0283744	0.0655238	0.0115508	0.0507435	0	0.00873189	0.196665	0.114575	0.00833594	0.0276293	0.0192022	0.0492694	0.164575	0.0742824	0.0293806	0.0303409	0.0237292	0.0168801	0	0.00873189	0	0.00858787		0.0888137	4.81977e-06	3.31714e-05	0.0374384	0.00252261	0.0089772	0.0279647	0.218421		0.0925982	2.3616e-07	1.74801e-06	0.0420552	0.00139629	0.0038447	0.0274814	0.189036
ENSG00000215030	AC073621.1	0.219613	0.114991	0.161253	0.0944168	0.169697	0.113475	0.205195	0.146602	0.182522	0.0187419	0.149965	0.111064	0.167361	0.221261	0.0814912	0.0619226	0.0821712	0.0509124	0.156112	0.12111	0.145219	0.0920456	0.0917035	0.0605083	0.124796	0.0654519	0.120215	0.145156	0.220881	0.156125		0.0192372	0.170895	0.278451	-0.0172081	0.589299	0.711061	0.243634	0.613397		-0.0207447	0.39393	0.473014	-0.0718244	0.0131745	0.0266084	0.1648	0.478055
ENSG00000242299	AC073861.1	0.147071	0.130364	0.161476	0.151726	0.100765	0.0954204	0.10767	0.0946034	0.131394	0.0840779	0.162654	0.0962481	0.128581	0.169219	0.102108	0.0887753	0.0604949	0.134102	0.260554	0.153095	0.0620871	0.102343	0.0626777	0.100521	0.132863	0.0792751	0.122353	0.12467	0.225686	0.241307		0.0176182	0.212848	0.330118	0.000157627	0.90807	0.953661	0.578244	0.846773		-0.0431507	0.925261	0.944522	-0.0173176	0.947216	0.961209	0.484467	0.780036
ENSG00000273151	AC073957.3	0.204452	0.0595204	0.072878	0.119643	0.0462425	0.119447	0.148326	0.151716	0.0643384	0.126252	0.110774	0.0365375	0.103211	0.106049	0.0610461	0.068264	0.0349658	0.0737963	0.142644	0.160258	0.0545023	0.0851135	0.045338	0.117771	0.0735023	0.17679	0.0758441	0.140089	0.0924329	0.268049		0.00386122	0.505524	0.626989	0.0129304	0.436424	0.567823	0.754819	0.917165		-0.0537295	0.0620996	0.099986	-0.0488849	0.147573	0.208819	0.890254	0.963543
ENSG00000272368	AC074032.1	0.0436821	0.00729072	0.0518018	0.0671335	0.0182577	0.0255861	0.0266803	0.0534109	0.064219	0.0491924	0.0846502	0.0098248	0.0585477	0.0296037	0.117761	0.0417878	0.0191412	0.0152538	0.0534905	0.0251029	0.0318546	0.032445	0.0130997	0.00825409	0	0.0226381	0.0343231	0.0198017	0	0.0374003		0.0326219	0.014323	0.0375621	0.03291	0.0063697	0.0193705	0.988304	0.996106		0.0317294	0.00718642	0.0155706	0.0149508	0.206672	0.276711	0.429272	0.744018
ENSG00000213178	AC074033.1	0.156225	0.0816775	0.027707	0	0.0291738	0.0816396	0.0657146	0.0729369	0.0576991	0.0498229	0.0435431	0.0763349	0.0926492	0.0826048	0.0808233	0.0327553	0.0453409	0.0451104	0.157878	0.0875277	0.0840805	0.0269491	0.0294962	0.0774875	0.101626	0.0190696	0.110387	0.112458	0.159061	0.0822665		0.025689	0.0435532	0.0938166	-0.0427613	0.0119313	0.0328123	0.00156743	0.0353952		-0.0418896	0.439948	0.517919	-0.0381529	0.0604173	0.0972539	0.888866	0.963441
ENSG00000234072	AC074117.1	0.0400186	0.0565588	0.0737692	0.0172766	0.0661102	0.0601664	0.0664653	0.111775	0.0998492	0.00953786	0.0829419	0.0411781	0.179805	0.0472412	0.00799073	0.0426043	0.0198977	0.0167653	0.0647703	0.0446334	0.0623881	0.066622	0.0127642	0.0146365	0.102294	0.0894515	0.137805	0.0704643	0.280376	0.148505		0.0155708	0.241492	0.361181	0.000823606	0.792635	0.868136	0.482369	0.796671		-0.0423344	0.340394	0.418758	-0.0392651	0.0929563	0.140509	0.91495	0.971934
ENSG00000283236	AC074141.1	0.0169577	0	0	0.0208284	0.0194926	0	0.00567577	0.00865563	0.0189732	0	0.0137297	0	0.189307	0.013731	0.0322462	0.0107866	0.0628364	0.0278447	0.239174	0.109094	0.00617953	0.0328901	0.0526219	0.029834	0.343474	0.232782	0.0966068	0.00997418	0.14363	0.0562448		-0.0228204	0.200477	0.315258	0.0017066	0.52331	0.650868	0.0988198	0.431262		-0.180058	6.88357e-09	6.72131e-08	-0.0749393	0.00436078	0.0103348	0.0012306	0.0243792
ENSG00000139239	AC078814.1	0.0417306	0.0971412	0.0306463	0.0346533	0.0662384	0.0555742	0.0573485	0.0940332	0.0643119	0.0385588	0.0797263	0.0526431	0.0825073	0.0742805	0.0617823	0.0232636	0.0384157	0.00907467	0.0357509	0.0665665	0.00677031	0.0309089	0.0386489	0.0497573	0.0504336	0.00762586	0.154315	0.0613112	0.127733	0.107755		-0.0148796	0.521129	0.641457	-0.00991619	0.966143	0.99663	0.805078	0.93311		-0.0156324	0.785377	0.829666	-0.0287804	0.384719	0.466914	0.558185	0.82503
ENSG00000273329	AC078846.1	0.0304876	0.043852	0.015903	0.0134317	0.00797965	0.0367223	0.0803194	0.0377177	0.049301	0.0433492	0.0551255	0.0576456	0	0.0237795	0.0138275	0.122223	0.0264426	0.0377182	0.0138677	0.0215195	0.0146056	0.0550169	0.0115981	0.0288777	0.0424572	0.0424326	0.0334931	0.0128066	0.0144537	0.0169102		-0.00187721	0.634044	0.734997	0.0182643	0.270887	0.396607	0.288311	0.662386		-0.0107518	0.771054	0.817513	0.0271429	0.0622347	0.099698	0.0527364	0.271112
ENSG00000279917	AC079331.2	0.0773037	0.0268019	0.104127	0.00969655	0.0185095	0.0794821	0.0688467	0.0863325	0.0177266	0.0304062	0.00856876	0.0229105	0.0523915	0	0	0.015303	0	0.0109607	0.0161014	0	0.00597466	0	0	0	0	0	0	0	0.0399934	0.0184369		0.0251875	0.0905245	0.168917	-0.0144869	0.500704	0.630989	0.00681558	0.0952602		-0.00237781	0.852296	0.88549	-0.00773168	0.775395	0.825528	0.753234	0.913372
ENSG00000225342	AC079630.1	0	0.00823715	0.00826582	0.0287333	0.0085396	0.0539436	0	0.0317059	0	0.0288143	0.00892459	0.0415045	0.0103268	0.0289701	0	0.0165158	0.0244136	0.0363072	0	0.125264	0	0.0331591	0.0329868	0.010076	0.015842	0.0761366	0.025455	0.0822405	0.0176805	0.0649379		-0.0166497	0.0386573	0.0851686	-0.00865222	0.786841	0.862782	0.579058	0.846773		-0.00447574	0.627676	0.690983	-0.0387136	0.21629	0.288315	0.0530028	0.271112
ENSG00000258308	AC079907.2	0	0	0	0	0	0	0	0.0114065	0.0156485	0	0	0	0.0564231	0.245524	0	0	0	0	0.0860094	0.13189	0	0	0.00832945	0	0	0.0581805	0.0103671	0.0505547	0.213507	0.543438		0.00182976	0.841217	0.898935	0	1	1	0.598791	0.852982		-0.031696	0.119958	0.174064	-0.11175	8.23023e-08	6.32343e-07	0.000720282	0.0163386
ENSG00000272758	AC083798.2	0.0172153	0.0113391	0	0.0102227	0	0.036721	0.00829683	0.0166963	0.0236899	0	0.0324221	0.010032	0.0767956	0.0713946	0	0.0427986	0.0184329	0.0313028	0.0404293	0.0514828	0.00831305	0.0498106	0.033602	0.0265157	0	0.00948847	0.0392869	0.0622156	0.137168	0.0213075		-0.0131135	0.218438	0.336591	-0.000434868	0.909807	0.954761	0.385295	0.729599		-0.0233797	0.124996	0.180242	-0.0115575	0.651783	0.714807	0.489122	0.782976
ENSG00000261618	AC083837.1	0.0548011	0.0269719	0	0.0174918	0	0.0289049	0.0317933	0.00903065	0	0	0.102973	0.0417933	0.0511481	0.084134	0.00585343	0	0.0672799	0.0576141	0.0570166	0.0501613	0.00922099	0	0.115139	0.0310107	0.0695189	0.00597741	0.0233793	0.0633813	0.0640078	0.0417495		-0.0675794	0.000218443	0.00103908	-0.0354578	0.00124784	0.00491255	0.0893052	0.415367		-0.0486006	0.00207612	0.0053089	-0.0329529	0.00400566	0.00959546	0.373987	0.698046
ENSG00000272941	AC083862.2	0.0103855	0	0	0.00825064	0.0284483	0.0279399	0.0103862	0.0502537	0.026433	0.0522727	0.137606	0.107884	0.0779454	0.103199	0.021447	0.0424934	0.2871	0.124025	0.0694518	0.085265	0.0441182	0.0077893	0.129374	0.096937	0.0893684	0.0912187	0.0474339	0.0674863	0.05032	0.0181509		-0.122633	1.85339e-08	1.83387e-07	-0.061495	0.000350884	0.00162911	0.017199	0.164114		-0.0387884	0.0779434	0.121251	-0.0547827	0.00236597	0.00609215	0.497547	0.786576
ENSG00000260349	AC087190.2	0.0510947	0.0636451	0.0529295	0.0273426	0.11321	0.0978508	0.018475	0.0786043	0.0273339	0.039314	0.0403158	0.0607944	0	0.0118243	0.0577394	0.0357804	0.0199169	0.0378145	0.0227097	0.0170068	0.0498728	0.0613997	0.00832945	0.0272618	0.0144121	0.0137129	0.0198682	0.0118243	0.0344633	0		0.00152579	0.556225	0.673072	-0.0149712	0.705972	0.799886	0.430904	0.763448		0.0330697	0.00217994	0.00553408	0.0106721	0.103161	0.15367	0.207376	0.531511
ENSG00000273691	AC087284.1	0.125806	0.308177	0.169645	0.356278	0.179123	0.261436	0.137878	0.272527	0.119353	0.172029	0.0937068	0.153506	0.0583296	0.13276	0.152065	0.277136	0.124483	0.140723	0.138932	0.22107	0.126608	0.307982	0.133249	0.112457	0.174333	0.27093	0.185426	0.152288	0.0504406	0.0991079		0.00927683	0.153317	0.255298	0.111326	1.99702e-05	0.000124352	0.0116806	0.130885		0.0145495	0.0857607	0.131763	0.0540345	0.00594164	0.0134732	0.355969	0.682961
ENSG00000262580	AC087741.1	0.199455	0.0530714	0.118527	0.0847897	0.0705863	0.0929788	0.1325	0.141852	0.212451	0.0948558	0.0828794	0.0420493	0.0127417	0.0135549	0.194824	0.124645	0.162774	0.0523042	0.156753	0.0777871	0.139776	0.0990835	0.117747	0.0523299	0.17016	0.0492779	0.0999702	0.0109251	0.0812001	0.0184284		0.0578978	0.00746778	0.0218337	0.040928	0.015083	0.0398347	0.596693	0.852887		0.0483564	0.00276266	0.00679607	0.0302256	0.0296353	0.0529434	0.590987	0.837887
ENSG00000242461	AC089999.1	0	0	0	0	0	0	0	0	0	0	0	0	0.172791	0.147321	0	0	0.0124754	0	0.159205	0.0905588	0	0	0	0	0.0917513	0.0196246	0.0802761	0.0763791	0.225733	0.317689		-0.00311884	0.6206	0.72623	0	1	1	0.317462	0.68098		-0.105937	7.96203e-06	4.06835e-05	-0.0643762	0.000240883	0.000853131	0.10954	0.392543
ENSG00000273270	AC090114.2	0.064282	0.0639166	0.0439273	0.0648195	0.153106	0.0715253	0.0633181	0.071093	0.06439	0.0418959	0.0357399	0.063486	0.0288434	0.0183843	0.0796273	0.0859517	0.0646597	0.0521579	0.0470954	0.033296	0.0627431	0.0805072	0.0674995	0.0595188	0.025711	0.0569352	0.0467875	0.0131521	0.0272825	0		-0.0175794	0.974227	0.995871	0.00662158	0.543053	0.669237	0.347661	0.703696		0.0214299	0.0669359	0.106487	0.0233665	0.0277051	0.0501126	0.933315	0.977124
ENSG00000278991	AC090181.3	0.0399778	0.0312458	0.0685814	0.0539389	0.0534051	0.0745306	0.0604851	0.131543	0.0071598	0.0475872	0.0344551	0	0.0230685	0.0100991	0.0684584	0	0.0258735	0.0238051	0.00875665	0.0201158	0.0213481	0.0225625	0.0117956	0.0100056	0	0.0112676	0.0229131	0	0	0.0207174		0.0100046	0.272097	0.396161	0.00393683	0.561058	0.684791	0.739631	0.913565		0.0183094	0.0568761	0.092672	-0.0122341	0.76865	0.819525	0.100675	0.372969
ENSG00000267462	AC090377.1	0.011723	0.00792977	0	0	0	0	0.0130423	0	0	0	0.0104881	0	0	0.0856586	0.00744872	0	0	0	0.0544797	0.0399469	0	0.00994798	0	0	0	0.0135813	0	0.0193702	0.0385318	0.122605		-0.000759843	1	1	0.00248699	0.6206	0.729687	0.424899	0.759532		-0.0150183	0.43068	0.509256	-0.0323097	0.0871961	0.133405	0.35964	0.686838
ENSG00000282100	AC091046.3	0.104477	0.118748	0.0246066	0.132619	0.11048	0.181461	0.0900656	0.187953	0.0377718	0.10074	0.0322026	0.0360702	0	0.0393159	0.0175732	0.0804665	0.007687	0.0370075	0.00893887	0.0696357	0.00833225	0.0917537	0.00832945	0.0794647	0	0	0.0249081	0.0510935	0	0.0090947		-0.0176038	0.553742	0.671074	0.0178942	0.0894462	0.167747	0.147084	0.505311		-0.00268017	0.407604	0.485846	0.0271689	0.0123895	0.0252678	0.198443	0.519598
ENSG00000251127	AC091173.1	0.0164682	0	0.0939222	0.0225565	0.126162	0.0258784	0.153701	0.00990394	0.142156	0.0379622	0.0720459	0	0.0269839	0	0.0427715	0.00598393	0.0449365	0	0.0153529	0	0.021587	0	0.045309	0	0.0289621	0	0.071856	0	0.0354195	0		0.00299601	0.994527	1	0.0101561	0.254756	0.377717	0.764618	0.92062		0.0188592	0.138522	0.196763	0.0141497	0.0990032	0.148072	0.837105	0.942379
ENSG00000273702	AC091271.1	0.0955738	0.0872457	0.143203	0.112386	0.123905	0.0840359	0.121462	0.0516284	0.0698174	0.074797	0.141777	0.0859488	0.0702772	0.0633077	0.12158	0.0329717	0.0866928	0.100839	0.0728243	0.0711201	0.0729609	0.0341487	0.0848589	0.0746847	0.0646181	0.0419418	0.0867286	0.110761	0.153422	0.0460658		-0.00741804	0.978546	0.99882	-0.0228013	0.186961	0.298788	0.621377	0.864899		0.0195952	0.122143	0.176605	0.00657623	0.619649	0.688281	0.658818	0.872437
ENSG00000234191	AC091808.1	0.0174578	0	0.0183197	0.01357	0.0733497	0.0255078	0.036563	0.0351446	0.0401839	0	0.0587387	0	0.0326887	0.00881722	0.0398862	0	0.0438709	0.0135106	0.054787	0.0250296	0.168734	0.0547389	0.0528482	0.00992143	0.0734003	0.0222901	0.0438949	0	0.0703337	0.0486535		0.00957902	0.42073	0.548446	0.00484227	0.786619	0.862681	0.819519	0.937905		0.0174212	0.161711	0.225241	-0.00574313	0.146122	0.207338	0.270324	0.601222
ENSG00000284669	AC092053.3	0.0402132	0.0219788	0.0312476	0.0339969	0.0511057	0.0175254	0.078824	0.0374234	0.0132045	0.0136836	0.0341168	0.00944638	0.0246328	0.061395	0.0343685	0.00759779	0.0150937	0.0599627	0.101036	0.0187657	0	0.00872568	0.0220111	0	0.0136763	0.0701835	0.0395205	0.0605571	0	0.0375632		-0.0108767	0.188669	0.300692	-0.00573262	0.943198	0.979627	0.744573	0.915012		-0.034837	0.0369884	0.0641164	-0.0309409	0.069221	0.109574	0.852138	0.949843
ENSG00000274627	AC092123.2	0.0964852	0.0850379	0.0349925	0.040947	0.0692122	0.0764011	0.067598	0.077767	0.0751805	0.0747596	0.0724415	0.0352127	0	0.0442338	0.0731522	0.0756816	0.0459371	0.0240808	0.0246638	0.020387	0.105979	0.0678981	0.0187956	0.0595302	0.0108468	0.0134321	0.035943	0.0383471	0.0301866	0.0161712		0.0207294	0.136955	0.234313	0.0160154	0.121829	0.215569	0.838698	0.945057		0.0465488	0.000224601	0.000770109	0.0258667	0.00859419	0.0185076	0.347186	0.675909
ENSG00000279476	AC092139.4	0.145562	0.156164	0.0837201	0.100837	0.0906746	0.047422	0.11359	0.0427687	0.0565843	0.0289462	0.0553142	0.0415287	0	0.0132959	0.0589012	0.0303705	0.00658596	0.00973035	0.01037	0.016633	0.0371999	0.0184115	0.0366502	0.00690917	0	0.0124412	0.0493967	0.0132959	0	0.0306817		0.0117951	0.175913	0.28468	0.0182438	0.175957	0.285611	0.7656	0.921134		0.0281114	0.00397012	0.00929008	0.0233567	0.114171	0.16808	0.810355	0.934163
ENSG00000260306	AC092375.2	0.0171239	0.02122	0.0233884	0	0	0	0.0168108	0.00971325	0.0261478	0.0112807	0.0262831	0	0.0728744	0	0.00887974	0.00999516	0.0235475	0	0.0184622	0.0186649	0.00825782	0.0074256	0.0238823	0	0.0436759	0.0106824	0.0873809	0.0135642	0.105196	0.0143031		-0.0017598	0.936758	0.968264	0.00717536	0.137544	0.23623	0.406947	0.747695		-0.0212874	0.225768	0.297912	-0.00258978	0.628596	0.695208	0.217334	0.541588
ENSG00000241772	AC092620.2	0.0601844	0.0514505	0.0337641	0.0504501	0.0392016	0.0535464	0.0339529	0.0906104	0.0356349	0.0377131	0.0184787	0.0683978	0.015958	0.121041	0.0804685	0.0862153	0.0450525	0.0610423	0.0497936	0.0372036	0.0543627	0.0378655	0.00992114	0.0502043	0.03137	0.042006	0.0688438	0.137331	0.0497274	0.0704712		0.022894	0.0305989	0.0706519	-0.00523671	0.967596	0.997352	0.195491	0.557867		0.0182889	0.0501081	0.0832721	-0.0196543	0.904453	0.928683	0.109388	0.392418
ENSG00000275764	AC092747.4	0.0524955	0.0856548	0.0385802	0.0517592	0.0401178	0.0592841	0.0386575	0.0574322	0.104934	0.0279683	0.0669342	0.0106291	0.0214268	0.0257293	0.046817	0.0368212	0.0280561	0.022518	0.00893152	0.0272979	0.0754663	0.038249	0.0357284	0.0340232	0.0105696	0.0453583	0.0549661	0.0257293	0	0		0.0237403	0.0226729	0.0550639	0.00708581	0.174516	0.284003	0.433095	0.763899		0.0465531	0.000439016	0.00137455	-0.000255006	0.406817	0.488841	0.0180566	0.14801
ENSG00000260805	AC092803.2	0.0511457	0.0302831	0.0324226	0.0431548	0.10197	0.050589	0.145104	0.0158722	0.0698642	0.0239367	0.0728664	0.0940874	0.0950614	0.113942	0.0620787	0.0267248	0.0917995	0.080057	0.148009	0.149776	0.031015	0.0224044	0.0398669	0.0483645	0.0664456	0.116048	0.0504098	0.108823	0.0514888	0.0830583		-0.0277805	0.149039	0.249546	-0.0392193	0.0104182	0.0293779	0.631156	0.868444		-0.06481	0.0379425	0.0654862	-0.0698544	0.00163763	0.00440956	0.864829	0.954734
ENSG00000279862	AC092964.1	0	0	0	0.0160392	0	0.00960047	0.00995104	0.011232	0	0.0105407	0	0.0112636	0	0	0	0	0.0070663	0.0071315	0.114135	0.0248412	0.00642391	0	0	0.0092832	0.127095	0.0223751	0.0141756	0	0.0348858	0.0270923		-0.000160599	1	1	-0.00267474	0.325651	0.454725	0.724443	0.907659		-0.0611892	0.00171908	0.00450474	-0.00796712	0.288814	0.367226	0.00204111	0.0348138
ENSG00000279811	AC093330.2	0.0426622	0.0348152	0.0191387	0.0281104	0.0567287	0.0421605	0.0794744	0.0480584	0.0208608	0.0245998	0.0140592	0	0.0826416	0.0110368	0.019819	0.0144031	0.00741537	0.0107449	0.090975	0	0	0	0	0.0167531	0.0468695	0.0388923	0.111886	0.0607257	0.0458058	0.0143031		-0.00459619	0.84239	0.899197	-0.000636304	0.92747	0.968268	0.757526	0.917741		-0.0600355	0.00172263	0.00451227	-0.00771853	0.777981	0.827885	0.00686782	0.0818099
ENSG00000261613	AC093525.6	0.0441911	0.00795728	0.0367566	0.0439557	0.00926089	0.0124146	0.0603179	0.0170318	0.0290596	0.0362921	0.018205	0.028796	0.0909995	0.0456898	0.045839	0.00329857	0.00995855	0	0.0678211	0.0229792	0.0535791	0.0157668	0.0229867	0.0172557	0.0554758	0.0234576	0.0356794	0.00969994	0.100426	0.0905805		0.0262058	0.0574319	0.116915	0.0102117	0.2434	0.364853	0.327513	0.691101		-0.027345	0.436322	0.514468	-0.00246131	0.949816	0.962817	0.278291	0.6101
ENSG00000242048	AC093583.1	0.0900313	0.0883858	0.102888	0.0418015	0.0202213	0.0606215	0.0537122	0.10614	0.0547968	0.0598669	0.0554631	0.0638877	0.0322849	0.0338518	0.0152364	0.0358801	0.0124754	0.0193335	0.00862307	0.0562384	0.0568306	0.0545538	0.0493927	0.0331486	0.0126661	0.00977832	0.0793208	0.0635018	0.0823928	0.0273944		0.0230498	0.0368213	0.0817824	0.00377774	0.273758	0.399844	0.384216	0.729519		0.0306164	0.00713203	0.0154779	-0.00347663	0.317313	0.397327	0.130792	0.429401
ENSG00000232533	AC093673.1	0.182598	0.0836163	0.196608	0.119837	0.0374787	0.105471	0.129976	0.216373	0.0919671	0.115059	0.0386626	0.0617713	0.125997	0.0516582	0.107328	0.112975	0.0147844	0.0652173	0.0647823	0.0486518	0.0878464	0.0937996	0.0197542	0.0203668	0.037429	0.0221443	0.0751502	0.0544201	0.0790276	0.0835471		0.0932673	6.90339e-07	5.42909e-06	0.0472112	0.00409684	0.0135101	0.0901251	0.416385		0.0313913	0.014406	0.0284242	0.0257109	0.0153813	0.0303845	0.859102	0.952619
ENSG00000283839	AC096667.1	0.329961	0.232307	0.314872	0.250098	0.384718	0.19679	0.348957	0.241588	0.191213	0.26092	0.272856	0.178654	0.239154	0.243516	0.262805	0.147858	0.168493	0.193283	0.29758	0.22074	0.165431	0.129993	0.0967808	0.159807	0.198902	0.0718472	0.224478	0.146547	0.329709	0.255631		0.0028677	0.42102	0.548716	0.0150836	0.530981	0.65771	0.78646	0.929365		-0.0375686	0.809184	0.849567	0.00279469	0.210694	0.281643	0.415598	0.733949
ENSG00000237551	AC096775.1	0.0181269	0.044531	0.0253199	0.048772	0.107569	0.0995304	0.0139062	0.0182671	0.0401713	0.0344367	0.0296546	0.0190796	0.0315128	0.01602	0.0658331	0.0193224	0.0164737	0.0286489	0.0392703	0	0.00642391	0.0156013	0.0118936	0.0174884	0.0217794	0.00762586	0	0.0291455	0.011489	0		-0.00696078	0.919793	0.956361	-0.0116537	0.633934	0.739497	0.815409	0.937175		0.00781987	0.263669	0.338612	0.0190549	0.0462061	0.0774827	0.509142	0.793333
ENSG00000273247	AC097376.2	0.0795175	0.039947	0.04536	0.0716725	0.0796374	0.0757215	0.107953	0.0556001	0.0543967	0.0835569	0.0691289	0.073648	0.122898	0.11349	0.0629763	0.0595232	0.0742508	0.0577099	0.110718	0.085904	0.0764073	0.062216	0.0590761	0.0610284	0.0574574	0.0692662	0.0505466	0.113681	0.14158	0.101938		-0.0107382	0.906186	0.946378	0.00221522	0.633418	0.739283	0.612499	0.859981		-0.0399716	0.572906	0.644085	-0.011823	0.484042	0.563857	0.348165	0.676549
ENSG00000270562	AC097634.1	0.0158366	0.0665549	0.0129987	0.168637	0.0397036	0.0954667	0.00885085	0.0898548	0.0152986	0.0370937	0.0326449	0.0404294	0.0269405	0.0574046	0.0180917	0.0310125	0.0100172	0.022775	0	0.0268246	0.00871341	0.0425985	0	0	0.0266614	0.00986695	0.0331467	0.0570845	0.0138339	0.0462114		-0.00681582	0.939254	0.970242	0.0301677	0.0485946	0.103078	0.0553015	0.324405		-0.00183758	0.578174	0.648771	0.0238478	0.103614	0.154276	0.202958	0.527485
ENSG00000242197	AC098869.1	0.0493772	0.126412	0.072057	0.06786	0.0704453	0.104129	0.089618	0.104727	0.0299839	0.0636229	0.111352	0.124613	0.127503	0.140476	0.0640443	0.078988	0.136943	0.190427	0.0607905	0.138478	0.101477	0.106262	0.19576	0.124893	0.0611431	0.106371	0.0947558	0.105982	0.0509643	0.104517		-0.0617347	0.00878925	0.0251138	-0.0568325	0.0343178	0.0775152	0.871822	0.958414		-0.0178731	1	1	-0.0433302	0.210243	0.28121	0.396542	0.717455
ENSG00000284734	AC099063.4	0	0	0	0.00932234	0	0	0	0	0	0	0.0186204	0.0181361	0.0318227	0.0665737	0	0	0.00942636	0.0178145	0.120351	0.0544994	0	0	0	0.0181933	0.0242599	0.0364115	0.015172	0.0534539	0.0883586	0.064964		-0.00701169	0.322174	0.449024	-0.0112054	0.107177	0.194177	0.597894	0.852887		-0.0441083	0.0032871	0.00788266	-0.0370406	0.0126103	0.0256132	0.685371	0.881958
ENSG00000271646	AC099343.3	0.0215925	0.0311748	0.0958264	0.0628417	0.0549494	0.0964221	0.104292	0.0993356	0.0365116	0.0772728	0.252483	0.212578	0.300903	0.552633	0.0563099	0.0615902	0.353681	0.205921	0.20998	0.321382	0.0882463	0.0555347	0.295737	0.189042	0.398458	0.523362	0.155646	0.398937	0.284037	0.678318		-0.169989	7.70148e-08	7.09408e-07	-0.111681	5.01857e-05	0.000287533	0.118055	0.461926		-0.184185	9.20622e-07	6.0909e-06	-0.309868	6.08164e-14	1.06733e-12	0.00847149	0.0911258
ENSG00000279620	AC099494.3	0.0237653	0.0240931	0.0585253	0.0543147	0.108704	0.0490142	0.0832374	0.0371528	0.0537789	0.119379	0	0	0	0.0238937	0.0147417	0.0579587	0.0320772	0.021548	0.00839679	0.0479789	0.0726364	0.101682	0.0230208	0.0183716	0.0377323	0.0691125	0.0369246	0.0619791	0	0.0286779		0.00897007	0.162326	0.266901	0.0611002	7.51092e-05	0.00041397	0.0155248	0.154991		0.017579	0.0530588	0.0873917	0.0387992	0.00544954	0.0125062	0.35522	0.682266
ENSG00000261759	AC099518.5	0.0234338	0.0193416	0.0104108	0.070655	0.0574286	0.0509912	0.0703326	0.026527	0.0585215	0.078835	0.0837447	0.19975	0.0934774	0.159316	0.0302113	0.0485754	0.0936537	0.143703	0.0330056	0.0766432	0.0427123	0.0274358	0.0920593	0.109209	0.040389	0.107462	0.059291	0.148084	0.0292003	0.0895028		-0.0462576	0.0397861	0.0870803	-0.069538	0.00835874	0.0243213	0.398412	0.744039		-0.0238372	0.637767	0.700241	-0.0361116	0.420913	0.50315	0.63519	0.859943
ENSG00000279416	AC099689.1	0.0489762	0.0368766	0.0667119	0.0112978	0.0469084	0.0103886	0.0648459	0.0370545	0.0146099	0.0269261	0.028038	0.00996295	0.0692393	0	0.117657	0.0286841	0.016854	0.00836229	0.0378187	0.00508081	0.0411422	0.0320124	0.0224108	0.016858	0.0134876	0.00894397	0.024246	0.025803	0	0.0179198		0.0314775	0.178629	0.288305	0.0133371	0.214901	0.331753	0.314715	0.68098		0.0136824	0.335034	0.412925	0.0119603	0.348451	0.429542	0.932282	0.976984
ENSG00000253982	AC100810.1	0.283042	0.145656	0.352185	0.267299	0.334212	0.153987	0.206284	0.239308	0.29468	0.270461	0.175821	0.0685627	0.386016	0.127548	0.324858	0.310646	0.195358	0.0933261	0.242913	0.114269	0.324324	0.338904	0.130323	0.119174	0.155059	0.119249	0.227903	0.133854	0.247508	0.214037		0.115083	0.00014115	0.000707764	0.188065	3.10153e-11	4.14512e-10	0.108315	0.445817		0.0764437	0.000206729	0.000716194	0.146734	1.04294e-07	7.82699e-07	0.159214	0.46955
ENSG00000253667	AC100821.1	0.0165146	0.00958571	0	0.0206257	0.0112783	0.0269452	0.0213027	0.0146968	0	0.0436581	0	0.00944638	0.122765	0.0284168	0.0249819	0.0223984	0.0099717	0	0.024953	0.0152583	0.0245803	0.0166994	0	0	0.059702	0.00372127	0.0214615	0.0194488	0.103401	0.0201484		0.00707805	0.389116	0.51601	0.0167475	0.029863	0.0693924	0.3737	0.724888		-0.0447902	0.117767	0.171286	0.0103221	0.173745	0.239204	0.00580708	0.0741874
ENSG00000273338	AC103591.3	0.31591	0.207597	0.458059	0.216148	0.354441	0.189086	0.391799	0.116502	0.206218	0.166617	0.238861	0.134346	0.236497	0.267254	0.119113	0.0420476	0.0701678	0.0411952	0.136044	0.121197	0.0426502	0.00833518	0.0620212	0.0392235	0.0805082	0.0609665	0.326865	0.196839	0.345485	0.418095		0.0251374	0.883724	0.929583	0.00732439	0.790542	0.866129	0.68111	0.892595		-0.00470189	0.914413	0.93574	-0.0331928	0.311314	0.390915	0.566586	0.829782
ENSG00000280046	AC104581.5	0.193501	0.0961123	0.0699949	0.0273246	0.144042	0.0198133	0.364383	0.0568404	0.0853758	0.0315491	0.0395345	0.0236985	0.383004	0.0695244	0.0764186	0.00756887	0.0246092	0.0286755	0.194638	0.0491942	0.00806527	0.0162785	0.0192819	0.0106715	0.0458757	0.0824502	0.297681	0.0332954	0.269339	0.174447		0.00309668	0.504793	0.626695	-3.44164e-05	0.670626	0.77044	0.892704	0.968562		-0.187012	2.2121e-06	1.32547e-05	-0.043822	0.0149945	0.0297526	0.000160994	0.00523742
ENSG00000279663	AC104623.2	0.0228412	0.0593548	0.01377	0.0401455	0	0.0238825	0.0412407	0.0458326	0.0214537	0.0184028	0.0220455	0.0597136	0.0481353	0.242092	0	0.00837905	0.0187718	0.0270383	0.0555517	0.107329	0	0.0085936	0	0.0104587	0.035855	0.179478	0.0820443	0.332854	0.0334879	0.316563		-0.00139841	0.841217	0.898935	-0.011393	0.537211	0.663824	0.448781	0.774907		-0.0363898	0.0146158	0.0287955	-0.124803	3.95716e-06	2.17921e-05	0.00123559	0.0243792
ENSG00000270210	AC104695.2	0.00785172	0	0.0443214	0.0137883	0.0557571	0.0179036	0.0956941	0.0164011	0	0.00905451	0.0138816	0	0.096397	0.0266355	0	0.00830615	0	0.0148017	0.0927219	0.0634748	0.0165626	0.00770373	0	0.0092832	0.0651701	0.00762586	0.0586366	0.0639767	0.173707	0.0405219		-0.00218865	0.861506	0.912548	-0.00078396	0.63569	0.740509	0.908211	0.974838		-0.0722748	0.000409678	0.00129731	-0.0188212	0.212318	0.283473	0.0163626	0.139289
ENSG00000270640	AC104695.3	0.186548	0.204013	0.15889	0.0734845	0.148926	0.138062	0.118079	0.0932404	0.113146	0.13484	0.0852882	0.0116523	0.0368862	0.0292776	0.115118	0.0802898	0.0519455	0.0339805	0.0322708	0.0398146	0.104554	0.0796684	0.0210522	0.0088053	0.00998573	0	0.0282797	0.0292116	0.0585947	0.0237749		0.0461241	0.00203114	0.0072748	0.0439457	0.000748742	0.00314443	0.944394	0.986288		0.0736216	2.24324e-05	0.000101562	0.0514875	0.00110389	0.00315416	0.44265	0.752877
ENSG00000235400	AC104837.1	0	0	0	0	0	0.00735451	0	0	0	0	0.0148089	0	0.381811	0.374912	0	0	0.0238151	0.0118547	0.393827	0.277326	0.00865364	0	0.0131198	0.0271258	0.396188	0.209715	0.185009	0.197966	0.774056	0.65193		-0.0107725	0.230009	0.34862	-0.0115837	0.137544	0.23623	0.936785	0.982738		-0.290793	4.63057e-14	8.97711e-13	-0.215488	2.44643e-11	3.11955e-10	0.0859537	0.344814
ENSG00000238015	AC104837.2	0	0	0	0	0.0108376	0.00951116	0.0238496	0.0259984	0	0.00761547	0.196849	0.12725	0.481267	0.428157	0.0142342	0.00830615	0.152947	0.0591755	0.797029	0.557331	0	0.019068	0.0972005	0.0219347	0.616138	0.460976	0.352916	0.386574	0.716222	0.591834		-0.1109	6.93826e-09	7.2412e-08	-0.0457205	0.00353828	0.0119902	0.00347197	0.0604997		-0.476012	2.8435e-30	1.99614e-28	-0.359368	8.45098e-23	2.7359e-21	0.01925	0.153414
ENSG00000247317	AC105202.1	0	0	0	0	0	0	0	0.0217304	0	0	0	0.0105885	0.01409	0.0450704	0	0.0086847	0.0243463	0.0246363	0.07631	0.0664028	0	0	0.00974672	0.0188897	0.0634163	0.105216	0	0.0442251	0	0.0172992		-0.00852327	0.230009	0.34862	-0.0113575	0.0893043	0.167625	0.713535	0.90369		-0.0384541	0.00617738	0.0136716	-0.0574337	8.25862e-05	0.00033279	0.300274	0.629923
ENSG00000276337	AC105429.1	0.0586842	0.0204382	0.0436783	0.0249506	0.0742344	0.0620317	0.00892356	0.0150595	0.0660375	0.0534135	0.0919709	0.0692571	0.0670467	0.0219334	0.0345905	0.0394151	0.073636	0.045567	0.0389179	0.0358973	0.0697626	0.0242361	0.0636915	0.0670622	0.0436969	0.0237793	0.126165	0.0115687	0.0683361	0.0273926		-0.022366	0.242673	0.362299	-0.0254756	0.167376	0.275341	0.897972	0.970517		0.013871	0.101105	0.150406	0.0113365	0.522756	0.599838	0.902582	0.967425
ENSG00000281100	AC105749.1	0	0.00716472	0	0	0	0.0100874	0	0.0357238	0.0122493	0	0.121829	0.093488	0.0706942	0.374304	0	0.00682462	0.0713749	0.0861676	0.265322	0.383607	0	0	0.0352034	0.0882014	0.240015	0.413565	0.145548	0.321417	0.0894471	0.39355		-0.0540395	0.00032004	0.00146389	-0.0677799	2.91044e-06	2.17355e-05	0.470197	0.789011		-0.140945	3.21554e-07	2.34109e-06	-0.300094	2.0665e-21	6.07113e-20	2.33069e-05	0.00120491
ENSG00000241280	AC106712.1	0.0207304	0.148321	0	0.111672	0	0.091438	0	0.0347041	0	0.0702565	0	0.044955	0	0.113003	0	0.0623072	0	0.00816971	0.0485312	0.0296601	0	0.0191966	0	0.0107229	0.0175878	0.0280234	0.0201813	0.024858	0.154736	0.204739		0	1	1	0.0270367	0.0308035	0.0710825	0.0995737	0.432971		-0.0165298	0.173047	0.238587	0.0145104	0.0935403	0.141172	0.136034	0.435375
ENSG00000257838	AC106788.1	0	0	0.0617012	0.0183592	0.0526028	0.0369023	0.0262034	0.079559	0.136755	0.0721132	0.0635988	0.058501	0.0855107	0.0388748	0.113274	0.11238	0.130558	0.0958349	0.1928	0.17147	0.0758958	0.0609803	0.0575283	0.0339225	0.0268194	0.068963	0.0671498	0.0594723	0.040288	0.0777769		0.0208344	0.140239	0.238585	0.00966799	0.590535	0.711986	0.683415	0.893794		0.014073	0.062545	0.100485	-0.0237585	0.446791	0.528776	0.214508	0.538915
ENSG00000250771	AC106865.1	0.0711762	0	0.166173	0.0246022	0.114481	0.0607631	0.284299	0.0941798	0.211154	0.0654672	0.0667119	0.0633152	0.127048	0.0590518	0.0459424	0.0616026	0.190333	0.0304839	0.103868	0.053643	0.0604865	0.0472101	0.083039	0.0580592	0.0694443	0.0173199	0.0916434	0.0571303	0.119335	0.0185989		0.0072981	0.795862	0.866548	-0.00343482	0.817098	0.888364	0.745817	0.915405		-0.0252256	0.370648	0.450574	-0.00632809	0.878434	0.910094	0.599679	0.842658
ENSG00000261889	AC108134.2	0	0.015834	0.0124315	0.0228763	0.0149892	0.0488973	0.08459	0.0347352	0.0339915	0.00889656	0.0723572	0.0581329	0.128642	0.220136	0	0.00901756	0.120712	0.0442102	0.0985523	0.220169	0.00711045	0	0.0954503	0.016702	0.186918	0.158601	0.129212	0.131189	0.442156	0.279759		-0.0624939	0.0012255	0.00475998	-0.031788	0.00979507	0.0279159	0.153011	0.514609		-0.111292	3.64515e-05	0.000156937	-0.148213	3.95504e-08	3.21269e-07	0.309153	0.640093
ENSG00000271590	AC108463.3	0	0.00799215	0.0191675	0	0	0	0.0497992	0.0114912	0.0303447	0	0	0.0111699	0.109964	0.0322659	0.00989925	0	0	0	0	0	0.0121901	0	0	0	0	0.0183102	0	0	0.0384764	0.0769786		0.0179004	0.00902751	0.0256408	-0.00279246	0.6206	0.729687	0.00798038	0.106042		-0.0220404	0.958496	0.969839	-0.0155168	0.137544	0.196968	0.716613	0.896212
ENSG00000239280	AC108693.1	0.0796297	0.0796672	0.148388	0.0254133	0.128753	0.0469252	0.115534	0.00903065	0.118207	0.0816858	0.0439977	0.0218031	0.0165601	0	0.102315	0.0219038	0.0102478	0.0400724	0.0506685	0.0103335	0	0.0079081	0.02099	0.0169148	0.0414488	0.0365675	0.0509468	0	0.0211556	0.0106183		0.0412302	0.0900328	0.168093	0.00279886	0.775736	0.854822	0.095259	0.426162		0.0361745	0.0671424	0.106765	0.0202448	0.150152	0.211661	0.491942	0.784758
ENSG00000253645	AC108863.1	0.037753	0.084236	0.0433563	0.129886	0.0606285	0.11659	0.0743795	0.178197	0.163605	0.111299	0.143028	0.11337	0.0899426	0.0618258	0.0593928	0.0810953	0.110109	0.0342971	0.10247	0.0942502	0.0348788	0.0150179	0.0551115	0.0668234	0.104125	0.0406195	0.100607	0.075612	0.0642936	0.0481017		-0.016911	0.343708	0.468594	0.00155428	0.839173	0.904337	0.519125	0.819991		-0.0174208	0.671258	0.730996	-0.00939875	1	1	0.790566	0.926619
ENSG00000279602	AC109326.1	0.279628	0.114208	0.227954	0.0345419	0.175198	0.113102	0.29268	0.0875185	0.115432	0.108959	0.185084	0.120616	0.108251	0.0550369	0.017167	0.0181667	0.0345596	0.0192383	0.0474956	0.0574357	0.0463055	0.04618	0.0250775	0	0	0.024874	0.0867426	0.116325	0.0846959	0.0692653		-0.00326495	0.363997	0.489217	-0.0112771	0.807053	0.880025	0.815527	0.937175		-0.0103919	0.710992	0.765516	-0.00425426	0.953794	0.965961	0.863661	0.954076
ENSG00000248559	AC109454.2	0.0201237	0.00571765	0.0318085	0.0444617	0.0668133	0.018871	0.0559133	0.0457381	0.0314144	0.0213791	0.018945	0.0214094	0.0719429	0.0505822	0.0152637	0.00329857	0.0079772	0.0181478	0.115009	0	0.051063	0	0.0617396	0	0.0564487	0.0301343	0.0599051	0.0892722	0.0196115	0.0573725		-0.00648136	1	1	0.00267779	0.786402	0.862584	0.570105	0.843328		-0.0424411	0.176559	0.242478	-0.0143288	0.430367	0.512246	0.200913	0.52319
ENSG00000229717	AC110615.1	0	0	0	0	0	0.011203	0	0	0	0	0	0	0.126635	0.0771971	0	0	0	0	0.0607087	0.0820766	0	0	0	0	0.0290627	0.0324078	0.0288031	0.0247948	0.239921	0.226354		0	1	1	-0.00280074	0.6206	0.729687	0.317462	0.68098		-0.0541015	0.0022773	0.00573756	-0.0479204	0.00042604	0.00138937	0.754101	0.913884
ENSG00000270019	AC110769.2	0.0539011	0.0345182	0.0770701	0.0674808	0.0377377	0.0671796	0.132895	0.0390227	0.098318	0.0257995	0.0549013	0.0885173	0.0821476	0.0732336	0.0499817	0.0479175	0.124707	0.0817388	0.102963	0.154865	0.0593119	0.0535663	0.0736952	0.068857	0.128463	0.232609	0.0972098	0.177236	0.122692	0.041455		-0.00158993	1	1	-0.0278821	0.308788	0.439178	0.331806	0.694733		-0.0404469	0.173779	0.23935	-0.0762416	0.0137147	0.0275302	0.273677	0.604556
ENSG00000229585	AC110792.1	0.12301	0.0405543	0.0653541	0.0838296	0.0544905	0.0580125	0.13697	0.111022	0.0815246	0.0272066	0.0804743	0.053752	0.149937	0.170801	0.0445342	0	0.180085	0.0523891	0.246554	0.211752	0.00774434	0.0264564	0.0693406	0.0570609	0.199528	0.178358	0.205041	0.20893	0.0629055	0.154394		-0.0463083	0.0426099	0.0922662	-0.0209305	0.111664	0.200778	0.31693	0.68098		-0.133458	8.84249e-06	4.45397e-05	-0.13361	1.63445e-08	1.41561e-07	0.996567	0.998364
ENSG00000271643	AC112220.4	0.044141	0.0259831	0.0945462	0.0740874	0.0611707	0.0582122	0.110816	0.0602326	0.0356961	0	0.0263726	0.00855418	0.0253002	0	0.0382504	0.00508666	0	0.0229561	0.0192629	0.0117601	0.0235096	0.023365	0	0	0	0.0218373	0.0370852	0.0247446	0.0181872	0		0.0261147	0.0375242	0.0830289	0.00320415	0.88039	0.933544	0.215995	0.584036		0.00915579	0.149694	0.210525	0.00217727	0.728333	0.783428	0.727852	0.90125
ENSG00000241886	AC112496.1	0.102102	0.0579345	0.0880931	0.026588	0.0664934	0.0432534	0.13518	0.0941019	0.125864	0.085129	0.12098	0.0936047	0.0416612	0.0350627	0.121794	0.0643759	0.0775122	0.0344115	0.0967917	0.0505364	0.0800339	0.0693239	0.0987862	0.0513787	0.0954451	0.0389116	0.101575	0.0546376	0.0724875	0.0489594		0.0130031	0.277027	0.401192	0.00569212	0.446922	0.578069	0.789219	0.930667		0.0116766	0.0498812	0.0829984	0.00670105	0.670691	0.732052	0.860303	0.95302
ENSG00000272211	AC114760.2	0.0266714	0.0292127	0.0211539	0.059847	0.0401381	0.119619	0.0105099	0.0969021	0.0500435	0.135064	0.0572551	0.167742	0.0408014	0.0983949	0.0133167	0.0621814	0.0469101	0.0222337	0.11058	0.07552	0.0297087	0.0501981	0.0339458	0.0531006	0.0685323	0.0836466	0.0563506	0.105956	0.0880978	0.104062		-0.0160066	0.291828	0.41773	-0.013851	0.885121	0.936369	0.928541	0.980997		-0.0290501	0.352518	0.431603	-0.0117932	0.986499	0.992985	0.514853	0.797187
ENSG00000234290	AC116366.1	0.0989895	0.0353491	0.0690364	0.011629	0.0711743	0.022307	0.0702526	0	0.0122493	0.0148908	0.0390993	0.0555516	0.12416	0.0264471	0.00989024	0	0.0531649	0	0.0653796	0.0225278	0.0132979	0.0077143	0.0113353	0.01257	0.03985	0	0.0799803	0.0371451	0.154314	0.148317		-0.017575	0.24642	0.366605	-0.0140486	0.270614	0.396294	0.848118	0.949521		-0.048792	0.0139255	0.027619	-0.00368521	1	1	0.0306737	0.201893
ENSG00000277511	AC116407.2	0.00827639	0	0	0.0191658	0.035275	0.0774935	0.024929	0.0916454	0	0.0384773	0.0743791	0.0736404	0.0223114	0.0571576	0.0167871	0	0.0850632	0.12242	0.088419	0.120997	0.00871341	0.0180206	0.148718	0.0546605	0.132081	0.0943827	0.0418277	0.0655714	0.0409496	0		-0.0794837	2.05475e-06	1.49271e-05	-0.0631377	9.57587e-05	0.000514597	0.461561	0.784699		-0.0605599	0.000102148	0.000388038	-0.0721298	0.00022241	0.000797875	0.617145	0.853179
ENSG00000244398	AC116533.1	0.0941549	0.125979	0.126978	0.121412	0.0730965	0.0964691	0.0895551	0.0649078	0.081562	0.0702479	0.0964893	0.0650337	0.178263	0.0561372	0.0655473	0.0977934	0.0915803	0.0808087	0.102201	0.143272	0.100722	0.0977711	0.083961	0.0800009	0.117266	0.105754	0.138612	0.132331	0.147603	0.115469		0.00742034	0.559632	0.676366	0.016228	0.135288	0.234044	0.759627	0.918038		-0.028119	0.705813	0.761045	0.00428856	0.328472	0.409072	0.32631	0.65646
ENSG00000240695	AC117382.1	0.0158399	0.0929035	0.0618103	0.0793078	0.0459511	0.100889	0.0190149	0.0907188	0.045554	0.0522327	0.0274999	0.00898825	0.0198135	0.0351843	0.0821901	0.0594637	0.0668244	0.07604	0.054669	0.0507258	0.0434561	0.0532527	0.0565651	0.0206049	0.0457081	0.0454809	0.029295	0.0429127	0.0145844	0.0508573		0.00904252	0.247989	0.368361	0.00943362	0.200221	0.314701	0.986498	0.995555		0.0234513	0.0173068	0.0332428	0.00553676	0.449741	0.531984	0.434422	0.747571
ENSG00000250461	AC122718.1	0.234054	0.240571	0.234466	0.1899	0.2551	0.239168	0.306521	0.191503	0.297128	0.149716	0.24004	0.259878	0.120766	0.158775	0.172116	0.115859	0.18315	0.194169	0.319477	0.162654	0.104836	0.207169	0.0622397	0.096576	0.110962	0.108869	0.106014	0.226124	0.0795174	0.10048		0.0170042	0.404185	0.530925	-0.031787	0.551883	0.676191	0.246872	0.617786		-0.0122949	0.495585	0.571611	0.0102103	0.186135	0.253436	0.610856	0.849593
ENSG00000251682	AC122718.2	0.109558	0.0979004	0.12453	0.0906442	0.0283649	0.0653799	0.0770618	0.0300628	0.0659772	0.0329513	0.0161585	0.017596	0.0586708	0.00969994	0.0625081	0.0183645	0.0243516	0.0165013	0.0127941	0.0280965	0.0178753	0.0339884	0.0286918	0.00918203	0.0158469	0.0276067	0.061672	0.0235519	0	0		0.043331	0.0126873	0.0339534	0.0168223	0.251692	0.374134	0.220902	0.589694		0.0266293	0.108409	0.15981	0.0201206	0.248434	0.324102	0.771817	0.920028
ENSG00000262979	AC124319.1	0.0276872	0.0282076	0.0415396	0.0160984	0.121638	0.152842	0.18474	0.0925953	0.0165628	0.0311158	0.462451	0.385043	0.265772	0.12385	0.0502446	0.0349662	0.299631	0.207328	0.297142	0.075496	0.0238257	0.00662952	0.197921	0.0827913	0.11834	0.065954	0.318786	0.169488	0.0832982	0.0677089		-0.237367	9.30117e-15	1.64972e-13	-0.184799	2.07348e-12	3.07289e-11	0.157103	0.516759		-0.183455	1.31848e-09	1.46062e-08	-0.0672713	0.000433494	0.00140969	0.000410532	0.0111749
ENSG00000263069	AC124319.2	0.0150625	0.120929	0.0422204	0.160251	0.0955301	0.289741	0.139608	0.347655	0.0884627	0.178629	0.85302	1.2918	0.51185	0.750656	0.119147	0.0872211	0.728558	0.562178	0.307466	0.478313	0.0561213	0.0698932	0.449042	0.358926	0.193225	0.179052	0.438952	0.814328	0.245729	0.359925		-0.45505	2.32202e-25	7.16923e-24	-0.501663	7.66352e-26	2.46899e-24	0.406527	0.747695		-0.211549	3.50701e-08	3.0774e-07	-0.31492	1.0148e-10	1.19783e-09	0.0461614	0.250374
ENSG00000280248	AC124319.4	0.0154803	0.0394161	0.0258654	0.0454117	0.162236	0.112315	0.124391	0.0985959	0.0887883	0.0683089	0.548506	0.633489	0.313478	0.205253	0.0719176	0.0258564	0.407386	0.278733	0.300647	0.139347	0.016204	0.0245988	0.273484	0.144083	0.185819	0.138312	0.443962	0.313726	0.152362	0.13405		-0.29721	4.25933e-19	9.56413e-18	-0.251111	1.85268e-14	3.17623e-13	0.2807	0.654888		-0.18039	2.28373e-08	2.07213e-07	-0.104333	5.1398e-06	2.76653e-05	0.0348903	0.216249
ENSG00000260196	AC124798.1	0.0491507	0	0.168905	0.111958	0.173127	0.203729	0.22263	0.116148	0.153314	0.0922205	0.171479	0.118894	0.158575	0.128074	0.124512	0.12105	0.153603	0.0411013	0.0761175	0.00927045	0.141713	0.0828412	0.0300239	0.0147484	0.0591605	0.00987626	0.175935	0.0817013	0.0912342	0.0237303		0.0150526	0.226883	0.345942	0.00739917	0.103493	0.188681	0.824054	0.939928		0.0179901	0.0544916	0.0893325	0.0361752	0.00164949	0.00443566	0.600147	0.842962
ENSG00000280088	AC126474.2	0.0756746	0.0359823	0.154394	0.0406334	0.123538	0.0576422	0.0864742	0.0381488	0.116188	0.069261	0.0881094	0.0358526	0.0848506	0.0302087	0.0442039	0.0854347	0.0813134	0.0243962	0.03239	0.016424	0.0985843	0.078544	0.0290338	0	0.0131443	0.0318407	0.0342432	0.0532751	0.0707384	0.0386779		0.0228438	0.14702	0.247033	0.0389955	0.00341843	0.0116432	0.533299	0.828397		0.0491278	0.00127323	0.0034743	0.0393127	0.00156781	0.00424339	0.700463	0.889788
ENSG00000270055	AC127502.2	0.136859	0.0681286	0.110247	0.101462	0.168974	0.0853148	0.102963	0.0441554	0.143246	0.0924858	0.0562436	0.0483073	0.0888613	0.0269151	0.0890652	0.059048	0.0421763	0.0171485	0	0.0152537	0.0886832	0.0512477	0.0359894	0	0.00998573	0.0368096	0.0161269	0.0385375	0.104289	0		0.0319644	0.0541853	0.111635	0.0383681	0.0192488	0.0488101	0.818434	0.937633		0.0573575	0.000176262	0.000625595	0.0452773	0.0144263	0.0287706	0.65425	0.86943
ENSG00000262061	AC129507.1	0	0	0	0	0	0	0	0	0	0	0.0185157	0.0186213	0.0237373	0.0246389	0	0	0.0580657	0.048355	0.0289983	0.0365674	0	0	0.109393	0.0762244	0.0894382	0.0474373	0.012749	0.00970254	0	0.0172992		-0.0464935	0.00051589	0.00222865	-0.0358002	0.000722014	0.00305334	0.453843	0.778873		-0.0355435	0.00356943	0.00846234	-0.0271609	0.00661921	0.0147686	0.532997	0.80885
ENSG00000279396	AC130469.2	0.184651	0.242447	0.0449562	0.0991252	0.0640091	0.0739545	0.0868446	0.125834	0.0995443	0.170063	0.00954485	0.0404713	0.0134542	0.0265744	0.083623	0.126369	0.0059697	0.0666672	0.0141966	0	0.140444	0.112434	0	0.0546314	0.0382164	0.0109901	0	0.00984856	0	0.0288827		0.072261	1.55882e-06	1.1538e-05	0.0680669	0.000378809	0.00174346	0.870011	0.95756		0.053964	8.34161e-05	0.000325894	0.0861485	2.77414e-07	1.95156e-06	0.219155	0.543931
ENSG00000258337	AC130895.1	0.131038	0.0615145	0.126004	0.0812906	0.0341762	0.070439	0.101607	0.0880357	0.0459701	0.0909003	0.0398707	0.0279386	0.0198585	0.022226	0.0779743	0.0229329	0.00805219	0.0404661	0	0.00447641	0.0139506	0.00706552	0.0190689	0	0.022897	0.0344233	0.0549127	0.0302399	0.0138339	0.0445249		0.0406826	0.021927	0.0535652	0.0158364	0.154986	0.259902	0.249339	0.61936		0.0298841	0.0500096	0.0831705	0.013257	0.291713	0.370477	0.453913	0.76172
ENSG00000279283	AC131009.4	0.137844	0.186739	0.105215	0.206343	0.0648168	0.06899	0.0956861	0.0301287	0.13116	0.0240076	0.018843	0.0100514	0.0207941	0	0.0407548	0.030718	0.0246931	0	0.00893152	0	0.024041	0.0205286	0.0220708	0.00850916	0.0175439	0	0.0313429	0	0.015885	0		0.0426869	0.0286399	0.0670408	0.0485116	0.00279605	0.00983483	0.800168	0.932929		0.0395539	0.00771763	0.0166082	0.0628671	1.41456e-05	6.88089e-05	0.311761	0.643694
ENSG00000214135	AC132008.2	0.014726	0.0263057	0.0314436	0.0200435	0.0246074	0.0106801	0.029291	0.00941825	0.00717431	0.0357436	0.0328325	0.0362951	0.0175896	0.0300752	0.0397167	0.0292488	0.0238356	0.00785691	0.0985892	0.0653922	0.0484502	0.0714437	0.0271015	0.0207918	0.117807	0.0478355	0.0874249	0.0265361	0.0472312	0.0326842		0.00460193	0.668459	0.764264	0.0202139	0.0556412	0.114812	0.352004	0.707525		-0.0341231	0.178287	0.24475	0.00093959	0.381853	0.464111	0.115986	0.402037
ENSG00000260563	AC132872.1	0.0563159	0.0224866	0.051646	0.0291444	0.0481226	0.0418389	0.107453	0.047695	0.0135775	0.0229772	0.0391417	0.0228568	0.0488138	0.0133493	0.0163166	0.0181111	0.00942636	0.0071482	0	0	0.00677031	0.013902	0.0141762	0	0.0203621	0	0	0	0.0325725	0		-0.0056391	0.968289	0.991178	0.00307271	0.423275	0.555455	0.574397	0.846773		-0.0220795	0.455557	0.533469	0.00577261	0.180878	0.247797	0.0954502	0.362092
ENSG00000280407	AC132872.4	0.147834	0.162297	0.105039	0.0728747	0.0766127	0.0780491	0.132145	0.0432335	0.0544267	0.0945773	0.0430515	0.0203883	0.0198585	0.0209308	0.0189792	0.0744459	0.0305381	0.0336774	0.0565762	0.010089	0.0462396	0.040453	0.0337149	0.0126515	0.050728	0.0484498	0.0557661	0.0550053	0.0514641	0.0519171		0.0101919	0.629469	0.731466	0.0343961	0.00248161	0.00885021	0.303955	0.676358		-0.00865572	0.935725	0.952725	0.0399119	0.00138516	0.00381562	0.0515173	0.267369
ENSG00000278133	AC135050.6	0.0376088	0.047017	0.034464	0.0258194	0.122261	0.0079569	0.114371	0.0272417	0.0740352	0.0475783	0.054429	0	0.0461626	0.0155475	0.0723288	0.0563074	0.0599647	0.0343136	0.0333823	0.00927045	0.0659575	0.0174152	0.0301467	0.0287969	0.0146393	0.0146772	0.0867781	0.0155475	0.0211556	0		-0.00500398	0.82854	0.891215	0.0190132	0.0484653	0.103	0.26429	0.638973		0.00955762	0.127008	0.182744	0.0200959	0.044383	0.0749723	0.61975	0.853615
ENSG00000223509	AC135983.2	0.130918	0.0797349	0.0955161	0.0626382	0.0951823	0.0442242	0.122689	0.0345823	0.116182	0.0191975	0.04785	0.0207437	0.0915025	0.0716501	0.154501	0.0402729	0.0868114	0.063125	0.20013	0.0406514	0.0795693	0.0405483	0.105639	0.0496096	0.104522	0	0.110472	0.0321361	0.085775	0.0488477		0.0275713	0.0826736	0.157574	-0.00376143	0.806324	0.879519	0.226999	0.595201		-0.0182686	0.298724	0.375459	0.00394328	0.198841	0.268109	0.462867	0.76864
ENSG00000249592	AC139887.2	0.0376462	0.012893	0.0640082	0.0206523	0.0154596	0.00646326	0.0695866	0.0543605	0.0132024	0.0299245	0.0510107	0	0.163127	0.00770419	0.0171841	0.019701	0.0598917	0.0215824	0.0729298	0.0767976	0.0545044	0.0428195	0.0393186	0.0553634	0.0492016	0.0779698	0.0552896	0	0.0533252	0.0227368		-0.00419539	0.982643	1	0.00742208	0.254203	0.376981	0.516182	0.818936		-0.0514864	0.108393	0.15981	-0.0259337	0.198343	0.267546	0.290563	0.621627
ENSG00000272588	AC139887.4	0	0.00759735	0.0184298	0.008133	0.00881028	0.00812016	0	0.0353785	0.0217562	0.0128086	0	0	0.0504595	0.0103224	0.0206018	0.00692569	0	0.00758584	0.032967	0.0457335	0.00777388	0.00806476	0.0110419	0	0.0125729	0	0.0344109	0.0207605	0.102997	0		0.0121774	0.0897698	0.168026	0.00505651	0.325651	0.454725	0.435911	0.767439		-0.00685938	0.963011	0.973374	-0.0138756	0.394137	0.476178	0.618446	0.853615
ENSG00000215154	AC141586.1	0.0893026	0.0950548	0.131391	0.126078	0.0701155	0.122614	0.108103	0.148559	0.15057	0.150386	0.0971764	0.0560934	0.0685004	0.0928271	0.215198	0.0734917	0.108974	0.106583	0.107308	0.0715911	0.123163	0.109109	0.0910194	0.134704	0.143471	0.150538	0.162962	0.11811	0.0810756	0.0544989		0.0632589	0.0039391	0.0127338	0.00976761	0.470001	0.601273	0.106543	0.442901		0.0482349	0.00410784	0.00957538	-0.00111256	0.392041	0.474247	0.168487	0.483389
ENSG00000279821	AC145098.2	0.0134587	0.0156963	0.085249	0.0089208	0.0706288	0	0.168561	0.0285734	0.0789235	0.0400475	0.0135841	0	0.0731546	0.017954	0.0298907	0	0	0	0.0121356	0	0.0523804	0.0357488	0.00824429	0.0088465	0	0.0135813	0.0518935	0.017954	0	0.0198162		0.0384966	0.0185419	0.0465046	0.0189677	0.0415682	0.0908615	0.295033	0.670496		-0.00185202	0.519366	0.593905	0.00615208	0.696828	0.754897	0.729081	0.90125
ENSG00000244459	AC147067.1	0.0196661	0.0741126	0.0107523	0.0981394	0.0110286	0.0395374	0	0.03993	0	0.0807646	0	0.0491892	0.027713	0.0689171	0	0.0560345	0	0.00839461	0.00995079	0.0266069	0.045122	0.101336	0.0117976	0.069835	0	0.0172105	0.0261863	0.0655557	0	0.0392781		0.00826203	0.417096	0.54456	0.0423297	0.00622033	0.0190116	0.0596497	0.339575		0.00455264	0.68574	0.743489	0.0459026	0.00150657	0.00410765	0.0266591	0.187073
ENSG00000269902	AC234772.3	0.0794529	0.0301449	0.102924	0.0241469	0.0765367	0.0271897	0.094749	0.0177247	0.0562847	0.0114715	0.00954485	0.0131725	0.0114075	0.00826843	0.00671625	0.00986732	0.0099717	0	0.0168471	0.00384311	0.00899553	0.00646987	0	0	0	0	0.0170749	0.00826843	0.0614071	0.0369102		0.0197168	0.116359	0.205541	0.00289833	0.331793	0.460793	0.267476	0.641769		0.0129792	0.125803	0.181205	0.00552984	0.475172	0.555854	0.644384	0.864493
ENSG00000232721	AC239800.2	0	0	0	0	0	0	0.00940603	0	0	0	0	0	0.0513461	0	0	0	0	0	0	0.0105825	0	0	0	0	0.010237	0	0.0433076	0.0121285	0.109888	0		0	1	1	0	1	1				-0.0177473	0.0632429	0.101411	-0.00264563	0.6206	0.688649	0.0810469	0.334884
ENSG00000275131	AC241952.1	0.0158771	0.00823715	0.030853	0.0233222	0.0314985	0.0263484	0.0268059	0	0.0139171	0.00990411	0.0363656	0	0.109728	0.00844659	0.0749198	0.00741663	0.0709733	0.0146864	0.0796415	0	0.00890257	0.0161196	0.0567734	0.0089261	0.0224617	0	0.0332824	0.00844659	0.0130427	0.00906656		-0.0167546	0.179339	0.289311	0.00170041	0.63419	0.739537	0.264804	0.639294		-0.0275112	0.209085	0.279436	0.012079	0.0566926	0.0921928	0.0237529	0.174211
ENSG00000277089	AC243829.4	0.00713371	0	0	0	0.00775568	0	0.0241148	0	0.0195288	0.00872307	0.0295537	0.0273832	0	0.0293917	0	0	0	0	0.0231642	0.0339487	0	0	0.0248923	0	0	0.0323953	0.02656	0.0220484	0.209412	0.0604915		-0.0106682	0.11272	0.200407	-0.00466503	0.61088	0.729577	0.461303	0.784699		-0.00693757	0.485022	0.561662	-0.0217531	0.0620631	0.0994471	0.209459	0.534042
ENSG00000227082	AC244021.1	0	0.00565619	0	0	0	0	0	0	0	0	0.033069	0.0130219	0.0684463	0.0759414	0	0	0.0797383	0.0255518	0.143827	0.181002	0	0	0.0234917	0	0.163616	0.149978	0.0667708	0.0704548	0.111397	0.148282		-0.0340747	0.00356943	0.0116861	-0.00964344	0.173047	0.282094	0.0272923	0.214436		-0.0939723	1.95255e-06	1.19684e-05	-0.10173	1.96044e-07	1.41037e-06	0.745767	0.911788
ENSG00000234981	AC244034.1	0	0	0	0	0	0	0.0139062	0	0	0	0.067981	0	0.0585996	0.073648	0	0.00855633	0.0116878	0.00857696	0.0981698	0.137163	0.00925009	0	0.00960977	0	0.0664365	0.0295591	0.066131	0.038378	0.111524	0.137447		-0.0200071	0.0830648	0.158229	-5.15726e-06	1	1	0.0221256	0.192009		-0.0569655	0.000408508	0.00129422	-0.0579535	0.00105722	0.00304036	0.963255	0.98754
ENSG00000261000	AC244034.2	0	0	0.0132243	0	0.0193	0.00920364	0.0126242	0	0	0	0.0617846	0	0.0882538	0.1465	0	0.00673297	0.041914	0.0316388	0.154543	0.134732	0.00922099	0	0.0270239	0	0.0774797	0.0518091	0.123652	0.124766	0.0941718	0.0581055		-0.0318943	0.00249968	0.00861964	-0.00852737	0.240053	0.360972	0.0441307	0.286195		-0.0776138	7.02262e-05	0.000280107	-0.081577	2.28039e-05	0.000104955	0.870319	0.956021
ENSG00000279946	AC244034.3	0.00710991	0.0170974	0.0251983	0	0.0473542	0.0339463	0.0359866	0.00761354	0.00721199	0	0.0198292	0	0.0943576	0.0683172	0.0111669	0.0049034	0.00972803	0.00696106	0.0967163	0.0176003	0	0	0.0213687	0.0194315	0.0935268	0.061443	0.0859345	0.0335046	0.196727	0.0681969		-0.0136757	0.163211	0.268083	-0.0138589	0.115761	0.206641	0.987659	0.995758		-0.0692526	0.000299723	0.000998428	-0.0375177	0.00243549	0.00624224	0.137875	0.437962
ENSG00000275431	AC244100.2	0	0	0	0	0	0	0	0	0	0	0	0	0.0685263	0.0537151	0	0	0	0	0	0	0	0	0	0	0	0	0	0	0.0580827	0.178694		0	1	1	0	1	1				-0.0171316	0.385679	0.465369	-0.0134288	0.385679	0.467739	0.769871	0.920028
ENSG00000276216	AC245014.3	0.113523	0.0234823	0.158741	0.0158461	0.0746796	0.0189214	0.147496	0.0164181	0.0381062	0.0252866	0.0974509	0.0350812	0.0443666	0.00881722	0.0214107	0.0162238	0.0256338	0.00776312	0.0248596	0	0	0.00617995	0.00543799	0	0.0213812	0.00827723	0.0642799	0.0121285	0.0741225	0.047005		0.0037639	0.330641	0.456154	0.000442697	0.588158	0.709941	0.86921	0.957472		-0.00496143	0.611973	0.678624	0.00750598	0.325253	0.405745	0.555326	0.823726
ENSG00000269524	AC245052.7	0.00887947	0	0	0	0	0.00805173	0	0	0	0	0	0	0.0365822	0.0626217	0	0	0	0	0	0.01758	0	0	0	0	0	0.0226087	0	0	0.0158172	0.140306		0	1	1	-0.00201293	0.6206	0.729687	0.317462	0.68098		-0.00914555	0.480601	0.557123	-0.0257026	0.0386573	0.0664961	0.1887	0.506337
ENSG00000274422	AC245060.5	0.0335718	0.0403942	0.0420743	0.092401	0.0482779	0.0185598	0.0215478	0.0391461	0.0322778	0.0706072	0.0102176	0.0096194	0.0104522	0	0.197304	0.06888	0	0.0375359	0.020477	0	0.0562986	0.0701294	0	0.00852544	0.0195131	0	0	0.010303	0.0143791	0		0.0673648	3.99957e-05	0.000229545	0.0569443	0.000131846	0.000682671	0.636985	0.871881		0.0639911	0.000233513	0.000797795	0.0657179	1.45536e-06	8.81546e-06	0.936785	0.977381
ENSG00000268734	AC245128.3	1.57085	0.41484	1.22569	0.226975	1.25709	0.162534	1.2677	0.135571	0.788887	0.278286	0.422365	0.048901	0.559279	0.131051	0.487557	0.18275	0.130189	0.0760203	0.387573	0.0487398	0.35326	0.190467	0.0383511	0.0477662	0.0826631	0.0107602	0.788111	0.136704	0.534105	0.155063		0.25185	3.86789e-09	4.21486e-08	0.135814	2.6762e-07	2.35456e-06	0.0759074	0.384341		0.139544	0.00015039	0.00054449	0.138089	8.53955e-07	5.44979e-06	0.98301	0.993583
ENSG00000280195	AC245140.2	0.0116435	0.0325651	0.0989142	0.00949828	0.0353383	0.0385806	0.0647421	0.0472709	0.0380346	0.0302925	0.0437723	0.0175954	0.0208671	0.0239361	0	0.00479901	0.0201282	0.0118547	0.107997	0.0552201	0.030591	0	0.0198566	0.0443964	0.0620521	0.0478599	0.103017	0.013837	0.237368	0.104768		0.0121111	0.774644	0.851228	-0.0169593	0.148959	0.251931	0.0878932	0.412093		-0.0220297	0.451955	0.530182	-0.0324243	0.0150635	0.0298539	0.63555	0.860224
ENSG00000215861	AC245297.1	0	0.00826907	0.0355964	0.0252228	0.0381473	0.0469729	0.112292	0.0513812	0.131712	0.0352378	0.260635	0.0681531	0.062982	0.041063	0.232631	0.101082	0.213737	0.0940332	0.166219	0.117736	0.194053	0.132083	0.282475	0.0859909	0.110741	0.0490322	0.124581	0.0622692	0.130443	0.00906656		-0.0502504	0.18198	0.292642	-0.000381152	0.768094	0.850053	0.158792	0.516759		0.0354396	0.153085	0.214706	0.00860331	0.422237	0.50428	0.402742	0.722084
ENSG00000274265	AC245297.3	0.0842154	0.0752442	0.0651728	0.070549	0.00893599	0.0269599	0.0847122	0.0494277	0.0448089	0.0387392	0.133782	0.136808	0.319405	0.107977	0.0405356	0.0475149	0.185922	0.110622	0.106378	0.154843	0.00851943	0.0067229	0.13094	0.0679673	0.185458	0.104357	0.0766319	0.0642821	0.30494	0.168554		-0.0751358	0.000968302	0.00386683	-0.0447077	0.0169624	0.0440165	0.255461	0.627242		-0.134229	1.87733e-05	8.65831e-05	-0.0632698	0.00754947	0.0164857	0.0335699	0.211605
ENSG00000060971	ACAA1	0.218748	0.57108	0.244445	0.289384	0.213151	0.2486	0.188219	0.358999	0.137824	0.295435	0.133898	0.212726	0.126255	0.338223	0.122984	0.27117	0.102744	0.257648	0.152028	0.25351	0.163094	0.19953	0.100425	0.163832	0.103427	0.164673	0.139853	0.264109	0.137535	0.37129		0.0295323	0.170054	0.277651	0.0431783	0.058039	0.118913	0.744662	0.915012		0.0246047	0.0686242	0.10881	-0.0149718	0.293531	0.372298	0.386473	0.708463
ENSG00000117054	ACADM	0.067645	0.0214509	0.0793456	0.100085	0	0.0944943	0.0633042	0.106474	0.0939437	0.10918	0.0751499	0.149367	0.0416661	0.121868	0.111497	0.0732294	0.112663	0.116484	0.0652246	0.139915	0.108902	0.103749	0.0904062	0.0662021	0.0105696	0.103492	0.0604868	0.109513	0.0599272	0.117111		0.0288673	0.0450506	0.0963265	-0.0100764	0.86779	0.925227	0.193891	0.555581		0.0532309	0.0010952	0.0030395	-0.0213768	0.938044	0.954503	0.0147683	0.129592
ENSG00000072818	ACAP1	0.129049	0.0231994	0.0676162	0.0130502	0.10941	0.0273241	0.0334438	0.0200621	0.0677986	0.00773408	0.0257173	0.0153269	0.0626984	0.00757645	0.0370132	0.0251679	0.0170792	0.0209409	0.0154237	0	0.0277401	0.0219102	0.0192992	0.00523862	0.0309913	0	0.0264001	0.0135848	0	0.00757645		0.0071657	0.324857	0.451559	-0.000242033	0.69078	0.788163	0.672147	0.88767		0.0144027	0.0525415	0.0866467	0.0100559	0.112899	0.166503	0.801711	0.9301
ENSG00000131584	ACAP3	0.0632765	0.058445	0.0993386	0.0332029	0.101229	0.0184051	0.0531266	0.0427797	0.0571875	0.0827919	0.0108021	0.0267075	0.0108243	0	0.0334048	0.0730556	0.0324386	0.00807613	0	0.0133216	0.03142	0.00691741	0	0.0352553	0.0428521	0	0.0640547	0.0225291	0.0260347	0.0363535		0.0192204	0.0591068	0.11974	0.026881	0.0570616	0.117054	0.710818	0.903527		0.028637	0.0100264	0.020837	0.0349666	0.00352579	0.00861933	0.752802	0.913372
ENSG00000075239	ACAT1	0.0560105	0.059982	0.0529671	0.0899893	0.05631	0.107098	0.0387556	0.107432	0.0866469	0.0227546	0.0770135	0.110286	0.0750293	0.131531	0.0923659	0.0752196	0.0568839	0.109429	0.0473398	0.153971	0.102607	0.0567987	0.0767712	0.164129	0.0743125	0.0970838	0.025973	0.0798381	0.0155398	0.0975313		0.0169021	0.107122	0.192664	-0.0615447	0.00564625	0.0176287	0.00595866	0.087573		0.0247875	0.0186569	0.0354684	-0.061314	0.0278296	0.0502698	0.00338743	0.0512518
ENSG00000120437	ACAT2	0.08631	0.0786378	0.088465	0.0488057	0.0523341	0.053779	0.219169	0.0549804	0.013163	0.0345238	0.103384	0.0198805	0.202921	0.0917624	0.0900984	0.0300662	0.0622029	0.095282	0.154197	0.122508	0.0583028	0.0978368	0.0643906	0.0320296	0.14223	0.0603797	0.124926	0.0588027	0.282048	0.178449		-0.00807053	0.336915	0.461563	0.00256536	0.942533	0.979089	0.66627	0.886091		-0.117122	0.00040097	0.00127276	-0.0295995	0.392744	0.474753	0.0134332	0.122052
ENSG00000107897	ACBD5	0.173764	0.196134	0.107052	0.195082	0.134122	0.11657	0.112503	0.0984399	0.12657	0.143011	0.134984	0.20909	0.123919	0.0563056	0.205488	0.2187	0.18876	0.111657	0.142096	0.0916968	0.192431	0.148634	0.39979	0.185608	0.163443	0.0649238	0.152787	0.085594	0	0.112421		-0.0565287	0.140227	0.238585	0.0206256	0.347657	0.478034	0.051463	0.311168		0.0223949	0.0823169	0.127106	0.0985151	3.91128e-06	2.15855e-05	0.0383378	0.227671
ENSG00000230124	ACBD6	0.0939637	0.188601	0.186593	0.117525	0.178849	0.0636942	0.147209	0.128777	0.0958999	0.124141	0.0809	0.0982986	0.07819	0.0520982	0.17218	0.29583	0.0528205	0.067741	0.0325912	0.0760857	0.181602	0.183112	0.1131	0.124934	0.0104697	0.0777281	0.0860707	0.0488464	0.049802	0.0718995		0.0526511	0.0106878	0.0294921	0.091485	0.000725409	0.00306575	0.262598	0.636058		0.0919536	4.18216e-07	2.98617e-06	0.0964796	3.66971e-05	0.000160061	0.895355	0.964484
ENSG00000159640	ACE	0	0.0113039	0.00844104	0.00725044	0	0.019375	0	0.0378513	0	0.015567	0.0112264	0.062502	0	0.0320652	0	0.0099327	0	0.116012	0.0263771	0.0341594	0.0128699	0.00994548	0.00933543	0.12388	0	0.0322995	0	0.0181014	0.0332778	0.0375355		0.000187284	0.786066	0.858973	-0.0697684	0.000264328	0.00126275	0.000146339	0.00593276		-0.00126655	0.625613	0.689622	-0.02342	0.0444225	0.07502	0.0861695	0.344934
ENSG00000078124	ACER3	0.200413	0.132656	0.215434	0.189024	0.186122	0.319206	0.182377	0.206846	0.203851	0.18357	0.228217	0.179026	0.219124	0.128845	0.219367	0.236078	0.11374	0.191641	0.11886	0.0880303	0.149037	0.127855	0.109821	0.131688	0.0818709	0.0258666	0.323196	0.108965	0.127297	0.132947		0.0374474	0.126028	0.219103	-0.0212582	0.824655	0.893958	0.159772	0.517701		0.0463644	0.00609008	0.0135112	0.0717348	2.33808e-05	0.000107237	0.531377	0.807786
ENSG00000122729	ACO1	0.0305801	0.0606548	0.0258183	0.0161359	0.115808	0.0950688	0.0941702	0.180672	0.056839	0.0252931	0.291738	0.566304	0.159822	0.505183	0.0753958	0.0629556	0.220862	0.306636	0.165351	0.212345	0.0803315	0.0412258	0.0987086	0.153512	0.195695	0.184233	0.158954	0.467431	0.175178	0.357876		-0.122183	4.36099e-05	0.00024773	-0.243978	2.77331e-15	5.0951e-14	0.00118097	0.0286149		-0.0941634	0.00376975	0.00889612	-0.234206	3.02629e-11	3.81518e-10	0.000737701	0.0165647
ENSG00000102794	ACOD1	0.0305857	0.0258319	0.0477479	0.0698411	0.0167535	0.047793	0.036956	0.151203	0.034436	0.0294089	0.560532	0.631817	0.222846	0.522929	0.00887974	0.00718814	0.459781	0.538123	0.198436	0.298197	0	0.0266631	0.504776	0.449064	0.165265	0.177946	0.182493	0.386702	0.183477	0.412989		-0.362695	8.44558e-15	1.50636e-13	-0.383424	1.22979e-16	2.43367e-15	0.730028	0.910039		-0.13311	9.56154e-06	4.79443e-05	-0.254294	1.17618e-10	1.37855e-09	0.00967286	0.0981862
ENSG00000112304	ACOT13	0.0785272	0.122898	0.277869	0.147812	0.197174	0.233596	0.305808	0.170173	0.26176	0.247847	0.489907	0.425456	0.915585	0.82102	0.343527	0.203146	0.600685	0.349011	0.822519	0.949385	0.467885	0.435933	0.425456	0.328089	1.05055	0.872861	0.916078	0.841341	0.521721	1.11182		-0.0905454	0.1477	0.247926	-0.0753535	0.0453347	0.0975398	0.78411	0.928532		-0.435855	3.23563e-10	4.01833e-09	-0.444675	3.35441e-12	4.78004e-11	0.903963	0.96753
ENSG00000123130	ACOT9	0.259543	0.403638	0.250307	0.342326	0.232013	0.4032	0.412914	0.5195	0.232056	0.323163	0.781842	0.775721	0.452919	0.682792	0.289553	0.359123	1.02197	1.08681	0.910018	0.877679	0.274437	0.396303	1.11611	1.16758	1.01195	1.15864	0.630821	0.783032	0.497906	0.557017		-0.526395	4.71114e-23	1.27201e-21	-0.503099	1.30944e-21	3.24635e-20	0.719886	0.905171		-0.435361	1.07461e-14	2.28236e-13	-0.454425	6.898e-17	1.54372e-15	0.777464	0.922004
ENSG00000161533	ACOX1	0.148697	0.0989963	0.102741	0.19056	0.084746	0.0483462	0.141015	0.0609389	0.146646	0.0860503	0.0834714	0	0.0544301	0.0611846	0.0964921	0.113693	0.0445054	0.0424879	0.0440403	0.0714097	0.199623	0.149619	0.110188	0.0394325	0.043551	0.0221703	0.0418761	0.0691064	0.0206439	0.0472791		0.0556479	0.00835602	0.0240407	0.102414	1.26921e-08	1.31027e-07	0.113751	0.458806		0.0656165	0.000103379	0.000392395	0.0810547	1.68932e-05	8.08764e-05	0.622814	0.854991
ENSG00000134575	ACP2	0.0139134	0.0826641	0.0249275	0.118704	0.0641927	0.15505	0.0313088	0.0992047	0.0559195	0.181445	0.107807	0.107861	0.102645	0.0789051	0.0177406	0.100715	0.0749582	0.256787	0.00720215	0.149646	0.0237318	0.0777542	0.102233	0.172889	0.0776426	0.0737806	0.0221819	0.079993	0.0351344	0.0828036		-0.0567179	0.00402263	0.0129599	-0.0534922	0.0697376	0.138103	0.917946	0.977007		-0.0241198	0.637284	0.699827	0.0192705	0.337824	0.418685	0.113655	0.398432
ENSG00000102575	ACP5	0.158679	0.0931781	0.317125	0.335688	0.307627	0.299206	0.264597	0.23903	0.48457	0.336099	0.321349	0.326244	0.255523	0.343956	0.388332	0.226029	0.280477	0.293603	0.274218	0.325199	0.654189	0.451434	0.241804	0.207421	0.254668	0.254251	0.310464	0.381775	0.405973	0.261161		0.17324	0.000229549	0.00108598	0.0556944	0.139205	0.238408	0.0481229	0.300608		0.198802	5.85527e-07	4.03803e-06	0.0467039	0.102746	0.153223	0.0131608	0.120397
ENSG00000176715	ACSF3	0.0608663	0.125494	0.0647692	0.0717507	0.056549	0.0658717	0.0615227	0.152097	0.0627397	0.080182	0.017777	0.0721364	0.0244311	0.021354	0.0774586	0.119989	0.0437038	0.0386462	0.0144235	0.0159247	0.0570968	0.0961262	0.0302089	0.0467647	0.0122959	0.0315882	0.0101715	0.0440693	0.0328169	0		0.0284564	0.0147865	0.0385199	0.0361572	0.013441	0.0362759	0.755788	0.917165		0.0373478	0.00207003	0.00529564	0.0367709	0.00384816	0.00930508	0.980763	0.992343
ENSG00000151726	ACSL1	0.75792	0.408426	0.97638	0.701899	0.980213	0.784183	1.12544	1.05134	0.998413	0.922585	1.9666	1.27561	1.23294	0.988591	0.91414	0.717961	2.0758	1.40088	1.12399	1.05545	0.666077	0.57872	1.83979	1.58237	1.09141	0.902727	1.25017	0.994698	0.777962	0.739503		-0.82685	1.11987e-21	2.81827e-20	-0.530467	5.66299e-15	1.01945e-13	0.0030882	0.0561715		-0.254693	0.000872735	0.00250442	-0.269237	2.22549e-05	0.000102997	0.879217	0.958871
ENSG00000123983	ACSL3	0.357885	0.183809	0.452722	0.259416	0.534276	0.231487	0.476357	0.162583	0.401549	0.180221	0.323332	0.221591	0.137499	0.096744	0.22513	0.227789	0.252716	0.145818	0.207593	0.0905685	0.254264	0.172121	0.190945	0.229932	0.082198	0.0912563	0.269522	0.242269	0.133328	0.0155853		0.00809904	0.251384	0.372156	0.00267958	0.54884	0.6737	0.915191	0.976862		0.107504	3.67332e-06	2.06207e-05	0.0995986	3.42048e-05	0.000150271	0.866306	0.95523
ENSG00000068366	ACSL4	0.313874	0.532952	0.41825	0.61367	0.407579	0.649342	0.504604	0.771104	0.402692	0.468869	0.41103	0.597464	0.425788	0.609039	0.502132	0.586253	0.300579	0.476664	0.376312	0.59257	0.515501	0.666586	0.63255	0.578842	0.460943	0.356052	0.290374	0.588829	0.239218	0.496059		0.0217095	0.472477	0.597294	0.00826626	0.908187	0.953661	0.838864	0.945057		0.0177323	0.347345	0.42615	0.00165344	0.49481	0.573646	0.816254	0.936995
ENSG00000197142	ACSL5	0.126715	0.154339	0.224853	0.215284	0.218286	0.253199	0.318871	0.270174	0.240068	0.276416	0.354083	0.330848	0.277358	0.213919	0.194334	0.0960547	0.286116	0.249796	0.36161	0.209315	0.127235	0.153009	0.203994	0.190315	0.321525	0.170905	0.283431	0.17152	0.261911	0.241988		-0.0689972	0.0938868	0.173588	-0.0708486	0.0741896	0.145009	0.968078	0.992584		-0.123218	0.0306403	0.0544181	-0.0308876	0.651143	0.714222	0.0595137	0.288443
ENSG00000131069	ACSS2	0.104454	0.0877902	0.0975743	0.088985	0.0904986	0.04343	0.106242	0.0421132	0.0993164	0.0786768	0.0909911	0.036517	0.0609097	0.0268684	0.0849848	0.0358415	0.033434	0.0264842	0	0.0193792	0.100362	0.0923145	0.0510421	0.0142086	0.0326184	0.00948847	0.0388028	0.0388027	0	0.0293062		0.0290679	0.0221943	0.0541382	0.0437945	0.00270603	0.00954339	0.561309	0.838931		0.0456169	0.000352919	0.00114143	0.0494921	0.00106973	0.00306972	0.873574	0.956628
ENSG00000107796	ACTA2	0.00660086	0	0.00906552	0	0.0240719	0	0	0	0	0	0.0341123	0.0502885	0.0235746	0.0605665	0	0.0187201	0.0786226	0.10055	0.0763467	0.211961	0	0.00994798	0.0192826	0.163466	0.156447	0.350733	0.00884797	0.0926202	0	0.0923284		-0.0367559	0.00095515	0.00382347	-0.071409	1.88806e-05	0.000118119	0.0501321	0.306188		-0.0618258	0.00293976	0.00716567	-0.148648	5.01958e-08	4.01386e-07	0.00140503	0.0268486
ENSG00000075624	ACTB	4.3983	4.40666	3.40105	3.68193	3.45655	3.66381	3.38635	3.72644	3.29525	3.63801	3.13273	3.5919	3.2255	3.88124	3.07884	4.02202	2.92975	3.61837	2.93074	3.77322	2.78722	3.89198	2.60674	3.82174	2.94566	3.99495	3.1093	3.8632	3.27339	4.00371		0.109148	0.180963	0.291438	0.13453	0.0262244	0.062587	0.776527	0.92689		0.0185276	0.429972	0.50869	-0.0354802	0.228361	0.301692	0.566716	0.829782
ENSG00000184009	ACTG1	2.15082	2.15427	2.32764	1.87069	2.1887	1.92329	2.346	1.97287	2.19452	1.98739	1.73854	1.6557	1.77853	1.75401	1.98048	2.38185	1.41674	1.72522	1.55449	1.44376	1.87896	2.39007	1.46555	2.48251	1.16864	1.5855	1.8707	1.82934	1.68881	1.70368		0.393019	7.78827e-09	8.07775e-08	0.210822	0.0255666	0.0613322	0.0728927	0.377779		0.383489	2.06978e-06	1.25567e-05	0.468464	7.50528e-08	5.80658e-07	0.421015	0.736942
ENSG00000072110	ACTN1	0.541112	0.123289	0.939384	0.198361	0.839497	0.194074	0.800226	0.200812	0.874324	0.174888	0.693309	0.206744	0.645441	0.2552	0.65834	0.165417	0.423363	0.0892891	0.506445	0.126589	0.437034	0.224093	0.246142	0.0657432	0.349285	0.071862	0.878162	0.191413	0.735316	0.209631		0.176693	0.00023817	0.0011241	0.0517274	0.0343233	0.0775152	0.0359537	0.253125		0.151921	0.00056596	0.00171641	0.0270741	0.136385	0.195658	0.04357	0.241939
ENSG00000138071	ACTR2	1.98611	2.06453	1.86532	1.96571	1.8694	1.96526	1.91007	1.96164	1.90501	1.9663	2.05503	1.96073	1.83398	1.90624	2.04929	2.08819	1.96217	1.91596	2.03989	2.06285	2.00932	2.13157	1.58114	1.77522	1.95413	2.05855	1.9073	2.034	2.03046	1.86377		0.090299	0.336223	0.460993	0.133647	0.0473049	0.101008	0.593356	0.851922		0.0227168	0.274056	0.34926	0.0406212	0.880591	0.911166	0.831988	0.940587
ENSG00000115091	ACTR3	1.30332	1.41904	1.83797	1.86552	1.73492	1.79658	1.66572	1.96646	1.70919	1.86453	2.02596	2.14441	2.04716	2.02	2.0975	2.12574	2.21709	2.20922	2.24976	2.42845	2.21036	2.37742	2.48687	2.49413	2.61942	2.68827	1.90415	2.12171	1.77715	1.96873		-0.152454	0.00805107	0.0233345	-0.102786	0.011902	0.0327588	0.535311	0.829309		-0.181761	0.000171592	0.000610644	-0.217491	1.60471e-07	1.17088e-06	0.678795	0.879965
ENSG00000075089	ACTR6	0.0510246	0.11583	0.0494841	0.0629664	0.0166576	0.103822	0.0523774	0.0700723	0.027236	0.0942124	0.00954485	0.0617983	0.0449726	0.0384668	0.0262869	0.105664	0.0447666	0.050855	0.0215884	0.0610005	0.0619916	0.117992	0.0760377	0.0967641	0.0351301	0.0294839	0.00939258	0.0441855	0.0129186	0.0397467		0.00449797	0.387726	0.514576	0.0168988	0.172301	0.281705	0.615966	0.862539		0.00273255	0.31474	0.393071	0.0454528	0.00221425	0.00574762	0.0758458	0.324657
ENSG00000113812	ACTR8	0.0155308	0.0385883	0.0524488	0.124637	0.054678	0.0406474	0.0674226	0.0529338	0	0.0434386	0.00738592	0.0347487	0.0316266	0.00873189	0.0466729	0.0230035	0.047465	0.0450534	0.0227109	0.0274522	0.0694195	0.0744446	0.0993435	0.0191974	0.012076	0.00827723	0.0299958	0.0223167	0.0518849	0		-0.0100828	0.482788	0.606006	0.0314692	0.0402154	0.0883679	0.054678	0.322905		0.00867629	0.369745	0.449641	0.0420321	0.0069165	0.015309	0.0972936	0.365756
ENSG00000115170	ACVR1	0.0687719	0.0303693	0.185542	0.0719706	0.221593	0.158784	0.218112	0.0834458	0.368569	0.17466	0.22751	0.148709	0.17485	0.0233702	0.363732	0.206711	0.204312	0.0671693	0.0941168	0.0498778	0.330629	0.139302	0.153284	0.0999941	0.0597116	0.043319	0.207718	0.0671387	0.0232588	0.0801898		0.110443	0.00192628	0.00696036	0.0294968	0.071722	0.141304	0.0588187	0.335682		0.17542	4.49748e-09	4.55831e-08	0.0981577	2.57994e-06	1.47308e-05	0.0501622	0.263204
ENSG00000135503	ACVR1B	0.108921	0.113695	0.0922595	0.066079	0.132645	0.0459698	0.0817054	0.0646978	0.0769627	0.0572793	0.0869309	0.0258391	0.0660382	0.00873189	0.0306957	0.103543	0.0374745	0.0390865	0.0317554	0.0165195	0.0214042	0.0302556	0.044111	0.0628653	0.00952737	0.0234702	0.0619725	0.0423406	0.0313961	0.029452		-0.0199597	0.422038	0.549936	0.020849	0.195193	0.308909	0.109222	0.446773		0.00807392	0.392068	0.471118	0.0359343	0.0395575	0.0677475	0.219441	0.544236
ENSG00000123612	ACVR1C	0	0	0	0	0	0	0.00982794	0	0.00672586	0	0	0	0.0959789	0.0765037	0	0	0.011608	0	0.0820504	0.0466694	0.00886738	0	0.0127642	0	0.0741192	0.0203815	0.185042	0.0396689	0.171227	0.0971294		-0.00219474	1	1	0	1	1	0.668686	0.886792		-0.0615958	0.000371096	0.0011904	-0.0358887	0.0045476	0.0107053	0.195657	0.516357
ENSG00000121989	ACVR2A	0.233574	0.0942053	0.170576	0.105318	0.144012	0.0919047	0.211229	0.0672631	0.239429	0.166966	0.144825	0.0710995	0.165355	0.0778412	0.164595	0.118738	0.0957477	0.0843398	0.0714969	0.0798723	0.106242	0.0570792	0.115476	0.108277	0.0913474	0.0410961	0.122447	0.0928032	0.0909666	0.042344		0.0451954	0.0508771	0.106264	0.02312	0.246395	0.368044	0.518515	0.819991		0.0353533	0.0276101	0.049725	0.0455071	0.00924134	0.0196589	0.770611	0.920028
ENSG00000170634	ACYP2	0.0490044	0.0583073	0.0453985	0.0942183	0.0179795	0.099018	0.0418187	0.097983	0.0479564	0.0911014	0.0377836	0.0924988	0.117991	0.0385117	0.0555446	0.0528898	0.0500928	0.0303647	0.0813431	0.0313762	0.0357847	0.0408523	0.0308424	0.0898611	0.0740007	0.0717602	0.0367581	0.0468579	0.0971825	0.0276955		0.0119965	0.199707	0.314486	-0.0081702	0.876581	0.93162	0.40434	0.747551		-0.0326174	0.496672	0.572766	0.00985767	0.389205	0.471671	0.111927	0.39608
ENSG00000196839	ADA	0.184857	0.463622	0.514353	1.51955	0.503214	1.68742	0.536825	1.84483	0.714727	2.13969	1.221	2.50739	0.866732	2.62159	0.656068	2.11213	1.0261	2.51254	0.893857	2.40137	0.565927	1.59142	0.98036	2.43348	0.631949	2.14034	0.80279	2.40553	0.943171	2.3446		-0.3199	2.85099e-05	0.000169459	-0.444514	5.17207e-08	5.01345e-07	0.218278	0.585752		-0.119572	0.192491	0.260919	-0.411337	7.89291e-08	6.0853e-07	0.00366248	0.0536815
ENSG00000093072	ADA2	1.06539	0.807786	0.769461	0.705418	0.786567	0.684864	0.557189	0.606839	0.481243	0.563737	0.768795	1.04642	0.677413	0.915452	0.338837	0.523521	0.648819	1.12559	0.598705	1.11036	0.365954	0.599944	0.763841	1.35321	0.721487	1.35269	0.755972	0.870912	0.611286	0.831814		-0.253132	1.25648e-06	9.44696e-06	-0.454363	4.22641e-17	8.62782e-16	0.0051677	0.0799419		-0.149825	0.0300156	0.0535081	-0.398181	2.92134e-10	3.24706e-09	0.00109127	0.0226823
ENSG00000137845	ADAM10	0.661235	0.787942	0.898006	1.11085	0.800589	1.06274	0.886328	1.35774	0.794536	1.07723	0.618915	1.00504	0.521357	1.01724	0.887421	1.18072	0.469472	0.670881	0.58363	0.791428	0.845252	1.21662	0.316089	0.663327	0.543742	0.707669	0.859029	1.15301	0.560882	0.987146		0.305038	4.98113e-09	5.31506e-08	0.295856	3.1982e-07	2.78081e-06	0.904397	0.973316		0.222539	5.09043e-06	2.75894e-05	0.177836	0.00257049	0.00654048	0.591006	0.837887
ENSG00000143537	ADAM15	0.164614	0.0563043	0.0976302	0.0379653	0.115532	0.0667559	0.126971	0.0414215	0.116895	0.0620396	0.0176341	0.0229956	0.11217	0.0591084	0.0607979	0.0308082	0.0264751	0.0181137	0.0481114	0.0675788	0.0759583	0.0656651	0.0303772	0.0246806	0.0719056	0.0266026	0.0866986	0.0463875	0.0791257	0.0303736		0.0403159	0.0279946	0.0657611	0.0159831	0.0843353	0.160328	0.300126	0.673547		-0.00196934	0.589493	0.658845	0.000441718	0.584005	0.657117	0.930033	0.976984
ENSG00000151694	ADAM17	1.09248	1.0107	1.01004	0.891201	1.15175	0.989072	1.05695	1.16209	0.963481	0.757949	1.2507	1.50184	1.20247	1.57891	0.848193	0.712052	1.37161	1.45332	1.21853	1.67207	0.701343	0.551945	0.956161	1.2594	0.903152	1.48495	1.21461	1.66619	0.902928	1.31013		-0.301791	6.22111e-07	4.945e-06	-0.572621	1.3924e-22	3.79018e-21	0.000875742	0.0228083		-0.214511	0.00187166	0.00484929	-0.746218	4.76693e-32	2.56376e-30	6.06917e-10	2.13028e-07
ENSG00000135074	ADAM19	0.131068	0.0123239	0.293887	0.0359155	0.168609	0.0166515	0.20834	0.0287528	0.0610285	0.0457334	0.198157	0.0167936	0.137996	0.0166681	0.0193939	0	0.252468	0.0397898	0.204441	0.0245782	0	0	0.219749	0.00827867	0.136161	0	0.219803	0.0403399	0.0473241	0.00944477		-0.116168	0.000199296	0.000958951	3.38323e-05	0.606566	0.726115	0.000662419	0.018714		-0.0781571	0.00173382	0.0045398	0.00291243	0.918757	0.939898	0.00757494	0.0863543
ENSG00000042980	ADAM28	0.102878	0.0293653	0.0993394	0.0291571	0.0566396	0.00972037	0.034012	0.0277926	0.101957	0.0476805	0.126172	0.0318347	0.155113	0.0589704	0.111118	0.083602	0.143522	0.0614434	0.133412	0.0469209	0.144759	0.142516	0.168757	0.132464	0.190108	0.0448808	0.0770797	0.0471437	0.134419	0.0553856		-0.00947929	0.96926	0.991867	0.0168732	0.132304	0.229787	0.402388	0.747469		-0.0138679	0.53337	0.606591	0.0310977	0.0994191	0.148661	0.168586	0.483389
ENSG00000134249	ADAM30	0	0	0.0209761	0	0.00898002	0.0120361	0.0286213	0	0.0100678	0.0152618	0	0	0.300663	0.0510011	0.0266055	0	0.0450411	0	0.166453	0.0655942	0	0	0.0127642	0	0.12157	0.0281301	0.171616	0.0901269	0.275608	0.144466		-0.00228399	0.7164	0.80527	0.000806413	1	1	0.790433	0.931266		-0.139915	1.71105e-06	1.06248e-05	-0.0323659	0.00668093	0.0148914	0.000151702	0.00499956
ENSG00000197140	ADAM32	0.00887947	0.0226769	0.0653962	0.0288029	0.0351067	0.0178242	0.0949511	0	0.0290732	0.0249723	0	0.0135057	0.0838451	0.0484373	0.00828472	0	0.0224615	0	0.0763312	0.00777072	0.00835397	0.00911972	0.00564677	0	0.141573	0.00879373	0.0990131	0.0550133	0.146311	0.0539154		0.0119733	0.549389	0.666523	0.00789127	0.221758	0.339744	0.766631	0.921874		-0.071398	0.00113826	0.00314201	-0.000526706	0.878118	0.91005	0.00216993	0.0364515
ENSG00000196115	ADAM5	0	0	0	0	0	0	0	0	0	0	0	0	0	0.0178033	0	0	0	0	0	0	0	0	0	0	0.0125729	0	0.0258803	0.0132575	0.125406	0.0345868		0	1	1	0	1	1				-0.00314323	0.6206	0.685797	-0.00445082	0.480601	0.560631	0.769686	0.920028
ENSG00000069206	ADAM7	0	0	0	0	0	0	0	0	0	0	0	0	0.0609139	0	0	0	0	0	0.100811	0	0	0	0	0	0.0491077	0.00912863	0.0738439	0.0121285	0.0159965	0.0198162		0	1	1	0	1	1				-0.0527082	0.0013108	0.0035666	-0.00228216	0.6206	0.688649	0.000527274	0.0134727
ENSG00000151651	ADAM8	0.381322	0.118376	0.612623	0.21738	0.509059	0.11054	0.505759	0.166947	0.605353	0.193579	0.565291	0.177336	0.399925	0.209825	0.376568	0.127147	0.551818	0.12589	0.488079	0.149577	0.231682	0.0686736	0.259273	0.0376092	0.408603	0.0361861	0.543477	0.218328	0.560196	0.118859		-0.0148043	0.604273	0.718261	0.038851	0.0334481	0.0761056	0.305766	0.677849		0.00596483	0.593902	0.662995	0.011061	0.275224	0.352568	0.925938	0.976389
ENSG00000168615	ADAM9	0.218482	0.196081	0.433923	0.205693	0.495933	0.193049	0.435114	0.130508	0.626954	0.202371	0.471216	0.117422	0.485864	0.171229	0.55485	0.352381	0.545505	0.195972	0.442301	0.15794	0.865589	0.446021	0.492151	0.172877	0.444165	0.15645	0.441133	0.190731	0.35823	0.122687		0.119128	0.0184196	0.0462328	0.131786	0.000118634	0.000621015	0.823517	0.939862		0.168468	0.000132997	0.000488952	0.147585	1.4178e-06	8.6271e-06	0.720436	0.898921
ENSG00000134028	ADAMDEC1	0.0423866	0	0.118672	0.0327515	0.0787258	0.0183813	0.155279	0.00903062	0.178124	0.056083	0.369429	0.0919322	0.20633	0.0870021	0.296233	0.0951753	0.687391	0.147063	0.581566	0.157118	0.496474	0.242241	0.933888	0.199559	0.77689	0.243852	0.22767	0.0819116	0.27082	0.12365		-0.244983	1.95378e-05	0.00011998	-0.00767137	0.838824	0.904319	1.91136e-05	0.00124407		-0.15764	0.0273087	0.0493688	-0.0176879	0.689446	0.748968	0.0128094	0.118491
ENSG00000049192	ADAMTS6	0	0	0	0	0	0	0	0	0	0	0	0	0.0178327	0.0398842	0	0	0	0	0.0502976	0.0253317	0	0.0163021	0	0	0.0936935	0.0146558	0.0331733	0	0.182489	0.0534254		0	1	1	0.00407553	0.480601	0.611899	0.165199	0.523762		-0.0404559	0.00861137	0.0182721	-0.0158924	0.082748	0.12766	0.110372	0.393563
ENSG00000143382	ADAMTSL4	0.197505	0.155736	0.100286	0.0794342	0.0605578	0.128089	0.122929	0.0872358	0.0361245	0.0457005	0.0684837	0.120546	0.383839	0.574623	0.0435556	0.123231	0.0827973	0.171196	0.503298	0.676083	0.0987512	0.0986931	0.0720058	0.160692	0.547831	0.502694	0.21981	0.498061	0.404599	0.51511		-0.00128169	0.719486	0.807515	-0.058366	0.023618	0.057443	0.0640795	0.351801		-0.319795	1.5737e-11	2.35843e-10	-0.373394	2.38992e-15	4.80072e-14	0.331897	0.662304
ENSG00000203804	ADAMTSL4-AS1	0.0161331	0.0282706	0.0369128	0.0266826	0.00893599	0.0575205	0.0225938	0.0525032	0.00897258	0.0253536	0.0957328	0.0550787	0.213886	0.19083	0.046659	0	0.0849463	0.079206	0.267756	0.322334	0.0391446	0.0380834	0.117031	0.0557855	0.339073	0.295433	0.220941	0.235568	0.205736	0.202919		-0.0437393	0.0415607	0.0904006	-0.0393678	0.0106125	0.0297873	0.852339	0.95002		-0.177905	5.38287e-08	4.43738e-07	-0.192745	1.25479e-11	1.65053e-10	0.696684	0.888293
ENSG00000105963	ADAP1	0.233181	0.204538	0.278488	0.200381	0.301793	0.192164	0.18175	0.1744	0.154976	0.235282	0.11404	0.154937	0.101226	0.132321	0.179031	0.31344	0.123244	0.116598	0.0735294	0.153769	0.141818	0.191171	0.0950566	0.246081	0.0547142	0.0776737	0.133829	0.152159	0.142041	0.156349		0.0300448	0.0692879	0.135667	0.0576233	0.0220163	0.0543393	0.51157	0.814854		0.0857733	0.000236692	0.000807417	0.100528	2.95208e-05	0.000132397	0.705692	0.892598
ENSG00000184060	ADAP2	0.317778	0.366461	0.183705	0.491975	0.0899187	0.293673	0.122828	0.309414	0.190878	0.388957	0.0875569	0.332805	0.100687	0.29142	0.369305	0.923012	0.140921	0.663553	0.0772818	0.240595	0.426875	0.827902	0.441565	0.961948	0.167311	0.679603	0.106843	0.315328	0.0546559	0.129109		0.1027	2.76685e-05	0.00016549	0.0949664	0.0271053	0.0641238	0.896399	0.969911		0.175664	2.72364e-09	2.86951e-08	0.277703	1.7387e-10	1.99576e-09	0.0739524	0.320312
ENSG00000160710	ADAR	0.660425	0.740099	0.470026	0.574639	0.738219	0.935152	0.597143	0.874838	0.564725	0.756442	1.96183	1.82366	1.5075	1.60251	0.689607	0.674559	2.15372	1.96914	2.01936	2.06165	0.647426	0.805473	2.42968	2.08664	2.305	2.34115	1.48005	1.75441	1.09634	1.25278		-1.22791	2.34051e-59	2.47759e-57	-1.00087	5.073e-55	5.5462e-53	0.00365847	0.0624386		-1.01431	6.18786e-36	5.65299e-34	-1.01726	3.25027e-47	3.80281e-45	0.972904	0.989955
ENSG00000065457	ADAT1	0.0549718	0.0488463	0.0673544	0.0537814	0.038293	0.0282665	0.0226265	0.0465852	0.0249096	0.0595164	0.0242131	0.0395853	0.14272	0.194184	0.0616471	0.0833623	0.057856	0.0488252	0.171109	0.170438	0.0511747	0.0403174	0.067284	0.0542223	0.173568	0.13008	0.113927	0.122794	0.0964108	0.243241		0.00435993	0.537167	0.655991	0.0165195	0.168829	0.27732	0.570229	0.843328		-0.0762346	0.0797138	0.123659	-0.0760774	0.0271574	0.0493092	0.996249	0.998345
ENSG00000133597	ADCK2	0.0522771	0.0398731	0.0529955	0.116378	0.0668395	0.0859774	0.0756406	0.0338199	0.0610891	0.0215641	0.0479334	0.0984813	0.0235504	0.046667	0.0168471	0.0245664	0.068264	0.0509274	0	0.0225134	0	0.0311968	0.057143	0.117409	0.025859	0.0427136	0.012592	0.0588118	0.0681998	0.0103565		-0.027312	0.0511121	0.106587	-0.0397726	0.0298061	0.0693168	0.594682	0.852352		0.0014704	0.686809	0.74418	0.0119978	0.624001	0.691503	0.580453	0.835702
ENSG00000138031	ADCY3	0.042698	0.0155407	0.161606	0.0454614	0.154143	0.0189682	0.15555	0.074258	0.135885	0.0582188	0.290626	0.0395526	0.206935	0.0321672	0.0876333	0.0196234	0.200643	0.0186048	0.127826	0.0392318	0.0676244	0.00689138	0.0481818	0	0.109972	0.013754	0.153492	0.0435941	0.0932235	0.0457669		-0.0602112	0.119274	0.209767	0.0132674	0.111468	0.200534	0.0128668	0.138358		-0.0368836	0.614651	0.681141	-0.00730401	0.593881	0.666094	0.332184	0.6626
ENSG00000121281	ADCY7	0.266672	0.550371	0.259321	0.454933	0.266656	0.356513	0.270459	0.382014	0.25718	0.37393	0.354503	0.481039	0.214592	0.352722	0.202175	0.420281	0.411375	0.681838	0.327079	0.54447	0.195573	0.437117	0.678103	0.86809	0.410111	0.478592	0.195655	0.328765	0.165693	0.346951		-0.199097	1.77521e-06	1.30384e-05	-0.175305	0.000427459	0.00194059	0.679846	0.891995		-0.0769979	0.425254	0.503912	-0.017884	0.705545	0.763596	0.29446	0.625002
ENSG00000162104	ADCY9	0.0104624	0.00609578	0.0663362	0.0292497	0.0297243	0.0279551	0.0480005	0.0152196	0.0278412	0.00845134	0.0180962	0.0592273	0.116075	0	0.0532456	0.0268295	0.0513417	0.0800372	0.0862028	0.100246	0.0289573	0.0460481	0.0547266	0.0518702	0.0543695	0.0339254	0.0548432	0.0133444	0.0454723	0.0260436		0.00562288	0.778999	0.853527	-0.0271278	0.283917	0.411806	0.120071	0.465044		-0.0320668	0.540284	0.61299	-0.00970305	0.651141	0.714222	0.346102	0.675497
ENSG00000087274	ADD1	0.37247	0.36522	0.580931	0.276427	0.405169	0.295543	0.63093	0.399145	0.342755	0.248159	0.222262	0.235865	0.452116	0.304034	0.208921	0.303991	0.264446	0.404791	0.264055	0.341917	0.325063	0.261743	0.323857	0.349908	0.294075	0.358939	0.437032	0.349468	0.345594	0.301493		0.0604841	0.114302	0.202626	-0.0489468	0.382843	0.514546	0.0424479	0.279561		-0.0458763	0.631913	0.694844	-0.0784286	0.296242	0.375098	0.583625	0.835842
ENSG00000148700	ADD3	0.253508	0.389617	0.149132	0.13187	0.16885	0.125362	0.132676	0.0957106	0.100362	0.112862	0	0.106384	0.126896	0.0831503	0.0521883	0.180521	0.0399198	0.0705955	0.0145821	0.162543	0.113892	0.141718	0.0723673	0.0357642	0.0387546	0.0699698	0.0851341	0.0655771	0.0830825	0.0750663		0.0336092	0.0185681	0.0465529	0.0572161	0.00881855	0.0255256	0.448768	0.774907		0.0256664	0.0122556	0.0248051	0.0388991	0.0245148	0.0453129	0.696198	0.888092
ENSG00000181790	ADGRB1	0	0	0.00941846	0.0174287	0.0104315	0.018045	0.0306967	0	0.0424798	0.0509065	0.0566568	0	0.0334528	0.0239414	0.0560923	0.0201306	0.100488	0.0193262	0.0287351	0.0126127	0.0836833	0.0089138	0.0168183	0.0380416	0.0325497	0	0.027612	0.0239414	0.0159699	0		0.00181978	0.822507	0.887302	0.00549172	0.541402	0.667933	0.858114	0.951892		0.0165599	0.260981	0.335677	0.0152064	0.0756489	0.118369	0.943524	0.979814
ENSG00000174837	ADGRE1	0.0350205	0.191558	0.080319	0.10641	0.0446454	0.185785	0.0266133	0.151091	0.0575177	0.186838	0.227393	0.327401	0.0932217	0.231652	0.0636851	0.191813	0.266876	0.521271	0.162528	0.377049	0.0310101	0.211254	0.36974	0.546014	0.256831	0.377907	0.0946539	0.299277	0.102506	0.22933		-0.16903	5.6091e-07	4.48526e-06	-0.221039	3.52151e-06	2.5836e-05	0.281188	0.655099		-0.0766654	0.0309018	0.0548388	-0.110346	0.0183625	0.0354543	0.421943	0.737638
ENSG00000127507	ADGRE2	0.478694	0.778125	0.55953	0.729065	0.445133	0.526115	0.450074	0.587709	0.384252	0.591255	0.312293	0.602398	0.185864	0.442444	0.384164	0.303072	0.182364	0.494318	0.1182	0.340487	0.30077	0.493852	0.137796	0.27802	0.10172	0.234866	0.259724	0.41107	0.19643	0.358651		0.137782	9.18144e-05	0.00048062	0.0540985	0.33827	0.467646	0.175726	0.5332		0.193214	5.62673e-09	5.58402e-08	0.127934	0.000893765	0.0026409	0.281903	0.615187
ENSG00000123146	ADGRE5	1.01465	1.31435	0.719275	0.663566	0.646537	0.716023	0.826767	0.673673	0.338871	0.225232	0.198484	0.22967	0.235338	0.261223	0.165411	0.314859	0.222919	0.311379	0.11549	0.139754	0.117269	0.223364	0.0576244	0.219424	0.120627	0.122339	0.349223	0.275222	0.151993	0.199399		0.0538153	0.102774	0.186604	-0.0123686	0.93929	0.976633	0.238861	0.608085		0.0106508	0.207149	0.277293	0.057508	0.0160024	0.031416	0.398828	0.718193
ENSG00000197894	ADH5	0.168483	0.124858	0.0941651	0.109531	0.147818	0.0693158	0.0664127	0.0393961	0.047846	0.110219	0.0302369	0.0371575	0.01763	0.0768614	0.0715054	0.102097	0.0701917	0.037618	0.0368584	0.0461258	0.155994	0.108589	0.106357	0.0755803	0.0144363	0.0255247	0.0724301	0.0324278	0.0403989	0.0862933		0.00372682	0.625961	0.729686	0.0526913	0.00602381	0.018547	0.0829415	0.403842		0.0585433	8.97012e-05	0.000347195	0.0606322	0.000332754	0.00112704	0.936817	0.977381
ENSG00000182551	ADI1	0.196988	0.264395	0.149761	0.168628	0.125287	0.187541	0.0813837	0.178569	0.103149	0.222317	0.0190426	0.113939	0.0413481	0.140468	0.209141	0.276883	0.0865099	0.115799	0.0815846	0.0951789	0.311682	0.298712	0.111397	0.132051	0.0969084	0.14429	0.112026	0.0976093	0.0424709	0.125232		0.107875	1.09546e-05	7.12048e-05	0.104302	0.000204476	0.00100937	0.927905	0.980816		0.118127	9.30966e-07	6.15323e-06	0.102008	4.94896e-05	0.000209553	0.687339	0.8827
ENSG00000159346	ADIPOR1	0.170063	0.210465	0.301169	0.248366	0.197503	0.285937	0.264891	0.168019	0.4299	0.282331	0.436902	0.234083	0.325915	0.272222	0.480644	0.281986	0.284012	0.139438	0.306173	0.159462	0.446282	0.308469	0.230977	0.0898743	0.288503	0.212894	0.325793	0.224187	0.372203	0.168284		0.12715	0.000381531	0.00170653	0.0929549	0.000842731	0.00349296	0.492431	0.803651		0.118128	3.0633e-05	0.000134402	0.0771389	0.00018406	0.000677052	0.451521	0.760211
ENSG00000006831	ADIPOR2	0.138328	0.190974	0.197441	0.116785	0.211278	0.146531	0.27015	0.172957	0.210077	0.106648	0.180934	0.0876334	0.0784748	0.125847	0.17283	0.117178	0.316558	0.139772	0.177916	0.0827207	0.245818	0.19823	0.231204	0.119161	0.119884	0.0784539	0.108281	0.0686959	0.127121	0.146037		-0.0284524	0.459431	0.585281	0.0114359	0.285715	0.413416	0.313402	0.68098		0.0449352	0.012705	0.0255373	0.0197156	0.0738933	0.116033	0.516975	0.797526
ENSG00000156110	ADK	0.104637	0.193184	0.269122	0.120925	0.238748	0.158325	0.159133	0.307299	0.324724	0.347458	0.28179	0.204002	0.225095	0.227643	0.390447	0.397061	0.188139	0.19315	0.157207	0.178462	0.336084	0.474449	0.17317	0.133399	0.197197	0.225002	0.21923	0.180832	0.185006	0.183469		0.109632	0.000246506	0.00115853	0.162754	1.82677e-06	1.41167e-05	0.281689	0.655099		0.145436	3.04058e-07	2.22831e-06	0.100372	0.00277554	0.00700342	0.3733	0.69735
ENSG00000148926	ADM	0.436833	0.165438	0.697389	0.210972	0.509529	0.307127	0.58029	0.210494	0.562406	0.304736	0.844829	0.42226	0.243857	0.165531	0.299513	0.0885538	0.629597	0.344777	0.21095	0.132129	0.37411	0.123469	0.624483	0.235483	0.126058	0.114909	0.231304	0.259167	0.0642297	0.105195		-0.168755	0.00799408	0.0232429	-0.145479	0.000483469	0.00214664	0.735943	0.911724		0.193066	2.93033e-06	1.69639e-05	0.0261672	0.282598	0.360629	0.00350443	0.0520803
ENSG00000101126	ADNP	0.304755	0.287565	0.396698	0.329286	0.330561	0.265241	0.398412	0.262673	0.526652	0.223053	0.189813	0.193401	0.180886	0.160449	0.250031	0.267165	0.257211	0.0738101	0.114491	0.0345408	0.270722	0.225278	0.136907	0.140998	0.118874	0.0994756	0.319957	0.157725	0.129478	0.12884		0.132403	0.000663791	0.00276676	0.0928328	0.00184387	0.00685821	0.416604	0.753013		0.15786	3.24429e-07	2.35688e-06	0.121911	1.72659e-06	1.02717e-05	0.464346	0.7691
ENSG00000101544	ADNP2	0.272718	0.339546	0.413283	0.1341	0.373096	0.218759	0.370366	0.206388	0.311281	0.0819754	0.17088	0.128714	0.241769	0.123208	0.296014	0.121269	0.193814	0.0734883	0.165962	0.110476	0.138001	0.0750204	0.157601	0.104559	0.113308	0.0666268	0.255458	0.133456	0.157186	0.123884		0.0657968	0.0596339	0.120478	-0.0282889	0.598078	0.718794	0.0380464	0.262568		0.0667935	0.0135842	0.0270589	-0.0235837	0.927221	0.946299	0.0521594	0.269443
ENSG00000170425	ADORA2B	0.109319	0.0806723	0.192318	0.0467248	0.129303	0.0461146	0.143644	0.0671034	0.0830226	0.0845419	0	0.0205387	0.0481265	0.0366448	0.0423987	0.0286682	0	0	0.0149826	0.00927045	0.0268852	0.055124	0.0117956	0.00944992	0	0	0.0603712	0.010303	0	0.0102759		0.0508814	0.000283487	0.00131199	0.0347389	0.00250059	0.00890835	0.467533	0.786881		0.034468	0.00282649	0.00693264	0.02551	0.00980389	0.0206579	0.717638	0.897081
ENSG00000144843	ADPRH	0.115635	0.0794159	0.159512	0.0470433	0.128821	0.0461892	0.0972792	0.102007	0.0545401	0.0259945	0.135635	0.109187	0.0282867	0.0884764	0.0356108	0.0370139	0.13803	0.138834	0.0804307	0.119098	0	0.0125178	0.166002	0.229324	0.099946	0.152814	0.0828613	0.0858243	0.104076	0.133344		-0.0797062	5.98349e-05	0.000328157	-0.100241	1.40199e-05	8.93017e-05	0.505838	0.811174		-0.0140698	0.411058	0.488914	-0.0849564	3.40603e-05	0.000149754	0.0114695	0.109584
ENSG00000116863	ADPRHL2	0.0862104	0.107478	0.0911918	0.126151	0.0200141	0.0898649	0.106924	0.165031	0.0643183	0.140387	0.148696	0.339005	0.130915	0.147241	0.135739	0.135841	0.454414	0.718911	0.190327	0.451114	0.139864	0.128598	0.498618	0.599296	0.184081	0.273058	0.128274	0.125703	0	0.0613072		-0.172657	5.31003e-05	0.000293637	-0.304025	1.44806e-14	2.51487e-13	0.00301914	0.0551906		-0.0452836	0.402719	0.481056	-0.126367	0.00320596	0.00789532	0.0441595	0.244398
ENSG00000170222	ADPRM	0.0265921	0.031662	0.0345128	0.0334787	0.0371946	0.0441867	0.0287269	0.0345707	0.0266398	0.0356783	0.140633	0.0440815	0.024598	0.036147	0.0299296	0.0278261	0.122288	0.0833687	0.0980372	0.0811709	0.0209786	0.0328519	0.0809602	0.0695102	0.122958	0.0589405	0.0112804	0.0838391	0.0640236	0		-0.0672538	0.00520034	0.0160635	-0.027828	0.0808838	0.155361	0.0868973	0.410684		-0.0405649	0.209567	0.279969	-0.0202485	0.532537	0.609488	0.358876	0.686074
ENSG00000169252	ADRB2	0.264432	0.125266	0.0274154	0.0594818	0.0988971	0.0512885	0.0962365	0.0541534	0.0146099	0.00978852	0.0670334	0.128782	0.0418925	0.0477668	0.0308999	0.0163589	0.0286305	0.145669	0.0583972	0.123482	0	0.0363743	0.056261	0.107812	0.0118921	0.127453	0.073717	0.0596293	0.017251	0.0451458		-0.0444742	0.0106351	0.0293931	-0.0778872	0.000140799	0.000722658	0.181942	0.540032		-0.0338733	0.071475	0.112554	-0.0577132	0.00310352	0.00767707	0.317554	0.647545
ENSG00000239900	ADSL	0.0154289	0.0314537	0.0834629	0.0279526	0.0290824	0.0287128	0.0303808	0.0512716	0.0603945	0.0313401	0.0428142	0.0629344	0.0446616	0.0973068	0.0435361	0.0274472	0.0367947	0.0330862	0.00939788	0.0459129	0.0478455	0.0411554	0.0332456	0.0795257	0.0247016	0.0672994	0.0356034	0.0478865	0.0319903	0.116355		0.0233255	0.0564359	0.115345	-0.019091	0.525749	0.653041	0.0423139	0.279247		0.0315243	0.00541978	0.0121822	-0.0334739	0.238596	0.312735	0.00339173	0.0512518
ENSG00000035687	ADSS	0.260366	0.448427	0.594129	0.653565	0.518018	0.431015	0.393468	0.502045	0.334003	0.559898	0.293595	0.31303	0.284873	0.357892	0.383888	0.441412	0.140287	0.21849	0.118468	0.150562	0.466717	0.543824	0.25604	0.304725	0.130079	0.178201	0.465815	0.290731	0.211596	0.202834		0.142699	0.000169255	0.000828143	0.23286	1.32037e-08	1.35888e-07	0.139102	0.495124		0.212962	2.50284e-09	2.64944e-08	0.2525	1.22655e-11	1.61978e-10	0.513376	0.796373
ENSG00000139154	AEBP2	0.20576	0.0887185	0.206386	0.123434	0.16869	0.125112	0.170078	0.131312	0.239167	0.113273	0.108098	0.0885412	0.117854	0.0937302	0.231134	0.139854	0.0677094	0.092467	0.0686773	0.160707	0.187998	0.116353	0.14701	0.148837	0.158445	0.148484	0.0846888	0.0398145	0.0491812	0.049585		0.0932943	9.33002e-05	0.00048629	0.00948921	0.341594	0.47146	0.0206085	0.185897		0.0874077	6.77197e-05	0.000270919	-0.0103297	0.810908	0.855102	0.00932683	0.096137
ENSG00000104964	AES	0.476444	0.528639	0.29919	0.3448	0.253087	0.273492	0.26187	0.302589	0.206194	0.280885	0.420307	0.472119	0.297561	0.446152	0.113945	0.300863	0.508786	0.48823	0.326402	0.511117	0.276024	0.245394	0.488494	0.587764	0.395033	0.503272	0.271623	0.397371	0.372177	0.466075		-0.19383	2.45896e-05	0.00014875	-0.162416	0.000252802	0.00121553	0.568517	0.841873		-0.0963782	0.214781	0.285675	-0.147797	0.00557545	0.0127338	0.358011	0.685209
ENSG00000251136	AF117829.1	0.0603412	0.0618667	0.051828	0.0368939	0.0184899	0.0859638	0.058339	0.0430655	0.0464167	0.0183624	0.202111	0.252246	0.192899	0.254655	0.0321669	0.0470844	0.153334	0.224951	0.268317	0.469912	0.0376371	0.0394203	0.117108	0.176565	0.262945	0.333205	0.130844	0.340219	0.130489	0.303195		-0.0807486	0.00206705	0.0073757	-0.149491	4.0663e-09	4.47494e-08	0.02984	0.226196		-0.153613	4.80547e-06	2.62267e-05	-0.239769	2.65129e-11	3.36149e-10	0.0366147	0.22098
ENSG00000241981	AF213884.1	0	0	0	0	0	0.0109229	0.00807208	0	0	0	0	0	0.0351716	0.0654275	0.00641483	0	0	0	0	0.0151941	0	0	0	0	0	0.00762586	0.0308044	0.0121285	0.145655	0.12251		0.00160371	0.6206	0.72623	-0.00273072	0.6206	0.729687	0.171402	0.530177		-0.0092072	0.486844	0.563674	-0.0220618	0.0566926	0.0921928	0.350064	0.677278
ENSG00000172493	AFF1	0.204396	0.152871	0.290014	0.160881	0.378325	0.146359	0.381811	0.229089	0.270733	0.0845487	0.424365	0.345263	0.360849	0.341382	0.241984	0.105271	0.595064	0.351202	0.534101	0.296183	0.113648	0.164834	0.609928	0.216952	0.617211	0.192398	0.255209	0.357186	0.303364	0.206967		-0.272826	2.44424e-10	3.0075e-09	-0.13606	0.000279378	0.00132894	0.00766765	0.104101		-0.244398	2.83307e-06	1.65299e-05	-0.135879	0.000664006	0.00204067	0.0399258	0.231574
ENSG00000072364	AFF4	0.768575	0.768722	1.26265	0.799709	1.12622	0.753415	1.32034	0.705896	0.914749	0.659482	0.989439	0.563411	0.809124	0.400773	0.776355	0.594714	0.912672	0.51068	0.834415	0.533319	0.757504	0.570798	0.810791	0.416626	0.747264	0.653304	0.786042	0.451406	0.747924	0.361901		-0.0319675	0.23457	0.353377	0.0951429	0.0329552	0.0751635	0.0929372	0.42348		2.66424e-05	0.72279	0.775619	0.0828528	0.0598979	0.0965577	0.298142	0.628642
ENSG00000223959	AFG3L1P	0.0752244	0.0578088	0.0422937	0.105655	0.086413	0.0442148	0.0476493	0.0690144	0.0276174	0.124661	0.0361938	0.0356183	0.0180279	0.0188683	0.0429839	0.0394236	0.0244212	0.0333165	0.0175899	0.0222731	0.102425	0.0560526	0	0.0153671	0.0444548	0.011966	0.0112434	0.0188683	0.0146089	0		0.0170729	0.0684589	0.134517	0.0493189	0.00221323	0.00799136	0.142167	0.498786		0.0218994	0.0193471	0.0366758	0.0509175	0.0024606	0.00629449	0.180937	0.497595
ENSG00000141385	AFG3L2	0.333042	0.396533	0.327592	0.377278	0.276529	0.361744	0.289842	0.445263	0.286734	0.354374	0.167643	0.201748	0.116767	0.178747	0.263732	0.304284	0.217264	0.178369	0.0953191	0.0833855	0.278619	0.196447	0.11634	0.16777	0.0651015	0.0527074	0.188312	0.0702548	0.133106	0.107531		0.0947251	0.000888099	0.00359389	0.0806879	0.00791753	0.0232097	0.769997	0.924247		0.147412	4.20336e-09	4.29942e-08	0.11807	5.08007e-07	3.39469e-06	0.536324	0.809951
ENSG00000038002	AGA	0.154214	0.146645	0.0473266	0.104638	0.0738889	0.0774271	0.0288805	0.105939	0.0383302	0.0246056	0.0488804	0.0587651	0.0405452	0.0739429	0.0458499	0.0604801	0.0497354	0.105121	0.0254474	0.0341631	0.0152288	0.0569122	0.0366624	0.0234631	0.037647	0.0490208	0.0455834	0.0838231	0.0495738	0.0680733		-0.0156079	0.6673	0.76307	-0.00453492	0.868389	0.925421	0.626461	0.866658		0.00355388	0.331519	0.409426	-0.00410729	0.501252	0.57915	0.732835	0.904186
ENSG00000133612	AGAP3	0.17699	0.106159	0.535394	0.24834	0.415389	0.125148	0.592953	0.185751	0.46587	0.233432	0.404338	0.193666	0.456376	0.0921757	0.508869	0.160609	0.345829	0.0762475	0.34217	0.0956542	0.361043	0.187703	0.283588	0.11144	0.162551	0.0752655	0.291954	0.106811	0.110952	0.118402		0.105508	0.0114414	0.0311694	0.080896	0.00066073	0.00282643	0.627629	0.867186		0.0792812	0.00788557	0.0169423	0.0953097	3.0549e-05	0.000136275	0.758299	0.915188
ENSG00000164252	AGGF1	0.0463286	0.193494	0.100797	0.157534	0.0198369	0.0971364	0.0517203	0.185781	0.13146	0.203453	0.0685194	0.0894142	0.0973672	0.0816946	0.148267	0.214184	0.065411	0.0807403	0.0249968	0.137393	0.24778	0.308034	0.103689	0.136972	0.160107	0.13906	0.0176869	0.114115	0.0122521	0.0690223		0.0927118	1.08685e-06	8.23661e-06	0.119736	2.8353e-06	2.12218e-05	0.437215	0.768513		0.073528	7.49513e-06	3.86881e-05	0.0848194	0.000264211	0.000922524	0.765429	0.917641
ENSG00000092847	AGO1	0.266099	0.279191	0.129601	0.271315	0.151664	0.211407	0.0568624	0.134617	0.0756086	0.177158	0.0465572	0.0786332	0.081352	0.0855709	0.160218	0.170124	0.0535333	0.0387617	0.0658102	0.0601694	0.214241	0.241861	0.0147489	0.0871862	0.0960338	0.145513	0.0748691	0.0528593	0.079584	0		0.0782915	3.45947e-05	0.000202025	0.111118	1.12489e-06	8.98427e-06	0.359001	0.714685		0.0699028	0.000441483	0.00138098	0.108647	1.53871e-06	9.28656e-06	0.289252	0.620663
ENSG00000123908	AGO2	0.84119	0.727104	1.38014	1.07862	1.3351	1.15014	1.50032	1.12256	0.867347	0.913717	0.711869	0.590195	0.603156	0.516014	0.715444	0.630378	0.294422	0.418269	0.187066	0.328336	0.612873	0.654058	0.184512	0.265118	0.240671	0.204062	0.748729	0.587451	0.45679	0.438134		0.262476	3.33355e-09	3.66856e-08	0.213264	8.78993e-07	7.17504e-06	0.510299	0.814036		0.26115	8.24595e-10	9.44884e-09	0.276452	4.28739e-11	5.30475e-10	0.838035	0.942639
ENSG00000126070	AGO3	0.252595	0.230731	0.460892	0.469185	0.479485	0.369292	0.565253	0.431911	0.486524	0.466441	0.289495	0.160646	0.465011	0.265104	0.456019	0.363819	0.217757	0.294885	0.223073	0.343853	0.423019	0.547036	0.219774	0.17859	0.150063	0.190022	0.356316	0.333459	0.372235	0.187826		0.154986	3.25321e-05	0.00019132	0.210767	3.27508e-09	3.62214e-08	0.334594	0.694733		0.105764	0.000107505	0.000406206	0.153898	8.62482e-06	4.43476e-05	0.433834	0.747571
ENSG00000134698	AGO4	0.272531	0.199351	0.267386	0.207118	0.181348	0.150021	0.225571	0.129502	0.217283	0.221832	0.156651	0.0631844	0.0645776	0.0750279	0.256519	0.285034	0.160466	0.190698	0.15664	0.0558591	0.310367	0.275546	0.120592	0.186416	0.0936133	0.220037	0.0630107	0.058747	0.117814	0.052062		0.108124	0.000147295	0.000734166	0.0998027	0.000213727	0.00104728	0.844938	0.948126		0.127788	3.62387e-07	2.60146e-06	0.127276	2.17946e-07	1.55786e-06	0.990406	0.996232
ENSG00000204310	AGPAT1	0.0649701	0.0395998	0.0271591	0.0706215	0.0513249	0.0536685	0.0186598	0.0373381	0.0680188	0.0519427	0.0389608	0.0238678	0.114042	0.0885637	0.068709	0.0843019	0.00668429	0.00797505	0.0422636	0.0728615	0.0396403	0.091436	0.0256964	0.0659811	0.02353	0.0966914	0.0701762	0.062362	0.116186	0.115782		0.0202152	0.0800252	0.153183	0.0367024	0.00190796	0.00705333	0.42214	0.75728		0.00125789	0.22379	0.295711	0.000711836	0.265917	0.342686	0.982545	0.993268
ENSG00000169692	AGPAT2	0.238435	0.168076	0.133017	0.0641996	0.0560754	0.0471429	0.113442	0.107579	0.105869	0.0852054	0.0740069	0.104147	0.101584	0.0594381	0.13142	0.156708	0.0343958	0.0928644	0.0195502	0.0325769	0.165446	0.127317	0.0946343	0.121586	0.00888277	0.0205729	0.0522882	0.0462166	0.057779	0.042759		0.0691598	0.00121777	0.00473822	0.0169225	0.0876008	0.165171	0.0924706	0.421801		0.0730731	4.96424e-05	0.000205503	0.0533158	0.00080352	0.00241164	0.506111	0.791034
ENSG00000160216	AGPAT3	0.327966	0.414961	0.243116	0.255091	0.140067	0.24797	0.129181	0.205373	0.194857	0.352683	0.379084	0.436183	0.255831	0.545427	0.285288	0.426011	0.535695	0.772929	0.429014	0.551385	0.280657	0.413747	0.781611	0.738247	0.293794	0.670179	0.238322	0.407018	0.195885	0.387318		-0.208135	1.22681e-05	7.88207e-05	-0.186949	5.22988e-05	0.000297849	0.712734	0.90369		-0.0259755	0.663602	0.724018	-0.131208	0.0255091	0.0468263	0.0633377	0.296867
ENSG00000026652	AGPAT4	0.163007	0.270887	0.155069	0.0771486	0.159105	0.146271	0.258909	0.100434	0.0768957	0.0287832	0.0819975	0.0679929	0.175031	0.0253022	0.0364473	0.00768781	0.0328558	0.0467354	0.0822002	0.00317215	0.083608	0.043994	0.0257826	0.0257139	0.0429656	0.0158651	0.122402	0.0497915	0.148052	0.0620129		0.0130698	0.320264	0.448801	-0.0322749	0.183613	0.294781	0.104869	0.440094		-0.0517717	0.314264	0.392697	0.00321004	0.485677	0.565365	0.0655426	0.302285
ENSG00000279355	AGPAT4-IT1	0.149504	0.238482	0.114457	0.070574	0.0675721	0.0880677	0.13438	0.0567548	0.0649444	0.0560883	0.0685679	0	0.0711024	0.051361	0.0447846	0.0133331	0.0197521	0.0278674	0.0333056	0.0225278	0.0151746	0.0166847	0	0	0	0	0.0601961	0.0347575	0.0530694	0.019797		0.0208671	0.14329	0.242723	0.0101863	0.123539	0.217957	0.617527	0.862563		0.000143165	0.461419	0.539387	0.00650912	0.265902	0.342686	0.78563	0.924866
ENSG00000155189	AGPAT5	0.0390998	0.0399909	0.051859	0.00869004	0	0.0580144	0.0182978	0.0393576	0.00867478	0.0593154	0.103083	0.402287	0.0822398	0.220646	0.0968313	0.0573065	0.173114	0.441081	0.244774	0.494929	0.106018	0.165935	0.297515	0.499822	0.374471	0.848758	0.101173	0.396682	0.0594373	0.12993		-0.077582	0.015975	0.041134	-0.27749	1.22069e-15	2.30617e-14	4.24561e-07	5.31823e-05		-0.1141	0.00478766	0.0109501	-0.328111	3.5332e-15	6.97127e-14	2.05627e-06	0.000175811
ENSG00000188157	AGRN	0.00696633	0	0.0178467	0.00728304	0.0177385	0	0.0179371	0	0.0215263	0	0.00892459	0.0209579	0.285003	0.0952434	0.0150925	0.00751289	0.0974499	0.0672589	0.299513	0.156999	0.0249365	0	0.0508777	0.0755971	0.23365	0.280183	0.178837	0.102504	0.205376	0.203694		-0.0238972	0.430396	0.557775	-0.0372545	0.0229897	0.0562017	0.466073	0.786537		-0.189175	1.17729e-08	1.11367e-07	-0.129407	7.00987e-07	4.55642e-06	0.0857928	0.34467
ENSG00000135049	AGTPBP1	0.621498	0.457696	0.570959	0.396493	0.431983	0.375519	0.334713	0.302345	0.298276	0.263362	0.161907	0.158624	0.352938	0.184049	0.196101	0.238744	0.0816854	0.0937353	0.139031	0.1394	0.258534	0.272689	0.0638522	0.0354205	0.104736	0.110763	0.29709	0.112716	0.281113	0.165718		0.146111	5.43895e-07	4.37016e-06	0.126997	5.96424e-06	4.16497e-05	0.687618	0.894415		0.0981128	0.000503945	0.00155234	0.108682	2.9368e-05	0.000131889	0.835179	0.941157
ENSG00000177674	AGTRAP	0.546883	0.371981	0.309138	0.191429	0.349098	0.224925	0.426856	0.157483	0.222046	0.393205	0.194608	0.283078	0.2507	0.278798	0.166404	0.391291	0.167257	0.31387	0.265617	0.400188	0.144637	0.339619	0.197082	0.419441	0.198713	0.19402	0.26965	0.231594	0.159087	0.162395		-0.0164548	0.872268	0.920727	0.0185573	0.628742	0.734983	0.489273	0.80055		-0.0749153	0.207268	0.277397	0.0712636	0.00764464	0.0166693	0.00560652	0.0728415
ENSG00000153207	AHCTF1	0.326166	0.45505	0.258615	0.249211	0.242286	0.203584	0.200391	0.255531	0.129813	0.186271	0.116166	0.19248	0.120445	0.17064	0.136735	0.144785	0.101399	0.0562391	0.0642346	0.0642859	0.148171	0.161023	0.10192	0.0798952	0.0460117	0.00372127	0.12609	0.198805	0.0485554	0.0800413		0.0278911	0.201417	0.316281	0.0522727	0.00516365	0.0163905	0.528184	0.825279		0.060563	0.00164289	0.00433231	0.0617777	0.000175864	0.000653024	0.974588	0.990634
ENSG00000101444	AHCY	0.10813	0.0643009	0.0706176	0.101681	0.132705	0.103962	0.0748331	0.0672899	0.0616361	0.0642514	0.0517054	0.0272507	0.108324	0.0459993	0.0736553	0.0679834	0.050784	0.107639	0.0799201	0.0556075	0.0924214	0.0688195	0.0351489	0.0177202	0.0180002	0.0694286	0.0334395	0.0329244	0.0318882	0.0479402		0.00699677	0.505642	0.626989	0.011541	0.207504	0.323253	0.861664	0.954581		0.00431334	0.272263	0.347374	0.0161025	0.127057	0.184245	0.667465	0.875769
ENSG00000126705	AHDC1	0	0.026047	0.00978225	0.0276523	0.0722765	0.00951116	0.124345	0.0176418	0.0322361	0.0110245	0.0599493	0.0212717	0.141181	0.126434	0.100437	0.0152197	0	0.0142487	0.170496	0.0253621	0.0435928	0.0150688	0.0145443	0.00884786	0.0904001	0	0.193231	0.0274044	0.249458	0.136055		0.00981956	0.714022	0.803275	0.00377147	0.6185	0.729687	0.756137	0.917165		-0.0850934	0.002101	0.00536431	-0.0251181	0.561744	0.636255	0.0493252	0.261142
ENSG00000135541	AHI1	0.0887038	0.111697	0.0901677	0.108519	0.154224	0.0423999	0.155522	0.116028	0.0234045	0.0620553	0.10741	0.0277209	0.10295	0.0480696	0.0869786	0.0479623	0.0388284	0.0075834	0.0157372	0.0549215	0.118202	0.116169	0.0469706	0	0.0296018	0.0539989	0.103671	0.0669967	0.0568659	0.0771794		-0.00716994	0.6297	0.731466	0.0642503	7.37181e-06	5.03199e-05	0.00967598	0.119403		0.00373565	0.11094	0.163	0.0154218	0.0923044	0.13965	0.695643	0.887952
ENSG00000124942	AHNAK	3.10806	2.26757	2.88713	1.87689	2.75083	1.77342	2.72126	1.81206	2.3066	1.34929	2.11234	1.28189	2.05762	1.24457	2.25267	1.66414	1.93304	1.00687	1.47673	0.886129	2.62374	2.10845	1.68551	1.34366	1.50299	1.02881	2.34712	1.25769	1.68965	1.16588		0.397104	1.9769e-06	1.43929e-05	0.398233	4.78113e-07	4.06701e-06	0.991551	0.996957		0.577887	2.76813e-10	3.48314e-09	0.506801	3.2365e-10	3.56175e-09	0.515474	0.797384
ENSG00000106546	AHR	1.49707	1.10621	1.15849	0.770291	1.20976	0.584279	1.28624	0.540956	0.98427	0.520828	1.118	0.371624	0.630398	0.251558	0.759047	0.377063	0.758325	0.230176	0.425563	0.202111	0.54121	0.303328	0.393308	0.114847	0.384884	0.105914	0.800974	0.316606	0.361571	0.225137		-0.00909489	0.955803	0.98277	0.167646	3.14572e-05	0.000188828	0.0166599	0.161017		0.178984	0.000296614	0.000988565	0.217743	5.66558e-09	5.24046e-08	0.598866	0.842367
ENSG00000063438	AHRR	0.0379873	0.0119843	0.102735	0.0611027	0.100418	0.0312346	0.130572	0.0155372	0.13726	0.158617	0.143134	0.0710606	0.143733	0.0398786	0.381332	0.282281	0.248278	0.0786914	0.320223	0.196893	0.541475	0.287678	0.338541	0.093331	0.28876	0.16479	0.176461	0.037781	0.173392	0.0447474		0.0831077	0.036822	0.0817824	0.12884	9.98479e-08	9.33921e-07	0.27244	0.648755		0.0698783	0.0254131	0.0464074	0.093145	6.10238e-06	3.23247e-05	0.603991	0.846222
ENSG00000100591	AHSA1	0.119385	0.138105	0.173194	0.269632	0.196927	0.325179	0.181223	0.272766	0.289004	0.217177	0.26365	0.257706	0.26744	0.353679	0.383211	0.322565	0.682909	0.689757	0.391903	0.56078	0.261287	0.394094	0.825992	0.879158	0.456223	0.685494	0.192844	0.335569	0.259613	0.473461		-0.215696	6.54558e-06	4.43173e-05	-0.237083	5.38611e-07	4.54109e-06	0.709909	0.903414		-0.0475234	0.849798	0.883445	-0.167313	0.00432799	0.010268	0.0365563	0.22098
ENSG00000173209	AHSA2	0.177378	0.249852	0.213414	0.214059	0.199761	0.254693	0.254698	0.335709	0.125914	0.234486	0.188834	0.197357	0.0648289	0.128869	0.145895	0.186877	0.118673	0.139444	0.194937	0.166888	0.124882	0.330322	0.194471	0.221548	0.0752284	0.268351	0.153189	0.210378	0.114205	0.137997		-0.0229083	0.674883	0.76926	0.0381755	0.146349	0.248346	0.156663	0.516759		0.00510312	0.221318	0.293084	0.0164816	0.150439	0.211975	0.7955	0.927805
ENSG00000186063	AIDA	0.14615	0.170128	0.0976337	0.215169	0.145614	0.263721	0.0773858	0.24417	0.175067	0.310418	0.6571	0.784067	0.226499	0.420222	0.155453	0.303311	0.91179	0.929489	0.532762	0.63635	0.177015	0.257265	0.846769	1.04844	0.551189	0.684089	0.358407	0.373124	0.255254	0.29768		-0.489026	2.31225e-23	6.42516e-22	-0.484888	3.79812e-22	9.89439e-21	0.945171	0.986633		-0.195667	0.000459165	0.00142692	-0.224667	1.67297e-05	8.02086e-05	0.601906	0.844543
ENSG00000204472	AIF1	2.43783	3.0764	1.65707	2.62868	1.9836	2.61837	1.65315	2.67235	1.01783	1.96727	1.3287	1.9597	1.93005	2.66655	0.450345	1.74862	0.463243	1.63627	1.15859	2.08797	0.33532	1.6124	0.277791	1.25302	1.04219	2.11247	1.54408	2.48808	2.03244	3.15482		-0.148194	0.10078	0.183634	0.122402	0.191335	0.304393	0.00632703	0.0913715		-0.580856	7.90393e-12	1.223e-10	-0.395592	3.09448e-06	1.74152e-05	0.0920638	0.356899
ENSG00000042286	AIFM2	0	0	0.0353362	0.0143651	0.0533405	0	0.0194537	0	0.0803855	0.00839899	0.0785165	0.0284492	0	0.030099	0.146234	0.0408888	0.161161	0.049134	0.121967	0.0119011	0.143851	0.0652472	0.386194	0.0591607	0.119481	0.0613573	0.0388427	0.026723	0.107974	0.0941847		-0.0683512	0.129974	0.224733	-0.00196099	0.56033	0.684028	0.0258475	0.207499		0.0362266	0.00532179	0.0119902	0.00638566	0.10509	0.156264	0.234821	0.564537
ENSG00000163568	AIM2	0.0313843	0.0455017	0	0.0683289	0.0179795	0.0336499	0.01981	0.0299917	0.0260268	0.0211113	0.226923	0.331392	0.115027	0.227936	0	0.0077476	0.318047	0.730091	0.215847	0.561609	0.0078174	0.0100742	0.436806	0.591068	0.210446	0.381525	0.134789	0.243697	0.205779	0.154136		-0.241478	3.74186e-15	6.87451e-14	-0.394735	4.07651e-22	1.05783e-20	0.00070239	0.0194299		-0.131822	9.48406e-08	7.45863e-07	-0.27345	4.77323e-15	9.28066e-14	0.000211081	0.00639863
ENSG00000004455	AK2	0.157417	0.14643	0.0876396	0.0827929	0.072631	0.120284	0.123593	0.0415874	0.0331664	0.14713	0.0862429	0.164745	0.0587558	0.274019	0.0885886	0.0990975	0.0650268	0.246521	0.0508714	0.244763	0.0647825	0.128213	0.10694	0.325903	0.100275	0.369034	0.0992332	0.186056	0.092515	0.196437		-0.0141659	0.596059	0.710476	-0.100055	0.00159154	0.00604096	0.00956212	0.118438		-0.0148295	0.732793	0.784555	-0.118042	0.0170729	0.0332144	0.00528484	0.0699297
ENSG00000162433	AK4	0.0112368	0.0124611	0.0164651	0.0176404	0.0594033	0.0437127	0.0835231	0.0381736	0.136031	0.0506934	0.207644	0.0370748	0.105376	0.0119098	0.245366	0.00756635	0.233436	0.00821884	0.136539	0.038032	0.104337	0.0291884	0.177559	0.0410956	0.101977	0.043096	0.0802977	0.027005	0.126334	0.0720211		-0.043961	0.152756	0.254619	-0.00625335	0.964286	0.995427	0.266319	0.641077		0.0186961	0.529666	0.60351	-0.00653072	0.603909	0.674957	0.409129	0.727983
ENSG00000085231	AK6	0.0431575	0.0277087	0.122098	0.100566	0.143381	0.0523468	0.133727	0.0932789	0.147772	0.141725	0.0671558	0.0728212	0.0479051	0.121098	0.178012	0.146832	0.192865	0.108806	0.158347	0.146616	0.160413	0.0705701	0.198898	0.275609	0.193883	0.254393	0.0974354	0.13968	0.079556	0.0786922		0.00149887	0.439731	0.56646	-0.0124724	0.925148	0.967056	0.693961	0.897767		0.0186083	0.0675399	0.107295	-0.0389233	0.466109	0.54775	0.120098	0.409058
ENSG00000108599	AKAP10	0.157766	0.213044	0.115689	0.150731	0.0591064	0.151135	0.0806488	0.220294	0.206916	0.265283	0.127901	0.0916121	0.0866165	0.16889	0.260061	0.314582	0.116544	0.113094	0.0704602	0.148206	0.266233	0.271318	0.146339	0.153237	0.15881	0.20225	0.105675	0.116771	0.0344509	0.0810554		0.0997524	2.97346e-05	0.000175798	0.123209	9.48674e-06	6.3015e-05	0.549291	0.834839		0.113091	1.29756e-07	1.00155e-06	0.0655685	0.0120847	0.0247445	0.254013	0.582335
ENSG00000023516	AKAP11	0.123979	0.178027	0.0442486	0.172538	0.0270414	0.187593	0.05214	0.151386	0.129135	0.142371	0.119688	0.156173	0.0730596	0.0920645	0.135441	0.309971	0.0442343	0.122478	0.0575871	0.0763717	0.148457	0.234748	0.0685655	0.141151	0.0448133	0.108492	0.0508446	0.131422	0.0162528	0.0688809		0.0494383	0.00097021	0.00387213	0.0630583	0.00671112	0.0202152	0.697805	0.899152		0.0574204	0.00078778	0.0022882	0.107829	1.95025e-06	1.14896e-05	0.131391	0.429962
ENSG00000170776	AKAP13	1.62636	1.45792	1.43234	1.39572	1.59763	1.4575	1.67735	1.42562	0.964788	0.921823	0.985919	1.36885	0.734051	1.13356	0.766644	1.08567	0.552772	1.09513	0.502816	0.903827	0.81927	1.02233	0.353382	0.941614	0.378705	0.817267	1.02298	1.24109	0.613143	0.766365		0.123336	0.0130554	0.0347989	-0.109389	0.0978184	0.180257	0.00612038	0.0896133		0.172532	8.04274e-05	0.000315512	0.0363184	0.492231	0.571101	0.119818	0.408698
ENSG00000241978	AKAP2	0.0204393	0.00726734	0.0398438	0.00848899	0.0662326	0	0.0427501	0.00903062	0.0159418	0.00978852	0.0805463	0.0282064	0.0407787	0.0195019	0.00547541	0	0.0482217	0.0296233	0	0.0211736	0.029837	0	0.102335	0.0248023	0.0565885	0.00916352	0.0522067	0.0381872	0	0.00881722		-0.0515594	0.00210942	0.00748571	-0.0160886	0.0620046	0.125917	0.0505465	0.307588		-0.0122548	0.904712	0.927806	-0.010148	0.0562242	0.0916506	0.886851	0.963268
ENSG00000118507	AKAP7	0.0469988	0.0599346	0.0252713	0.030775	0.0225053	0.0230833	0.0113515	0.0541461	0.0206837	0.00875656	0.0572118	0.1419	0.0287225	0.104796	0.00501312	0.00991443	0.100319	0.29533	0.058067	0.121746	0.016471	0.00794638	0.128819	0.250921	0.0351132	0.165083	0.0441769	0.0817657	0.0491424	0.0344756		-0.060354	0.00183738	0.00667061	-0.16346	9.49543e-11	1.22013e-09	0.00014468	0.00593276		-0.0164538	0.564594	0.635919	-0.0970949	2.81115e-06	1.59554e-05	0.000403787	0.0110817
ENSG00000105127	AKAP8	0.18842	0.178715	0.139667	0.10173	0.146797	0.102772	0.095121	0.0639654	0.150126	0.0458684	0.0777145	0.0894064	0.0742545	0.0100991	0.132134	0.116361	0.0523712	0.0508932	0.113067	0.0325322	0.159665	0.171295	0.10745	0.0858469	0.0987057	0.0782696	0.13232	0.0279603	0.0772084	0.042434		0.0493151	0.00649236	0.0193812	0.0265838	0.0959076	0.177275	0.478365	0.793966		0.0501113	0.00338666	0.00810683	0.0625969	5.3824e-05	0.00022604	0.695183	0.887952
ENSG00000011243	AKAP8L	0.151832	0.204315	0.219872	0.101346	0.155773	0.230727	0.210994	0.179536	0.145486	0.124939	0.222594	0.088143	0.347198	0.0748965	0.167382	0.185933	0.228082	0.113567	0.352525	0.166584	0.10253	0.158641	0.219655	0.146569	0.268587	0.210885	0.214767	0.075966	0.222776	0.0847676		-0.0477084	0.218114	0.336323	-0.00203686	0.812178	0.883988	0.237887	0.607954		-0.136008	0.0180301	0.0344339	-0.015261	0.898914	0.924479	0.00666096	0.0803107
ENSG00000127914	AKAP9	0.88004	0.830515	0.326509	0.53792	0.478813	0.711634	0.401692	0.492249	0.431604	0.533298	0.302869	0.379386	0.231749	0.477151	0.415428	0.575522	0.226711	0.457687	0.164969	0.147395	0.361659	0.524302	0.378997	0.291243	0.102331	0.169344	0.280883	0.417672	0.165388	0.360811		0.0369527	0.274948	0.398875	0.0827733	0.0344652	0.0777829	0.49531	0.804533		0.158615	2.84663e-06	1.65801e-05	0.221226	2.40417e-08	2.01678e-07	0.329869	0.660178
ENSG00000135334	AKIRIN2	0.703525	0.792147	0.447554	0.445361	0.561688	0.577988	0.519061	0.432033	0.575344	0.431318	0.615527	0.727676	0.600959	0.598027	0.544195	0.489004	0.699541	1.17077	0.544924	0.706141	0.53558	0.424476	0.826643	0.964743	0.747802	0.792394	0.554679	0.562842	0.246945	0.34817		-0.150182	0.00401459	0.0129402	-0.412755	3.08323e-15	5.64892e-14	0.000153839	0.00605885		-0.0775181	0.405236	0.483308	-0.184609	0.0049022	0.011443	0.127896	0.426515
ENSG00000106948	AKNA	0.363666	0.309024	0.181697	0.190406	0.162056	0.276646	0.182437	0.197763	0.095359	0.161733	0.104359	0.0907358	0.068244	0.0982705	0.158867	0.239709	0.0608165	0.146988	0.0397397	0.106737	0.115869	0.19326	0.0700584	0.092477	0.10525	0.038527	0.266905	0.151182	0.0633859	0.00947179		0.0386255	0.062408	0.124835	0.0445649	0.0515164	0.108107	0.870465	0.957743		0.0390303	0.0143898	0.028409	0.0859523	6.35773e-05	0.000262537	0.198554	0.519683
ENSG00000085662	AKR1B1	0.0780432	0.0680161	0.135664	0.00604039	0.0696196	0.0208307	0.0318544	0.0069216	0.0778765	0.0341012	0.0549575	0.019787	0.0305747	0.0429582	0.132269	0.0352849	0.0940415	0.0310175	0.0167807	0.0307329	0.119128	0.0333657	0.180188	0.0074981	0.112919	0.0533948	0.0439798	0.0338133	0.0514311	0.0256258		0.0165326	0.289966	0.415607	0.00741471	0.266723	0.39155	0.736746	0.911749		0.0682021	7.86827e-05	0.00031031	-0.00630381	0.981969	0.989386	0.00362441	0.053358
ENSG00000187134	AKR1C1	0.00592876	0	0.0544241	0	0.0307817	0	0.0189775	0.00805308	0.124157	0.0153789	0.059139	0.0105264	0.0487378	0	0.14144	0.0540884	0.108738	0.020141	0.0391326	0.0173014	0.209576	0.0357474	0.0805626	0.0278455	0.0705853	0.00894397	0.120168	0	0	0		0.0625942	0.0546488	0.112312	0.0116755	0.524341	0.651832	0.117211	0.461926		0.0880411	0.00230958	0.00580355	0.0177291	0.381684	0.46399	0.0204829	0.160577
ENSG00000196139	AKR1C3	0.0214441	0	0	0.00784772	0	0	0.0270198	0.00863854	0.174966	0.0405397	0.0477983	0	0.0253932	0.0137389	0.184295	0.0622466	0	0.0116164	0.0501214	0.0139435	0.287602	0.104475	0	0	0	0.00985709	0.0810295	0.0137389	0.0495162	0		0.149766	1.54746e-09	1.74619e-08	0.050873	0.000117276	0.000614867	0.000111962	0.00500725		0.136082	7.2189e-07	4.8777e-06	0.0422326	0.00269728	0.00682921	0.000583247	0.0143003
ENSG00000053371	AKR7A2	0.107846	0.0975436	0.0589084	0.0675534	0.059036	0.0216504	0.0733199	0.0348078	0.0479546	0.0343808	0.0533702	0.0403956	0.0396577	0.0178489	0.0332039	0.068737	0.0328703	0.0333802	0.0666264	0.0620134	0.0666127	0.103411	0.0176044	0.0287662	0.0155576	0.0326757	0.0230181	0.0698481	0.102186	0.0469183		0.0109497	0.213847	0.331276	0.0374725	0.00305661	0.0106225	0.203386	0.56971		0.00287954	0.199877	0.26918	0.0316841	0.00836978	0.0180934	0.199011	0.520676
ENSG00000204673	AKT1S1	0.0303343	0.0518051	0.0609073	0.0588786	0.0593877	0.092583	0.101523	0.0819875	0.0674525	0.0966113	0.139755	0.0638836	0.20678	0.0960975	0.161379	0.0424966	0.338155	0.217944	0.26839	0.201697	0.0571376	0.112949	0.308134	0.110449	0.187756	0.080949	0.189417	0.0238891	0.214106	0.10151		-0.124639	4.9378e-05	0.000276155	-0.0434809	0.150081	0.25339	0.0163426	0.159791		-0.104393	0.00128787	0.00350992	-0.0374489	0.329746	0.410123	0.0547146	0.275291
ENSG00000105221	AKT2	0.117308	0.14725	0.161884	0.179316	0.126016	0.140919	0.163726	0.206551	0.125274	0.150609	0.156405	0.114787	0.246311	0.281551	0.193401	0.217204	0.213281	0.212665	0.278582	0.219392	0.116302	0.186538	0.119593	0.239491	0.141303	0.246161	0.0960613	0.312037	0.127355	0.247964		-0.00460851	0.712173	0.801465	0.00645095	0.514733	0.642958	0.772082	0.925244		-0.0582656	0.623104	0.687652	-0.0549974	0.421604	0.503794	0.94074	0.979056
ENSG00000117020	AKT3	0.0526802	0.144388	0.156455	0.266099	0.112915	0.316149	0.110383	0.509932	0.202129	0.538188	0.201177	0.65804	0.181964	0.550441	0.216609	0.406123	0.235205	0.364773	0.142824	0.266616	0.251091	0.372603	0.13259	0.223951	0.0559648	0.239533	0.17133	0.483262	0.0468041	0.446049		0.0360989	0.0675152	0.133016	0.00502497	0.613023	0.729687	0.544851	0.833817		0.083787	5.49596e-05	0.00022467	0.00412258	0.469676	0.550681	0.125124	0.420804
ENSG00000215022	AL008729.1	0.0587897	0.00806951	0.0429189	0	0.0904106	0.0175629	0.0842861	0.0316529	0.0907652	0.0403384	0.0786392	0.0116523	0.098826	0.0807428	0.0568121	0.00665383	0.0360426	0	0.0715643	0.0139549	0.00724038	0	0.0321218	0	0.0267284	0.0181351	0.114239	0.0591972	0.106319	0.0495633		-0.00986937	0.571585	0.687366	0.00444426	0.65352	0.755529	0.447488	0.774785		-0.020917	0.528763	0.602686	-0.0243734	0.046839	0.0783864	0.881259	0.959962
ENSG00000272379	AL008729.2	0.0773225	0.00592976	0.191935	0.0345438	0.180063	0.0375298	0.170652	0.0722569	0.191845	0.011475	0.149894	0.0525378	0.150177	0.0498882	0.0941034	0.0252858	0.0556649	0.00975122	0.0210684	0.0564136	0.0770055	0.0081343	0.0107411	0	0.0196264	0.0109345	0.170385	0.0479247	0.0816633	0		0.0396317	0.0171794	0.0435958	-0.00509497	0.767729	0.849931	0.122393	0.46909		0.0483416	0.0133898	0.0266876	-0.0275136	0.144738	0.205768	0.00774002	0.0875607
ENSG00000225450	AL021707.1	0.024343	0.00726734	0.0130818	0	0.036633	0.0294438	0.0241782	0.0364762	0.00682886	0.00761547	0.0173317	0.0151743	0.0657094	0.0533472	0	0.0101284	0.0402523	0	0.0849897	0.0102027	0	0.0149137	0.0216074	0.0178876	0.0742884	0.064754	0.0504874	0.0438213	0.129683	0.112532		-0.0239784	0.0123442	0.033195	-0.00746201	0.711355	0.805164	0.177671	0.535432		-0.0573138	0.000538355	0.00164843	-0.0330307	0.0262047	0.0478137	0.239117	0.567095
ENSG00000272669	AL021707.6	0.0482444	0.00863734	0.0323218	0.00801193	0.0291217	0	0.0784312	0	0.0400402	0.00818732	0.146572	0.0675811	0.115525	0.0892895	0.0331452	0.0303754	0.327639	0.183926	0.331209	0.344232	0.00963038	0.0247338	0.183372	0.05618	0.430266	0.251614	0.233972	0.196024	0.11868	0.0322182		-0.142892	3.91549e-08	3.73568e-07	-0.0590948	0.00331183	0.0113497	0.00214737	0.0440258		-0.210073	1.40497e-10	1.85907e-09	-0.153457	2.28132e-06	1.32182e-05	0.131151	0.42959
ENSG00000273076	AL021707.7	0.0284072	0.0145378	0	0.00828194	0.0313476	0.0142543	0.0111099	0.0261694	0.00816119	0.0208757	0.0438249	0.0212368	0.0467971	0.069601	0.00880571	0	0.0412194	0.0183032	0.0336569	0.0822328	0	0	0.0305617	0.0174051	0.060203	0.0181767	0.0563138	0.0736809	0.140872	0.102711		-0.0324967	0.00194053	0.00699535	-0.0105105	0.136866	0.235904	0.0960313	0.427028		-0.0337	0.0118132	0.0240189	-0.0417556	0.000746871	0.00226919	0.637328	0.861788
ENSG00000279738	AL022311.1	0.128705	0.146328	0.143417	0.108279	0.184616	0.16494	0.140813	0.121419	0.15706	0.108731	0.125927	0.0506782	0.159933	0.0646405	0.151719	0.12818	0.0889423	0.0901182	0.121576	0.0889619	0.099756	0.0499879	0.0899358	0.0374864	0.0631518	0.0978769	0.0419709	0.0994792	0.107663	0.1237		0.0156326	0.321507	0.449024	0.0129889	0.303009	0.432791	0.936604	0.982738		0.0166194	0.0944428	0.142885	0.00556996	0.47833	0.558764	0.751574	0.913094
ENSG00000228697	AL023755.1	0	0	0	0	0	0	0	0	0	0	0	0	0	0.142247	0	0	0	0	0.0423512	0.0173676	0	0	0	0	0.0384545	0.0695702	0	0.109301	0.0139413	0.0825767		0	1	1	0	1	1				-0.0202014	0.082748	0.127713	-0.0572963	0.000564254	0.00177417	0.0237543	0.174211
ENSG00000216475	AL024474.1	0	0	0	0	0	0	0	0	0	0	0	0	0.0692747	0.188659	0	0	0	0	0.0441307	0.0558336	0	0	0.00901109	0	0.0174425	0.0421081	0.0288749	0.0616459	0.053898	0.216582		-0.00225277	0.6206	0.72623	0	1	1	0.317462	0.68098		-0.032712	0.0179077	0.0342197	-0.0716501	0.000354682	0.00118684	0.0605424	0.290614
ENSG00000235782	AL031429.1	0	0	0.0190678	0	0.0261655	0.00920364	0.0362114	0	0.03043	0	0.0773781	0	0.0202336	0.0160168	0.0757317	0.0174156	0	0	0.0504221	0.0210256	0.21257	0.00887681	0	0	0.0261975	0.0211303	0.0222115	0	0.0557274	0		0.0585639	0.0616637	0.123791	0.00427219	0.627676	0.734124	0.0389318	0.266422		0.0511837	0.141822	0.200766	-0.00797007	0.287488	0.365958	0.0379284	0.226788
ENSG00000279010	AL031587.6	0.0610756	0.0272562	0.0546652	0.0528648	0.0626373	0.0275961	0.0786567	0.0420609	0.0694661	0.0491854	0.0377738	0.0312811	0.0621837	0.0305782	0.0567564	0.0432984	0.0213259	0	0.00647235	0.0315844	0.0279011	0.0481851	0	0.0092832	0.0317426	0	0.0486799	0.0101364	0.101331	0.0345114		0.021763	0.0595697	0.120426	0.0313433	0.0022387	0.00807021	0.603464	0.856068		0.00743336	0.154003	0.215765	0.0223276	0.0279569	0.0504676	0.479499	0.777025
ENSG00000284633	AL031590.1	0.00672602	0.0121547	0.0482247	0.0567568	0.0195471	0.0159661	0.0567211	0.0644819	0.046016	0.0226721	0.0218619	0.0334969	0.0673774	0.090505	0.0276312	0.0825621	0.00983467	0.067681	0.0539707	0.105778	0.0235077	0.0859892	0	0.0890995	0.0932361	0.115713	0.0315887	0.0664411	0.0316376	0.0507254		0.023534	0.0183779	0.0461455	0.0104342	0.287924	0.41589	0.518788	0.819991		-0.0314814	0.166902	0.231455	-0.0321244	0.5253	0.602343	0.981519	0.992382
ENSG00000280434	AL031595.3	0.318409	0.209702	0.171336	0.071724	0.0691314	0.0594616	0.0500299	0.11379	0.0277315	0.0380272	0.0426923	0.0209035	0.0457646	0.0136302	0.0691439	0.026431	0	0.00733092	0.012452	0.0322023	0.00968681	0.0375898	0.0257789	0.0248656	0.0354558	0.0206867	0.0718203	0.0105217	0.0217843	0.0267006		0.0350739	0.0913609	0.170054	0.0153026	0.0426597	0.0929124	0.350734	0.706042		0.033549	0.0465823	0.0782117	-0.00163438	0.329095	0.409695	0.123352	0.417157
ENSG00000272345	AL031775.1	0.0272993	0.0119437	0.0524646	0.0484826	0.150831	0.0718515	0.153584	0.122505	0.0529683	0.0468178	0.322267	0.0666992	0.487882	0.194975	0.0449578	0.0332322	0.296801	0.085886	0.631956	0.413645	0.0365798	0.0229514	0.136754	0.0355657	0.563092	0.349053	0.488872	0.307642	0.365741	0.292086		-0.17992	2.98531e-08	2.88956e-07	-0.0271296	0.229675	0.349573	3.92441e-06	0.000354743		-0.412386	2.12982e-22	9.22323e-21	-0.232174	4.78593e-12	6.64945e-11	0.000164452	0.00529823
ENSG00000213172	AL031985.1	0	0.0567288	0	0.0412617	0.0112783	0.0847814	0	0.057448	0	0.0484514	0.00777055	0.206549	0.0254766	0.215678	0	0.0582194	0.0191186	0.132481	0.00783249	0.0908055	0	0.0619341	0.0466149	0.138763	0	0.0590871	0.0233612	0.147518	0	0.157217		-0.0211956	0.00476649	0.0149449	-0.0881769	9.56117e-05	0.000514222	0.00380513	0.0641174		-0.00832728	0.230009	0.302192	-0.0532879	0.0270681	0.0491738	0.0358764	0.219102
ENSG00000260920	AL031985.3	0	0	0.0460878	0	0.0179795	0	0.0419644	0	0.0102805	0	0.018654	0.00867274	0.0502168	0.0513255	0.00653922	0	0	0	0.0293011	0.0856287	0.00733006	0	0.00876348	0	0.0737666	0.0341938	0.0590667	0.109102	0.0413882	0.108062		0.00621017	0.249468	0.370205	-0.00216818	0.6206	0.729687	0.404548	0.747551		-0.0312528	0.0974679	0.146333	-0.042787	0.000565483	0.00177719	0.541908	0.813813
ENSG00000230721	AL049597.1	0	0	0	0	0	0	0	0	0.0162938	0	0	0	0.0197073	0.0249557	0	0	0	0	0.0349805	0.0726206	0	0	0	0	0.0568363	0.0137129	0	0.0119343	0.0238813	0.137638		0.00407345	0.480601	0.603488	0	1	1	0.158004	0.516759		-0.0238076	0.154692	0.216595	-0.0278223	0.0342541	0.0598795	0.798019	0.928734
ENSG00000228587	AL049748.1	0	0	0	0	0	0	0	0	0	0	0.0101073	0	0.136293	0.140541	0	0	0	0	0.262309	0.0722976	0	0	0.0127642	0	0.0778463	0.119646	0.119637	0.0690132	0.286621	0.394378		-0.00571786	0.322174	0.449024	0	1	1	0.159903	0.517701		-0.119112	6.21796e-06	3.30682e-05	-0.083121	1.08852e-05	5.4418e-05	0.205299	0.529444
ENSG00000269940	AL049840.3	0.0634729	0.0995013	0.110366	0.0507864	0.0536526	0.100481	0.119965	0.0639922	0.0545835	0.0514188	0.107768	0.0442449	0.0344329	0.0178489	0.120773	0.0453207	0.0723499	0.0325641	0.00983215	0.0201171	0.0447011	0.00562356	0.0660402	0.057612	0.0226047	0.0260981	0.0631925	0.0520468	0.0422901	0.0169453		0.00765333	0.538634	0.657422	-0.0204381	0.215793	0.332668	0.267266	0.641495		0.0358974	0.0106761	0.0219818	0.00627329	0.608785	0.679093	0.187412	0.504834
ENSG00000269958	AL049840.4	0.0554978	0.0455445	0.144877	0.0745353	0.117806	0.0777477	0.102817	0.126898	0.120267	0.0798499	0.125105	0.111008	0.0119328	0.0422387	0.0698101	0.0686121	0.0746965	0.0485997	0.0620257	0.0488553	0.0396194	0.0365112	0.0211186	0.102117	0.0417418	0.0728431	0.0259539	0.0496375	0.0413509	0.0201232		0.00896191	0.453378	0.579895	-0.019991	0.695725	0.792178	0.297957	0.672828		0.039014	0.0133357	0.0265955	-0.00783169	0.824453	0.866826	0.0725161	0.31804
ENSG00000216480	AL078604.1	0.0161243	0	0.00976186	0	0.0108376	0	0.00790123	0.0183338	0.0287732	0	0	0	0.472055	0.273174	0.00744872	0	0	0	0.362138	0.261076	0.00865364	0	0	0	0.194422	0.03294	0.27972	0.0738571	0.79428	0.498359		0.01095	0.0913636	0.170054	0	1	1	0.130052	0.477816		-0.24547	3.58452e-08	3.12895e-07	-0.146381	1.37084e-09	1.37063e-08	0.0235828	0.174034
ENSG00000237927	AL078604.2	0	0	0.0441542	0.00728304	0.0127936	0	0.0992196	0.0073095	0	0.0205781	0.0754655	0.00956946	0.664356	0.284518	0.0187238	0	0.0742132	0.00758524	0.516087	0.330881	0.0194241	0.00615496	0.0216381	0.0279654	0.233284	0.168208	0.53242	0.349345	0.903529	0.581267		-0.0254521	0.165774	0.271566	-0.00277599	0.622911	0.731372	0.196305	0.559494		-0.357661	3.70775e-17	1.00926e-15	-0.189225	1.06642e-10	1.25432e-09	0.000407938	0.0111497
ENSG00000279267	AL078621.3	0	0	0.0124315	0.0140675	0.0085396	0.0171374	0.0294649	0	0.0071598	0.0115241	0.0240651	0	0.0298784	0.013731	0.00534659	0.00620173	0.0153996	0	0.0297293	0	0.0187016	0.00662003	0	0	0.0118921	0.0389455	0.0218184	0.0301225	0.101439	0.106493		-0.0010912	0.85003	0.904123	0.00531901	0.231005	0.350848	0.538266	0.830685		-0.0143313	0.281163	0.356682	-0.00356578	0.63903	0.704528	0.434861	0.747571
ENSG00000271857	AL096865.1	0	0.02679	0.0155839	0.0156747	0	0.0246741	0.0155024	0.0559116	0.00885616	0.0261626	0.0117031	0.0281942	0.0129186	0.0476436	0.0162514	0.0354417	0.0649898	0.133623	0.0192022	0.0670915	0	0.0482003	0.135108	0.065191	0.0064711	0.0845478	0.0102275	0.0211508	0.0253109	0.0449297		-0.0427775	0.0849566	0.161234	-0.0315508	0.118918	0.211259	0.577738	0.846773		-0.0033507	0.618823	0.684854	-0.0324288	0.0569354	0.0925201	0.0915834	0.35655
ENSG00000268858	AL118506.1	0.0144369	0.0243279	0.029091	0.0374215	0.0712153	0.0852752	0.0444435	0.0509839	0.0557348	0	0.0279639	0.0223707	0.0214952	0.0127795	0.0697375	0.0404238	0.0742425	0.0695068	0	0.0206808	0.0499605	0.008214	0.122741	0.0804736	0.0126984	0.0084348	0.102857	0	0.0725744	0		-0.0229096	0.343448	0.468491	-0.0428917	0.00149792	0.0057313	0.365825	0.718618		0.0314717	0.00368782	0.00871511	-0.00170493	0.809876	0.854336	0.0490002	0.261003
ENSG00000260708	AL118516.1	0.205825	0.127825	0.177404	0.107202	0.220388	0.110178	0.198484	0.126297	0.0532348	0.0542366	0.0391851	0.0374533	0.131442	0.0614221	0.0758756	0.0660393	0.0591291	0.0835598	0.0672406	0.0204917	0.0451556	0.0112909	0.023662	0.0425044	0.0177309	0.0357683	0.144858	0.0429855	0.135747	0.0166373		0.00232659	0.53799	0.656756	-0.00873157	0.724469	0.815853	0.705616	0.900998		-0.0158069	0.653699	0.714558	-0.00130242	0.875563	0.907825	0.64108	0.86371
ENSG00000272009	AL121944.1	0.0674512	0.0497486	0.0528467	0.0170834	0.0279236	0.0167176	0.110967	0.0200197	0.0331487	0.0353613	0.0199948	0.0096372	0.0442459	0.0682696	0.0153472	0.0384205	0.0209626	0.00908622	0	0.0297846	0	0.0532352	0.0202449	0	0	0.0153075	0.0396997	0.0303843	0	0.0407133		0.00305417	0.922425	0.958649	0.0271648	0.0063806	0.0193948	0.101159	0.434408		-0.0134676	0.90571	0.928687	0.00267977	0.210671	0.281643	0.417446	0.734544
ENSG00000228863	AL121985.1	0	0.00609578	0.0161885	0.0169854	0.0275902	0.0287652	0.0400224	0.01819	0	0.0215775	0.0611641	0.0440259	0.0850681	0.178048	0	0	0.0359409	0.0117818	0.0777445	0.0886457	0	0.0074817	0.0160648	0	0.0228407	0.0579972	0.0401517	0.185739	0.14014	0.285151		-0.0311429	0.00140516	0.00531897	-0.00963206	0.523145	0.650784	0.127587	0.475923		-0.0523718	0.000186316	0.000656043	-0.0742091	0.000293054	0.00100689	0.346055	0.675497
ENSG00000272489	AL132656.3	0.0841744	0.158559	0.125182	0.0957738	0.0989708	0.11419	0.154529	0.142121	0.163674	0.184918	0.0985357	0.167772	0.0925374	0.108274	0.0749668	0.0583134	0.108116	0.130772	0.0328026	0.0637352	0.0903437	0.095468	0.110504	0.100047	0.0155576	0.0533027	0.0470391	0.0808863	0.0126752	0.0449648		0.00951006	0.394133	0.520707	-0.0195766	0.662482	0.763848	0.364143	0.718618		0.0396849	0.00165704	0.00436274	0.0167601	0.125687	0.182457	0.452662	0.761005
ENSG00000240023	AL133163.1	0	0	0	0	0.0110286	0	0.0108951	0	0	0	0.0119124	0	0.081678	0.0164655	0	0	0	0	0.0528699	0.0497184	0	0	0	0	0.0772807	0.0420899	0.0384835	0.0175617	0.11593	0.0830425		-0.00573525	0.322174	0.449024	0	1	1	0.157412	0.516759		-0.0556809	0.000173912	0.00061791	-0.0270684	0.00930464	0.0197557	0.10287	0.377985
ENSG00000258860	AL133163.2	0.0362595	0	0.0420567	0.032025	0.0176274	0.00878771	0.0476762	0	0.0254539	0	0.00957896	0	0.316562	0.0668619	0.0441503	0	0.00651052	0.0302184	0.162226	0.0855981	0	0	0	0	0.0559563	0.00597741	0.111341	0.0121285	0.623792	0.0724447		0.019486	0.1934	0.306734	-0.00174527	0.840263	0.905285	0.125168	0.474574		-0.11769	0.000376274	0.00120469	-0.0316031	0.0389866	0.0669589	0.00575938	0.0740064
ENSG00000276517	AL133243.3	0.127536	0.112002	0.0240232	0.110142	0.0595834	0.0914267	0.061355	0.0711705	0.033405	0.0800257	0.0297425	0.0339555	0.0128538	0.0423583	0.0771207	0.0220513	0.0352427	0.0508652	0.0309378	0.0353117	0.032186	0.0439979	0.0321868	0.0395561	0.0364059	0.0237716	0.0539793	0.0307209	0.0172257	0		0.00249487	0.704961	0.796035	0.0101034	0.296006	0.425411	0.732826	0.911092		0.00629561	0.218077	0.289481	0.0209012	0.154725	0.217051	0.499949	0.78836
ENSG00000251194	AL133330.1	0.43449	0.342486	0.336738	0.225642	0.334355	0.152287	0.297448	0.15936	0.204226	0.126126	0.110298	0.0548292	0.0551263	0.0324485	0.14978	0.161834	0.0313611	0.0209165	0.0601848	0.00927045	0.085707	0.104943	0.025943	0.0222198	0.0217794	0.0250916	0.0947242	0.0694023	0.0165825	0.0102759		0.0686235	0.000605142	0.0025591	0.0920732	2.55214e-06	1.92755e-05	0.533424	0.828397		0.085478	2.04748e-05	9.35249e-05	0.0980934	2.63966e-07	1.86285e-06	0.730045	0.901733
ENSG00000258757	AL133453.1	0.0958158	0.141615	0.158897	0.170278	0.188825	0.18867	0.166182	0.191571	0.181306	0.150668	0.195757	0.325187	0.296787	0.3138	0.192324	0.270621	0.301167	0.335357	0.364051	0.266398	0.171302	0.115579	0.280855	0.21594	0.322921	0.491345	0.147699	0.33448	0.187495	0.284261		-0.0656935	0.0801274	0.153334	-0.0895022	0.0153639	0.0404349	0.590346	0.850217		-0.111528	0.0857678	0.131763	-0.138992	0.00637799	0.0143022	0.585303	0.835842
ENSG00000258982	AL133523.1	0.0227508	0.00825489	0	0	0.0182278	0.0183085	0.0301632	0.0297312	0.0202366	0.0167019	0.0930755	0.0173012	0.0731698	0.123153	0	0.00799277	0.0307029	0.0321109	0.166999	0.15082	0	0.00562356	0.0699566	0	0.131491	0.0720027	0.0649857	0.0669233	0.0722	0.11359		-0.0479316	0.000150921	0.000749996	-0.0093506	0.377393	0.508656	0.00880885	0.112623		-0.0953966	6.06088e-07	4.15844e-06	-0.0863472	3.91317e-06	2.15855e-05	0.72272	0.899753
ENSG00000259321	AL136295.2	0	0.0140457	0.0152057	0.0340138	0.0559873	0.0194951	0.00709514	0.0206142	0	0	0.0303382	0	0.0680232	0.0426765	0	0.0172799	0.0128567	0.0721296	0.0770528	0.050051	0.0260568	0	0.0089131	0.0358611	0.024189	0.0475466	0.0616564	0.0504129	0.110603	0.0717475		-0.0167082	0.0934919	0.173002	-0.019048	0.117948	0.209814	0.869846	0.95756		-0.0337744	0.0421055	0.0715236	-0.0273986	0.0302996	0.0539711	0.733622	0.904683
ENSG00000259529	AL136295.5	0.086167	0.118286	0.0641466	0.0587688	0.120703	0.183778	0.222215	0.0970775	0.0749641	0.0906648	0.378406	0.161958	0.379107	0.358838	0.0939769	0.0466632	0.139528	0.105872	0.294117	0.299991	0.0553633	0.027197	0.0944186	0.0898857	0.268886	0.156416	0.308399	0.196466	0.360605	0.357514		-0.111151	0.0010012	0.00397849	-0.0795499	0.000147481	0.000753676	0.348421	0.704374		-0.218969	3.46642e-08	3.04579e-07	-0.172257	3.06499e-08	2.52039e-07	0.286474	0.617413
ENSG00000231767	AL136454.1	0	0.0344104	0	0.0161235	0.00812333	0.021352	0	0	0.0366637	0.0114323	0	0.0122703	0.05073	0.0163937	0.00666947	0.0169246	0	0.0219045	0.0264566	0.0387242	0.0150235	0	0	0.012208	0	0.0508639	0.0414592	0.0314139	0.106239	0.0306968		0.0125583	0.118096	0.208024	-0.00581361	0.773359	0.853613	0.0860469	0.40863		-0.00470749	0.696559	0.752771	-0.0153753	0.523521	0.600509	0.487323	0.782479
ENSG00000212743	AL137145.1	0	0.0141547	0.0107523	0.0169064	0	0	0	0	0.0177506	0	0.0121527	0.00826838	0.0285703	0.0835083	0.0187238	0	0	0	0.0426477	0.0465933	0	0.00870951	0	0	0.033138	0	0	0.0353719	0.0484142	0.121422		0.00876851	0.322174	0.449024	0.00433689	0.627676	0.734124	0.63031	0.868444		-0.0142823	0.438465	0.516447	-0.0261214	0.217496	0.289575	0.496759	0.786576
ENSG00000258702	AL137786.1	0	0	0.0116352	0	0	0	0.0351566	0.0209467	0.0200754	0.00480952	0.0315532	0.0101431	0.0447044	0.0904764	0.00602613	0	0.0371368	0	0.0856574	0.0656729	0	0	0	0	0.0731285	0.0320988	0.0751861	0.0568537	0.0578419	0.136327		-0.0077383	0.618821	0.72623	-0.00133341	1	1	0.509504	0.813515		-0.0502276	0.00197855	0.00509852	-0.0510963	0.00015691	0.000588544	0.966158	0.988726
ENSG00000283384	AL138694.1	0	0.00650216	0	0	0	0	0	0	0	0	0	0	0.0299673	0.0994155	0	0	0.0177397	0.0112404	0.0909281	0.163686	0	0	0.0131198	0	0.228712	0.140969	0	0.0771839	0.0751825	0.0830904		-0.00771486	0.230009	0.34862	-0.0028101	0.6206	0.729687	0.362992	0.718303		-0.0874019	5.08929e-05	0.000210028	-0.101018	1.16097e-07	8.67996e-07	0.581378	0.835842
ENSG00000259953	AL138756.1	0.0753933	0.0246421	0.0331834	0.0465155	0.0731778	0.0803086	0.0830241	0.15452	0.0314779	0.102764	0.0284783	0.0534856	0.0551374	0.0578523	0.0276068	0.0304379	0.0518199	0.0395184	0.0326373	0.0593966	0.0145984	0.0389183	0.0191465	0.00815159	0.0140383	0.0245685	0.0289913	0.0437703	0.0169695	0.0395552		-0.016439	0.501931	0.624395	0.00929293	0.364906	0.495632	0.218832	0.586608		-0.0194927	0.694257	0.75077	-0.0194254	0.845658	0.883688	0.997738	0.998487
ENSG00000237596	AL138828.1	0.013289	0	0.0336575	0.00864759	0.0449617	0.0178324	0.0338181	0.0160038	0.0313403	0.00995206	0.0210424	0.0104029	0.0504642	0.0119415	0.0561003	0.0129804	0.0306061	0.0254213	0.0746666	0.00862114	0.0150313	0	0.0544005	0.0151143	0.0773109	0.0358345	0.0458631	0	0.117682	0.00947179		-0.00372036	1	1	-0.00929772	0.429655	0.561617	0.760367	0.918166		-0.0250326	0.397316	0.475623	-0.0102052	0.561743	0.636255	0.485986	0.781351
ENSG00000220472	AL139095.2	0.0301997	0.0371081	0.0334517	0.0534954	0.0436432	0.0448278	0.00917514	0.0165685	0.0159967	0.100313	0.0415636	0.0900682	0.0500263	0.0572952	0.0242649	0.0393801	0.0211037	0.010501	0.0401493	0.0985194	0.0357101	0.0220444	0.026173	0.0678166	0.103263	0.0646631	0.0606899	0.0607774	0.142178	0.0921781		-0.00576501	0.84474	0.899931	0.000504853	0.69195	0.788957	0.754415	0.917165		-0.0232975	0.836204	0.872032	-0.00545329	0.772796	0.823071	0.442987	0.752922
ENSG00000283029	AL139099.5	0	0.00799215	0.0130818	0.0192895	0.00907313	0	0.0361101	0.00603559	0.0100125	0	0.0379012	0.02803	0.0489154	0.0127795	0.0217242	0.00913468	0.0626596	0.0392782	0.109297	0.0148498	0.00613575	0.0159954	0.0691863	0.0520343	0.0927067	0.0285601	0.0340085	0.0445887	0.0155686	0.0175113		-0.0319665	0.0343528	0.0774245	-0.0187307	0.0879285	0.165533	0.391268	0.73722		-0.0590187	0.00540313	0.0121489	-0.00445133	0.664777	0.726667	0.00407003	0.0582468
ENSG00000272449	AL139246.5	0.17288	0.263788	0.124112	0.19426	0.278207	0.314241	0.242622	0.185228	0.242947	0.206054	0.138156	0.166357	0.263216	0.169546	0.103336	0.131297	0.124354	0.152389	0.079382	0.0574918	0.140556	0.113518	0.0973206	0.103084	0.0516397	0.0428106	0.202779	0.235134	0.135539	0.148306		-0.00677157	0.878591	0.925644	-0.0227357	0.780652	0.858962	0.705244	0.900998		-0.00647729	0.441709	0.519809	0.0475127	0.0232269	0.0433166	0.18767	0.505277
ENSG00000258906	AL157687.1	0	0	0	0	0	0	0.0386359	0.0109388	0.0122493	0	0	0	0.122694	0.0686939	0	0	0.0124754	0	0.0923685	0.105579	0	0	0	0	0.066001	0.0717425	0.123063	0.0696074	0.317752	0.0887577		-5.65034e-05	1	1	0	1	1	0.989691	0.99652		-0.0768625	1.66061e-05	7.79352e-05	-0.0642385	1.2714e-05	6.24371e-05	0.58777	0.837812
ENSG00000258581	AL157871.3	0.0178162	0.102679	0.0162754	0.0876055	0.049257	0.174545	0.021032	0.0965308	0.0472986	0.0362331	0.237366	0.788553	0.121663	0.61285	0.0071112	0.0208893	0.204057	0.330815	0.0757435	0.256449	0	0.0156266	0.10541	0.198928	0.100261	0.0829406	0.136675	0.519261	0.269352	0.66929		-0.131351	2.58001e-08	2.51405e-07	-0.333122	4.07716e-19	9.09384e-18	8.51394e-07	9.74552e-05		-0.0620034	0.0023624	0.00592065	-0.222104	1.73602e-07	1.25706e-06	3.13436e-05	0.00151471
ENSG00000237747	AL160279.1	0	0	0	0	0	0	0.0191964	0.0125762	0.0139171	0	0.0161585	0	0.146683	0.115072	0	0	0	0	0.092474	0.069574	0	0	0	0	0.0547894	0.0368828	0.0378741	0.0867907	0.330626	0.152798		-0.000560351	1	1	0	1	1	0.916229	0.977007		-0.0748063	5.42817e-05	0.000222362	-0.0585261	5.24018e-05	0.000220774	0.493896	0.78589
ENSG00000275202	AL161421.1	0.0822761	0.0334154	0.085353	0.0383728	0.069873	0.0245342	0.104162	0.032139	0.0353978	0.0426824	0	0.00886999	0.0237474	0.00887667	0.0239958	0.0167102	0.0508453	0.0117731	0.00987902	0.00243202	0.0484226	0.0181942	0.015949	0	0.0136033	0	0.00885176	0.00887667	0	0.0190366		0.0141255	0.0983621	0.180115	0.0176956	0.0380598	0.0844184	0.846834	0.948722		0.0104443	0.167881	0.232574	0.018128	0.0616452	0.0988963	0.671179	0.877297
ENSG00000228115	AL161725.2	0	0	0	0	0	0	0	0.0110663	0	0	0	0	0.043452	0.115071	0	0	0	0.0149689	0.0689463	0.0883398	0	0	0.0163651	0	0.0512553	0.117671	0	0.0515418	0.0215681	0.132639		-0.00409126	0.6206	0.72623	-0.00374223	0.480601	0.611899	0.94297	0.985904		-0.0409134	0.00186648	0.00484331	-0.083037	1.56688e-06	9.42249e-06	0.0400888	0.232077
ENSG00000213073	AL353625.1	0.0925457	0.127349	0.248734	0.134608	0.265284	0.11556	0.12497	0.0847472	0.159158	0.0801067	0.165629	0.123292	0.122067	0.0555244	0.138785	0.069246	0.263759	0.129544	0.0886012	0.0841884	0.137497	0.0552665	0.17096	0.077322	0.118207	0.110168	0.0835662	0.0621585	0.072642	0.0490485		-0.0453647	0.229089	0.348254	-0.0266229	0.262947	0.387021	0.621452	0.864899		0.057582	0.00842119	0.0179142	0.00114988	0.507023	0.584399	0.105323	0.383294
ENSG00000280077	AL353763.2	0.0547774	0.0839351	0.0374021	0.0520576	0.0861956	0.0516541	0.00790123	0.0235085	0.0495082	0.114686	0.0319603	0.00967253	0.0332529	0.0566001	0.0390975	0.0789693	0.0705273	0.015933	0.0309946	0.0413101	0.0754315	0.0799303	0.0228059	0.0509944	0	0.018515	0.0104074	0.0445579	0.0155317	0.0687899		-0.00251246	0.473027	0.597674	0.0493473	0.00120369	0.00476971	0.0234956	0.197666		0.0323226	0.00274713	0.00676787	0.0464273	0.00114358	0.00324949	0.498991	0.787653
ENSG00000279608	AL353795.3	0.0544071	0.0449615	0.313825	0.0793777	0.186812	0.113902	0.34645	0.145727	0.181876	0.138728	0.255778	0.0448943	0.340979	0.125352	0.119811	0.0570869	0.193819	0.0599377	0.316184	0.304278	0.106236	0.0216595	0.114878	0.0581608	0.465424	0.141252	0.370038	0.217726	0.201021	0.0899978		-0.00738479	0.458752	0.584528	0.0049893	0.318254	0.448813	0.739628	0.913565		-0.186822	4.73663e-05	0.000196936	-0.104939	0.00091998	0.0027072	0.0889602	0.34998
ENSG00000235298	AL354733.3	0.0319649	0.10898	0.153465	0.20265	0.154229	0.127147	0.0823183	0.14228	0.188626	0.193355	0.177278	0.200496	0.113737	0.0797441	0.0879622	0.102943	0.06594	0.179171	0.0624968	0.0695789	0.0842309	0.0880624	0.0851395	0.122422	0.0393999	0.10171	0.061823	0.140445	0.0444333	0.100044		0.00792431	0.490837	0.61426	-0.0105562	0.675919	0.774919	0.607946	0.857898		0.054083	0.00129346	0.00352374	0.0484246	0.0137176	0.0275302	0.865364	0.955166
ENSG00000225339	AL354740.1	0.0404339	0.072023	0.078343	0.137594	0.0420683	0.12506	0.0649217	0.0921915	0.0636625	0.0924153	0.0339123	0.136396	0.0637303	0.105933	0.0424336	0.0766735	0.0921808	0.121057	0.0529376	0.146298	0.0321238	0.118221	0.05855	0.0960336	0.126096	0.126376	0.0689591	0.135777	0.0442339	0.100096		-0.00253712	0.841384	0.898935	-0.0134109	0.88387	0.935491	0.70474	0.900998		-0.0227806	0.872844	0.901502	-0.0114734	0.693568	0.75222	0.716674	0.896212
ENSG00000259001	AL355075.4	0.0412267	0.00806951	0	0.0252017	0.0321877	0.0106697	0.0477741	0.0236104	0.0692133	0.0427461	0.0200329	0	0.0531336	0.0186883	0.0338427	0.00576426	0.0191849	0.04639	0.0433217	0.0472367	0.0175551	0.0218688	0	0.0396851	0.0366966	0.0347607	0.0183653	0.0562983	0.10632	0.040371		0.0123014	0.344787	0.469837	-0.000290992	0.657971	0.759697	0.416082	0.753013		-0.0150787	0.593119	0.662342	-0.00717877	0.668736	0.730358	0.687015	0.882455
ENSG00000203362	AL355802.1	0	0	0	0	0	0	0	0	0	0	0.0198017	0	0.107117	0.0185878	0	0.00581066	0	0	0.0109102	0.0154853	0	0	0	0	0.0125729	0.0527299	0.0272397	0	0.0579126	0.0339309		-0.00495042	0.6206	0.72623	0.00145266	0.6206	0.729687	0.214825	0.583161		-0.03265	0.0258689	0.0470594	-0.0202481	0.133604	0.192321	0.405841	0.725423
ENSG00000279838	AL356273.3	0.152796	0.114173	0.214728	0.142046	0.161798	0.133496	0.302942	0.266088	0.151337	0.155036	0.130909	0.110898	0.114062	0.219975	0.10676	0.0654504	0.064986	0.0705831	0.153179	0.193447	0.0904939	0.0810052	0.0219324	0.0322704	0.18905	0.151968	0.187467	0.305296	0.139813	0.106769		0.0459235	0.0251451	0.0600378	0.0240727	0.0939646	0.17436	0.50727	0.811814		-0.0489782	0.643249	0.704868	-0.0969851	0.0247128	0.0456284	0.26872	0.599249
ENSG00000237499	AL357060.2	0.0404228	0.0203909	0.0511783	0.0218168	0.00920984	0.00593611	0.033004	0.0283425	0	0.00895461	0.0126007	0.024043	0.0498864	0.0371765	0	0.0133837	0.03287	0.0382396	0.0458543	0.0201025	0.0341862	0.0123182	0.0555247	0.0148953	0.040019	0.05093	0.0402541	0.0414891	0.107101	0.0678057		-0.00621018	0.185823	0.297492	-0.00666017	0.481742	0.612767	0.975859	0.993913		-0.0208498	0.0710604	0.111981	-0.0200196	0.160699	0.224065	0.964255	0.988413
ENSG00000261662	AL359752.1	0.0585024	0.0383442	0.109697	0.062201	0.106028	0.0797394	0.0705422	0.010668	0.0593085	0.0688986	0.121824	0.0649004	0.177379	0.145463	0.10582	0.0777458	0.0695869	0.0194144	0.209014	0.126858	0.0740232	0.0343456	0.0579891	0.0171252	0.221623	0.103354	0.221494	0.146197	0.135984	0.124523		-0.00164468	0.598266	0.712296	0.0155029	0.238379	0.359346	0.531072	0.826953		-0.0824272	0.0713755	0.112424	-0.0357881	0.34381	0.42492	0.183512	0.499731
ENSG00000232811	AL360270.1	0.0214142	0.00797114	0.0577727	0.00677133	0.0255805	0	0.0640159	0.0236425	0	0.00480952	0	0.00914888	0.124041	0.0510168	0.0152637	0	0.00962854	0.00465532	0.063905	0.0113428	0	0	0	0	0.0794945	0.0334165	0.116499	0.0553126	0.14339	0.0787358		0.00945684	0.571408	0.687359	-0.000555838	1	1	0.299015	0.672828		-0.0646049	0.000337479	0.00109895	-0.0269594	0.0198877	0.0379487	0.0670275	0.304697
ENSG00000273038	AL365203.3	0.153041	0.0363153	0.152257	0.0456191	0.0728476	0.0251323	0.151227	0.0989939	0.0695023	0.030974	0.0678099	0	0.15599	0.0665097	0.0417841	0.0131682	0.0365009	0.0118547	0.0983478	0.116644	0.0174843	0.0158712	0	0.0310779	0.0224885	0.128357	0.152009	0.0692725	0.0739306	0.204333		0.0259674	0.143959	0.243497	0.0093919	0.142776	0.243584	0.442702	0.773243		-0.0367562	0.166528	0.231081	-0.0762181	0.000353544	0.00118422	0.198376	0.519598
ENSG00000213058	AL365357.1	0.0554204	0.0908233	0.0628387	0.0482898	0.0100991	0.0603769	0.0618367	0.0253144	0.0188902	0.0842809	0.0327594	0.0746609	0.0573676	0.0724287	0.0169581	0.0346717	0.0308365	0.0428752	0.0349443	0.0414597	0.0502292	0.0503169	0.0101689	0.0324597	0.0243703	0.0402054	0.0738972	0.0275555	0.101545	0.0564018		0.0162631	0.15303	0.254948	0.00179664	0.690551	0.788036	0.467633	0.786881		-0.00740067	0.691727	0.748519	0.00953776	0.356807	0.438384	0.442135	0.752584
ENSG00000259834	AL365361.1	0.0489866	0.0284005	0.0713869	0.0609751	0.0483562	0.108257	0.0588932	0.147298	0.0428547	0.0535205	0.0266254	0.126681	0.0129186	0.0501533	0.0578145	0.0935981	0.0422218	0.112023	0.042057	0.0292885	0.027557	0.0897955	0.0541849	0.0758989	0.0406799	0.0769661	0.101314	0.0474678	0.0540294	0.0408571		0.00705616	0.49217	0.615235	-0.0312425	0.530422	0.65731	0.146137	0.503885		0.0112661	0.258606	0.333264	-0.00145414	0.198072	0.267234	0.614757	0.851468
ENSG00000273124	AL365434.2	0	0	0	0	0	0	0.0091697	0.00964887	0	0.00946323	0.0485976	0.0101431	0.0222132	0.0172845	0.0203373	0	0.0129497	0	0.0647667	0.039362	0.040516	0	0.105488	0	0.0165786	0.0338799	0.0466744	0	0.0646761	0.0450625		-0.0265454	0.149975	0.250861	-0.000169979	1	1	0.0474279	0.298176		-0.0129687	0.457525	0.535459	-0.022678	0.0179077	0.0346667	0.533941	0.809284
ENSG00000261208	AL365475.1	0.0203413	0.00642822	0	0	0	0.00920364	0.0108951	0.0232281	0.0267167	0	0.0846279	0.0329043	0.215492	0.226924	0	0	0.137108	0.0348373	0.23757	0.131182	0	0	0.0508135	0.0092832	0.23441	0.151293	0.0969094	0.222073	0.207424	0.156726		-0.0614581	0.000181417	0.000878629	-0.0215571	0.00420286	0.01379	0.0158265	0.157114		-0.167913	2.33084e-10	2.96648e-09	-0.133157	6.05603e-10	6.46203e-09	0.286627	0.617416
ENSG00000226822	AL390036.1	0.169899	0.0241028	0.171311	0.0506464	0.0977769	0.0474772	0.192164	0.0187273	0.189895	0.0387712	0.100734	0.0611441	0.251539	0.013837	0.120814	0.0584219	0.263807	0.100259	0.338235	0.0900446	0.156005	0.0649681	0.2981	0.0466718	0.4404	0.102113	0.208594	0.0270945	0.313048	0.0286679		-0.0305979	0.918205	0.955156	-0.0106861	0.886782	0.937781	0.560614	0.838834		-0.146078	0.0185088	0.0352572	-0.00297849	0.498445	0.576834	0.000428296	0.0115174
ENSG00000217801	AL390719.1	0.0638992	0.0411758	0.279891	0.11516	0.437677	0.0899114	0.343224	0.110447	0.454488	0.161764	0.430514	0.133791	0.420907	0.0867514	0.443002	0.0780803	0.28551	0.0647874	0.361352	0.102171	0.270279	0.0650805	0.230325	0.0354097	0.178578	0.0412239	0.414651	0.10541	0.622075	0.15028		0.0159086	0.505352	0.626989	0.0240464	0.151317	0.255025	0.868609	0.957365		0.0358995	0.0970555	0.145977	0.0198729	0.182601	0.249641	0.750122	0.913044
ENSG00000227671	AL390728.4	0.101671	0.0959987	0.0703566	0.0501652	0.0284349	0.0651443	0.103567	0.0757137	0.0332442	0.0899473	0.0655679	0.084187	0.0716729	0.212997	0.116414	0.0561271	0.14709	0.126958	0.118742	0.0337295	0.0348939	0.075522	0.1789	0.223256	0.107663	0.16463	0.0355012	0.0444013	0.161992	0.193405		-0.0412709	0.148272	0.248531	-0.0569458	0.0543987	0.112888	0.590725	0.850353		-0.0366843	0.325082	0.40267	-0.0538272	0.271471	0.348766	0.585024	0.835842
ENSG00000259865	AL390728.6	0.15617	0.089833	0.0969265	0.102933	0.117906	0.0808153	0.104077	0.070755	0.0739448	0.189831	0.227555	0.105772	0.180836	0.1415	0.11011	0.13644	0.126159	0.114366	0.293407	0.150092	0.0814813	0.0806521	0.179486	0.0942259	0.231073	0.150048	0.218228	0.089811	0.209621	0.0763751		-0.0721607	0.0179704	0.0452585	0.028669	0.27057	0.396294	0.00333222	0.0587308		-0.111733	0.0139275	0.027619	-0.000634914	0.58259	0.655967	0.00570399	0.0734386
ENSG00000234117	AL445224.1	0	0	0	0	0	0	0	0	0	0	0	0	0.0700144	0.10643	0	0	0	0	0.0460015	0.00777072	0	0	0	0	0.0207636	0.0202859	0.052282	0.0524438	0.0673878	0.12328		0	1	1	0	1	1				-0.0341949	0.0179077	0.0342197	-0.0336216	0.0110403	0.0228942	0.972595	0.989893
ENSG00000233975	AL445490.2	0	0	0	0	0.0111556	0	0.0117954	0	0.00576319	0	0	0	0.106659	0.0572397	0.00742668	0	0.0478985	0.0085016	0.115131	0.0703321	0	0	0.0145443	0	0.150867	0.180381	0.079506	0.103519	0.0464311	0.160959		-0.0151021	0.242254	0.361834	-0.0021254	0.6206	0.729687	0.11041	0.449131		-0.0928158	1.21535e-05	5.87756e-05	-0.0769881	1.35399e-05	6.61038e-05	0.513481	0.796373
ENSG00000233461	AL445524.1	0.0691367	0.0840106	0.0281013	0.0292443	0.0205969	0.00839122	0.0687518	0.0362879	0.0494777	0.033527	0.118659	0.0302695	0.0588682	0.0383358	0.0147791	0.060692	0.0609117	0.11191	0.181112	0.075065	0.0196783	0.0292125	0.0826823	0.060691	0.0613721	0.0811625	0.0618878	0.0525364	0.0643433	0.0420812		-0.0427033	0.0312473	0.0717589	-0.0146465	0.891204	0.941006	0.216055	0.584036		-0.064517	0.0244218	0.0448428	-0.0195439	0.576515	0.650054	0.0859162	0.344814
ENSG00000230202	AL450405.1	0.477832	0.488084	0.371282	0.300779	0.435236	0.476561	0.533522	0.488285	0.428046	0.287022	0.420332	0.557752	0.691424	0.609355	0.378976	0.336454	0.413486	0.423515	0.50702	0.504554	0.460571	0.361084	0.174349	0.422898	0.441222	0.432176	0.475355	0.537185	0.66087	0.657553		0.0488679	0.182018	0.292642	-0.148847	0.00713788	0.0212891	0.0023013	0.046298		-0.133578	0.21039	0.280786	-0.187258	0.00293074	0.0073385	0.461525	0.767941
ENSG00000272288	AL451165.2	0.0688481	0.079748	0.00844025	0.0544095	0.0192485	0.0489372	0.0534899	0.0722834	0.040715	0.0680746	0.0417205	0.0937897	0.0312274	0.030272	0.0186241	0.100615	0.0480381	0.0283498	0.0602931	0.0425978	0.0692828	0.0145295	0.0230121	0.0492511	0.0564943	0.0385019	0.0516619	0.0423954	0.0193171	0.0329185		0.00126073	0.860499	0.911913	0.00432512	0.780617	0.858962	0.886217	0.966466		-0.0161106	0.673529	0.732751	0.0134933	0.293348	0.372211	0.197534	0.518746
ENSG00000223583	AL513365.1	0.0325137	0.0436959	0.0660742	0.0170016	0.0276244	0.0281856	0.0425618	0.0195081	0.0492061	0.0770403	0.0115371	0.0430681	0.0848949	0.0680183	0.042244	0.0478379	0.0787702	0.0526767	0.0682945	0.0567714	0.0393142	0.0412282	0.048814	0.0384938	0.0391284	0.0240485	0.0368531	0.0259805	0.0324773	0.124855		0.00752321	0.324941	0.451559	0.00517096	0.506935	0.636317	0.910598	0.976019		-0.00951025	0.607651	0.674833	0.00369046	0.28022	0.357799	0.577309	0.834374
ENSG00000284640	AL590434.1	0	0	0.0163745	0.0137883	0	0	0.0148485	0	0	0	0	0	0.169313	0.061604	0.0111669	0	0	0.0118547	0.0755946	0.069331	0	0	0	0	0.0952361	0.056602	0.05658	0.0515203	0.190963	0.0917138		0.00688534	0.322174	0.449024	0.000483413	1	1	0.340751	0.701036		-0.0818627	0.000166314	0.000594082	-0.0434371	0.00402488	0.00962767	0.0919204	0.356899
ENSG00000226036	AL590648.1	0	0.00719665	0	0.00795298	0	0.00848304	0	0	0	0.00978852	0	0.0117629	0.125749	0.211937	0	0	0	0	0.15672	0.0301858	0	0	0	0	0.0627401	0.0369644	0.079988	0.0441296	0.414086	0.300803		0	1	1	-0.000626122	1	1	0.89618	0.969911		-0.0863022	0.000106633	0.000403366	-0.0653363	0.00611405	0.0137892	0.418275	0.735492
ENSG00000218426	AL590867.2	0.022641	0.0282491	0.00703663	0.0548522	0.0715157	0.0311254	0.0216452	0.0314604	0.0377253	0.0442742	0.0432178	0.00973056	0.0465265	0.100756	0.0250508	0.0357485	0.0287383	0.019069	0.0569676	0.0252389	0.0352097	0.0220382	0	0.0271007	0.0359059	0.0879506	0.0610409	0.0301367	0.0409327	0.0477204		-0.00961233	0.816236	0.881964	0.0174719	0.046398	0.0995062	0.129625	0.477115		-0.0140057	0.372097	0.452006	-0.0221233	0.933496	0.950746	0.711464	0.89355
ENSG00000226004	AL591468.1	0.00827639	0	0	0	0.0111075	0	0	0	0	0	0	0.0734483	0	0.0519535	0	0	0.0408506	0.112156	0.0502341	0.14419	0.0114559	0.00830692	0.051705	0.137239	0.068895	0.132152	0.0269567	0.0110815	0.0197562	0.00904249		-0.0230518	0.0201935	0.0500819	-0.0786342	2.8282e-06	2.12082e-05	0.00115413	0.0282739		-0.0269183	0.0663573	0.105643	-0.0799971	3.10563e-06	1.74633e-05	0.00427662	0.0600437
ENSG00000116883	AL591845.1	0.00705382	0.00752425	0.0928793	0.0127274	0.0567248	0.0122461	0.140663	0.016121	0.0385137	0.00777232	0.0161585	0	0.058509	0	0.0671709	0	0	0.0118547	0.0388422	0.0373264	0.0173064	0	0	0	0.0557637	0	0.0680008	0.0240512	0.0687898	0.0260119		0.0357467	0.00396285	0.012792	-0.000900269	1	1	0.0199548	0.18148		-0.019477	0.56187	0.633386	-0.00823691	0.519638	0.596654	0.594715	0.839837
ENSG00000272750	AL592148.3	0.015751	0.00644879	0.00845597	0.0195447	0	0.0263999	0.0360591	0.0715087	0.0382412	0	0.0109246	0.0727587	0.0992371	0.116017	0.0075545	0.00799277	0.112448	0.053861	0.100854	0.166415	0.00817865	0.0152953	0.0561358	0.0186579	0.205292	0.121696	0.111572	0.121698	0.0664017	0.108571		-0.0292696	0.337656	0.462293	-0.0322112	0.0115442	0.0319188	0.867286	0.957099		-0.0947529	3.25998e-05	0.000142563	-0.108201	2.09406e-08	1.77675e-07	0.624735	0.856274
ENSG00000232486	AL592437.2	0.100519	0.019996	0.0976782	0.0406139	0.0893824	0.0206191	0.124839	0.0621906	0.0358798	0.0540025	0.0818047	0.0177319	0.0410565	0	0.0289091	0.0228979	0.0423085	0.0118547	0.00647235	0	0.0475275	0.0151908	0.0104286	0.00897001	0	0.0101911	0.0739836	0.0395811	0.0481715	0.0152026		-0.00348242	0.68644	0.779704	0.0183823	0.0560143	0.115367	0.274256	0.650143		0.00940662	0.0693202	0.109653	0.0150808	0.0369967	0.0640362	0.773602	0.920244
ENSG00000228826	AL592494.1	0	0	0	0	0	0	0	0	0	0	0.0107097	0	0.061757	0.0585603	0	0	0.0100172	0	0.0254379	0.106557	0	0	0.0163651	0.0126515	0.0289352	0.0349808	0.00884797	0.105033	0.054723	0.0711934		-0.00927299	0.137544	0.234839	-0.00316287	0.6206	0.729687	0.33444	0.694733		-0.0290325	0.0157044	0.0306136	-0.0500245	0.000932658	0.00273522	0.212776	0.537095
ENSG00000233432	AL592494.2	0.00710991	0	0	0	0	0	0	0	0	0	0.0107463	0.0152727	0.247178	0.386361	0	0.00719984	0.0562807	0.0298537	0.346729	0.516861	0	0	0.0400562	0.0596211	0.635501	0.451803	0.249764	0.344801	0.349357	0.498264		-0.0267708	0.0127906	0.0342022	-0.0243869	0.0445521	0.0960926	0.85503	0.950767		-0.307352	2.32675e-16	5.81166e-15	-0.336956	4.46176e-18	1.04773e-16	0.519138	0.799015
ENSG00000237848	AL606489.2	0.0214142	0	0	0.0102227	0	0	0	0.00929627	0.0106538	0.0268331	0	0	0.0272885	0.10557	0	0	0	0	0	0.050459	0	0	0	0	0.0167424	0	0.0384449	0.0155475	0.0296234	0.139034		0.00266346	0.6206	0.72623	0.00926396	0.173047	0.282094	0.221848	0.590403		-0.00834427	0.43068	0.509256	-0.0320673	0.161667	0.225223	0.128187	0.426749
ENSG00000280128	AL662795.2	0.0314965	0.0358409	0.0348236	0.0267397	0.0917126	0.0186933	0.0519788	0.0649042	0.0423907	0.0837492	0	0.0253174	0.0133309	0.0499362	0.0186985	0.0351185	0.0270464	0.0081878	0.0354676	0.133379	0.0699785	0.0414232	0.0103055	0.00852544	0.0255725	0.0287962	0.062436	0.00873189	0.0421593	0.0569442		0.00920669	0.12462	0.217335	0.0315766	0.00549978	0.0172684	0.244452	0.614555		0.00988539	0.368868	0.44882	-0.0224962	0.624763	0.691947	0.148585	0.457373
ENSG00000232611	AL683813.1	0.00624829	0.014623	0.0533425	0.0494016	0.0136508	0.0471226	0.0323329	0.0102781	0.0132045	0.0104939	0.0266982	0.0246813	0.0216285	0.0364889	0	0.021989	0.0272233	0	0.0845193	0.0789677	0.0220673	0.0115863	0.0444772	0.00690917	0.108491	0.0859992	0.0696099	0.066216	0.122993	0.118024		-0.00585878	0.7998	0.869132	0.00368943	0.465263	0.596356	0.589012	0.849978		-0.0395894	0.0295813	0.0528612	-0.0295657	0.212282	0.283473	0.659805	0.872652
ENSG00000023330	ALAS1	0.327711	0.129638	0.314728	0.143349	0.410283	0.12958	0.370324	0.0903307	0.249997	0.0957759	0.203352	0.120314	0.143628	0.0462604	0.215328	0.107695	0.203229	0.10463	0.116211	0.0423895	0.30086	0.1701	0.372128	0.138342	0.159472	0.102724	0.22875	0.0671809	0.163787	0.06245		-0.0270199	0.807398	0.875676	0.0060139	0.317661	0.448641	0.473453	0.790358		0.0728194	0.000595761	0.00179212	0.0588041	0.000468442	0.00150993	0.745152	0.91164
ENSG00000170017	ALCAM	0.136186	0.0797716	0.786003	0.286256	0.87913	0.45985	0.773486	0.531599	1.13123	0.628349	1.28589	0.535047	1.00492	0.501639	1.07446	0.526734	0.764427	0.288177	1.19129	0.500603	0.88147	0.640011	0.637307	0.265786	0.809029	0.224587	0.954795	0.489029	0.927226	0.389473		0.0766029	0.149932	0.250852	0.133123	0.00356493	0.012056	0.485961	0.798432		0.0236107	0.712536	0.766807	0.0807308	0.0231	0.0431404	0.498439	0.787512
ENSG00000161618	ALDH16A1	0.0778758	0.131366	0.0261768	0.0855118	0.016983	0.0951064	0.0210664	0.0562968	0.0251711	0.0947126	0.03496	0.101084	0	0.0859973	0.0248225	0.107873	0.00833594	0.0652477	0	0.0650196	0.0575459	0.0747177	0.00926257	0.0813447	0.0283573	0.0135813	0.052824	0.0622413	0.0169695	0.079932		0.0160437	0.0969693	0.178124	0.00500791	0.599891	0.720326	0.622911	0.865349		0.0210731	0.00806289	0.0172676	0.03548	0.0025031	0.00639584	0.506376	0.791034
ENSG00000165092	ALDH1A1	0.392571	0.0795015	0.173595	0	0.115289	0.0321796	0.133611	0.0369254	0.115882	0.0223283	0.0749269	0.0326941	0.222751	0.0159816	0.193284	0.0409787	0.110503	0.00947305	0.124392	0.0299439	0.297323	0.083697	0.214798	0.0230934	0.207092	0.00597741	0.0586377	0.0312068	0.112157	0.0454621		0.066142	0.0850459	0.161357	0.012391	0.427122	0.559622	0.125431	0.474574		0.0230598	0.309584	0.387552	0.0145439	0.60909	0.679268	0.823166	0.938653
ENSG00000111275	ALDH2	0.827842	0.270111	0.471645	0.0389533	0.49037	0.17628	0.512905	0.117781	0.377128	0.101926	0.303964	0.128544	0.398604	0.169157	0.193341	0.0891916	0.23545	0.113294	0.223387	0.103658	0.0981987	0.129953	0.128099	0.0709466	0.52397	0.131791	0.342534	0.134604	0.514819	0.18008		-0.00439243	0.845989	0.900543	-0.0322602	0.32634	0.455021	0.54059	0.832153		-0.129638	0.0584232	0.0947991	-0.0405909	0.330268	0.410695	0.0845521	0.342575
ENSG00000072210	ALDH3A2	0.074345	0.0820746	0.0931231	0.0170352	0.0279771	0.0345302	0.0618261	0.0148921	0.147955	0.0822637	0.0514854	0.0811727	0.0257266	0.0201404	0.256261	0.128823	0.0416011	0.0692006	0.0639097	0.0307578	0.385893	0.226135	0.210477	0.0754394	0.0776192	0.0208924	0.0316695	0.0343216	0.0526017	0.0132687		0.137923	6.65041e-07	5.26116e-06	0.0484785	0.0256145	0.061359	0.012582	0.137929		0.163538	1.27927e-09	1.42428e-08	0.0918935	1.49577e-06	9.05196e-06	0.0344624	0.214394
ENSG00000006534	ALDH3B1	0.175979	0.338977	0.192233	0.154233	0.0498339	0.137166	0.0918458	0.108242	0.0886119	0.0917681	0.0361979	0.0752963	0.105172	0.085819	0.0404417	0.163051	0.0445873	0.056409	0.050033	0.0418256	0.0613063	0.151575	0.0400793	0.0684852	0.0452809	0.0829536	0.103416	0.0418617	0	0.130276		0.0529735	0.0261931	0.0621423	0.0558175	0.0034912	0.0118548	0.922355	0.978666		0.0225653	0.20233	0.271824	0.0604465	0.000353264	0.00118388	0.235704	0.564983
ENSG00000149925	ALDOA	1.39683	1.70399	1.22368	1.49338	1.29414	1.44502	1.28197	1.56117	1.57049	1.60547	1.46339	1.58179	1.56376	1.60083	1.85329	1.82875	1.70449	1.57081	1.78453	1.84213	1.93588	1.7423	1.63907	1.4547	1.69219	1.71812	1.56985	1.61606	1.71021	1.78907		0.120563	0.0249993	0.0597602	0.154395	0.00594345	0.0183759	0.679051	0.891481		0.0652246	0.78933	0.832655	-0.0130856	0.359052	0.440899	0.383504	0.705348
ENSG00000253710	ALG11	0.032109	0.0164478	0.0180506	0.0341323	0.0359153	0.0670094	0.0322142	0.0543453	0.0473324	0.0277709	0.0164906	0.078767	0.0690664	0.0638843	0.0231603	0.09554	0.0536528	0.0467353	0.0256028	0.104283	0.0646743	0.044247	0.0439217	0.0796649	0.058735	0.0628341	0	0.0859386	0.0196115	0.0684983		0.000809293	0.613768	0.72623	-0.0176216	0.532247	0.659156	0.406512	0.747695		-0.00810022	0.841041	0.875844	-0.0209142	0.581176	0.654486	0.58495	0.835842
ENSG00000101901	ALG13	0.282513	0.154744	0.111436	0.189498	0.204858	0.196421	0.179151	0.199179	0.166662	0.18449	0.129094	0.232138	0.105378	0.0652643	0.0964007	0.167203	0.168411	0.16945	0.0572651	0.0839523	0.164218	0.221497	0.191454	0.16796	0.151888	0.108816	0.101059	0.0660827	0.0527181	0.0527336		-0.0387755	0.231719	0.350677	-0.000820073	0.673979	0.77336	0.335176	0.694733		0.0112581	0.063572	0.10184	0.0763692	5.17261e-05	0.000218192	0.0839074	0.341163
ENSG00000119523	ALG2	0.124975	0.11046	0.0496889	0.157324	0.122331	0.150704	0.177668	0.165094	0.109951	0.129484	0.05567	0.0871846	0.0802292	0.0612106	0.1809	0.088043	0.0646174	0.0879397	0.0903537	0	0.0824064	0.125911	0.11718	0.08092	0.0683793	0.0569677	0.0889086	0.0325556	0.164326	0.0490992		0.0157869	0.272437	0.396526	0.0235032	0.122517	0.216613	0.805847	0.93336		0.00157882	0.261939	0.336714	0.0543724	0.000285125	0.000981672	0.0943419	0.360832
ENSG00000120697	ALG5	0.0673566	0.158974	0.0333061	0.0867578	0.039603	0.0905104	0	0.0836639	0.0412851	0.0772711	0.0335459	0.11008	0.0747004	0.0530448	0.0713683	0.155452	0.0414566	0.062728	0.0171543	0.0484961	0.0704199	0.185142	0.0389368	0.0650768	0.0446926	0.0623691	0.061122	0.0469265	0.0149739	0.0513516		0.0157093	0.108249	0.194337	0.044057	0.0245572	0.0592304	0.272981	0.649111		0.019958	0.0034121	0.00815894	0.0642623	0.000177572	0.000657175	0.0891259	0.350048
ENSG00000262943	ALOX12P2	0	0	0	0	0	0.0107423	0.00715253	0.0109388	0	0.0084103	0.0270846	0.00985077	0.213087	0.143907	0	0	0	0	0.378615	0.142498	0	0.00670446	0.0255862	0	0.328758	0.132677	0.131005	0.0574831	0.366071	0.303542		-0.0131677	0.158341	0.261334	-0.00136958	1	1	0.140018	0.495512		-0.231903	1.37573e-11	2.07105e-10	-0.103727	2.80269e-07	1.96749e-06	0.00067996	0.0156908
ENSG00000012779	ALOX5	0.445634	0.437956	0.432142	0.276027	0.214346	0.260273	0.273029	0.310451	0.31779	0.383593	0.246039	0.168954	0.173585	0.332412	0.163031	0.227292	0.0698027	0.237859	0.175307	0.253183	0.113168	0.261416	0.0627453	0.221951	0.0622574	0.166697	0.20865	0.290356	0.211989	0.327693		0.1083	3.85641e-05	0.00022267	0.0648228	0.0496168	0.104813	0.350032	0.705484		0.0854882	0.000183546	0.000647314	0.0213962	0.156999	0.219825	0.200251	0.522347
ENSG00000132965	ALOX5AP	0.238402	0.00688453	0.241529	0.0267306	0.254451	0.0388786	0.292031	0	0.172084	0.0532979	0.137867	0	0.223425	0.0226795	0.0537538	0	0.0214399	0.017495	0.275881	0.0158192	0.0463392	0	0.0277096	0	0.172678	0.0115761	0.270227	0.0444354	0.398819	0.0373089		0.0180597	0.218266	0.33648	0.00591373	0.976332	1	0.66751	0.88678		-0.112577	0.0048008	0.0109721	0.00748843	0.881715	0.911935	0.000958711	0.0204924
ENSG00000073331	ALPK1	0.086976	0.0587817	0.0366461	0.0901385	0.059983	0.0214026	0.0457065	0.113096	0.0475241	0.0603078	0.036699	0.106125	0.059591	0.210773	0.0137379	0.12004	0.0124754	0.218035	0.111513	0.179622	0.0330665	0.116849	0.089828	0.179305	0.0758452	0.219374	0.0664163	0.286586	0.07628	0.269759		-0.0170027	0.319792	0.448327	-0.0343833	0.691875	0.788957	0.552174	0.835691		-0.0404203	0.0897961	0.136943	-0.0838823	0.0197482	0.0377366	0.190461	0.509565
ENSG00000123505	AMD1	0.734862	0.871142	0.824701	0.799579	0.803574	0.927996	0.723588	0.882448	0.621302	0.654971	0.768348	1.1314	0.465032	0.672094	0.495911	0.522242	0.63219	0.862273	0.342425	0.543983	0.475891	0.489765	0.699784	0.923808	0.423542	0.758119	0.539886	0.707686	0.319903	0.57467		-0.121522	0.0284385	0.0666162	-0.344729	1.05283e-10	1.34766e-09	0.00270914	0.0510966		0.115805	0.00154946	0.00412508	-0.0975215	0.252658	0.328776	0.00353864	0.0524427
ENSG00000162066	AMDHD2	0.0830829	0.068689	0.0877692	0.103235	0.0903843	0.109833	0.0769614	0.0808357	0.0865706	0.167301	0.0428146	0.112634	0.0230685	0.139853	0.104096	0.145159	0.134034	0.0786997	0.0207351	0.069786	0.154391	0.174067	0.136241	0.0913026	0.0564115	0.0808895	0.0617547	0.0925989	0.0126752	0.0847203		0.00733849	0.620045	0.72623	0.0493234	0.0293282	0.0683164	0.200484	0.565428		0.0639127	0.000198704	0.000694528	0.0545996	0.00135999	0.00375249	0.770621	0.920028
ENSG00000159461	AMFR	0.14755	0.162373	0.0923634	0.15641	0.0470152	0.129962	0.0607482	0.129317	0.0998552	0.0787631	0.089731	0.116957	0.0635697	0.120446	0.16379	0.116986	0.0601022	0.116467	0.038912	0.181741	0.166354	0.0834153	0.101581	0.134553	0.09154	0.128879	0.0770087	0.148156	0.125631	0.195431		0.0559833	0.00343559	0.011309	-0.0155913	0.758693	0.842585	0.0219642	0.191401		0.0668982	5.79063e-05	0.000234736	-0.0312024	0.989028	0.994546	0.00342188	0.0513976
ENSG00000144233	AMMECR1L	0.0946859	0.0745466	0.0760504	0.0940991	0.135517	0.136142	0.151594	0.0838807	0.127668	0.114965	0.0851685	0	0.00964462	0.0299628	0.0555869	0.0833312	0.0294022	0.0264839	0.00962909	0.0323467	0.072375	0.0331874	0.0322027	0.0298299	0.034339	0.0323378	0.0621448	0.0402866	0.0649578	0.0494237		0.0123475	0.472533	0.597294	0.0332817	0.0123328	0.0337772	0.434465	0.765909		0.0316185	0.0237427	0.0437283	0.0367637	0.0086285	0.0185504	0.843706	0.945183
ENSG00000116337	AMPD2	0.149662	0.387334	0.0754943	0.151146	0.0889415	0.1969	0.0990287	0.147106	0.0693824	0.173831	0.0568375	0.0767461	0.0623872	0.0495328	0.0268508	0.112903	0.0300621	0.00952082	0.025082	0	0.0235231	0.0843108	0	0.00690917	0.058585	0.0494036	0.0952887	0.0990113	0.0554286	0.0614504		0.0048524	0.229927	0.34862	0.0580286	0.000158333	0.000804204	0.0487736	0.302146		-0.0124581	0.996834	0.999832	0.0690373	3.07579e-05	0.000137115	0.00379734	0.0552936
ENSG00000133805	AMPD3	0.202957	0.113356	0.693075	0.246112	0.458044	0.133862	0.650479	0.26084	0.495666	0.271816	0.524803	0.119158	0.315411	0.110015	0.430063	0.156553	0.237145	0.0794913	0.212862	0.0980092	0.240608	0.191666	0.27232	0.111999	0.181346	0.0579905	0.447564	0.0560311	0.253413	0.0787807		0.0917749	0.0189509	0.0474058	0.105409	8.03132e-05	0.000439384	0.799137	0.932929		0.124829	0.000167767	0.00059863	0.084823	0.000132507	0.000506122	0.465583	0.769496
ENSG00000174945	AMZ1	0.0045336	0	0.015897	0.0102333	0.014473	0.0111233	0.0143364	0.00889128	0.0439522	0	0.0193289	0.0119697	0.00898057	0	0.110826	0.0197124	0.0217507	0	0.00939788	0.00447641	0.126508	0.039051	0.0202445	0	0	0	0	0	0	0		0.0553465	0.000576255	0.00245405	0.0114759	0.186729	0.29849	0.0109598	0.127499		0.066117	1.72563e-05	8.04432e-05	0.0139072	0.15558	0.218112	0.00111967	0.0229756
ENSG00000196704	AMZ2	0.105251	0.124126	0.0976382	0.0466874	0.0643409	0.0641969	0.0744034	0.0928313	0.0538324	0.0733347	0.0208777	0.0200569	0.107404	0	0.0219308	0.051586	0.0303767	0.0195873	0.0182646	0.0483929	0.00918636	0.0325824	0.0480332	0.0544262	0	0.0357235	0.0965902	0.0512591	0.0650572	0.04863		0.00473982	0.927966	0.961601	0.0114808	0.350187	0.480435	0.755301	0.917165		-0.00437106	0.595645	0.664607	0.00681072	0.332948	0.413488	0.629833	0.858196
ENSG00000214174	AMZ2P1	0.110453	0.0313314	0.0987685	0.0289446	0.0873174	0.0437897	0.107163	0.0523049	0.0826413	0.0454765	0.104009	0.0491166	0.10024	0.0985131	0.0575111	0.0362946	0.0925035	0.0551428	0.13601	0.0382761	0.0313458	0.0613979	0.0618302	0.0442034	0.158665	0.0253698	0.124234	0.0705572	0.110491	0.137239		-0.0188485	0.350361	0.475394	-0.00503468	0.882014	0.93394	0.603072	0.85606		-0.0579529	0.0650674	0.103961	-0.0105876	0.851051	0.887932	0.115233	0.400883
ENSG00000129055	ANAPC13	0.0744842	0.111384	0.0711397	0.209865	0.124453	0.175233	0.0406958	0.136614	0.0877212	0.100254	0.0997667	0.158761	0.1047	0.12574	0.114636	0.235281	0.095899	0.202549	0.0808763	0.154546	0.120268	0.201053	0.142254	0.124955	0.0840925	0.0847181	0.0602834	0.182326	0.0966888	0.0695796		-0.0171518	0.646549	0.745735	0.021239	0.204603	0.31948	0.288495	0.662438		0.0208501	0.0561572	0.0916799	0.0612089	0.00237972	0.00611809	0.241864	0.568893
ENSG00000110200	ANAPC15	0.210498	0.192304	0.140192	0.0999062	0.110094	0.138933	0.0804368	0.159383	0.0676633	0.0944609	0.0777452	0.0930447	0.120498	0.170895	0.0517588	0.0547891	0.0829199	0.108161	0.164247	0.131135	0.0732904	0.199414	0.0654275	0.0268413	0.10865	0.106679	0.230233	0.0989773	0.123329	0.152712		-0.000820494	0.888608	0.932514	0.0203975	0.199559	0.313881	0.46569	0.786537		-0.0352319	0.774334	0.819818	-0.0298807	0.833141	0.874521	0.881442	0.959962
ENSG00000053900	ANAPC4	0.083431	0.0520156	0.0557008	0.0464159	0.0381478	0.140468	0.0445767	0.108717	0.0229542	0.067957	0.0212603	0.0695156	0.0370494	0.056607	0.0761094	0.0836786	0.065671	0.124092	0.0301465	0.05866	0.121882	0.0947044	0.0288634	0.12626	0.0943925	0.0602281	0.0587177	0.0523021	0.102592	0.0645266		0.0306759	0.0267494	0.0632596	-0.041895	0.187437	0.29919	0.00798631	0.106042		0.0176202	0.0727592	0.114354	0.00213584	0.702297	0.760451	0.550978	0.819646
ENSG00000089053	ANAPC5	0.222833	0.304323	0.0940345	0.179833	0.136803	0.188457	0.119649	0.164985	0.127303	0.223473	0.0754841	0.129452	0.0576038	0.12465	0.157144	0.226894	0.0865264	0.0924624	0.0308252	0.139352	0.165407	0.254185	0.0529547	0.0812971	0.118182	0.097807	0.0688049	0.137262	0.0862827	0.0585696		0.0480299	0.00718537	0.0211191	0.0981793	8.97501e-05	0.000486225	0.142908	0.499614		0.0544068	0.000125554	0.000462606	0.0893979	2.55143e-05	0.000115988	0.338141	0.669137
ENSG00000174606	ANGEL2	0.0540348	0.189351	0.0400155	0.178071	0.105419	0.111483	0.113499	0.120491	0.107615	0.084692	0.107704	0.134253	0.0515747	0.0670246	0.0914857	0.0668961	0.0569292	0.10225	0.0739549	0.0980831	0.122247	0.15586	0.122048	0.10086	0.0368994	0.1671	0.0746395	0.0945527	0.0293986	0.0318876		-0.00768437	0.706655	0.797273	0.00916829	0.399971	0.531568	0.598406	0.852982		0.0213589	0.0333873	0.0585484	0.00820493	0.420839	0.50315	0.673751	0.877758
ENSG00000151687	ANKAR	0	0.0268307	0.00843729	0.03024	0.00812333	0	0.0262449	0.0382024	0	0.0246305	0.0113827	0.0412703	0.0178452	0.0122999	0.0301905	0.00869301	0.0182964	0.102061	0	0.0796208	0.0322554	0.0301619	0.0152819	0.0517631	0.049474	0.0859743	0.0154438	0	0	0.0122999		0.00444972	0.750718	0.833034	-0.0253421	0.246127	0.367794	0.0520131	0.313267		-0.00567022	0.990684	0.994612	-0.0305929	0.240324	0.314505	0.168529	0.483389
ENSG00000166839	ANKDD1A	0.0540582	0.238171	0.218166	0.147304	0.0996596	0.0490481	0.0736812	0.117878	0.0726046	0.116509	0.0759276	0.0816147	0.101477	0.0235396	0.0786764	0.0647386	0.00976262	0.0961609	0.0610499	0.0383688	0.0673114	0.0385544	0.0394934	0.0494675	0.0191372	0.0701094	0.10947	0.0796378	0.109869	0.0330856		0.0529788	0.0155249	0.0401457	0.0227038	0.165659	0.273531	0.296983	0.672695		0.0453532	0.020897	0.0391137	0.0293026	0.034648	0.0604415	0.593644	0.839129
ENSG00000185722	ANKFY1	0.142353	0.132033	0.0601585	0.13222	0.105064	0.208613	0.123581	0.232708	0.100966	0.211709	0.702747	0.756137	0.504763	0.639897	0.238644	0.280551	0.814289	0.513944	0.456941	0.633757	0.208919	0.226045	0.800515	0.526246	0.696111	0.592264	0.556982	0.52002	0.397549	0.588312		-0.453482	2.53619e-22	6.50534e-21	-0.288604	2.76634e-11	3.7195e-10	0.00260704	0.0504603		-0.293177	1.35923e-09	1.50327e-08	-0.312025	8.78972e-10	9.14488e-09	0.744339	0.91115
ENSG00000154122	ANKH	0.286116	0.135165	0.328788	0.22627	0.198728	0.221014	0.222377	0.173902	0.204012	0.152876	0.163856	0.0907244	0.214879	0.180152	0.153101	0.123996	0.0853101	0.0535631	0.116908	0.0631991	0.0677015	0.109116	0.0425011	0.0545294	0.0408054	0.0629983	0.266331	0.120281	0.252353	0.169565		0.0658014	0.00618348	0.0185901	0.0481064	0.00344219	0.0117063	0.63321	0.869469		0.0396581	0.0228344	0.0422537	0.0330014	0.0202886	0.0385483	0.865682	0.95523
ENSG00000131503	ANKHD1	0.153373	0.154887	0.161685	0.117743	0.155104	0.0982619	0.184107	0.143202	0.103224	0.0756814	0.100816	0.173247	0.143596	0.118081	0.157696	0.0922578	0.0911583	0.0477605	0.159271	0.0702511	0.0723327	0.0818425	0.100422	0.0598388	0.116022	0.11389	0.0900922	0.0725504	0.102155	0.10303		0.0118592	0.456175	0.582356	-0.00289585	0.45304	0.584396	0.637184	0.871881		-0.0270146	0.787657	0.831284	-0.0194747	0.822836	0.865809	0.83168	0.9404
ENSG00000001629	ANKIB1	0.166371	0.163801	0.0898302	0.208215	0.144399	0.135857	0.136811	0.113913	0.12552	0.206898	0.187158	0.223507	0.0736567	0.162066	0.169974	0.076939	0.271425	0.2128	0.0634552	0.150952	0.212884	0.23105	0.386091	0.316318	0.22373	0.191805	0.14526	0.110993	0.0698741	0.129913		-0.0977159	0.0487943	0.10262	-0.041345	0.245615	0.367266	0.202788	0.569284		0.0251389	0.0175968	0.0337049	0.0260915	0.21705	0.289096	0.980505	0.992343
ENSG00000176915	ANKLE2	0.50175	0.391332	0.61958	0.544952	0.59595	0.384397	0.504483	0.533886	0.537614	0.4865	0.45583	0.405103	0.394516	0.292668	0.53781	0.484178	0.41985	0.403417	0.409383	0.264259	0.503427	0.397761	0.487664	0.429548	0.413987	0.286312	0.403455	0.303969	0.48115	0.270037		0.0597842	0.201798	0.316657	0.0727317	0.0685648	0.136251	0.835806	0.945053		0.119016	0.00274349	0.0067614	0.134067	0.000151441	0.000570598	0.809334	0.933492
ENSG00000164331	ANKRA2	0.0297602	0.0739018	0.0339634	0.190296	0.0737775	0.0713791	0.0509928	0.0665747	0.13621	0.0941985	0.0436975	0.0913136	0.0599224	0.0933035	0.0551093	0.0849978	0.0619807	0.0413055	0	0.0329163	0.095924	0.0801684	0.0923166	0.0171567	0.0326907	0.0332591	0.0291045	0.0747004	0.0321485	0.0498759		0.0123585	0.428067	0.555585	0.0571264	0.000282737	0.001343	0.106941	0.442906		0.0444002	0.00515996	0.0116729	0.0559017	0.000340643	0.00114793	0.661704	0.872652
ENSG00000148677	ANKRD1	0	0	0	0	0.0111075	0	0	0.00735602	0	0.0269832	0.0897997	0	0.035345	0	0.088637	0	0.11458	0.0176351	0	0.0929096	0.117311	0.00765716	0.362174	0.0164064	0.082844	0.113104	0	0	0.0469754	0.0090947		-0.0929284	0.00674628	0.0200138	0.00014972	0.621755	0.730658	0.0219225	0.191401		0.0219398	0.649704	0.71089	-0.0446824	0.0204224	0.0387694	0.032191	0.206492
ENSG00000088448	ANKRD10	0.218848	0.225176	0.243378	0.243168	0.281697	0.191421	0.298762	0.320523	0.168006	0.198743	0.262909	0.296622	0.226723	0.165641	0.209492	0.210182	0.230469	0.300796	0.155585	0.174283	0.317012	0.254197	0.1844	0.326007	0.203529	0.223156	0.280652	0.210293	0.142224	0.186531		-0.00539657	0.81106	0.878505	-0.0521393	0.308095	0.438287	0.332064	0.694733		0.0133225	0.167614	0.232298	0.00567142	0.310786	0.3904	0.871207	0.956021
ENSG00000229152	ANKRD10-IT1	0.142218	0.0961876	0.115123	0.0898284	0.126162	0.0875886	0.0771414	0.113794	0.114747	0.100261	0.110364	0.110276	0.0505908	0.0571014	0.0558009	0.125933	0.109971	0.105706	0.0311991	0.0701826	0.112036	0.0743335	0.148013	0.0778272	0.0790639	0.12962	0.0899812	0.0718967	0	0.0370962		-0.0242009	0.578951	0.693804	0.0022394	0.56507	0.68893	0.40839	0.748443		0.0399278	0.0102135	0.021101	0.0049143	0.294008	0.372764	0.236158	0.565305
ENSG00000167522	ANKRD11	1.14406	1.243	1.26324	0.942705	1.32247	0.804874	1.35827	0.791896	0.815717	0.844378	1.06087	0.808966	0.939474	0.705806	0.84033	1.024	0.562079	0.644726	0.758955	0.565591	0.883965	0.939498	0.491031	0.507957	0.633071	0.556173	1.01835	0.79782	0.92167	0.555624		0.091701	0.0315438	0.0723154	0.246015	3.31306e-06	2.44412e-05	0.0617425	0.346207		0.0283709	0.191051	0.259177	0.282779	1.02909e-07	7.74606e-07	0.00282738	0.0450019
ENSG00000101745	ANKRD12	1.6352	1.71072	1.89664	1.99801	2.06967	1.88639	2.01779	2.12202	2.29196	2.01669	2.18744	2.09627	1.70613	1.84639	2.33286	1.94694	2.26275	2.09479	1.82293	1.99225	1.9457	1.75756	1.91943	1.99315	1.25417	1.88382	1.96695	1.9227	1.57437	1.78432		0.00696303	0.796778	0.867261	-0.0878505	0.0587911	0.120196	0.300723	0.673811		0.41653	7.19342e-07	4.86541e-06	-0.0313222	0.412285	0.494431	9.97547e-06	0.000639677
ENSG00000076513	ANKRD13A	0.325838	0.515186	0.141824	0.321317	0.110703	0.268772	0.112203	0.182848	0.172509	0.204739	0.17044	0.315477	0.0653322	0.113748	0.161438	0.240163	0.163323	0.267483	0.0516195	0.111077	0.242959	0.282633	0.157736	0.292423	0.0938394	0.181105	0.0945072	0.145046	0.0576884	0.142993		0.0291319	0.196733	0.310903	-0.0238256	0.833664	0.901087	0.226347	0.594926		0.0989339	3.07941e-06	1.76735e-05	0.115019	7.94086e-07	5.11668e-06	0.684032	0.881958
ENSG00000118454	ANKRD13C	0.0491905	0.0470693	0.0235737	0.10889	0.0802388	0.0358178	0.0479758	0.0608027	0.0332631	0.0708744	0.0770902	0.0772976	0.0193728	0.0596212	0.0891547	0.0858898	0.0071016	0.0178017	0.043692	0.0662402	0.0760727	0.0712777	0.0212356	0.0277786	0.0064711	0.0633121	0.0519973	0.00970254	0.0158074	0.0263398		0.00909949	0.374763	0.501263	0.044559	0.00125075	0.00491905	0.118865	0.462614		0.0261381	0.0332386	0.0583337	0.0217389	0.0707754	0.111716	0.852726	0.949914
ENSG00000172932	ANKRD13D	0.269168	0.299329	0.0885486	0.353247	0.0938808	0.127194	0.0544264	0.15958	0.183081	0.265203	0.0278731	0.0890656	0.0773531	0.110367	0.131163	0.319289	0.0505951	0.0952598	0.0475257	0.0957603	0.20389	0.352375	0.0356518	0.153199	0	0.0757016	0.0912608	0.101125	0.109675	0.132854		0.0996705	2.51123e-06	1.79693e-05	0.206349	1.29605e-12	1.95109e-11	0.00510279	0.0798996		0.106844	1.43643e-08	1.34544e-07	0.212176	1.62488e-13	2.64054e-12	0.00617257	0.0765147
ENSG00000152766	ANKRD22	0.0351772	0.022165	0	0	0.0179889	0.0106801	0.0370298	0.00831743	0	0.00978852	0.241928	0.28978	0.181958	0.206614	0.00404583	0	0.388017	0.430686	0.419897	0.497762	0.00828902	0.0249614	0.457962	0.530363	0.578983	0.628978	0.189458	0.206831	0.100739	0.25409		-0.27339	8.44773e-15	1.50636e-13	-0.30669	1.30394e-19	2.98831e-18	0.454446	0.779001		-0.301383	6.71334e-15	1.44423e-13	-0.32673	4.85408e-16	1.01479e-14	0.617795	0.853615
ENSG00000107890	ANKRD26	0.0402749	0.0283925	0.0307486	0.0525292	0.016254	0.106382	0.0341269	0.0354257	0.0444036	0.104334	0.101568	0.105692	0.173096	0.126347	0.0267086	0.0962464	0	0.0890537	0.0999033	0.167766	0.0654387	0.103546	0.073492	0.0451619	0.103084	0.090166	0.156041	0.0594769	0.185426	0.193206		-0.00600365	0.627537	0.730409	0.0025913	0.612642	0.729687	0.740226	0.913677		-0.0607277	0.178474	0.244855	-0.0157624	0.640518	0.705469	0.179445	0.495329
ENSG00000261239	ANKRD26P1	0	0	0	0	0	0	0	0	0.0157047	0	0	0	0.0129186	0.0281016	0	0	0	0	0	0.0371752	0	0	0	0	0	0	0.0115535	0	0.104456	0.0387199		0.00392617	0.6206	0.72623	0	1	1	0.317462	0.68098		0.000696525	1	1	-0.0163192	0.115761	0.170122	0.0581861	0.285536
ENSG00000105186	ANKRD27	0.0360022	0.0498908	0.0440644	0.0552137	0.0425852	0.0352073	0.0194363	0.0916685	0.0848518	0.0806206	0.0496718	0.028343	0.0327628	0.0319849	0.0679093	0.0544453	0.0658756	0.0671123	0.0312871	0.0380517	0.0989787	0.0689944	0.039774	0.101517	0.016968	0.0416639	0.0217766	0.0160799	0.0169695	0.0441547		0.0244744	0.0780351	0.150062	0.00677355	0.490845	0.621499	0.458253	0.782586		0.0488375	0.000251002	0.000848935	0.0139762	0.105527	0.156879	0.130094	0.428866
ENSG00000206560	ANKRD28	1.16631	0.283306	0.972759	0.21154	1.07238	0.223943	0.906692	0.303089	0.826622	0.25703	0.373323	0.104287	0.411388	0.260378	0.69776	0.234744	0.157444	0.112703	0.229779	0.0799614	0.593508	0.335742	0.072805	0.0788271	0.203726	0.0744499	0.605631	0.307223	0.293346	0.265844		0.353673	1.62705e-15	3.06519e-14	0.129824	9.65711e-06	6.38921e-05	0.000358642	0.0117872		0.334766	1.25637e-13	2.32743e-12	0.0802948	0.000845748	0.00252137	0.000119537	0.00424038
ENSG00000214262	ANKRD36BP1	0.194627	0.340588	0.164242	0.383411	0.0851218	0.598414	0.209667	0.547911	0.0946405	0.326755	0.534104	1.13903	0.347198	0.932519	0.231291	0.434964	0.56173	1.08607	0.411313	1.005	0.227939	0.432635	0.595063	0.829421	0.596399	1.03422	0.298798	0.906879	0.216295	0.815218		-0.264476	2.85652e-09	3.16974e-08	-0.518795	3.77174e-22	9.86421e-21	4.66198e-05	0.00255793		-0.211616	2.16779e-05	9.86151e-05	-0.485471	1.93795e-15	3.91641e-14	3.58849e-05	0.0017094
ENSG00000137494	ANKRD42	0.0778274	0.0771803	0.0777722	0.0837275	0.011603	0.0237211	0.0612078	0.0455332	0.0208341	0.0350179	0.0365103	0.03076	0.14525	0.165191	0.0123012	0.0239995	0.0174929	0.0172813	0.304894	0.0944699	0.0211625	0.0574969	0.0100852	0.00821592	0.371671	0.1897	0.150565	0.114459	0.241033	0.205791		0.0140947	0.151311	0.252544	0.0300659	0.0125465	0.0342779	0.356306	0.711861		-0.187738	3.3036e-07	2.38956e-06	-0.073663	0.0208595	0.0394755	0.00189311	0.0333999
ENSG00000065413	ANKRD44	0.410437	0.321002	0.12278	0.280595	0.103669	0.228697	0.152491	0.36666	0.225786	0.331082	0.102911	0.306887	0.102341	0.377614	0.0679239	0.330506	0.0859161	0.246201	0.0968187	0.151692	0.150944	0.310675	0.0922485	0.251255	0.0852289	0.409933	0.189322	0.366406	0.098467	0.262815		0.0456722	0.0741974	0.14376	0.0549548	0.0588579	0.120295	0.831896	0.944418		0.0326387	0.0310849	0.0550675	-0.0132602	0.40766	0.489765	0.337265	0.668218
ENSG00000236977	ANKRD44-IT1	0.0486875	0.0964668	0.0356532	0.0969532	0.0191854	0.128624	0.0187345	0.0574726	0.0352136	0.0546337	0.0185547	0.0640512	0.00787229	0.0632321	0.0220995	0.0557677	0.00654815	0.0310466	0.0225934	0.0750939	0.037704	0.0636248	0	0.057239	0.0120239	0.0228574	0.0312692	0.0341517	0.0162528	0.0333084		0.0215955	0.0203401	0.0503171	-0.0024953	0.821979	0.891636	0.24725	0.618264		0.0173616	0.0495523	0.082513	0.0130808	0.328317	0.408955	0.83431	0.941124
ENSG00000168876	ANKRD49	0.0803228	0.168924	0.0932018	0.139338	0.103298	0.133809	0.060307	0.138607	0.1775	0.103991	0.129676	0.121915	0.0540999	0.107244	0.0798119	0.103508	0.0473874	0.151827	0.064674	0.11511	0.120893	0.299869	0.12615	0.13995	0.0909446	0.0537582	0.0497735	0.116202	0.046248	0.0749658		0.0162237	0.20458	0.320111	0.0248015	0.264544	0.389286	0.801876	0.932929		0.0503453	0.00169667	0.00445125	0.0579968	0.00684624	0.0151989	0.81338	0.935957
ENSG00000151458	ANKRD50	0.148684	0.0838196	0.115228	0.114178	0.103701	0.10451	0.119583	0.061371	0.150885	0.0971097	0.0195914	0.0873643	0.0133309	0.00662347	0.13465	0.0763986	0.0783517	0.0529818	0.011984	0.00384311	0.14854	0.121456	0.0654882	0.0426372	0	0.00372127	0.0796469	0.00662347	0.0281328	0		0.0705424	0.000335611	0.00152569	0.0304121	0.0292013	0.0681398	0.181475	0.540031		0.101101	4.77576e-09	4.81839e-08	0.0833959	2.08106e-07	1.49554e-06	0.502316	0.789523
ENSG00000064999	ANKS1A	0.0650968	0.0512933	0.0146645	0.0527265	0	0.00873871	0.0459904	0.015643	0.0108123	0.0385423	0.0470974	0.0720591	0.023068	0.0206302	0.039384	0.0832783	0.0690006	0.0774039	0.0575478	0.0780981	0.0309704	0.0329105	0.110404	0.0390187	0.109481	0.0574973	0.0244018	0.0373985	0	0.00844476		-0.0326678	0.157379	0.260436	0.00255931	0.55567	0.679832	0.0943303	0.423701		-0.0350639	0.0942006	0.142551	0.00889727	0.359971	0.441783	0.0412912	0.235561
ENSG00000160746	ANO10	0.104893	0.039377	0.0746953	0.0624971	0.0578678	0.0450773	0.111045	0.0641578	0.0887154	0.0763147	0.0878039	0.0833182	0.0755636	0.00887667	0.0351107	0.100512	0.0528148	0.0252565	0.0369243	0.00958105	0.0921068	0.143613	0.0307505	0.0599144	0.044554	0.0318966	0.0647008	0.0524589	0.0366843	0.0152801		0.0153478	0.202837	0.317913	0.0423426	0.0108606	0.0303874	0.299259	0.672828		0.00563532	0.125748	0.181165	0.0671062	4.20517e-05	0.000180722	0.0203103	0.159916
ENSG00000171714	ANO5	0.00672602	0.00995927	0.00787245	0	0.00862547	0	0	0	0	0	0.101914	0.0410141	0.0926108	0.00890611	0	0	0.105299	0.0783684	0.0394721	0.0344779	0	0	0.0404333	0	0.0217542	0.0483721	0.0265053	0	0.0354496	0.0271868		-0.0620998	4.94006e-05	0.000276155	-0.0298456	0.0145815	0.0387543	0.0447141	0.287652		-0.0364912	0.0471948	0.0790412	-0.022939	0.0274276	0.0497051	0.400158	0.719701
ENSG00000177119	ANO6	0.274578	0.227503	0.229857	0.193586	0.216273	0.227355	0.24587	0.152201	0.302614	0.147519	0.51443	0.214473	0.351452	0.112611	0.235663	0.191138	0.504776	0.293892	0.299468	0.234893	0.376181	0.180208	0.504611	0.21057	0.401603	0.138706	0.329061	0.190485	0.243241	0.181104		-0.148944	0.00176581	0.00645271	-0.0584596	0.177017	0.28653	0.0712764	0.373189		-0.0385196	0.687643	0.744731	0.0185102	0.084373	0.129651	0.241584	0.568893
ENSG00000140350	ANP32A	0.50942	0.51455	0.187499	0.25155	0.160333	0.217481	0.129484	0.162629	0.143947	0.246812	0.116462	0.159225	0.0969316	0.237584	0.27834	0.327872	0.119705	0.243541	0.117365	0.117368	0.277622	0.365307	0.164401	0.226403	0.142631	0.169643	0.164339	0.202666	0.148938	0.211369		0.0816264	0.00127218	0.00491834	0.0862225	0.00809829	0.0236667	0.918948	0.977007		0.100249	1.19243e-05	5.78375e-05	0.126079	8.89816e-06	4.56125e-05	0.567179	0.830228
ENSG00000143401	ANP32E	0.348401	0.22235	0.074235	0.0784526	0.0821649	0.0594928	0.0700519	0.11722	0.0250732	0.080468	0.0299881	0.174375	0.013858	0.103657	0.00893433	0.130833	0.0218408	0.0706587	0.0290451	0.109955	0.0535651	0.162804	0	0.0539048	0.0251961	0.104522	0.0176869	0.083448	0.124157	0.127709		0.00695345	0.425485	0.553238	0.0235316	0.139702	0.239137	0.526895	0.82457		0.00591409	0.494818	0.570826	0.00430062	0.153239	0.215329	0.956269	0.984216
ENSG00000166825	ANPEP	0.573024	0.266665	0.950611	0.301599	0.829385	0.259816	0.647036	0.246203	1.02378	0.530173	0.932706	0.290009	0.686926	0.328925	0.865068	0.665304	0.870054	0.436708	0.838586	0.459591	0.557148	0.703605	0.805189	0.403973	0.780776	0.296412	1.10756	0.322457	0.715223	0.273408		-0.0101822	0.768842	0.847225	0.202544	3.40902e-05	0.000203534	0.00565451	0.0837953		0.11082	0.0538758	0.0884533	0.217388	3.0089e-06	1.69766e-05	0.171528	0.486388
ENSG00000163297	ANTXR2	0.731527	0.453938	0.862176	0.318177	0.938577	0.263928	0.964841	0.376765	0.421796	0.12811	0.951201	0.183082	0.8907	0.23762	0.254346	0.165651	0.883883	0.268782	0.926718	0.336869	0.191037	0.183417	0.91889	0.185162	1.06481	0.24038	1.10413	0.222466	0.727501	0.242158		-0.490799	1.28552e-19	2.95625e-18	-0.0263999	0.486336	0.61755	6.3872e-13	4.24046e-10		-0.52943	2.90019e-16	7.19009e-15	-0.09907	0.0583065	0.094403	9.79976e-10	3.11212e-07
ENSG00000135046	ANXA1	3.22929	2.27804	3.65649	2.44548	3.63718	2.67296	3.53896	2.70287	3.09918	1.79995	3.28967	2.01631	3.5457	2.39886	2.47226	1.79294	3.28492	1.98799	3.59261	2.31812	2.39929	1.70145	3.0868	2.25141	3.60877	2.38596	3.60507	2.38701	3.6584	2.60858		-0.417837	4.54332e-07	3.69956e-06	-0.297212	0.00085601	0.0035414	0.315941	0.68098		-0.664707	4.79887e-14	9.27643e-13	-0.516497	6.93877e-08	5.43129e-07	0.24298	0.569774
ENSG00000109511	ANXA10	0	0	0	0	0	0	0	0	0	0	0	0.0195563	0.0857028	0.103874	0	0	0.0439607	0.0145908	0.126023	0.155805	0	0	0.0276641	0	0.0257256	0.062507	0.0640196	0.10471	0.0202336	0.182549		-0.0179062	0.0871961	0.164501	-0.00853678	0.230009	0.349573	0.291748	0.666293		-0.059363	0.00051589	0.00158767	-0.0805464	1.71176e-05	8.17746e-05	0.325491	0.655801
ENSG00000122359	ANXA11	0.695245	0.482815	0.685931	0.58784	0.604998	0.523662	0.562465	0.48388	0.491035	0.552168	0.34602	0.47754	0.367076	0.295332	0.28181	0.638077	0.307866	0.364372	0.296839	0.375673	0.447929	0.404734	0.189371	0.330955	0.253937	0.170678	0.526606	0.351147	0.350163	0.278268		0.114612	0.00423232	0.0135049	0.121573	0.00750953	0.0222385	0.908012	0.974838		0.106597	0.000365812	0.00117685	0.214314	3.33671e-08	2.73037e-07	0.0865543	0.345027
ENSG00000182718	ANXA2	2.06649	1.8295	2.6071	1.96734	2.58666	2.00059	2.48468	2.10301	2.64673	2.23443	2.84235	2.27594	2.82861	2.43389	2.63674	2.37437	3.0419	2.75307	3.11699	2.88807	2.45406	2.46307	3.06821	3.0615	3.30432	3.05884	2.73795	2.47902	2.99846	2.54142		-0.298623	8.98525e-08	8.19735e-07	-0.262973	1.1278e-08	1.17704e-07	0.655135	0.881703		-0.347491	1.69902e-10	2.21737e-09	-0.361152	5.63096e-12	7.73569e-11	0.871082	0.956021
ENSG00000177721	ANXA2R	0	0.00825489	0	0.0235289	0.0176147	0.0195525	0.0151593	0.0554013	0	0.0110916	0.0941025	0.274557	0.118237	0.197623	0	0.0259257	0.142923	0.381302	0.179167	0.308589	0.00929542	0	0.208187	0.214564	0.229303	0.325037	0.0962815	0.237457	0.0296414	0.128293		-0.113383	8.46181e-10	9.84848e-09	-0.207357	6.70906e-12	9.62209e-11	0.00403158	0.067372		-0.133143	1.84989e-08	1.704e-07	-0.206526	3.01849e-13	4.77021e-12	0.0325535	0.208149
ENSG00000196975	ANXA4	0.156051	0.336623	0.11505	0.235687	0.206566	0.352972	0.23956	0.443117	0.317069	0.422772	0.370119	0.711933	0.307821	0.541336	0.294284	0.503046	0.760312	0.924439	0.466778	0.935571	0.4429	0.477404	0.897459	1.14986	0.805255	1.10427	0.276839	0.565034	0.263188	0.520128		-0.266288	7.30404e-08	6.74663e-07	-0.375073	1.92788e-13	3.09064e-12	0.0915465	0.420198		-0.162528	0.00657624	0.0144647	-0.346345	1.72439e-07	1.25e-06	0.00806558	0.0884694
ENSG00000164111	ANXA5	1.72914	1.80867	2.81803	2.41285	2.77906	2.30608	2.69005	2.43528	3.45525	2.76997	3.68456	2.99343	3.33939	3.07056	3.90083	3.1182	4.25133	3.65182	4.11559	3.7061	3.92736	3.41381	4.55933	3.77081	4.63729	3.92909	3.41338	2.97486	3.65132	3.00926		-0.293201	8.39794e-11	1.10031e-09	-0.251826	2.06474e-07	1.85577e-06	0.579429	0.846773		-0.17021	7.26136e-08	5.82744e-07	-0.356548	2.82253e-12	4.06554e-11	0.0291588	0.194655
ENSG00000197043	ANXA6	0.293091	0.179289	0.0687911	0.0701305	0.119558	0.0888973	0.109877	0.0984774	0.0716071	0.0491031	0.0475832	0.0289214	0.0532592	0.0267905	0	0.0278317	0.0116878	0.019533	0.0243249	0.0100044	0	0.0204834	0.0202728	0	0.0135631	0.018075	0.099618	0	0.0158074	0.0583034		-0.014676	0.157843	0.26101	0.00754925	0.303396	0.43308	0.285758	0.660108		-0.0151566	0.157656	0.220283	0.00355035	0.336021	0.416839	0.384284	0.706197
ENSG00000136250	AOAH	0.696705	0.416577	0.354721	0.191611	0.376155	0.158509	0.198627	0.237029	0.11008	0.165923	0.132988	0.164552	0.267736	0.155569	0.0196083	0.118804	0.122192	0.0953844	0.184004	0.0893826	0.0529848	0.142348	0.074224	0.198842	0.165478	0.0892113	0.335997	0.274026	0.253625	0.16994		-0.0420412	0.111274	0.198472	0.000349882	0.684669	0.782798	0.265632	0.640503		-0.0696129	0.128372	0.184587	0.0118735	0.276083	0.353397	0.0493179	0.261142
ENSG00000273017	AP000240.1	0.0298159	0.0459695	0.019033	0.0563207	0.0625895	0.0079328	0.055457	0.0301566	0.0791855	0.085219	0.104736	0.104024	0.0949746	0.0619356	0.0770489	0.0366656	0.103741	0.0601973	0.073401	0.0970967	0.0511961	0.0889846	0.0832037	0.0770908	0.0749894	0.0395791	0.0836275	0.0795782	0.0905051	0.0766594		-0.0319517	0.347642	0.473051	0.0044862	0.389674	0.521626	0.156872	0.516759		-0.0180896	0.700976	0.756701	0.00960545	0.373654	0.455582	0.281824	0.615187
ENSG00000272578	AP000347.1	0.0680168	0.103344	0.0628063	0.0895012	0.0792891	0.0863574	0.123121	0.10727	0.0821852	0.0831652	0.0417043	0.0720157	0.0950979	0.033308	0.0906393	0.0847622	0.0421612	0.0400077	0.0222506	0.0690016	0.173297	0.0571525	0.0513504	0.0319148	0.0340649	0	0.0182722	0.0921312	0.0356859	0.0263349		0.0486058	0.0115757	0.0314838	0.0210714	0.100767	0.184671	0.304767	0.676869		0.0335984	0.020473	0.0384172	0.0262503	0.0145765	0.0290441	0.792811	0.927293
ENSG00000279549	AP000437.1	0.207828	0.129283	0.0707519	0.128054	0.0178864	0.0994318	0.0657653	0.0589905	0.0806836	0.0440013	0.0197939	0.00824191	0.0511436	0.00770419	0.0594623	0.0777696	0.0110909	0.00658147	0	0.0151216	0.059309	0.0375401	0.0352288	0.0164361	0	0.0394021	0.0230699	0	0	0.00770419		0.0465517	0.000139959	0.000703382	0.0391685	0.00150557	0.00575395	0.724173	0.907643		0.0383245	0.000553068	0.00168267	0.0415367	0.00127302	0.00354479	0.88228	0.960484
ENSG00000246889	AP000487.1	0.020775	0.0151405	0.126416	0.0406919	0.0950084	0.105662	0.133397	0.0998659	0.0464534	0.0184011	0.00993405	0.0366964	0.00898057	0	0.0293501	0.00523146	0.0171396	0.00973035	0	0	0.0261494	0.0152101	0.0100075	0.0088053	0.0205223	0	0.0401983	0	0.0304095	0		0.02407	0.039355	0.0863919	-0.02034	0.369029	0.499504	0.019777	0.180605		0.0163674	0.0443745	0.0749735	-0.00508286	0.28704	0.365528	0.249724	0.579598
ENSG00000233818	AP000695.2	0	0	0.023696	0.0312348	0.0166832	0.0248784	0	0.0185383	0.04595	0	0.0408073	0.040146	0.0817619	0.0558151	0.0317919	0.021419	0.0680787	0.0293651	0.102932	0.0259642	0.0246918	0.0319916	0.0209314	0.0068579	0.0468617	0	0.142359	0.0432786	0.113147	0.0604992		-0.0050927	0.936272	0.967999	-0.00415049	0.739081	0.827533	0.955126	0.989866		-0.0263564	0.908448	0.930636	-0.00391805	0.56872	0.642828	0.275136	0.606005
ENSG00000256448	AP000763.3	0.00655609	0.00681768	0.00826582	0.077629	0.0432384	0.0302175	0.0285757	0.0965495	0.0104441	0.100972	0	0.026417	0.0272789	0.0224657	0.0177862	0.0484035	0	0.0509384	0.0233238	0.0660729	0.0444841	0.0419723	0.0126477	0.021498	0	0.10676	0.0693397	0.0808595	0.0328499	0.0448083		0.00627351	0.251396	0.372156	0.0349765	0.0161037	0.0421986	0.142109	0.498786		0.000450442	0.941655	0.957155	-0.00571768	0.95807	0.969555	0.780818	0.922622
ENSG00000173727	AP000769.1	0.145627	0.052299	0.147678	0.0421648	0.144795	0.057373	0.210753	0.0787592	0.037213	0.0381382	0.102235	0.0841537	0.0627581	0.0448347	0.0278667	0.0530632	0.0566277	0.0368952	0.0194221	0.0286495	0.0926475	0.0135647	0.0355125	0.0560954	0.0257649	0.0302641	0.098563	0.0263914	0.103792	0.0280792		-0.00844104	0.809471	0.877497	-0.0218966	0.31086	0.441278	0.602888	0.85606		-0.00332301	0.433434	0.511696	-0.00889417	0.843369	0.881848	0.826262	0.939115
ENSG00000280143	AP000892.3	0.014931	0.0746632	0.0264635	0.0440732	0.0266694	0.0342458	0.0477747	0.108009	0.0501261	0.0538655	0.0197336	0.068709	0.0317858	0.0963201	0.0373852	0.0190363	0.00983467	0.0511606	0.0786371	0.17465	0.0333341	0.0257194	0.0176097	0.0648747	0.0658831	0.138891	0.07446	0.245703	0.0207193	0.147726		0.0183654	0.144938	0.244707	-0.0190739	0.295037	0.424509	0.0486958	0.302146		-0.019193	0.835595	0.871669	-0.0937938	9.05163e-05	0.000362337	0.00700459	0.0824275
ENSG00000272625	AP000919.4	0.0661171	0.13373	0.077823	0.122139	0.0649639	0.135322	0.0731162	0.199704	0.0581421	0.103383	0.0604076	0.0806166	0.0437746	0.167589	0.0857958	0.0702852	0.0269208	0.0933495	0.0541307	0.115117	0.04303	0.0492002	0.0318599	0.0387488	0.0266937	0.0694726	0.0462825	0.13633	0.0733347	0.0923553		0.0201597	0.114796	0.203286	-0.000757328	0.767515	0.849835	0.426655	0.760215		0.0167689	0.0782656	0.121696	-0.0517185	0.0890861	0.135798	0.0186774	0.150434
ENSG00000227615	AP001324.1	0.245996	0.220389	0.220397	0.172487	0.121036	0.127304	0.132165	0.206809	0.144755	0.141013	0.242746	0.234493	0.240862	0.266423	0.156613	0.151149	0.166763	0.0964719	0.124936	0.275822	0.192818	0.0693313	0.128889	0.127205	0.17354	0.294582	0.226355	0.259848	0.329938	0.381174		0.0137873	0.232664	0.35169	-0.0128734	0.826064	0.895194	0.481581	0.796671		0.0107699	0.0330999	0.0581209	-0.127414	0.00186415	0.00494708	0.00190781	0.0334033
ENSG00000256940	AP001453.2	0.038143	0.00895121	0.0169752	0	0.0377446	0.0139888	0.0596984	0.0173998	0.0240559	0.00933146	0.0963353	0.00826838	0.0701487	0.0106847	0.058597	0.0529163	0.0282797	0.0234913	0.148471	0.018056	0.0960475	0.0416793	0.0135572	0	0.0407619	0	0.123167	0.0236957	0.182075	0.0408211		0.00493968	0.279264	0.403613	0.0145447	0.0740875	0.144902	0.566414	0.840645		-0.0308511	0.674605	0.733494	0.0144467	0.160569	0.22393	0.0247496	0.179408
ENSG00000265188	AP001496.3	0	0	0	0.0107111	0	0.00953068	0	0	0.0139171	0	0	0	0.0545163	0.0437244	0	0.0085538	0	0	0.00999782	0.0169304	0	0	0	0	0	0.0158339	0	0	0.0734688	0.12783		0.00347927	0.6206	0.72623	0.00243355	0.6206	0.729687	0.847395	0.949118		-0.0126493	0.317901	0.396203	-0.0143059	0.39118	0.473463	0.897732	0.966117
ENSG00000241170	AP001992.1	0.00705382	0	0.0110279	0	0.00797965	0	0	0.0100699	0	0.00949428	0.0807651	0	0.0363456	0.0284001	0.00742668	0	0.0101797	0.0118379	0.0540607	0.0145818	0.0239761	0.00772842	0.0233039	0	0.0779426	0.0421726	0.0405928	0.103821	0.0637801	0.0596092		-0.0199494	0.26296	0.386103	0.0013462	0.627676	0.734124	0.0588544	0.335682		-0.0314796	0.112751	0.165116	-0.0195004	0.0452651	0.0762305	0.443913	0.75368
ENSG00000235505	AP002004.1	0	0	0.0104108	0	0	0.0150225	0.0657381	0	0.0298628	0.0110916	0.101029	0.0409822	0.824338	0.973042	0	0.00708585	0.174792	0.0646195	1.10014	1.00577	0	0	0.0470811	0.058495	0.83307	0.909698	0.643508	0.935858	0.983221	1.49511		-0.0706572	0.00114551	0.00448849	-0.0402354	0.00300073	0.010461	0.17075	0.529924		-0.695754	6.24953e-34	5.27571e-32	-0.717584	6.11057e-33	3.48302e-31	0.75626	0.914671
ENSG00000255031	AP002807.1	0.113855	0.0918596	0.15663	0.0818875	0.147882	0.0627654	0.081083	0.130725	0.0908635	0.0626837	0.0709657	0.0307153	0.0582763	0.0587583	0.0616387	0.0512553	0.109548	0	0.0230846	0.0387287	0.0468235	0.0793624	0.0415902	0.0325235	0.0531247	0.0659285	0.0661169	0.0882414	0	0.0517627		-0.00350752	0.715752	0.804949	0.0372961	0.000973735	0.00396692	0.128042	0.476232		0.0350968	0.0231047	0.0427065	-0.00473791	0.642088	0.706382	0.1508	0.459318
ENSG00000254281	AP003354.2	0.0282115	0.0254554	0.0259503	0.0202502	0.0191755	0.0700508	0.0858232	0.0345656	0.0521426	0.0359658	0.0794133	0.0202516	0.214494	0.100727	0.03124	0	0.042619	0	0.143104	0.105302	0.00922099	0.0074256	0.0177861	0.0266102	0.0806397	0.0780199	0.119542	0.0457	0.243955	0.173693		-0.01011	0.463806	0.589071	-0.0133178	0.344569	0.474485	0.849084	0.949641		-0.101377	0.000221922	0.000762098	-0.0637432	0.00340892	0.00835506	0.227892	0.555081
ENSG00000261087	AP003469.4	0.0171724	0.0155362	0.0498202	0.0234319	0.0288522	0.0271407	0.214943	0.0153357	0.0234436	0.0185161	0.0499947	0.0285135	0.117021	0.134841	0.0663439	0.0328329	0.103668	0.0422436	0.185815	0.15066	0.0771245	0.0532675	0.0741364	0.0360563	0.14507	0.0948427	0.152904	0.058273	0.12864	0.127286		-0.00997977	0.93348	0.965474	-0.00147645	0.694892	0.791366	0.697663	0.899152		-0.111529	0.000733748	0.00215188	-0.0669079	0.0199338	0.0380122	0.177896	0.493781
ENSG00000279491	AP003733.4	0.20515	0.0779108	0.147054	0.192092	0.226522	0.190065	0.221927	0.18067	0.200198	0.150324	0.205165	0.160935	0.136714	0.176772	0.161716	0.0618772	0.125227	0.168479	0.177248	0.153762	0.220794	0.174331	0.157653	0.142731	0.0940075	0.157929	0.138046	0.202927	0.0839283	0.113114		0.00379868	0.498217	0.620611	-0.0208967	0.797062	0.870983	0.552344	0.835691		0.0249664	0.0345668	0.0603945	-0.0226272	0.781695	0.831307	0.260232	0.59068
ENSG00000228463	AP006222.1	0.00710991	0.0156568	0.0288083	0.0166233	0.0193199	0	0.048714	0	0	0.00818732	0.0121527	0.0244727	0.0482557	0.0481585	0.023617	0.0139618	0.037293	0	0.0171543	0.0230804	0.00646152	0.00794638	0.00933733	0	0	0.0101911	0.113899	0.013852	0.0492847	0.101146		-0.00480403	0.7734	0.850422	0.00556153	0.162562	0.269951	0.374624	0.725287		-0.0138093	0.921229	0.941068	-0.00867782	0.798353	0.844578	0.754599	0.914037
ENSG00000138660	AP1AR	0.127969	0.0701744	0.200348	0.127721	0.295488	0.209021	0.309137	0.100945	0.302916	0.10995	0.34154	0.162728	0.230168	0.118723	0.324298	0.126818	0.257604	0.262943	0.326542	0.26383	0.171766	0.138889	0.393912	0.274042	0.263621	0.185456	0.202265	0.16598	0.178632	0.137622		-0.0723042	0.0670926	0.132379	-0.101339	0.00129917	0.00507565	0.532202	0.827501		-0.0325352	0.645013	0.706453	-0.0413938	0.545382	0.621629	0.851616	0.949832
ENSG00000100280	AP1B1	0.299726	0.210866	0.0888257	0.183782	0.104196	0.170367	0.122213	0.124628	0.106326	0.120683	0.0557928	0.155189	0.0444271	0.219217	0.0649138	0.234176	0.0542596	0.082094	0.0197407	0.121866	0.060318	0.139402	0.0302114	0.143101	0	0.157844	0.100614	0.166189	0.0451249	0.132519		0.018981	0.0840115	0.159804	0.0318235	0.176579	0.286142	0.683603	0.893794		0.0335008	0.00103162	0.00288585	0.013622	0.239059	0.313281	0.545757	0.816981
ENSG00000166747	AP1G1	0.377616	0.28274	0.32624	0.281272	0.340754	0.268564	0.42557	0.275091	0.444026	0.388084	0.345442	0.259885	0.419838	0.30002	0.268023	0.321934	0.329822	0.235613	0.263225	0.241879	0.3985	0.300116	0.376527	0.330055	0.462319	0.311488	0.363039	0.307599	0.308864	0.104926		0.0110605	0.517684	0.638748	0.0493222	0.0876873	0.165213	0.467286	0.786881		-0.0335409	0.739492	0.789953	0.040732	0.0689278	0.109187	0.182559	0.499136
ENSG00000072958	AP1M1	0.191485	0.422223	0.154288	0.256008	0.201414	0.244952	0.157452	0.274851	0.11682	0.206079	0.131173	0.124014	0.181686	0.248424	0.143533	0.221122	0.133626	0.170298	0.109219	0.137543	0.0711686	0.198857	0.117328	0.14152	0.0703839	0.0813616	0.171016	0.249288	0.360916	0.17202		-0.0244327	0.505656	0.626989	0.0503201	0.0287445	0.0673028	0.0528584	0.316721		-0.00823276	0.189635	0.257554	0.0349713	0.0130982	0.0264702	0.301818	0.631591
ENSG00000182287	AP1S2	1.74381	1.20835	1.31465	1.2548	1.27165	0.950615	1.35556	1.14661	1.10476	1.05631	1.24829	1.13498	1.35603	1.34431	0.864854	1.11476	0.711331	0.88456	0.973268	0.947212	0.650381	0.809321	0.459913	0.672959	0.860688	0.728556	1.31855	1.31639	1.383	1.17791		0.060866	0.200737	0.315511	0.148018	0.0128194	0.0348806	0.27531	0.650143		-0.152725	0.0225262	0.0417646	0.0171265	0.720209	0.776318	0.0457695	0.249421
ENSG00000152056	AP1S3	0.0179456	0.0139808	0.0786876	0.0341461	0.0858043	0.0329094	0.121192	0.00754457	0.0119982	0.0406118	0.199781	0.0952401	0.390886	0.22532	0.0304349	0.0167822	0.131477	0.068256	0.520091	0.474406	0.00881252	0.0254442	0.0737763	0.0778414	0.654844	0.566359	0.358556	0.226503	0.384164	0.375737		-0.0902264	3.72156e-05	0.000215256	-0.0393156	0.0195965	0.049541	0.0621511	0.347281		-0.38927	2.50024e-18	7.47717e-17	-0.289161	1.75992e-11	2.2702e-10	0.0605013	0.290614
ENSG00000157823	AP3S2	0.0808753	0.115239	0.0276424	0.0828858	0.0368863	0.0624319	0.0707247	0.0532845	0.0395777	0.117285	0.0307803	0.0218008	0.0304589	0.0732117	0.082669	0.0836948	0.0290782	0.0451175	0.0413007	0.0673053	0.0258046	0.0466966	0.0511147	0.0738064	0.0234941	0.118439	0.0239225	0.0358404	0.030616	0.0324691		0.00695856	0.626174	0.729806	0.0318513	0.0394378	0.0869383	0.266165	0.640939		0.00242883	0.21033	0.280763	0.00458041	0.345853	0.42697	0.935052	0.977381
ENSG00000081014	AP4E1	0.115131	0.0713512	0.10254	0.0538966	0.0826464	0.0623098	0.1492	0.0782405	0.164018	0.0660172	0.071856	0.0206399	0.0168316	0.052235	0.118337	0.0492076	0.068487	0.0435166	0.0643857	0.02453	0.128661	0.124551	0.0211777	0.0161838	0.0666165	0.0340828	0.116892	0.0255994	0.0534473	0.0496922		0.0673472	0.00143041	0.0053895	0.0377555	0.00945358	0.0271017	0.279824	0.653696		0.0541304	0.00188653	0.00488024	0.026146	0.0224008	0.0420286	0.347934	0.676381
ENSG00000254470	AP5B1	0.314095	0.108716	0.171262	0.149837	0.202713	0.220361	0.196162	0.10114	0.0849428	0.0835609	0.338136	0.30887	0.167426	0.168114	0.0543944	0.156725	0.34648	0.267139	0.119388	0.161874	0.0884629	0.124267	0.386541	0.186235	0.145844	0.0778681	0.163414	0.190252	0.0618315	0.0493501		-0.218702	2.37835e-10	2.94095e-09	-0.117054	0.000375728	0.00173287	0.0167877	0.161527		-0.0574395	0.13275	0.190063	0.00134834	0.355006	0.436573	0.0996071	0.371313
ENSG00000053770	AP5M1	0.0929101	0.0807629	0.0652047	0.143016	0.0891683	0.139961	0.0602731	0.150009	0.0991265	0.12501	0.0418328	0.127483	0.089837	0.0455601	0.098135	0.106328	0.0434429	0.0899965	0.0690294	0.0442842	0.155598	0.125412	0.0756817	0.0919324	0.081915	0.100091	0.0221158	0.0654902	0.0425811	0.0595587		0.0419847	0.023721	0.0571308	0.0125983	0.287626	0.41555	0.341975	0.701818		0.0292525	0.0187891	0.0356994	0.0399558	0.0146237	0.0291294	0.735148	0.905696
ENSG00000242802	AP5Z1	0.0713205	0.0562567	0.186921	0.0661539	0.140596	0.0882431	0.131524	0.143257	0.149234	0.0869034	0.174356	0.156986	0.0407209	0.0824336	0.108453	0.0694051	0.187861	0.100305	0.0727944	0.0779201	0.105468	0.123365	0.154426	0.0935131	0.0417485	0.0760963	0.142776	0.0641245	0.052846	0.0249557		-0.0267907	0.494039	0.616878	-0.0233049	0.55078	0.675212	0.918314	0.977007		0.0658221	5.53532e-05	0.00022578	-0.00846977	0.551387	0.626333	0.0189437	0.152029
ENSG00000120868	APAF1	0.121284	0.142337	0.0576071	0.178599	0.068431	0.126056	0.0342081	0.112976	0.0980239	0.134973	0.0592687	0.0813435	0.0147668	0.0341959	0.105989	0.1941	0.0406739	0.102313	0.0412426	0.0404235	0.131248	0.200039	0.111617	0.200492	0.0266484	0.0584529	0.043625	0.049372	0.017251	0.121499		0.0282195	0.0455082	0.0971035	0.0493767	0.0130552	0.0354356	0.519375	0.819991		0.0690006	6.19758e-05	0.000249618	0.115416	1.82012e-09	1.79032e-08	0.112525	0.397235
ENSG00000077420	APBB1IP	0.475241	0.621414	0.624366	1.01518	0.676688	0.803854	0.612256	0.908365	0.452148	0.670505	0.331299	1.0004	0.413033	0.847445	0.303619	0.795184	0.29251	0.732962	0.206977	0.572536	0.27778	0.781692	0.225965	0.899035	0.200318	0.629376	0.398099	0.889789	0.369505	0.707972		0.0328629	0.328323	0.454177	-0.0434217	0.427018	0.559596	0.275471	0.650143		0.0563325	0.0617256	0.099456	0.0762108	0.0607656	0.0977673	0.77723	0.922004
ENSG00000134982	APC	0.287508	0.453968	0.292977	0.455519	0.239304	0.368565	0.29225	0.3721	0.343891	0.37036	0.39152	0.511696	0.244266	0.343362	0.412666	0.4166	0.401512	0.554541	0.10828	0.356371	0.32484	0.391039	0.387815	0.471048	0.186212	0.423553	0.219084	0.356406	0.0827935	0.272585		-0.0114443	0.789245	0.861452	-0.0680831	0.140383	0.239994	0.33383	0.694733		0.135842	9.17353e-06	4.61375e-05	0.0345329	0.0856431	0.13136	0.069291	0.310135
ENSG00000164062	APEH	0.080608	0.0863885	0.0230635	0.0665968	0.0757545	0.040936	0.0454623	0.0314427	0.0481475	0.102254	0.0297672	0.0374325	0.0133688	0.0498323	0.0415902	0.0989189	0.034415	0.0325759	0.0315919	0.0732064	0.0393473	0.0392557	0.00601929	0.0481262	0.00911745	0.0239656	0.020916	0.0187061	0.0166747	0.0305973		0.00154812	0.56536	0.681559	0.0369886	0.0192768	0.0488624	0.101044	0.434408		0.013152	0.117062	0.170381	0.0321445	0.00991513	0.0208659	0.392741	0.713737
ENSG00000100823	APEX1	0.295738	0.248594	0.156746	0.19195	0.154236	0.091496	0.201234	0.118925	0.0683608	0.0833061	0.0510975	0.0677302	0.0520779	0.100388	0.0987916	0.0916689	0	0.0214822	0.0997394	0.0284221	0.0719851	0.0980396	0.0375237	0.030629	0.0243703	0.0286345	0.102207	0.0912518	0.0946581	0.181711		0.0382566	0.0172483	0.0437371	0.0634069	0.00027604	0.001314	0.375996	0.726033		0.00461551	0.258228	0.333034	0.0471489	0.00124676	0.00348974	0.17633	0.492183
ENSG00000138613	APH1B	0.0912794	0.263291	0.158635	0.223021	0.157158	0.258905	0.112973	0.191138	0.0720281	0.27834	0.174814	0.191101	0.284415	0.322654	0.148343	0.333228	0.110975	0.125019	0.293466	0.257205	0.121672	0.168773	0.128181	0.124747	0.273765	0.269681	0.201616	0.287063	0.344445	0.452094		-0.0176127	0.845221	0.900127	0.0758976	0.00331141	0.0113497	0.0190905	0.177261		-0.115985	0.0698195	0.110364	-0.00932939	0.356736	0.438377	0.0276993	0.190048
ENSG00000169621	APLF	0.0142323	0	0.0120548	0.00832495	0	0.0093787	0.0153953	0.0232952	0	0.0344136	0.0109815	0.010032	0.119135	0.104949	0.0175979	0.0392562	0.0155322	0	0.0691269	0.016558	0.00814406	0.0216513	0	0.00897001	0.0459171	0.0263489	0.0247724	0.095144	0.312894	0.27931		0.00282075	0.443425	0.569978	0.0188163	0.0167983	0.0436927	0.128365	0.47663		-0.0529444	0.0260887	0.0474334	-0.0168763	0.89611	0.922532	0.120257	0.409064
ENSG00000084234	APLP2	2.27483	1.27877	2.08579	1.29928	1.97898	1.04898	2.10072	1.24233	2.05257	1.20244	1.70367	1.0745	2.06362	1.20157	1.73387	1.06368	1.71923	1.0819	2.08326	1.38635	1.68284	1.23065	1.46862	0.891691	2.10257	1.14112	1.97536	1.41263	2.02364	1.01843		0.171143	0.0341448	0.0770076	0.17474	0.00857842	0.024917	0.966979	0.992417		-0.198776	0.000204303	0.000710372	-0.0438332	0.490599	0.569307	0.0911092	0.355326
ENSG00000101474	APMAP	0.168196	0.0796469	0.107405	0.0832176	0.0783651	0.0542239	0.0794239	0.0857013	0.102367	0.15563	0.0782904	0.1062	0.0411173	0.0269682	0.0713513	0.0960785	0.127143	0.0822939	0.120656	0.020239	0.153869	0.193171	0.051197	0.0257557	0.0559917	0.0204354	0.109531	0.0694534	0.0815038	0.0145878		0.0249992	0.126753	0.220109	0.0649059	0.000469063	0.00209523	0.180612	0.539313		0.0344509	0.00626869	0.0138522	0.0936882	4.95339e-07	3.31335e-06	0.0412057	0.235275
ENSG00000128383	APOBEC3A	0.893399	1.07728	0.539865	0.707534	1.01309	1.14236	0.813675	1.11523	0.53634	0.602629	4.16891	4.16642	2.51941	3.16122	0.405432	0.705625	5.34235	5.39467	3.90206	4.74394	0.459467	0.773293	5.84652	5.66928	4.73184	5.32213	2.64019	3.36642	1.88514	2.56991		-3.60744	1.10649e-79	3.20833e-77	-3.39591	3.03911e-78	9.21265e-76	0.170528	0.529924		-2.50647	1.31748e-54	2.83428e-52	-2.88836	3.80718e-71	1.58688e-68	0.0132173	0.120748
ENSG00000179750	APOBEC3B	0.0120438	0.00908494	0.00950214	0.0199195	0.0332199	0.0477769	0.0326576	0.0482212	0	0.00978852	0.389756	0.504896	0.114376	0.174945	0	0.0111538	0.66973	0.527838	0.217191	0.346759	0.00870639	0.0620341	0.95009	0.958627	0.543133	0.798984	0.162037	0.175465	0.144809	0.153225		-0.506147	2.17181e-30	8.6213e-29	-0.484061	1.16809e-28	4.21079e-27	0.687379	0.89428		-0.222287	5.5528e-13	9.66883e-12	-0.316503	4.60335e-17	1.03715e-15	0.0317109	0.205121
ENSG00000244509	APOBEC3C	0.152991	0.358138	0.0274658	0.0636003	0.0981087	0.117817	0.0773387	0.143984	0.0559526	0.0346222	0.0428267	0.124668	0.0284617	0.111813	0.00887974	0.0376785	0.104835	0.21293	0.039325	0.156094	0.0155617	0.0205927	0.0882611	0.170688	0.0330773	0.0524739	0.0848725	0.129131	0.0917745	0.129599		-0.056543	0.00137681	0.00523484	-0.117402	6.85374e-07	5.67797e-06	0.0299823	0.226196		-0.0175857	0.317327	0.395709	-0.0769681	0.00104165	0.00300855	0.0177158	0.145965
ENSG00000128394	APOBEC3F	0.00592876	0.0142151	0	0.0105298	0.0359231	0	0.0160956	0.010668	0	0	0.0932405	0.143068	0.0493744	0.0677253	0.00588642	0.0160569	0.286174	0.110734	0.0752808	0.150445	0.00918636	0.0239161	0.169764	0.16471	0.12933	0.176384	0.0370814	0.0911213	0.0159699	0.0222835		-0.142507	3.84892e-12	5.62905e-11	-0.0920021	1.04545e-05	6.86907e-05	0.0493465	0.303063		-0.0637521	4.4731e-05	0.000187264	-0.0886799	9.77503e-06	4.97252e-05	0.268759	0.599249
ENSG00000239713	APOBEC3G	0.0368896	0.104952	0.0488882	0.0994707	0.0585373	0.186147	0.0361441	0.157439	0.0187475	0.132426	0.472233	1.01905	0.328406	0.845716	0.0142847	0.181555	1.19803	1.59922	0.63219	1.31207	0.0297145	0.135856	1.12953	1.42143	0.901446	1.58338	0.309845	0.885293	0.222371	0.602058		-0.686676	4.03787e-41	2.426e-39	-0.919135	1.24844e-53	1.20664e-51	0.000123235	0.00531271		-0.446638	6.31263e-21	2.3519e-19	-0.837324	1.35855e-38	1.0659e-36	1.20895e-09	3.49519e-07
ENSG00000184730	APOBR	0.533207	0.445321	0.574075	0.479169	0.582397	0.403347	0.475041	0.405482	0.378696	0.179878	0.422331	0.306738	0.439006	0.330173	0.323001	0.217587	0.398087	0.258094	0.451038	0.405625	0.233276	0.255537	0.373031	0.270838	0.517059	0.316552	0.574109	0.305591	0.413632	0.466012		-0.0666994	0.131963	0.227436	-0.0267116	0.610836	0.729577	0.482395	0.796671		-0.0932742	0.30323	0.380563	-0.0814151	0.183051	0.250054	0.848129	0.948544
ENSG00000130208	APOC1	0	0	0.0341679	0.00774052	0.00865222	0	0.00856596	0	0.037337	0.0076551	0.00851461	0	0.0287976	0	0.0636948	0.0535872	0	0.0347235	0	0.00698111	0.212333	0.238587	0.0368938	0.0279988	0.0656196	0.0304979	0	0	0	0.0202058		0.073368	0.000841926	0.00342158	0.0612118	0.0066082	0.0199683	0.678792	0.891318		0.0611373	0.00244095	0.00609561	0.0675227	0.00127217	0.00354424	0.833102	0.940956
ENSG00000130203	APOE	0	0	0.0308242	0	0	0	0.0271647	0	0.00816119	0	0.00881984	0	0	0	0.034501	0.053501	0	0.0215644	0	0	0.140424	0.129428	0.00876348	0	0.0800896	0	0	0	0	0		0.0490818	0.00342461	0.0112992	0.0403411	0.0278298	0.0655623	0.68404	0.893794		0.0266641	0.0222275	0.0412911	0.0457322	0.0112802	0.0233448	0.419771	0.736126
ENSG00000100342	APOL1	0.0595018	0.0504784	0.0297798	0.0442699	0.0242799	0.0300893	0.0803043	0.0320241	0.0479173	0.0493126	0.541215	0.587778	0.282948	0.229973	0.0721622	0.0935395	0.833601	0.846141	0.451651	0.465665	0.12882	0.079527	1.07662	0.707849	0.602187	0.639174	0.379223	0.396743	0.180671	0.124762		-0.549259	7.64959e-32	3.2085e-30	-0.476302	2.13316e-26	7.00792e-25	0.163651	0.520784		-0.284603	5.61547e-13	9.75249e-12	-0.275047	3.40748e-13	5.34694e-12	0.837998	0.942639
ENSG00000128335	APOL2	0.00705382	0.0690581	0.0178616	0.0866316	0.0836224	0.0662582	0.0384842	0.0820297	0.0544062	0.0780346	0.7988	0.856289	0.331789	0.37602	0.0649429	0.154142	1.11179	1.02083	0.468724	0.682972	0.0941317	0.202687	0.96804	0.825294	0.589819	0.455441	0.345496	0.410665	0.203041	0.218408		-0.682727	1.41157e-43	9.22916e-42	-0.561794	6.06881e-28	2.14142e-26	0.0327533	0.239621		-0.299368	3.98204e-12	6.35316e-11	-0.268742	1.87282e-09	1.83945e-08	0.54211	0.813813
ENSG00000128284	APOL3	0.0966447	0.102688	0.0533777	0.149115	0.0393177	0.0593894	0.0633161	0.0150686	0.0949299	0.159555	0.686413	0.717842	0.287828	0.611347	0.0470755	0.179189	1.14284	1.17645	0.617142	0.903196	0.0337904	0.0704341	1.14809	1.14418	0.600044	0.913379	0.378961	0.656213	0.21447	0.401036		-0.696872	4.08273e-34	1.86491e-32	-0.634893	1.44279e-23	4.12959e-22	0.350463	0.70571		-0.334789	4.28788e-11	6.03289e-10	-0.471175	1.75393e-13	2.83907e-12	0.0253366	0.182079
ENSG00000221963	APOL6	0.444205	0.504943	0.246736	0.475456	0.409105	0.692973	0.432273	0.531434	0.360087	0.327725	3.16611	3.17991	1.99066	2.25734	0.291776	0.50483	3.47133	3.09326	2.59618	3.08294	0.345991	0.492232	3.04272	2.80113	2.76785	2.71352	2.13792	2.59396	1.38584	1.76429		-2.21117	1.44287e-78	3.84901e-76	-1.99176	3.38125e-77	9.01982e-75	0.0186386	0.174039		-1.63559	1.49784e-56	3.84196e-54	-1.69625	7.17749e-60	1.59556e-57	0.543516	0.814908
ENSG00000155008	APOOL	0.061965	0.0503315	0.0467186	0.0837287	0.0458186	0.0513223	0.0131598	0.122217	0.0448408	0.0299065	0.0228715	0.0378097	0	0.0118243	0.0514764	0.106431	0.0436315	0.0472605	0	0.0167849	0.0649142	0.089754	0.0273469	0.0348405	0.0219227	0	0.0303277	0.0217985	0.0231686	0.00858787		0.0170704	0.200482	0.315258	0.0346469	0.00921932	0.0265244	0.43108	0.763448		0.0432169	0.000138777	0.000507961	0.0397486	0.00131921	0.00365662	0.862052	0.95372
ENSG00000142192	APP	0.356123	0.115693	0.268544	0.138578	0.282619	0.120655	0.297357	0.123546	0.202441	0.210887	0.285614	0.133364	0.426154	0.147825	0.226474	0.167587	0.398061	0.152032	0.201995	0.146365	0.304871	0.140871	0.213828	0.0637062	0.389929	0.227505	0.353965	0.138287	0.19887	0.188273		-0.0444475	0.39484	0.521011	0.0470414	0.0324741	0.0742694	0.0417005	0.277961		-0.0782759	0.588106	0.657846	0.0031706	0.456489	0.537962	0.10161	0.375214
ENSG00000062725	APPBP2	0.166023	0.0905793	0.321452	0.119581	0.237909	0.123657	0.152252	0.321968	0.302707	0.226393	0.276807	0.210221	0.163637	0.116306	0.302748	0.0895128	0.217642	0.0947037	0.121507	0.180122	0.228563	0.1682	0.203145	0.202707	0.181524	0.224545	0.272162	0.137678	0.0529012	0.090978		0.0549915	0.0470405	0.0997815	-0.00690045	0.978981	1	0.153161	0.514852		0.134137	1.05242e-06	6.85408e-06	-0.0598134	0.146191	0.207392	8.7934e-06	0.000592355
ENSG00000157500	APPL1	0.24583	0.408625	0.138793	0.318162	0.159372	0.189088	0.152506	0.198209	0.159475	0.190701	0.673968	0.589548	0.211412	0.451755	0.253347	0.177661	0.694424	0.802381	0.256828	0.510965	0.233139	0.285976	0.677546	0.692088	0.36711	0.582537	0.20416	0.414141	0.0776518	0.284423		-0.355139	1.76747e-13	2.80649e-12	-0.325151	2.10966e-11	2.85962e-10	0.609394	0.858791		-0.0507755	0.652424	0.713398	-0.192742	0.000398607	0.0013108	0.00786353	0.088286
ENSG00000137074	APTX	0.0229448	0.0553659	0.104207	0.0769204	0.0546872	0.0823699	0.11335	0.0962342	0.0409964	0.0445807	0.0582199	0.0610715	0.0642391	0.123881	0.0700834	0.030297	0.0916478	0.0431874	0.0456791	0.0825745	0.0592602	0.0967318	0.112835	0.0842653	0.0578636	0.0673955	0.0244431	0.1263	0.115833	0.0709908		-0.0107107	0.824997	0.88897	-0.00559105	0.680519	0.779121	0.84304	0.94767		-0.00164599	0.280621	0.356198	-0.0303889	0.335354	0.416166	0.319531	0.649879
ENSG00000103569	AQP9	0.697197	0.437518	1.37293	0.787373	1.11154	0.915874	1.27364	1.12722	1.13955	0.851165	1.56149	1.16654	1.6904	1.3707	0.862105	0.511948	1.22042	0.861154	1.30382	1.20601	0.684658	0.484384	0.880809	0.769883	1.20011	0.968024	1.55196	1.294	1.51393	1.32153		-0.178754	0.0230758	0.0558797	-0.269645	1.91554e-05	0.000119726	0.328818	0.691101		-0.352182	9.24928e-05	0.000356346	-0.509273	9.03755e-14	1.54147e-12	0.114911	0.400597
ENSG00000021776	AQR	0.154763	0.199783	0.213246	0.172423	0.103732	0.161826	0.132206	0.256944	0.176147	0.141391	0.207458	0.124079	0.0498232	0.183547	0.259968	0.189905	0.149049	0.130028	0.0998892	0.118807	0.266601	0.289395	0.120131	0.0949869	0.0943164	0.17342	0.120965	0.233143	0.0453203	0.179922		0.0838979	0.00130333	0.00501842	0.0705489	0.00126405	0.0049588	0.733324	0.911116		0.134932	3.58388e-08	3.12895e-07	0.0150995	0.064958	0.103613	0.00308792	0.0485691
ENSG00000078061	ARAF	0.101297	0.135147	0.179397	0.115312	0.164073	0.200743	0.131819	0.153024	0.0731208	0.151907	0.229156	0.117525	0.0949603	0.171341	0.0681462	0.0769648	0.0743228	0.101469	0.169541	0.197043	0.0780379	0.143784	0.0993531	0.103165	0.146934	0.182973	0.168918	0.193954	0.183212	0.190395		-0.0420506	0.321124	0.449024	-0.00873384	0.88816	0.938839	0.335574	0.694769		-0.0361382	0.484439	0.561084	-0.0541035	0.182636	0.249641	0.631789	0.858196
ENSG00000047365	ARAP2	0.194285	0.456503	0.125376	0.306076	0.166255	0.367482	0.073226	0.346271	0.0483728	0.167884	0.116448	0.649628	0.107348	0.833613	0.0474142	0.246025	0.255505	0.408922	0.213835	0.557395	0.0255096	0.229095	0.29692	0.302725	0.214787	0.334722	0.189324	0.773574	0.195617	0.85492		-0.147114	1.3721e-06	1.027e-05	-0.19492	7.30041e-06	5.00375e-05	0.334315	0.694733		-0.0906311	0.012052	0.0244226	-0.280731	1.05989e-06	6.61834e-06	0.000434347	0.0116332
ENSG00000120318	ARAP3	0.0350884	0.039805	0.117899	0.161025	0.0821188	0.0456311	0.0937054	0.0547688	0.0316255	0.0720141	0.141338	0.132995	0.1543	0.0627462	0.0326792	0.111387	0.0171434	0.0256302	0.037313	0.0339738	0.0297708	0.0807553	0	0.0088456	0.0237139	0.0116225	0.101691	0.0555998	0.0589072	0.0539356		-0.0071564	0.677552	0.771486	0.05302	0.000946477	0.00386531	0.0191983	0.177765		-0.0242644	0.630909	0.693968	0.0655175	2.44432e-05	0.000111576	0.000910124	0.0196271
ENSG00000119682	AREL1	0.148613	0.0915709	0.0606551	0.101146	0.121399	0.109229	0.142409	0.0775325	0.0767762	0.0675713	0.108728	0.0927473	0.0552458	0.0815344	0.078379	0.0668186	0.0256161	0.0717033	0.0189243	0.0656473	0.0581475	0.0836146	0.0721627	0.0777635	0.0249747	0.0229533	0.0930417	0.0711931	0.0123923	0.0597324		-0.013487	0.799237	0.868804	-0.00807319	0.871558	0.927615	0.843487	0.947692		0.00810094	0.175115	0.240991	0.0178706	0.178867	0.245329	0.705731	0.892598
ENSG00000165527	ARF6	1.46764	1.46811	1.60851	1.2881	1.78471	1.62081	1.61393	1.44954	1.2733	1.02654	1.46174	1.3196	0.90712	0.83229	0.855552	0.879098	0.858188	1.01102	0.666286	0.736189	0.710673	0.722161	0.714052	0.95555	0.356743	0.550511	0.939403	0.916664	0.593128	0.44699		-0.0926619	0.104021	0.188509	-0.24777	3.71477e-06	2.7194e-05	0.0525886	0.315674		0.225991	4.80674e-06	2.62267e-05	0.0868436	0.0871142	0.133371	0.0890771	0.350048
ENSG00000101199	ARFGAP1	0.096429	0.138219	0.0674346	0.083238	0.0761088	0.0825064	0.0661557	0.0876127	0.076069	0.112785	0.0798745	0.0869727	0.0909903	0.0202306	0.137858	0.0997203	0.0743582	0.104028	0.0213826	0.0786215	0.0592091	0.0844024	0.0733537	0.0790093	0.0328942	0.0979135	0.0242663	0.0255955	0.0144871	0.0625131		0.00921891	0.700145	0.791267	0.00690732	0.393918	0.525828	0.934837	0.98241		0.032287	0.0301267	0.0536775	0.0239418	0.0224882	0.0421511	0.763135	0.91733
ENSG00000149182	ARFGAP2	0.231478	0.213523	0.134999	0.0921327	0.159263	0.223715	0.175971	0.214298	0.0922743	0.203283	0.0949736	0.191328	0.0316968	0.132515	0.184961	0.262243	0.22148	0.220906	0.0691345	0.11947	0.250791	0.25761	0.130804	0.295717	0.13078	0.0885644	0.0793544	0.175772	0.019079	0.0790158		0.014126	0.381521	0.507899	-0.0290991	0.43094	0.562856	0.285212	0.65931		0.0638606	0.000662892	0.00196831	0.0651056	0.00402181	0.00962587	0.973182	0.989955
ENSG00000242247	ARFGAP3	0.645815	0.430752	1.6437	0.941796	1.67662	0.810696	1.65571	0.837647	0.964247	0.635312	1.29318	0.632196	1.04099	0.513735	0.666909	0.456642	0.721815	0.588727	0.524339	0.432468	0.627265	0.483557	0.74672	0.820248	0.358371	0.314933	1.04495	0.6743	1.0199	0.481387		-0.134055	0.0749032	0.144791	-0.08364	0.103489	0.188681	0.548562	0.834534		0.0806756	0.024295	0.0446592	0.104631	0.00623061	0.0140141	0.765669	0.91773
ENSG00000124198	ARFGEF2	0.251523	0.184842	0.287307	0.200174	0.262497	0.205647	0.220881	0.119309	0.155581	0.179065	0.158309	0.0748119	0.199405	0.0719407	0.174687	0.0748735	0.0750723	0.106469	0.0427795	0.0834491	0.21179	0.144725	0.107379	0.0693926	0.0594112	0.0636842	0.176281	0.0890394	0.0295716	0.0441637		0.0565266	0.00880297	0.0251422	0.0356295	0.0443412	0.0958372	0.586881	0.848844		0.076722	8.02089e-05	0.000315123	0.0651137	0.000907619	0.00267807	0.757513	0.914908
ENSG00000164144	ARFIP1	0.0730823	0.102129	0.0638109	0.154955	0.0447992	0.0902717	0.119741	0.0957475	0.0718764	0.093465	0.0913148	0.16669	0.0578256	0.072054	0.110941	0.168382	0.121992	0.116522	0.0611321	0.0856059	0.153823	0.183486	0.11371	0.13387	0.0249339	0.0464285	0.0584169	0.0859777	0.0255507	0.0743595		0.00715884	0.38068	0.507244	0.0232336	0.165181	0.27328	0.62465	0.866298		0.0342046	0.0115046	0.0234918	0.075113	9.85211e-05	0.000390568	0.179031	0.494747
ENSG00000101246	ARFRP1	0.0505468	0.0476696	0.0107247	0.0619346	0.00924865	0.0792153	0.0288414	0.0704523	0.043083	0.0581613	0.0185753	0.0741077	0	0.0275432	0.0530743	0.0947838	0.0593624	0.0825832	0.0422389	0.0567714	0.074909	0.0717109	0.120728	0.0655234	0.0247751	0.0456488	0.0402335	0.0737071	0.0625348	0.0556126		-0.00653093	0.769988	0.848067	-0.00370974	0.998915	1	0.902532	0.972433		0.0214839	0.0332854	0.0583851	0.0215437	0.108926	0.161249	0.997667	0.998487
ENSG00000175220	ARHGAP1	0.117712	0.258106	0.0709714	0.206872	0.00850498	0.128413	0.0190035	0.118043	0.0909643	0.155609	0.025297	0.0900182	0.0249417	0.0847252	0.0217157	0.185355	0.0215082	0.0584595	0	0.037689	0.0499762	0.0953109	0.048978	0.0515378	0.020934	0.0766413	0.037415	0.10139	0.0146089	0.0230427		0.0323348	0.0186024	0.0466213	0.0786796	0.000152466	0.000777364	0.0858572	0.408021		0.0421871	0.000186287	0.000656043	0.081512	4.20844e-05	0.000180722	0.144494	0.450717
ENSG00000071205	ARHGAP10	0.0468553	0.00822378	0.242748	0.119136	0.420769	0.0878441	0.363963	0.0809105	0.384477	0.182847	0.46102	0.199757	0.465073	0.0544928	0.525308	0.226818	0.65893	0.276232	0.401393	0.196476	0.736099	0.259841	0.733614	0.494357	0.691625	0.298948	0.521505	0.059376	0.296798	0.0964503		-0.0964254	0.0581961	0.118326	-0.0673867	0.139918	0.239321	0.619751	0.864215		-0.00835578	0.742906	0.793015	0.0394539	0.0484176	0.0805832	0.403079	0.722084
ENSG00000075884	ARHGAP15	0.157631	0.214198	0.0451532	0.100193	0.0577391	0.113294	0.0268884	0.10075	0.0172421	0.0294633	0.0212581	0.128365	0.16661	0.114078	0.0234211	0.077178	0.0108843	0.0657896	0.168901	0.182637	0.0235286	0.0218835	0.0919791	0.0840833	0.165145	0.13808	0.166506	0.150836	0.297068	0.119377		-0.0181289	0.525957	0.646138	-0.0407035	0.0780705	0.151089	0.359629	0.714876		-0.10455	0.00040047	0.00127178	-0.0767071	0.00443353	0.0104885	0.395153	0.716122
ENSG00000140750	ARHGAP17	0.192357	0.311017	0.164082	0.206928	0.267665	0.346546	0.194455	0.350239	0.207674	0.319896	0.420294	0.602667	0.301503	0.417088	0.223322	0.243249	0.68418	0.627139	0.387813	0.669895	0.179515	0.192462	0.702346	0.542227	0.446443	0.66176	0.274531	0.327281	0.130445	0.23744		-0.324973	2.30858e-14	3.96802e-13	-0.289011	2.24791e-12	3.32402e-11	0.51025	0.814036		-0.138905	0.00993816	0.0207117	-0.284112	1.60372e-08	1.39411e-07	0.00895866	0.0942355
ENSG00000146376	ARHGAP18	0.179328	0.130265	0.326781	0.340335	0.295269	0.255693	0.325207	0.333461	0.309891	0.229127	0.189078	0.240342	0.215155	0.216356	0.430354	0.577665	0.0497822	0.157705	0.129724	0.0770747	0.57717	0.950073	0.103722	0.133167	0.0548938	0.12693	0.234571	0.232702	0.174218	0.103871		0.251586	2.87434e-12	4.24092e-11	0.327573	1.22349e-12	1.85442e-11	0.170421	0.529924		0.229804	6.14982e-11	8.49134e-10	0.335845	3.34104e-15	6.65117e-14	0.0624809	0.296151
ENSG00000107863	ARHGAP21	0.226707	0.31905	0.274352	0.322824	0.212677	0.199762	0.205567	0.246829	0.239848	0.260638	0.292063	0.241749	0.140893	0.204974	0.256407	0.230165	0.27495	0.202305	0.212036	0.194488	0.397373	0.251792	0.326757	0.264531	0.233999	0.243477	0.159639	0.150247	0.204347	0.169148		0.0153835	0.464751	0.590029	0.0392681	0.0808539	0.155349	0.622523	0.865349		0.0938713	0.000240793	0.000820146	0.0439128	0.0441268	0.0745773	0.295643	0.626317
ENSG00000128805	ARHGAP22	0.0659333	0.0141101	0.160397	0.065235	0.108356	0.0845785	0.127825	0.0411493	0.14167	0.0896597	0.0960331	0.0400488	0.101745	0.0268099	0.291328	0.0560534	0.0698176	0.0253062	0.0889309	0.02739	0.146997	0.267131	0.0684977	0.0261443	0.0839091	0.0338679	0.217571	0.0652175	0.101331	0.0145878		0.0994218	6.56466e-06	4.43643e-05	0.0755004	0.000412302	0.00188074	0.449236	0.775218		0.0844955	1.14043e-05	5.56776e-05	0.0872156	0.000157229	0.000589408	0.932981	0.97707
ENSG00000138639	ARHGAP24	0.164428	0.0710925	0.0203403	0.0589707	0.0102547	0.102033	0.0271219	0.083438	0.119543	0.0735918	0.0995082	0.140788	0.0820131	0.181608	0.209328	0.167518	0.168073	0.106679	0.0499905	0.0580648	0.308429	0.228451	0.25744	0.116736	0.14247	0.0949908	0.104975	0.160977	0.0375695	0.131929		0.0305908	0.0947373	0.174773	0.0155738	0.574773	0.697573	0.678213	0.890734		0.0890112	0.000163398	0.00058586	0.0276074	0.0570945	0.0927108	0.084491	0.342535
ENSG00000163219	ARHGAP25	0.101778	0.298496	0.155112	0.27383	0.0653322	0.406396	0.113076	0.510629	0.163029	0.260869	0.478688	0.821696	0.373827	0.679789	0.361376	0.27558	0.651459	0.786874	0.649652	0.869869	0.43897	0.434048	0.855524	0.69284	0.833565	0.827282	0.351944	0.653632	0.201591	0.455337		-0.233129	3.98225e-05	0.000228748	-0.36587	1.83473e-12	2.73731e-11	0.0343174	0.24551		-0.212908	0.0068609	0.0149921	-0.41081	3.53135e-13	5.50247e-12	0.00322273	0.0500827
ENSG00000145819	ARHGAP26	0.901491	0.351156	0.912042	0.558131	0.693332	0.376212	0.929463	0.436619	0.384255	0.211675	0.494292	0.3144	0.45823	0.182464	0.339084	0.41406	0.452239	0.249883	0.495471	0.42052	0.396103	0.420679	0.382919	0.374007	0.316666	0.293779	0.654451	0.344462	0.286224	0.197753		0.00217589	0.870232	0.91939	0.0725111	0.037407	0.0833502	0.253124	0.624847		-0.042086	0.819645	0.859062	0.0677911	0.00879857	0.0188553	0.0917362	0.356666
ENSG00000159314	ARHGAP27	0.31078	0.23544	0.431833	0.172183	0.478841	0.253116	0.352412	0.254944	0.265677	0.197255	0.442593	0.41514	0.423064	0.385704	0.143867	0.215391	0.641721	0.566407	0.417766	0.435518	0.180217	0.161636	0.421509	0.468853	0.270814	0.374775	0.410365	0.440334	0.212087	0.228526		-0.240768	8.80063e-09	9.05657e-08	-0.239263	2.11677e-09	2.39673e-08	0.978465	0.993913		-0.110615	0.0319795	0.0564169	-0.176119	6.2108e-05	0.000256947	0.229783	0.557853
ENSG00000215769	ARHGAP27P1-BPTFP1-KPNA2P3	0.0102289	0.0337425	0.101188	0.0453425	0.0567011	0.0208321	0.0234445	0.0609842	0.0631608	0.0513072	0	0.0273505	0.0547353	0	0.0228109	0.0224078	0.0599892	0.00465532	0.0152914	0.0307523	0.0338125	0.0271967	0.0364074	0.0273785	0.0316026	0	0.0495966	0.0113619	0.0361837	0.0202058		0.0169687	0.162418	0.266921	0.0165094	0.0812644	0.155823	0.981191	0.994048		0.0239746	0.0233092	0.0430368	0.0136294	0.0214503	0.0404903	0.609387	0.849322
ENSG00000186517	ARHGAP30	0.829623	0.985597	0.678126	0.988374	0.575207	0.803514	0.616923	0.840749	0.525516	0.797896	0.214247	0.594978	0.195467	0.497613	0.702832	0.927699	0.236795	0.596546	0.222809	0.49474	0.729441	0.890285	0.294404	0.675915	0.249059	0.587479	0.35879	0.579884	0.233051	0.21451		0.328815	5.75168e-13	8.83824e-12	0.233325	9.48652e-06	6.3015e-05	0.1695	0.528088		0.337914	1.23588e-14	2.58373e-13	0.295919	6.44597e-09	5.90469e-08	0.551428	0.820133
ENSG00000031081	ARHGAP31	0.106762	0.079846	0.408489	0.292583	0.277483	0.218706	0.315378	0.212228	0.181206	0.158099	0.235254	0.26605	0.235646	0.0951096	0.197529	0.177667	0.184643	0.277918	0.11412	0.1917	0.118775	0.171563	0.160566	0.249936	0.13836	0.189953	0.170182	0.210342	0.175474	0.067265		0.0120132	0.473002	0.597674	-0.0531747	0.196875	0.310804	0.156053	0.516759		0.0256238	0.0869664	0.133359	0.02773	0.0620336	0.0994311	0.962231	0.986931
ENSG00000160007	ARHGAP35	0.0665901	0.0545941	0.0373088	0.0519371	0.0186883	0.0164987	0.045672	0.0540466	0.0900285	0.0604205	0.0454989	0.0281652	0.0401895	0.0336915	0.0603201	0.105078	0.0424257	0.0323566	0.0497343	0.0165907	0.0867112	0.0817438	0.061975	0.0782331	0	0.0516767	0.0280399	0.0196304	0.0410484	0.0153637		0.0264452	0.033964	0.0766517	0.0359815	0.0269986	0.0639395	0.677723	0.890266		0.0346932	0.00423275	0.0098322	0.0357935	0.0236669	0.0440386	0.962157	0.986931
ENSG00000089820	ARHGAP4	0.27561	0.479499	0.190359	0.256816	0.202166	0.390327	0.21838	0.278304	0.0749783	0.170328	0.0789643	0.229561	0.240608	0.2561	0.0904944	0.168711	0.0502279	0.102071	0.134324	0.126786	0.0331571	0.0776436	0.0181741	0.0562445	0.0776064	0.217073	0.211959	0.23358	0.0870075	0.234124		0.00986402	0.313774	0.442343	-0.0261764	0.951251	0.985536	0.314454	0.68098		-0.0704823	0.115764	0.168861	-0.0511911	0.330973	0.411494	0.638727	0.862591
ENSG00000180448	ARHGAP45	0.408279	0.364235	0.211807	0.292367	0.288272	0.173322	0.286139	0.14582	0.141687	0.129437	0.0305531	0.0721669	0.123676	0.0769571	0.19701	0.223388	0.0974668	0.110887	0.068725	0.140607	0.272191	0.328282	0.209612	0.16082	0.0372989	0.0634669	0.12148	0.0984963	0.117634	0.048198		0.0491977	0.0225456	0.0547947	0.11407	4.21899e-06	3.03521e-05	0.106525	0.442901		0.0767139	0.000123211	0.000455877	0.136656	6.20113e-09	5.70953e-08	0.138628	0.438597
ENSG00000100852	ARHGAP5	0.139241	0.103955	0.154245	0.131555	0.170583	0.140709	0.122919	0.102286	0.124662	0.104501	0.320582	0.206322	0.170718	0.0946742	0.147623	0.13957	0.320357	0.130218	0.102477	0.0957427	0.218244	0.259861	0.283075	0.238341	0.151548	0.109149	0.18786	0.120862	0.0819141	0.0579605		-0.112455	0.00195766	0.00704568	-0.0200254	0.949554	0.984849	0.0287099	0.222151		0.0242782	0.0272652	0.0493036	0.0584089	0.0057134	0.0129999	0.361363	0.688457
ENSG00000047648	ARHGAP6	0	0.00609578	0	0.00955549	0	0.0231247	0	0.0511027	0	0.0399099	0	0.0293111	0	0	0.035052	0.0551057	0	0.0236992	0.014927	0	0.118547	0.134489	0.0482101	0	0	0.012232	0	0.013852	0	0.0307879		0.0263471	0.058039	0.118079	0.0407313	0.00416459	0.0137018	0.428358	0.761629		0.0346679	0.0144574	0.0285172	0.0439314	0.00115885	0.00328588	0.59011	0.837887
ENSG00000111348	ARHGDIB	1.35981	1.75202	0.99544	1.22729	0.885286	1.08223	0.932327	1.18769	0.434439	0.978547	0.279038	0.703034	0.653292	0.885819	0.341111	1.31602	0.182107	0.475778	0.319253	0.611846	0.257721	1.25568	0.146079	0.437175	0.309021	0.643416	0.597343	0.954805	0.821856	0.990237		0.13405	0.000387438	0.00172947	0.519832	6.38456e-14	1.06447e-12	3.47863e-07	4.44128e-05		-0.0462953	0.627381	0.690886	0.362193	2.7913e-07	1.96156e-06	7.66324e-07	7.51561e-05
ENSG00000076928	ARHGEF1	0.302964	0.500368	0.195971	0.214245	0.152398	0.26536	0.238016	0.269035	0.0579018	0.21366	0.132033	0.217531	0.250427	0.245396	0.155745	0.302445	0.139575	0.161475	0.118471	0.119171	0.100567	0.162042	0.094294	0.157281	0.111362	0.136959	0.143352	0.16954	0.0988683	0.26395		-0.00202886	0.895108	0.938224	0.0226865	0.246536	0.368137	0.517271	0.819805		-0.0520227	0.654695	0.715529	0.0304576	0.0467751	0.078309	0.0493452	0.261142
ENSG00000104728	ARHGEF10	0.00810555	0.0073563	0.0257326	0.0107998	0.0179795	0.0122461	0.0603649	0.0107851	0.00811293	0	0	0	0.197239	0.0546998	0	0.00329857	0	0.0163152	0.0783744	0.0144132	0	0.0076269	0	0.0173345	0.0653141	0	0.108691	0.0785476	0.107038	0		0.00396652	0.437499	0.564239	-0.00604264	0.557838	0.681733	0.273735	0.650143		-0.0918616	4.21781e-05	0.000178367	-0.0145432	0.722297	0.777813	0.000678729	0.0156908
ENSG00000074964	ARHGEF10L	0.101964	0.044532	0.0782513	0.0458254	0.104411	0.0674356	0.153043	0.038136	0.153359	0.0768912	0.135738	0.0632834	0.191754	0.0418628	0.150028	0.0775436	0.26382	0.115017	0.186952	0.117178	0.0644616	0.101128	0.181385	0.195314	0.0917962	0.126978	0.189558	0	0.0433915	0		-0.0598131	0.100108	0.182659	-0.0349155	0.394078	0.525937	0.462134	0.784914		-0.0443614	0.530418	0.60416	-0.00569161	0.486397	0.565809	0.243201	0.56989
ENSG00000132694	ARHGEF11	0.0793714	0.0468301	0.0590934	0.0698138	0.061321	0.0866686	0.160241	0.0816941	0.0922187	0.107272	0.36906	0.210695	0.277008	0.14365	0.131933	0.0687187	0.435105	0.382101	0.326509	0.277251	0.132562	0.153056	0.429946	0.236386	0.204449	0.169801	0.291813	0.1921	0.193725	0.083476		-0.219906	6.53546e-08	6.0788e-07	-0.129248	0.000425439	0.00193405	0.0334153	0.241827		-0.1381	0.000103769	0.000393649	-0.0683838	0.148281	0.209406	0.0769739	0.327072
ENSG00000116584	ARHGEF2	0.494409	0.184171	0.565745	0.290846	0.540332	0.244388	0.609257	0.359726	0.419244	0.371896	0.210524	0.0842903	0.279001	0.0804141	0.406268	0.31654	0.18754	0.165651	0.093177	0.126586	0.276501	0.282361	0.259709	0.222445	0.150296	0.194643	0.212446	0.110953	0.166462	0.0527869		0.117413	0.00172957	0.00633207	0.136217	1.57652e-05	9.99409e-05	0.715779	0.903845		0.134007	7.54403e-07	5.08193e-06	0.125068	2.80759e-06	1.59488e-05	0.869023	0.956021
ENSG00000163947	ARHGEF3	0.137616	0.178279	0.0319996	0.0605261	0.108212	0.122958	0.0561252	0.169777	0.045083	0.00906439	0.289944	0.524598	0.174281	0.14195	0.0423501	0.0623619	0.195473	0.323337	0.183529	0.325825	0.00968681	0.0596061	0.148381	0.229496	0.155777	0.242427	0.187105	0.261437	0.0682026	0.128563		-0.153222	6.26633e-10	7.39649e-09	-0.252208	3.75916e-15	6.86845e-14	0.00851389	0.110713		-0.110148	6.9494e-06	3.61792e-05	-0.172106	1.01617e-09	1.0394e-08	0.0794272	0.331477
ENSG00000165801	ARHGEF40	0.391101	0.264462	0.271917	0.0950212	0.18924	0.0814597	0.221944	0.127057	0.223935	0.11838	0.107787	0.0648095	0.13859	0.0642353	0.272588	0.216198	0.21806	0.163574	0.106025	0.0309993	0.367832	0.237086	0.271742	0.182912	0.107139	0.0619131	0.176958	0.0538629	0.113957	0.104708		0.0873605	0.0101098	0.0282191	0.0434823	0.0391857	0.0864471	0.288563	0.662438		0.140643	9.04704e-08	7.14021e-07	0.0956201	7.96423e-07	5.12678e-06	0.274368	0.605306
ENSG00000129675	ARHGEF6	0.186212	0.262249	0.0661267	0.0819142	0.115811	0.14334	0.0552263	0.14541	0.0633241	0.05286	0.0678461	0.0542091	0.0577549	0.0646671	0	0.0342419	0.029639	0.028483	0.0600419	0.0596173	0.0213502	0.0301026	0.0176597	0.0342758	0.0453999	0.0545404	0.0843223	0.0622028	0.0698326	0.10709		-0.0200386	0.188693	0.300692	-0.0152973	0.663792	0.764401	0.838028	0.945057		-0.0169055	0.390525	0.46995	-0.031279	0.365186	0.446949	0.573072	0.832458
ENSG00000102606	ARHGEF7	0.106967	0.146735	0.0528087	0.0664631	0.121774	0.0828829	0.099726	0.12666	0.135796	0.0700885	0.0889985	0.0535185	0.0595594	0.117202	0.127451	0.116794	0.0916912	0.0780242	0.0542119	0.0455041	0.111553	0.102165	0.0698093	0.0571199	0.0971005	0.0756117	0.0560748	0.106774	0.0123923	0.0393593		0.0138339	0.322518	0.449353	0.0209912	0.125499	0.220773	0.800026	0.932929		0.0292528	0.016472	0.0318595	-0.0023668	0.517731	0.594913	0.288301	0.619421
ENSG00000049618	ARID1B	0.357353	0.506889	0.238608	0.507546	0.325758	0.396945	0.352426	0.543346	0.289911	0.48468	0.147133	0.340991	0.152993	0.287928	0.352499	0.488915	0.197851	0.34469	0.106594	0.232512	0.467453	0.603207	0.207242	0.413265	0.121946	0.24433	0.152785	0.312706	0.248434	0.24313		0.117622	0.000228427	0.00108272	0.147114	0.000301141	0.00142332	0.594196	0.852234		0.153628	1.54111e-07	1.17058e-06	0.194058	1.40261e-07	1.03132e-06	0.460057	0.767413
ENSG00000189079	ARID2	0.174381	0.158273	0.192177	0.238717	0.125266	0.221891	0.192468	0.202819	0.259495	0.233537	0.157076	0.413266	0.225171	0.200682	0.22114	0.204101	0.248586	0.263635	0.127724	0.203193	0.249848	0.292702	0.172802	0.211216	0.124763	0.102265	0.154423	0.129267	0.0532062	0.120799		0.0547323	0.0133383	0.0354113	-0.0352377	0.673017	0.772521	0.0465607	0.294958		0.063133	0.000517249	0.00159111	0.0650245	0.000547712	0.00172949	0.966455	0.988726
ENSG00000116017	ARID3A	0.390446	0.221415	0.31117	0.350501	0.274269	0.26506	0.35938	0.252553	0.247664	0.259066	0.0917367	0.115451	0.184443	0.0536918	0.258907	0.179534	0.0349323	0.0815175	0.0551268	0.057064	0.296801	0.208119	0.0996409	0.0953956	0.119049	0.105983	0.125278	0.0711592	0.0755055	0.0180025		0.153491	1.23898e-09	1.41485e-08	0.109949	8.67704e-06	5.83927e-05	0.313312	0.68098		0.0991359	1.70291e-06	1.06038e-05	0.131982	7.3968e-08	5.74933e-07	0.466266	0.769925
ENSG00000179361	ARID3B	0.113485	0.0937189	0.110197	0.0920801	0.0741571	0.0334513	0.105466	0.0461544	0.025102	0.0749762	0.0322551	0	0.0866708	0	0.0438013	0.0276917	0.00869509	0.0418073	0	0.0434441	0.0241673	0.0341604	0.00832945	0.048518	0.0108308	0.0264685	0.0687392	0.0318653	0.0149739	0.0440722		0.0199577	0.0876229	0.164979	0.026283	0.0564907	0.116062	0.757159	0.9177		7.48723e-05	0.232791	0.305306	0.0282103	0.00609555	0.0137521	0.223301	0.549291
ENSG00000032219	ARID4A	0.524763	0.562288	0.32524	0.56447	0.226115	0.61079	0.313377	0.548256	0.457013	0.534816	0.245684	0.356159	0.239071	0.192253	0.369199	0.551915	0.213159	0.324905	0.222765	0.251852	0.446272	0.522214	0.264987	0.40996	0.39528	0.224267	0.234814	0.298244	0.227175	0.274938		0.161945	2.02738e-05	0.000124156	0.1179	0.00379952	0.012714	0.455912	0.780706		0.106808	0.000324081	0.00106102	0.239197	7.81306e-11	9.35463e-10	0.0285468	0.193278
ENSG00000054267	ARID4B	0.771148	0.999411	0.791436	0.795042	0.819093	0.800257	0.930499	0.907665	1.01106	0.899204	1.14468	1.28936	1.03776	1.12104	0.978832	0.810402	1.23874	1.22756	1.34983	1.24759	0.875778	0.723611	1.19202	0.926723	1.1714	1.27401	1.00085	1.22166	0.681765	0.917185		-0.184355	0.000533539	0.00229264	-0.25391	6.60164e-06	4.55759e-05	0.376445	0.726305		-0.208094	0.000224464	0.000770035	-0.33051	1.01787e-08	9.05088e-08	0.148617	0.457373
ENSG00000196843	ARID5A	0.322665	0.313022	0.315121	0.253535	0.368169	0.301693	0.369032	0.26384	0.160073	0.200546	0.759617	0.465818	0.353811	0.417813	0.186611	0.173189	0.623642	0.588222	0.418542	0.597855	0.0732177	0.100356	0.464855	0.401845	0.38415	0.578937	0.402662	0.4618	0.257604	0.206787		-0.370315	9.37353e-17	1.91755e-15	-0.257488	2.90863e-10	3.59216e-09	0.0434166	0.283704		-0.197628	1.48889e-05	7.08233e-05	-0.282705	2.54883e-09	2.44577e-08	0.129579	0.427767
ENSG00000150347	ARID5B	0.0746851	0.0418034	0.0361449	0.185762	0.0368368	0.12846	0.0429303	0.223193	0.0741976	0.399379	0.214993	0.77069	0.105792	0.927366	0.184196	0.482093	0.520286	0.929741	0.526901	1.37063	0.1262	0.4442	0.59268	0.947733	0.472928	1.3707	0.16409	0.981231	0.23011	1.11809		-0.236014	9.95601e-07	7.58819e-06	-0.316298	6.17281e-09	6.67204e-08	0.192626	0.553933		-0.181953	0.00295193	0.00719007	-0.595113	2.83271e-19	7.40836e-18	1.58928e-09	4.23958e-07
ENSG00000166233	ARIH1	0.716844	0.609685	0.888288	0.314502	0.792853	0.480858	0.730071	0.517414	0.639717	0.476876	0.77168	0.66036	0.826411	0.668891	0.430706	0.409052	0.581819	0.530118	0.852354	0.644291	0.519187	0.289349	0.565232	0.367119	0.898141	0.632015	0.884748	0.748823	0.543464	0.612413		-0.0584214	0.219621	0.337789	-0.137169	0.00319063	0.0110079	0.240279	0.610211		-0.20727	0.00294872	0.00718489	-0.243208	9.63948e-06	4.91481e-05	0.630828	0.858196
ENSG00000152213	ARL11	0.118573	0.150383	0.337931	0.352625	0.273147	0.164673	0.252539	0.158073	0.276445	0.207577	0.0782559	0.124197	0.0519776	0.0307684	0.313586	0.166349	0.0958979	0.0512951	0.0174027	0.0242945	0.250257	0.167028	0.109202	0.0956889	0.0726323	0.0593037	0.0841458	0.0721557	0.0895029	0.0414549		0.155429	6.56542e-08	6.09816e-07	0.114431	3.47092e-05	0.00020686	0.34031	0.700347		0.195917	1.42915e-13	2.6184e-12	0.155285	1.02195e-10	1.20413e-09	0.326756	0.657089
ENSG00000169379	ARL13B	0.0531225	0.0224776	0.110024	0.0723845	0.0913502	0.148039	0.0262703	0.0816699	0.204083	0.10026	0.143736	0.0772155	0.104758	0.0731969	0.113746	0.209189	0.175967	0.11773	0.0602002	0.0701322	0.114963	0.0720041	0.175629	0.0496015	0.039209	0.0287835	0.168741	0.0624827	0.136158	0.0771334		-0.0109664	0.906477	0.946499	0.015313	0.374723	0.505671	0.443218	0.773534		0.0780946	4.593e-06	2.52113e-05	0.0500138	0.0117704	0.0241603	0.349715	0.677191
ENSG00000152219	ARL14EP	0.169041	0.166743	0.120201	0.193713	0.0855436	0.158353	0.153501	0.195419	0.0893929	0.25153	0.197694	0.117984	0.0879163	0.13065	0.177261	0.126003	0.128145	0.157898	0.097203	0.189964	0.214643	0.229899	0.1804	0.19157	0.177349	0.139374	0.120471	0.0841278	0.0773806	0.124522		0.00242928	0.572947	0.688217	0.043835	0.0745252	0.145494	0.284138	0.657737		0.0213826	0.0593847	0.0961253	0.0364347	0.0862001	0.132123	0.703448	0.891712
ENSG00000185305	ARL15	0.023391	0.024973	0.0128813	0.0094948	0.0391984	0.019872	0.00808271	0.0335164	0.0364392	0.0281484	0.0716193	0.0428808	0.0235309	0.0538376	0.0592117	0.0310133	0.087556	0	0.0224494	0.0064919	0.123729	0.0292347	0.0343406	0.0406689	0.0258132	0	0.0388094	0.0683332	0.0573459	0.050664		-0.000113217	0.997567	1	-0.0013826	0.75234	0.836645	0.950388	0.988707		0.0380963	0.00962057	0.0201253	0.00101133	0.473879	0.554925	0.0407026	0.234005
ENSG00000214087	ARL16	0.0602063	0.0726304	0.0317631	0.0822862	0.0815219	0.0551017	0.0675189	0.091409	0.10716	0.0293872	0.0468448	0.069888	0	0.0153291	0.0787336	0.048982	0.020234	0.010501	0.00999782	0.0336011	0.0753245	0.0460217	0.045821	0.0599594	0.0312939	0.02619	0.0543294	0.0262542	0.0777731	0.033942		0.02464	0.0519918	0.108171	0.00280674	0.421411	0.553127	0.36501	0.718618		0.0460427	0.00140671	0.0038012	0.010037	0.166849	0.231238	0.100201	0.372279
ENSG00000122644	ARL4A	0.52434	0.620619	0.404066	0.282755	0.410697	0.330036	0.302757	0.352375	0.282695	0.210319	0.228882	0.263142	0.179464	0.0805823	0.223315	0.172008	0.175585	0.180658	0.246599	0.140066	0.127857	0.152474	0.17573	0.25196	0.329768	0.0882887	0.25995	0.13216	0.0690572	0.0434048		0.01176	0.40373	0.530432	-0.0520602	0.234479	0.354751	0.196874	0.560002		-0.00516341	0.227901	0.300251	0.0390608	0.00898576	0.0191763	0.375805	0.699921
ENSG00000188042	ARL4C	1.37151	0.920263	0.813145	0.956983	0.913974	0.883548	0.954679	0.945679	0.779037	0.864911	0.435302	0.486147	0.453971	0.350441	0.777512	1.08432	0.58376	0.430861	0.778723	0.419136	0.819965	0.891507	0.578286	0.301469	0.886955	0.468885	0.529781	0.370557	0.381179	0.268184		0.169584	0.00349571	0.0114842	0.423924	6.95867e-12	9.91611e-11	0.00547938	0.0819315		0.0288324	0.216341	0.287463	0.403395	1.96103e-11	2.51019e-10	9.99631e-05	0.00376946
ENSG00000162980	ARL5A	0.12975	0.146505	0.0699514	0.105857	0.0687178	0.0690672	0.0860036	0.0624723	0.148342	0.0842736	0.0546394	0.0592131	0.0378318	0.0448631	0.0831093	0.0714081	0.0225729	0.0112404	0.011862	0.0324771	0.0309002	0.0669417	0.0610812	0.0373503	0.0125073	0.0341868	0.0475716	0.0716818	0.0426204	0.0226024		0.031323	0.0542725	0.11178	0.0379025	0.00486637	0.0155545	0.783728	0.928532		0.0460247	0.000545735	0.00166568	0.0386204	0.00284891	0.00716417	0.757403	0.914908
ENSG00000165997	ARL5B	0.467043	0.300427	0.3824	0.157633	0.307189	0.185164	0.541955	0.168771	0.215849	0.0853408	1.12833	0.556444	0.799552	0.5652	0.211089	0.135857	1.37384	0.576397	1.16093	0.734623	0.191849	0.100329	1.1036	0.643022	1.39146	0.571901	1.01779	0.735327	0.939835	0.452935		-0.727945	6.3714e-29	2.34756e-27	-0.370466	1.85858e-16	3.62424e-15	1.07052e-07	1.65283e-05		-0.723177	8.6067e-26	4.59184e-24	-0.390334	2.89292e-15	5.77632e-14	3.11486e-06	0.000247298
ENSG00000170540	ARL6IP1	0.331722	0.322454	0.65278	0.39064	0.578544	0.398504	0.620229	0.27673	0.633898	0.43842	0.610738	0.421705	0.534711	0.42231	0.685499	0.352678	0.526369	0.406676	0.423742	0.207115	0.478851	0.315999	0.350905	0.148768	0.243112	0.189281	0.589135	0.432034	0.555624	0.354361		0.0961177	0.0671373	0.132428	0.0305211	0.152149	0.256101	0.282209	0.655099		0.157308	0.000131765	0.000484691	0.100575	0.000301342	0.00103377	0.357503	0.684717
ENSG00000182196	ARL6IP4	0.275228	0.409587	0.22853	0.28757	0.203747	0.235537	0.170326	0.318301	0.128678	0.21467	0.126993	0.179836	0.186599	0.281124	0.145948	0.242723	0.0265815	0.153361	0.160534	0.259606	0.164862	0.262736	0.046027	0.17853	0.126531	0.254905	0.178722	0.285397	0.179163	0.477567		0.0661674	0.000513391	0.00222325	0.0651089	0.00642667	0.0195171	0.97842	0.993913		0.00600676	0.0330463	0.0580762	-0.0265593	0.978469	0.986307	0.474076	0.774613
ENSG00000144746	ARL6IP5	0.877064	1.29615	0.609048	1.57822	0.701321	1.39424	0.801976	1.385	0.662683	1.42851	0.578977	1.44817	0.741864	1.2986	0.58455	1.46667	0.497584	1.22682	0.405116	1.0156	0.760208	1.36519	0.585057	1.46827	0.519722	1.35225	0.631079	1.26972	0.619478	1.44587		0.0633873	0.212852	0.330118	0.075271	0.508984	0.638124	0.887668	0.967054		0.0369529	0.180028	0.246532	0.196786	0.00492829	0.0114959	0.0609026	0.291304
ENSG00000177917	ARL6IP6	0.0567311	0.0527655	0.0371019	0.159914	0.101782	0.115431	0.11881	0.15414	0.0749732	0.120361	0.394053	0.217014	0.10784	0.177077	0.0801368	0.164849	0.398642	0.327943	0.310189	0.197083	0.081974	0.184019	0.384101	0.324938	0.218011	0.253924	0.126407	0.183721	0.141183	0.204891		-0.251098	9.7607e-14	1.59936e-12	-0.0890459	0.0181781	0.046573	0.000165751	0.00628811		-0.120166	0.000525675	0.00161629	-0.0382707	0.609377	0.679361	0.0406538	0.233926
ENSG00000134108	ARL8B	0.984828	0.561182	1.46117	0.828088	1.66446	0.950241	1.59375	0.897917	1.29054	0.67615	1.80365	0.991169	1.42683	0.696919	1.28929	0.735718	1.65854	1.09989	1.59152	0.937793	1.12808	0.716159	1.77521	1.00313	1.18661	0.831785	1.47997	0.700714	1.11085	0.472683		-0.433196	1.8592e-13	2.94512e-12	-0.27208	1.12039e-06	8.95913e-06	0.0482223	0.300608		-0.15741	0.00273511	0.00674823	-0.102075	0.0960301	0.144305	0.512199	0.795467
ENSG00000104442	ARMC1	0.0608484	0.101355	0.014357	0.0607239	0.0583081	0.0826299	0.0229574	0.084463	0.0776982	0.084366	0.0262136	0.0677613	0.15264	0.00904249	0.0385943	0.0822422	0.0401938	0.0452765	0.167598	0.0731032	0.0525143	0.120648	0.0163512	0.047854	0.0927027	0.0263022	0.0356523	0.0353156	0.146169	0.0846916		0.0105243	0.298505	0.424915	0.0261147	0.104719	0.190447	0.498906	0.806602		-0.0631835	0.216574	0.287716	0.0387674	0.00857075	0.0184739	0.000419796	0.0113345
ENSG00000114098	ARMC8	0.126985	0.116631	0.0856831	0.0965703	0.0912607	0.139284	0.0769694	0.0802197	0.145161	0.156897	0.0659526	0.0616787	0.0169197	0.0792758	0.150906	0.0883652	0.0878683	0.0985091	0.0442726	0.0438535	0.154931	0.0944075	0.129153	0.136444	0.0586355	0.042712	0.0616554	0.080192	0.0315282	0.0391971		0.0406115	0.0112069	0.0306936	8.09814e-05	0.793617	0.868699	0.19749	0.560555		0.0849709	1.11975e-06	7.2642e-06	0.0475447	0.00290934	0.00729126	0.184607	0.501015
ENSG00000126947	ARMCX1	0.0548567	0.0114002	0.0816098	0.0107998	0.0663697	0.0204104	0.0274388	0.00969945	0.0313804	0.028365	0.0732146	0.0368062	0.036214	0.0727688	0.0279417	0.0267455	0.148243	0.0767509	0.112812	0.030909	0.0578275	0.0396012	0.237449	0.0318523	0.10981	0.0267117	0.0442163	0.0270945	0.0377054	0.0757153		-0.0816293	0.00133305	0.00510338	-0.015077	0.432657	0.564656	0.010001	0.121384		-0.0218787	0.945259	0.959794	-0.00864434	0.712468	0.769839	0.592616	0.838786
ENSG00000102401	ARMCX3	0.208001	0.251657	0.381437	0.327996	0.256035	0.371968	0.374819	0.361585	0.345982	0.358136	0.437164	0.395088	0.267022	0.273367	0.408228	0.280376	0.36155	0.484828	0.223298	0.275249	0.290814	0.408365	0.409299	0.431754	0.179877	0.330237	0.29484	0.338953	0.112414	0.33721		-0.00939684	0.643112	0.742669	-0.0771916	0.0717051	0.141304	0.233985	0.603977		0.0953612	0.000263707	0.000886422	0.0336085	0.0904846	0.137458	0.26039	0.59068
ENSG00000143437	ARNT	0.155469	0.121897	0.0806279	0.0928291	0.168664	0.119591	0.106113	0.174666	0.171213	0.15788	0.136859	0.0807983	0.0675056	0.0978754	0.168635	0.129444	0.0163795	0.0599919	0.00893887	0.00317215	0.0692109	0.0958736	0.0513045	0.0697707	0.0170407	0.0398249	0.0463682	0.0555225	0.0411999	0.0569113		0.0291199	0.0135934	0.0359739	0.0364686	0.0209359	0.0522144	0.808698	0.934868		0.0725222	9.23898e-06	4.64316e-05	0.0401219	0.0013334	0.00368982	0.25895	0.588996
ENSG00000172379	ARNT2	0	0	0	0	0.0240313	0.0208977	0.0138795	0	0.0142829	0.0206144	0.0542424	0.00826838	0.0268869	0.013731	0	0.0208897	0.202205	0.0608798	0.04703	0.0158494	0.0210732	0	0.074854	0.0580399	0.012135	0.0231728	0.0358021	0.0178196	0	0.013731		-0.0799942	1.37927e-05	8.76034e-05	-0.0266454	0.0335171	0.0762365	0.0121297	0.134216		-0.0161438	0.133604	0.191121	-0.0028123	0.56685	0.641276	0.30146	0.63155
ENSG00000133794	ARNTL	0.159774	0.196916	0.0738393	0.118509	0.0844496	0.10038	0.089076	0.0945523	0.155511	0.200523	0.16144	0.135424	0.0311411	0.0983732	0.23665	0.163079	0.153965	0.162838	0.0317343	0.116552	0.101045	0.217593	0.156416	0.193473	0.136167	0.134932	0.0830197	0.0815925	0.0420679	0.0641238		0.00269399	0.67553	0.76971	0.0268976	0.104102	0.189584	0.51866	0.819991		0.0697317	0.000158233	0.000570717	0.0638237	0.00103267	0.00299039	0.866439	0.95523
ENSG00000029153	ARNTL2	0.0486161	0.0167061	0.0591951	0.0164374	0.0260443	0.0332865	0.108739	0.0267069	0.00721651	0.00889656	0.103036	0.0833518	0.0936601	0.0694661	0.0848053	0.0299392	0.212433	0.108299	0.0351923	0.0624404	0.0203928	0.0476254	0.26032	0.0886215	0.0329219	0.0084348	0.100069	0.063902	0.0486187	0.139998		-0.107556	8.56445e-05	0.000453664	-0.0526649	0.00131089	0.00509459	0.0457077	0.292345		-0.024726	0.213319	0.283844	-0.0160374	0.576558	0.650054	0.686148	0.882194
ENSG00000163466	ARPC2	2.07707	2.52243	1.95358	2.5304	2.0913	2.51436	1.92193	2.54941	2.28666	2.67686	2.33145	2.73305	2.1185	2.68545	2.49826	2.92882	2.42486	2.89593	2.28876	2.9101	2.27328	2.80703	2.33541	2.89991	2.07854	2.90997	2.01464	2.71977	2.09042	2.57379		-0.0428107	0.624934	0.728964	-0.0250328	0.347796	0.478034	0.809263	0.935196		0.15101	0.0913298	0.138711	-0.0279536	0.0744743	0.116781	0.0301524	0.199689
ENSG00000111229	ARPC3	1.85034	2.25608	1.84031	2.07919	1.70777	2.13234	1.62269	2.02375	1.97863	2.1939	1.88693	2.41721	2.14561	2.76392	2.01609	2.63921	1.97809	2.73647	2.6498	2.94903	2.01063	2.58614	2.33874	2.63838	2.71183	3.33882	2.08229	2.64085	2.22944	3.06326		-0.0164697	0.402844	0.529477	-0.106494	0.0551018	0.113945	0.245465	0.616588		-0.321071	6.14166e-10	7.22376e-09	-0.394272	1.56237e-12	2.30519e-11	0.37863	0.701412
ENSG00000162704	ARPC5	1.60928	1.71085	1.6091	2.15159	1.52019	2.09634	1.59983	2.15773	1.82675	2.36952	2.07361	2.57398	1.79566	2.75078	2.04444	2.71916	2.38923	2.68021	2.02179	2.82328	2.27057	2.81619	2.62373	2.94831	2.56171	3.0186	1.82969	2.59903	2.19484	2.67512		-0.213976	6.51281e-05	0.000353697	-0.0605947	0.0272712	0.0644705	0.0579058	0.334094		-0.0570352	0.0979314	0.146864	-0.173483	7.37868e-06	3.84741e-05	0.182278	0.499057
ENSG00000141480	ARRB2	1.0275	1.11085	0.715581	1.11465	0.693997	0.987304	0.706803	0.973596	0.44455	0.880763	0.382739	0.888509	0.57205	1.12517	0.573603	1.09771	0.211152	0.561696	0.481803	0.59045	0.597085	0.952698	0.183863	0.718424	0.303485	0.748987	0.423126	0.907663	0.62397	1.30462		0.214767	1.25687e-07	1.1221e-06	0.222473	2.32854e-05	0.000142993	0.912061	0.976614		0.0666695	0.0187869	0.0356994	0.151906	0.00152198	0.00413445	0.268176	0.59855
ENSG00000197070	ARRDC1	0.146627	0.15217	0.0914039	0.137788	0.110436	0.0803479	0.0269984	0.144528	0.0413656	0.108042	0.018165	0.055663	0.105215	0.182558	0.0487004	0.0517968	0.0454911	0.117324	0.0443353	0.0965082	0.0754958	0.0794976	0.0509529	0.0757783	0.0233377	0.00916352	0.0613953	0.188011	0.0144395	0.081769		0.00798011	0.39422	0.520707	0.0120028	0.453676	0.585097	0.879406	0.962634		0.0142698	0.0582385	0.0945896	-0.0139084	0.495496	0.57419	0.334748	0.665219
ENSG00000105643	ARRDC2	0.210511	0.223713	0.36965	0.432248	0.334467	0.464749	0.380776	0.36277	0.298471	0.399278	0.190675	0.178652	0.163008	0.219225	0.200986	0.333388	0.081993	0.244414	0.0252709	0.108602	0.296218	0.37099	0.155056	0.266912	0.0629402	0.159616	0.0750642	0.189622	0.0815088	0.136708		0.100784	0.000135284	0.00068246	0.0952944	0.00378775	0.0127001	0.91298	0.976635		0.133333	1.3974e-07	1.07365e-06	0.171423	7.1653e-09	6.51915e-08	0.430961	0.745159
ENSG00000113369	ARRDC3	0.433593	0.669568	0.504191	0.378475	0.467965	0.450289	0.473794	0.262818	0.470478	0.224404	0.268406	0.0705336	0.136024	0.0455454	0.219458	0.151807	0.143557	0.0576786	0.078128	0.0698175	0.208439	0.180872	0.145171	0.0937068	0.0616739	0.0368425	0.174386	0.0530864	0.167237	0.0242075		0.0943667	0.00287581	0.00976516	0.0658376	0.00147053	0.0056459	0.587135	0.848844		0.163236	6.03872e-08	4.91725e-07	0.130134	2.49888e-07	1.77287e-06	0.500688	0.78845
ENSG00000140450	ARRDC4	0.248394	0.106034	0.249114	0.0429388	0.29533	0.0295294	0.210734	0.0540037	0.371422	0.114358	0.422001	0.0810883	0.231128	0.0886674	0.351274	0.119083	0.386272	0.0790734	0.163308	0.0782741	0.324144	0.101508	0.2413	0.0343548	0.176789	0.0739335	0.315184	0.114205	0.105132	0.0387154		-0.0122376	0.988966	1	0.0384605	0.0152975	0.0402998	0.289766	0.663215		0.128499	5.23369e-05	0.00021532	0.0207523	0.19914	0.268303	0.0165096	0.140056
ENSG00000100299	ARSA	0.0686731	0.069049	0.0209514	0.0434053	0.033603	0.124346	0.0380265	0.125194	0.0702074	0.0535608	0.024231	0.101981	0.0594456	0.0949002	0.0141612	0.0970863	0.0152059	0.0634977	0.0270043	0.0628426	0.0401973	0.0548193	0.0793611	0.09321	0.0119519	0.0261476	0.0348138	0.0483999	0.0147737	0.1106		-0.00172092	0.742024	0.826136	-0.0335408	0.119453	0.21187	0.162471	0.519726		0.00227226	0.31352	0.391915	-0.0150533	0.991788	0.99597	0.446636	0.755036
ENSG00000113273	ARSB	0.0710392	0.0526213	0.0909681	0.0391181	0.0651744	0.0959887	0.11965	0.0887781	0.144493	0.037397	0.123197	0.118598	0.0443421	0.0593187	0.0970325	0.0453489	0.107276	0.0996648	0.0280921	0.0713268	0.104806	0.0670644	0.168213	0.0912486	0.056622	0.0322807	0.0649069	0.0469564	0.0123923	0.0392662		-0.00664056	0.996265	1	-0.0541429	0.0263665	0.0628217	0.11138	0.451986		0.0471481	0.00330797	0.00792984	-0.0156939	0.85326	0.889819	0.0177286	0.145965
ENSG00000141337	ARSG	0.0945792	0.0889902	0.0522226	0.0363034	0.10978	0.0193426	0.135129	0.0601821	0.062741	0.0541357	0.00954485	0.0112636	0.0182938	0.0234274	0.0919251	0.0615811	0.0745282	0.0332848	0	0.00894375	0.0945544	0.0953784	0.0881824	0.0366047	0.0420021	0.026242	0.0297804	0.0108545	0.0702519	0.0365009		0.00485186	0.330431	0.456101	0.0367257	0.00803761	0.0235203	0.187134	0.547064		0.0265046	0.0110534	0.0226327	0.0321508	0.0233164	0.0434592	0.810476	0.934163
ENSG00000104763	ASAH1	1.92549	1.91455	2.16719	2.11365	2.0317	2.22805	2.20821	2.21482	2.10029	1.96041	1.93251	1.987	2.1237	1.83963	2.15475	1.61521	2.1422	1.75671	2.01555	1.78547	2.26332	1.68871	2.24116	1.72106	2.20811	1.75754	2.09789	2.04821	1.95141	1.70849		0.0844955	0.112936	0.200684	-0.0787064	0.14553	0.247271	0.0880339	0.412308		0.0324958	0.950039	0.963621	-0.0548683	0.201455	0.270904	0.386823	0.70852
ENSG00000153317	ASAP1	0.425454	0.472749	1.09767	0.72386	0.748547	0.744718	0.808108	0.756476	0.482128	0.501592	0.544665	0.490389	0.60895	0.622564	0.833545	0.541752	0.347786	0.321326	0.282493	0.241483	0.792919	0.473337	0.264646	0.448749	0.197228	0.298751	0.784802	0.670248	0.523751	0.633614		0.325153	4.13317e-10	4.96651e-09	0.0588401	0.114579	0.20497	9.26567e-05	0.00439391		0.32737	1.32866e-11	2.00926e-10	0.0803167	0.00288584	0.00724067	0.000473526	0.012482
ENSG00000280543	ASAP1-IT2	0.00713371	0.0520624	0.142673	0.10404	0.157046	0.0917765	0.176854	0.139787	0.0841846	0.112965	0.0236879	0.088123	0.0582346	0.0411895	0.108092	0.0541291	0.052912	0.0580221	0.0197299	0.0517081	0.0943703	0.0538671	0.0153803	0.0107376	0	0.0318123	0.0437414	0.0148919	0.018582	0.0323044		0.0450733	0.00800426	0.0232493	0.0190855	0.119196	0.211583	0.382038	0.728627		0.0436251	0.00146686	0.0039382	0.0151261	0.186905	0.254329	0.350526	0.677671
ENSG00000151693	ASAP2	0	0	0.0104108	0	0	0.00960047	0	0	0	0	0.0101539	0	0.134159	0.124584	0	0	0	0	0.0318193	0.0842062	0	0	0.0117976	0	0	0.0488782	0.0154146	0.0140283	0.116771	0.250684		-0.00288517	0.627676	0.730409	-0.00240012	0.6206	0.729687	0.926528	0.980301		-0.0388917	0.101441	0.150839	-0.064417	0.000385746	0.00127924	0.221612	0.547445
ENSG00000183475	ASB7	0	0.0718517	0.0255672	0.022455	0.0278352	0.0518936	0.0258574	0.0198004	0.0648358	0.0656247	0.0293469	0.0252875	0	0	0.110229	0.0254852	0.0419145	0.0168354	0.0455822	0	0.0800059	0.0733136	0.0600257	0.0111434	0.0186448	0.0320022	0	0.00984999	0.037981	0		0.0303789	0.0564713	0.115382	0.0204296	0.0823095	0.15737	0.627949	0.867267		0.0476384	0.00014264	0.000520103	0.033769	0.00100907	0.00292968	0.479158	0.777025
ENSG00000177981	ASB8	0.15175	0.259916	0.0845023	0.197464	0.0563799	0.246875	0.113737	0.200805	0.151401	0.132579	0.0527089	0.0919146	0.0809685	0.185217	0.0707285	0.235084	0.0322959	0.120328	0.0511868	0.12113	0.197939	0.167362	0.0865054	0.169093	0.0524981	0.101808	0.0780375	0.16759	0.0386351	0.0637064		0.06917	0.000783649	0.00321609	0.0260696	0.214469	0.331163	0.208444	0.57926		0.051545	0.0011107	0.00307528	0.0308821	0.0337823	0.05921	0.577184	0.834374
ENSG00000100325	ASCC2	0.0825565	0.191599	0.0487561	0.160734	0.0830517	0.137142	0.10715	0.0993781	0.0521176	0.165053	0.0338304	0.0566213	0.0725603	0.0598681	0.0548146	0.093938	0.0333971	0.0398126	0.038964	0.0591098	0.0842698	0.126102	0.0703684	0.0390281	0.0238076	0.0494362	0.0644419	0.102827	0.048833	0.0601789		0.0048276	0.394677	0.521002	0.0683059	8.33727e-05	0.000455002	0.0183771	0.172412		-0.000631085	0.341762	0.420286	0.0695088	0.000153985	0.000578877	0.0106303	0.104409
ENSG00000112249	ASCC3	0.219529	0.234947	0.179034	0.114691	0.0923281	0.241354	0.113484	0.121116	0.16673	0.186025	0.135167	0.294669	0.0986933	0.19178	0.195406	0.156119	0.208153	0.21735	0.149181	0.187069	0.23347	0.28177	0.350851	0.245446	0.178519	0.255807	0.198132	0.182497	0.0701838	0.14088		-0.00296453	0.440922	0.567666	-0.0650538	0.0376701	0.0838525	0.156308	0.516759		0.0586908	0.00198533	0.00511007	-0.0042921	0.721142	0.776946	0.136853	0.436231
ENSG00000183734	ASCL2	0.057877	0.0595945	0.0213852	0.112529	0.0246349	0.163382	0.0651464	0.126033	0.047825	0.0868319	0.130591	0.373676	0.105171	0.348241	0.0699151	0.148458	0.497611	0.761439	0.231539	0.481214	0.0549828	0.23494	0.471782	0.703176	0.138009	0.490432	0.0778523	0.284878	0.0612409	0.0905418		-0.232628	7.35726e-12	1.05517e-10	-0.354729	6.53823e-17	1.30941e-15	0.00861647	0.111077		-0.0864394	0.00699979	0.0152305	-0.21579	3.72107e-07	2.56097e-06	0.00279726	0.044629
ENSG00000141505	ASGR1	0.349148	0.131396	0.0817349	0.0745255	0.0729625	0.07299	0.0760046	0.065733	0.102386	0.111077	0.022494	0.077461	0.119009	0.138804	0.057281	0.222376	0.0318346	0.0280882	0.265807	0.102074	0.0426651	0.185613	0.0102468	0.0198113	0.0887149	0.0461192	0.102669	0.159619	0.275675	0.170239		0.0366322	0.0206777	0.051074	0.0988104	6.67346e-07	5.54238e-06	0.0274893	0.215723		-0.0663673	0.169569	0.234472	0.0602154	0.000792181	0.00238513	0.000666296	0.0156462
ENSG00000161944	ASGR2	0.248129	0.0220792	0.0722522	0.00829103	0.0900921	0.00986728	0.0622771	0	0.0246405	0.0247949	0.0426668	0.0258358	0.089179	0.020984	0.0135655	0	0.025284	0	0.0510652	0.0442115	0.0078174	0.0150813	0.025629	0	0.0289621	0	0.0581353	0.0132128	0.14054	0.00904249		-0.0163491	0.509162	0.63045	0.00311604	0.485022	0.616234	0.236753	0.606641		-0.0283019	0.488096	0.564536	-0.00425704	0.847134	0.884675	0.203661	0.52784
ENSG00000116539	ASH1L	0.670116	0.580503	0.870056	0.905745	0.821031	0.879693	0.717946	0.822908	0.860897	0.690429	0.855062	0.426698	0.747207	0.449968	0.827332	0.587237	0.5031	0.376728	0.608364	0.47677	0.779977	0.647728	0.492038	0.443789	0.606056	0.534972	0.590245	0.536339	0.41642	0.413168		0.166758	0.00114134	0.00447741	0.176058	0.000120739	0.000631041	0.896718	0.969911		0.164672	0.00154604	0.00411763	0.13663	0.00286181	0.00718847	0.706898	0.892892
ENSG00000126522	ASL	0.0350436	0.0767534	0.0248476	0.0436175	0.0490418	0.0415707	0.0646117	0.0619609	0.0388455	0.111215	0.0867964	0.15233	0.0515452	0.0561052	0.0178742	0.110037	0.0326561	0.0429346	0.0250525	0.077732	0.0325469	0.122422	0.0332763	0.0404902	0.0466713	0.0516478	0.063987	0.0506666	0.0479	0.0328661		-0.0219141	0.221604	0.339976	0.0274914	0.0291434	0.0680523	0.0435483	0.284015		-0.0184416	0.674532	0.733494	0.0349614	0.033455	0.058729	0.0274238	0.188935
ENSG00000198363	ASPH	0.649785	0.161565	1.24626	0.28024	1.22404	0.319095	1.27816	0.16333	1.19093	0.40114	1.00295	0.253864	0.846249	0.158877	1.31799	0.217543	1.03214	0.117026	0.76276	0.171069	1.11349	0.253829	0.690645	0.0681011	0.600868	0.0844192	1.02819	0.24444	0.621372	0.203646		0.229722	0.00311202	0.0104292	0.0986666	0.0125989	0.0343789	0.122195	0.468881		0.34516	2.06839e-06	1.25567e-05	0.143764	0.000628748	0.00194306	0.0169363	0.142074
ENSG00000128203	ASPHD2	0	0.0292801	0.00941846	0.00994506	0	0	0.0119085	0	0	0.0491793	0.0143972	0.15219	0.0210105	0.0119172	0	0.0225939	0.0374303	0.0749201	0.046982	0.0775243	0	0.0085936	0.0529866	0.0184895	0	0.0164625	0.0360501	0.025878	0.0143634	0.0265895		-0.0238489	0.0471948	0.100045	-0.0388218	0.0721632	0.141964	0.373324	0.724661		-0.0176206	0.0871961	0.133588	-0.00389805	0.823346	0.866072	0.316653	0.646715
ENSG00000169696	ASPSCR1	0.133087	0.0454629	0.0404519	0.0992904	0.047536	0.0528268	0.0582921	0.0538874	0.0857823	0.118464	0.0403333	0.0840467	0.0139484	0.0581433	0.0452483	0.101709	0.0420854	0.0719078	0.0136682	0.0413394	0.107603	0.107264	0.0464895	0.0312842	0.0238031	0.0535876	0.0225581	0.0822202	0	0.0706712		0.0256603	0.171718	0.279501	0.0466654	0.0114847	0.0317807	0.416585	0.753013		0.0423434	0.00282057	0.00692068	0.0549423	0.00209658	0.0054821	0.614745	0.851468
ENSG00000162174	ASRGL1	0.113832	0.102352	0.0168634	0.0463552	0.0165985	0.0632655	0.0323975	0.0284424	0.0392145	0.0814807	0.0458232	0.0361665	0.019119	0.0237282	0.191901	0.145651	0.0651936	0.0531502	0.0583499	0.0722611	0.17495	0.30195	0.0158666	0.060655	0	0.00831961	0.0339662	0.0237282	0	0.0322839		0.0698619	0.00177137	0.00646949	0.0905497	0.000291296	0.00138071	0.467936	0.787085		0.0782657	0.000102047	0.000387999	0.110671	1.32315e-07	9.76119e-07	0.244821	0.571678
ENSG00000171456	ASXL1	0.185954	0.169254	0.124148	0.10665	0.12243	0.166293	0.196744	0.144467	0.218527	0.128691	0.0975823	0.156933	0.20446	0.0857089	0.189136	0.120883	0.088052	0.0704049	0.0488956	0.0501566	0.226466	0.199836	0.161306	0.123953	0.099755	0.04193	0.126268	0.118455	0.13417	0.0363937		0.0722264	0.00313693	0.0104916	0.00961918	0.518672	0.646767	0.0806696	0.39908		0.0521053	0.00382606	0.00900989	0.0584494	0.00152341	0.00413665	0.860465	0.95302
ENSG00000138138	ATAD1	0.0396342	0.0915845	0	0.117264	0.02831	0.0825522	0.0603333	0.116647	0.0387791	0.0846128	0.0293308	0.130271	0	0.074891	0.0778881	0.052144	0.0283425	0.0212535	0	0.029477	0.0689222	0.0829695	0.0293445	0.085216	0	0.0399686	0.102431	0.0223866	0	0.0731458		0.0175654	0.450872	0.577355	0.00442445	0.310789	0.441272	0.582028	0.846773		0.031314	0.00955312	0.0199968	0.0190016	0.0511797	0.0847993	0.590237	0.837887
ENSG00000119778	ATAD2B	0.362229	0.211606	0.214821	0.134782	0.23562	0.191062	0.251747	0.160293	0.22679	0.133731	0.206637	0.166068	0.197638	0.118364	0.227831	0.188337	0.144992	0.112995	0.146188	0.0888094	0.198196	0.243557	0.154775	0.107768	0.121288	0.116709	0.185331	0.102088	0.102396	0.0928816		0.0314034	0.163151	0.26806	0.0306285	0.119352	0.211747	0.98476	0.994951		0.0376945	0.0101513	0.0210116	0.054058	0.00195426	0.00515747	0.698832	0.889071
ENSG00000123268	ATF1	0.0103323	0.11592	0.0583931	0.136316	0.139522	0.118263	0.142814	0.177797	0.215306	0.148975	0.115902	0.17013	0.100816	0.157255	0.155608	0.130731	0.103668	0.0946415	0.136209	0.0790059	0.225341	0.131842	0.0886474	0.0585922	0.147014	0.0930786	0.142705	0.14164	0.223076	0.163607		0.0517272	0.0447854	0.0958516	0.0265592	0.129447	0.226446	0.466567	0.786606		0.0319488	0.062283	0.100209	0.0101817	0.199145	0.268303	0.563521	0.828875
ENSG00000162772	ATF3	0.582003	0.542971	0.784418	0.757324	0.996898	1.09571	0.952373	1.00878	1.13669	0.778345	2.50504	2.43542	1.66316	1.64273	1.66698	0.866062	2.95489	2.4916	2.65138	2.42572	1.49122	0.725686	3.13878	2.26092	2.65617	2.20052	1.82375	1.87601	1.43217	1.28511		-1.12908	1.48984e-36	7.41474e-35	-1.28906	4.3131e-51	3.6877e-49	0.132529	0.48477		-0.710944	1.76999e-16	4.47124e-15	-1.03758	1.33779e-34	8.18506e-33	0.00284636	0.0451961
ENSG00000128272	ATF4	1.01237	0.809326	1.14547	0.571432	0.92106	0.60876	1.00246	0.448368	0.892167	0.499739	0.78075	0.665112	0.68847	0.457669	0.818438	0.425992	0.613479	0.452326	0.589859	0.363289	0.685368	0.415907	0.564593	0.559478	0.435672	0.34999	0.696738	0.476739	0.44138	0.403132		0.16539	0.00108199	0.00427224	-0.0931515	0.0354178	0.0794618	0.000354366	0.0117047		0.206246	1.52867e-05	7.25088e-05	0.0734385	0.0133498	0.0269298	0.0672993	0.304917
ENSG00000169136	ATF5	0.276612	0.2076	0.521328	0.422221	0.63583	0.390972	0.473293	0.339213	0.677121	0.34779	1.66457	1.31104	1.04951	0.722127	0.513045	0.448205	2.04208	2.22114	1.29017	1.47582	0.529172	0.413318	2.32694	2.216	1.41359	1.37732	0.991602	0.744257	0.812414	0.516215		-1.10719	1.16047e-37	6.09382e-36	-1.1269	1.5581e-40	9.11486e-39	0.836571	0.945053		-0.496474	2.04261e-10	2.63485e-09	-0.570737	3.04563e-13	4.80172e-12	0.414636	0.73272
ENSG00000118217	ATF6	0.277719	0.171273	0.166008	0.325402	0.197569	0.208796	0.290221	0.270812	0.194092	0.253206	0.216286	0.257748	0.234733	0.219675	0.251062	0.356776	0.2107	0.213962	0.0988198	0.145331	0.18241	0.393525	0.237277	0.183689	0.140021	0.160632	0.215331	0.285964	0.217862	0.128815		-0.0170648	0.733423	0.8182	0.116178	0.000313412	0.00147401	0.00404864	0.067372		0.00744433	0.108501	0.159891	0.133115	3.94204e-06	2.17268e-05	0.00760431	0.0865412
ENSG00000213676	ATF6B	0.178718	0.221966	0.130263	0.170102	0.140548	0.202688	0.0809739	0.126788	0.21803	0.168709	0.1202	0.134423	0.0627968	0.061311	0.218917	0.379142	0.0977753	0.0999429	0.111395	0.149399	0.226181	0.23487	0.088029	0.169634	0.0962138	0.116967	0.0744829	0.0453877	0.0166747	0.0811915		0.0867101	0.000471516	0.00206064	0.0865341	0.00163979	0.00620291	0.996418	0.998334		0.110503	1.36877e-06	8.72686e-06	0.12459	1.04167e-07	7.82699e-07	0.715489	0.895197
ENSG00000171681	ATF7IP	0.33603	0.385733	0.376412	0.321628	0.279267	0.257511	0.41882	0.293236	0.514776	0.348899	0.249636	0.229514	0.209443	0.230427	0.309872	0.366531	0.137785	0.136338	0.109406	0.107701	0.272637	0.314943	0.116745	0.190765	0.17512	0.155351	0.197807	0.222225	0.0940305	0.18534		0.172566	3.87259e-06	2.72142e-05	0.134468	1.7455e-05	0.000109611	0.46153	0.784699		0.140227	1.10332e-05	5.4223e-05	0.141321	4.79789e-06	2.59506e-05	0.983665	0.993583
ENSG00000166669	ATF7IP2	0.0586469	0.0356092	0.0208368	0.0251432	0.0244304	0.0383274	0.0413275	0.0604718	0.0330191	0.0669841	0.0713547	0.0676202	0.11928	0.0428229	0.052537	0.03685	0.00817584	0.0557427	0.0742375	0.040619	0.0217386	0.0134155	0.0610069	0.0204604	0.0198052	0	0.0379846	0.0358325	0	0.0743685		-0.00920911	0.932503	0.964763	-0.0099395	0.692513	0.789464	0.972087	0.993195		-0.0316298	0.385433	0.465369	-0.00038025	0.429253	0.511194	0.170263	0.485258
ENSG00000126775	ATG14	0.0610993	0.144846	0.0658987	0.150859	0.0772883	0.0532256	0.0588794	0.11768	0.0684396	0.0797533	0.0774584	0.0848535	0.00787229	0.0211477	0.134031	0.0884018	0.157818	0.0467877	0.0507882	0.0569862	0.13146	0.152956	0.0502826	0.0666226	0.0528644	0	0.0710757	0.0636266	0.0183039	0.0152801		0.00924552	0.313799	0.442343	0.0551201	0.00192903	0.00711543	0.119451	0.464305		0.0573562	0.000200533	0.000700185	0.0690391	1.70636e-05	8.15752e-05	0.661252	0.872652
ENSG00000168010	ATG16L2	0.299944	0.31376	0.239237	0.176932	0.209309	0.156404	0.0862846	0.101813	0.168231	0.267737	0.0817798	0.132567	0.0578621	0.063387	0.152483	0.118527	0.075922	0.0427822	0.0327114	0.0575248	0.162718	0.100429	0.012421	0.0990097	0.0317381	0.0656177	0.129421	0.121578	0.0494658	0.0643995		0.0858095	8.45809e-05	0.0004491	0.0582155	0.00561621	0.0175595	0.441404	0.771586		0.128518	8.86727e-09	8.54563e-08	0.0938206	7.015e-06	3.67502e-05	0.300196	0.629923
ENSG00000110046	ATG2A	0.113512	0.149727	0.0562405	0.113785	0.0167867	0.0593533	0.0157311	0.0756918	0.0746894	0.0304873	0	0.0369014	0.0147502	0.0231481	0.0285467	0.0380259	0.00791297	0.0439332	0.0127941	0.0184905	0.0434144	0.0244588	0.00824429	0.0100056	0	0	0.0454026	0.0355992	0	0.034851		0.0424868	0.000617975	0.0026051	0.0141408	0.309996	0.440333	0.125123	0.474574		0.0399039	0.00055041	0.00167664	0.0223566	0.0348747	0.0608051	0.341488	0.672642
ENSG00000066739	ATG2B	0.0800395	0.0797376	0.0497524	0.0646633	0.0448731	0.0301293	0.0227395	0.0557619	0.0629748	0.0683969	0.0331555	0.021697	0.0272257	0.0135099	0.0459823	0.112372	0.0376089	0	0.0115724	0.01515	0.0632818	0.0386809	0	0.0453669	0	0	0.0465481	0.0135099	0.064291	0.0235601		0.0265884	0.043419	0.0936182	0.0467298	0.00075903	0.00318363	0.333137	0.694733		0.0401134	0.00100589	0.0028186	0.0499227	5.40605e-05	0.000226891	0.626575	0.857917
ENSG00000144848	ATG3	0.543584	0.760569	0.359871	0.659023	0.541313	0.685614	0.298149	0.720959	0.617605	0.908834	1.20497	1.49112	0.75607	1.14747	0.41547	0.78879	1.66606	1.69013	1.5746	1.83336	0.494061	0.793525	1.80923	1.53663	2.18808	1.98646	1.04742	1.25236	0.881793	0.961949		-0.833641	5.33043e-36	2.57599e-34	-0.563332	2.17834e-19	4.94128e-18	0.000766779	0.0206937		-0.732473	8.5942e-17	2.21292e-15	-0.634519	1.84058e-18	4.5128e-17	0.273452	0.604556
ENSG00000168397	ATG4B	0.0979203	0.101676	0.0948481	0.127715	0.114782	0.231061	0.101302	0.0286577	0.154309	0.146225	0.104024	0.123532	0.0730528	0.057774	0.20475	0.0720897	0.132312	0.139673	0.137596	0.0607128	0.136681	0.0469337	0.135706	0.0613505	0.0455107	0.0609817	0.171098	0.102298	0.061924	0.0493046		0.0259413	0.312429	0.440692	-0.040663	0.168151	0.276343	0.0597015	0.339575		0.0582819	0.00597053	0.0132769	0.0462094	0.00924823	0.0196672	0.701186	0.889859
ENSG00000197548	ATG7	0.338722	0.188285	0.18452	0.135632	0.143733	0.136165	0.213687	0.182404	0.143635	0.336145	0.20217	0.207971	0.09903	0.358577	0.215264	0.458941	0.125019	0.243004	0.224525	0.435107	0.212883	0.37297	0.124081	0.338058	0.176068	0.606374	0.202817	0.336639	0.109167	0.299013		0.0403245	0.0466924	0.099201	0.0946225	0.00440888	0.0143709	0.228321	0.597251		0.0107483	0.147564	0.207967	-0.0696936	0.26783	0.344751	0.11317	0.397646
ENSG00000149311	ATM	0.309765	0.445268	0.248823	0.44746	0.133024	0.397388	0.1734	0.253534	0.157086	0.501747	0.0231882	0.280436	0.194765	0.253972	0.1875	0.49178	0.0449322	0.19326	0.154534	0.232607	0.289511	0.609154	0.0169098	0.248563	0.146593	0.261275	0.150963	0.295503	0.0433269	0.238099		0.166216	2.83725e-12	4.19548e-11	0.232623	4.55356e-09	4.97831e-08	0.160182	0.517701		0.0534071	0.00124173	0.00340087	0.262188	4.68575e-12	6.53751e-11	5.86988e-05	0.00243144
ENSG00000177556	ATOX1	0.49103	0.423695	0.37441	0.359467	0.44454	0.47316	0.400642	0.303334	0.570252	0.576363	0.819133	0.744568	0.824753	0.64246	0.661881	0.760348	1.26379	1.37971	0.745906	0.892854	0.708325	0.865024	1.692	1.42843	1.13903	0.913971	0.597048	0.50236	0.600669	0.549846		-0.476148	9.58781e-12	1.35756e-10	-0.366166	7.36919e-09	7.86322e-08	0.183697	0.542535		-0.198867	0.0119379	0.0242208	-0.0478544	0.866139	0.900521	0.0598111	0.288761
ENSG00000206190	ATP10A	0.0571365	0.030335	0.0325631	0.0727786	0.0386236	0.0622208	0.0808216	0.0607477	0.0480333	0.0522666	0.461329	0.30301	0.170962	0.322371	0.0659047	0.0213086	0.466924	0.383271	0.407992	0.36941	0.0149113	0.0336736	0.440224	0.254522	0.300845	0.486239	0.263097	0.289774	0.149578	0.239583		-0.311422	2.1634e-19	4.941e-18	-0.205749	1.91022e-11	2.59455e-10	0.00897249	0.11368		-0.199802	6.36035e-10	7.45469e-09	-0.264685	7.96297e-14	1.36869e-12	0.119073	0.408066
ENSG00000145246	ATP10D	0.17151	0.174515	0.109951	0.265402	0.16817	0.136339	0.166656	0.169412	0.101602	0.198091	0.158129	0.258774	0.132815	0.140876	0.188459	0.171161	0.206437	0.205716	0.116516	0.141504	0.205833	0.22824	0.184716	0.233621	0.144386	0.152084	0.123398	0.0967526	0.140884	0.0448114		-0.0279015	0.462817	0.588246	0.00711099	0.70825	0.802058	0.401915	0.747469		0.0113684	0.0605454	0.0977432	0.0647549	0.00580302	0.0131858	0.197122	0.518297
ENSG00000068650	ATP11A	0.416837	0.442997	0.194571	0.185966	0.191114	0.254425	0.23789	0.328578	0.154167	0.226629	0.098275	0.207477	0.242123	0.171919	0.239686	0.252925	0.0659882	0.203489	0.0944847	0.137292	0.250384	0.323373	0.109808	0.215579	0.00998573	0.0764941	0.161863	0.229061	0.0691004	0.113626		0.0934056	0.000153061	0.000758368	0.0269806	0.352854	0.482804	0.105758	0.442479		0.0635811	0.000178611	0.000632584	0.0686526	0.00239061	0.00614298	0.905981	0.96791
ENSG00000058063	ATP11B	0.384557	0.323411	0.579278	0.432605	0.527847	0.282202	0.404056	0.30036	0.443847	0.311554	0.325287	0.249352	0.251925	0.258483	0.369234	0.306937	0.226026	0.17562	0.230607	0.178016	0.287558	0.348817	0.289293	0.267602	0.284555	0.189317	0.27065	0.371478	0.269164	0.223976		0.0778659	0.0273626	0.0645494	0.106284	0.000859922	0.00355317	0.606453	0.857377		0.127194	4.17724e-05	0.000176764	0.118434	0.000147866	0.000558707	0.875178	0.956847
ENSG00000101974	ATP11C	0.107426	0.0439652	0.136912	0.12997	0.160594	0.120018	0.10465	0.132159	0.187037	0.0787539	0.185231	0.189724	0.0630722	0.0730845	0.0959858	0.113532	0.15412	0.0763965	0.126322	0.0759227	0.144533	0.0969287	0.15473	0.186915	0.151244	0.10329	0.168422	0.103611	0.0603975	0.0876501		-0.0225519	0.506314	0.627389	-0.0384676	0.147716	0.250411	0.665261	0.885281		0.0297949	0.0372627	0.0644966	0.00868189	0.353406	0.434926	0.550209	0.819415
ENSG00000105726	ATP13A1	0.0479709	0.0854159	0.0426905	0.0556616	0.0422927	0.0214605	0.00950269	0.0544221	0.00991297	0.0771356	0.0704815	0.108176	0.0525054	0.0496772	0.0467891	0.107815	0.0749063	0.235703	0.0787388	0.127545	0.0165561	0.0662929	0.107168	0.175695	0.109803	0.101186	0.0195251	0.0871877	0.0129186	0.052034		-0.0447248	0.0068959	0.0204006	-0.0585322	0.178523	0.288273	0.615608	0.862539		-0.0336503	0.196598	0.265461	-0.00648114	0.659111	0.721656	0.28521	0.617114
ENSG00000133657	ATP13A3	1.36455	0.450059	2.20528	0.804073	2.05523	0.834718	2.01421	0.771301	1.57768	0.789042	1.22276	0.590246	1.33235	0.464169	1.22274	0.607283	0.72534	0.197177	1.14872	0.311932	1.33735	0.697335	0.412612	0.167872	0.48257	0.167262	1.59228	0.672179	1.36184	0.527718		0.481777	1.60361e-12	2.4141e-11	0.27693	1.73739e-09	1.9977e-08	0.016012	0.158151		0.3413	1.25156e-06	8.03333e-06	0.295767	2.06834e-10	2.33792e-09	0.611703	0.849908
ENSG00000163399	ATP1A1	0.982742	0.909722	1.12352	0.708089	1.0627	0.832817	0.983916	0.799394	1.00961	0.971603	0.901088	0.918367	0.929859	0.631674	0.760954	0.782269	0.615859	0.557578	0.629398	0.68812	0.536834	0.519821	0.325111	0.556274	0.661278	0.526172	1.05723	0.902324	0.686123	0.790545		0.131539	0.0163292	0.0418682	0.0291864	0.436656	0.567984	0.154998	0.516759		0.0566151	0.183077	0.249784	0.0841054	0.0560506	0.0914387	0.718362	0.897481
ENSG00000143153	ATP1B1	0.0537386	0.0770395	0.076784	0.0144542	0.0425215	0.0186198	0.0913673	0.0334172	0.0405987	0.0268047	0.0544637	0.0477452	0.0208027	0.0184623	0.0598986	0.0455855	0.179487	0.0816115	0	0.0148192	0.094158	0.083602	0.140026	0.0486937	0.0116235	0.00831961	0.0274126	0.0112732	0.0180827	0.0327654		-0.0362645	0.357454	0.482759	-0.00655596	0.787602	0.863475	0.274716	0.650143		0.0369115	0.00357305	0.0084679	0.023857	0.0547835	0.0895689	0.543035	0.81437
ENSG00000069849	ATP1B3	0.643191	0.968081	0.797505	1.58167	0.865523	1.68891	0.805666	1.66536	1.00033	1.65952	1.08229	1.73569	1.11371	2.17545	1.04849	1.65331	0.909186	1.65182	1.00086	1.96243	0.953731	1.23406	0.842624	1.43214	1.16269	1.94925	1.02169	2.13117	1.1795	2.04869		0.0251078	0.605706	0.719276	-0.0949997	0.104146	0.189613	0.158943	0.516759		-0.0707179	0.237683	0.310623	-0.405984	6.94892e-09	6.33092e-08	0.00024343	0.00721527
ENSG00000174437	ATP2A2	0.254072	0.195363	0.356538	0.249299	0.357893	0.256586	0.373083	0.158386	0.339431	0.274421	0.440579	0.261063	0.21843	0.252771	0.494512	0.193013	0.440002	0.382979	0.287801	0.263296	0.444498	0.289188	0.594379	0.291434	0.256639	0.257111	0.337691	0.237589	0.202223	0.172444		-0.0494681	0.442937	0.569528	-0.0465355	0.339042	0.468353	0.956684	0.990411		0.124757	1.70154e-05	7.95761e-05	0.0185892	0.139698	0.199624	0.0416843	0.236267
ENSG00000074370	ATP2A3	0.0935037	0.0163298	0.0998834	0.0786479	0.0742863	0.0578594	0.121031	0.0542568	0.0937484	0.068231	0.0556912	0.0297544	0.115754	0.0491876	0.140151	0.0703214	0.0456287	0.0335858	0.100776	0.0150067	0.106037	0.0166316	0.00845276	0.0107942	0.0923462	0.0111218	0.193469	0.0912648	0.0857288	0.0641666		0.0639402	0.000984986	0.00392406	0.0254595	0.0785418	0.151869	0.126588	0.475887		0.00247829	0.18927	0.257128	0.0260647	0.0308086	0.0547754	0.437528	0.749829
ENSG00000070961	ATP2B1	2.83762	2.60253	2.10524	2.00111	2.02752	2.2733	2.41938	2.48232	1.3565	1.54602	1.15143	1.2189	0.990049	0.858577	0.954937	1.06373	0.462093	0.690585	0.542183	0.62442	0.825697	0.913905	0.383479	0.585208	0.322527	0.569501	1.02728	0.971922	0.662731	1.02448		0.304465	1.23005e-06	9.26914e-06	0.189193	0.00462994	0.0149728	0.196799	0.560002		0.242061	4.52868e-06	2.49602e-05	0.247488	0.000657314	0.0020229	0.953698	0.983445
ENSG00000271614	ATP2B1-AS1	1.06792	0.741967	0.726874	0.554324	0.823757	0.605976	1.0193	0.733723	0.554333	0.543143	0.259147	0.459998	0.41263	0.452658	0.317095	0.298143	0.204912	0.216033	0.262883	0.382162	0.207787	0.275701	0.080858	0.102271	0.233381	0.216295	0.477722	0.370478	0.373959	0.584793		0.109354	0.00123861	0.0048025	0.0717584	0.0110762	0.0308038	0.556362	0.837191		-0.0305252	0.516033	0.590894	-0.0283814	0.963642	0.97416	0.975398	0.990763
ENSG00000058668	ATP2B4	0.120092	0.0613579	0.126061	0.00902454	0.100248	0.0085956	0.08235	0.0240585	0.0221099	0.00762495	0.026723	0.0080406	0.0362569	0.0227776	0	0.0165204	0.0192961	0.0215974	0.0353708	0	0	0	0	0	0.0152104	0	0.0428436	0	0.0164694	0		0.000475914	0.545769	0.663943	-0.00126593	0.783828	0.860846	0.91254	0.976635		-0.0052544	0.396167	0.47476	-0.00341656	0.841867	0.880692	0.916067	0.972028
ENSG00000017260	ATP2C1	0.167868	0.132948	0.283495	0.255271	0.13935	0.149485	0.298527	0.277057	0.200175	0.248519	0.40729	0.419677	0.255085	0.382188	0.299474	0.350768	0.329191	0.360174	0.289693	0.360934	0.266881	0.35212	0.278485	0.401714	0.202499	0.436705	0.243015	0.251722	0.227998	0.334053		-0.0260729	0.949389	0.97883	-0.0310932	0.600918	0.720907	0.924548	0.980054		0.00105536	0.371635	0.45161	-0.0625515	0.336631	0.417362	0.242031	0.568893
ENSG00000124172	ATP5E	2.63886	2.90723	2.76358	2.81887	2.71746	2.81385	2.66892	2.88346	2.75595	3.0258	2.73201	2.99943	3.15881	3.3316	2.6946	3.16723	2.91098	3.15139	3.29864	3.49566	2.85891	3.15536	3.04156	3.23839	3.57359	3.60079	2.90161	3.31018	3.52119	3.76258		-0.0822449	0.00994385	0.027852	-0.0089505	0.521269	0.648814	0.279431	0.653696		-0.406732	3.34165e-16	8.1932e-15	-0.286061	2.94843e-12	4.22862e-11	0.105151	0.383294
ENSG00000256103	ATP5J2P5	0.0103323	0	0	0	0	0	0	0	0	0.0098988	0	0	0.0455501	0.052521	0	0	0	0	0.0555207	0.0126555	0	0	0	0	0.0643255	0.00372127	0.0384594	0.0119343	0.052078	0.10507		0	1	1	0.0024747	0.6206	0.729687	0.317462	0.68098		-0.0413491	0.00270344	0.0066775	-0.0147497	0.133921	0.19269	0.0755039	0.324039
ENSG00000125375	ATP5S	0.161507	0.152229	0.0945604	0.162864	0.131452	0.135651	0.0914038	0.138637	0.0939597	0.154906	0.0997663	0.0878416	0.114109	0.152703	0.0995399	0.124285	0.0480862	0.131639	0.0534478	0.137385	0.117271	0.175573	0.119913	0.143332	0.0345053	0.0983219	0.109483	0.156127	0.0754705	0.17835		0.00152861	0.662277	0.759148	0.029791	0.0655116	0.131043	0.412562	0.752392		0.0279663	0.0365161	0.0634678	0.0226452	0.0801964	0.12435	0.87748	0.95776
ENSG00000033627	ATP6V0A1	0.228407	0.115972	0.210926	0.220171	0.114599	0.188107	0.16771	0.186677	0.243589	0.175455	0.0954798	0.0923841	0.0757339	0.164848	0.404453	0.34558	0.165015	0.135887	0.0545442	0.113712	0.671804	0.419679	0.305236	0.354303	0.157424	0.168312	0.148322	0.101991	0.0642007	0.0752154		0.212611	2.48177e-09	2.77235e-08	0.097551	0.00116224	0.00462596	0.0157585	0.156853		0.26884	3.27155e-15	7.32146e-14	0.131834	1.83955e-05	8.71305e-05	0.00342	0.0513976
ENSG00000185344	ATP6V0A2	0.0508595	0.0747269	0.0399083	0.0764901	0.00927725	0.0651149	0.0226407	0.0268902	0.0517738	0.073904	0.0202911	0.0378881	0	0.0256725	0.0362373	0.0378557	0.0438639	0.0821267	0	0.0295013	0.0649526	0.0595812	0.122936	0.0659795	0.0507358	0.0231728	0.0276212	0.0242901	0.0192453	0.0674792		-0.000874141	0.563065	0.679407	-0.000819532	0.713547	0.807097	0.998104	0.998647		0.0298739	0.00253646	0.00630476	0.0356485	0.0169465	0.0330215	0.764576	0.917641
ENSG00000117410	ATP6V0B	0.873708	0.877985	1.14025	1.05732	1.14588	1.19586	0.99073	1.06072	1.64778	1.23019	1.27244	1.40976	1.55489	1.45092	1.7131	1.60418	1.5934	1.41661	1.63101	1.52946	1.76555	1.47348	1.51126	1.19932	1.67141	1.56022	1.48863	1.56991	1.55592	1.57305		0.185925	0.00468484	0.0147235	0.0359085	0.708826	0.802573	0.0659307	0.35716		0.104662	0.355872	0.43499	-0.0590342	0.286495	0.364979	0.0651978	0.301947
ENSG00000113732	ATP6V0E1	0.612406	0.749681	0.565283	0.759447	0.635498	0.825282	0.554361	0.836108	1.04866	1.10511	0.986349	1.1992	0.938186	1.06922	1.3053	1.36408	1.2142	1.56469	1.15707	1.57157	1.35208	1.27724	1.61685	1.5341	1.65643	1.58781	0.699754	1.03679	0.969535	0.978033		-0.0453911	0.194974	0.308635	-0.154345	0.00180425	0.00673714	0.155217	0.516759		-0.00867698	0.550826	0.622831	-0.139707	0.00400378	0.00959441	0.116597	0.403375
ENSG00000114573	ATP6V1A	0.461623	0.233189	0.728112	0.338794	0.671498	0.333455	0.719466	0.290362	1.12556	0.515057	0.963906	0.489878	0.598975	0.382246	1.30017	0.597337	0.918589	0.538016	0.848373	0.446419	1.03683	0.428936	0.775099	0.42779	0.981002	0.327386	0.976104	0.360752	0.652775	0.452962		0.215396	0.000229605	0.00108598	0.0227463	0.530461	0.65731	0.00935116	0.116428		0.260715	5.6463e-05	0.000229745	0.108428	0.00191056	0.00505666	0.0428703	0.240027
ENSG00000147416	ATP6V1B2	0.877794	0.492385	1.37273	0.978591	1.6541	1.19571	1.61387	1.09768	1.33211	0.823049	1.93381	1.30696	1.31126	0.958004	1.16584	0.874905	1.82422	1.3001	1.34454	1.21012	1.20145	0.995252	1.59782	1.20755	1.51905	1.21896	1.67302	1.14985	1.00164	0.582174		-0.484454	1.03033e-14	1.82262e-13	-0.334631	1.08012e-08	1.13617e-07	0.077952	0.389995		-0.179147	0.000789634	0.00229259	-0.203242	0.00105606	0.00303964	0.789886	0.926444
ENSG00000128524	ATP6V1F	0.913796	0.688467	1.50451	1.13911	1.66426	1.38117	1.54308	1.35794	2.27363	1.60256	2.26034	1.63726	2.23944	1.83756	2.32779	1.69286	2.41476	1.91132	2.53301	2.17432	2.33734	1.7416	2.6053	1.74966	2.6354	1.78788	1.92699	1.73211	2.22575	1.76677		-0.125348	0.0224973	0.0547171	-0.12582	0.0314138	0.0723408	0.995847	0.998334		-0.126916	0.00135025	0.00366945	-0.245391	0.000101633	0.000402013	0.226011	0.551507
ENSG00000136888	ATP6V1G1	0.827646	0.862259	1.01637	0.903352	1.1693	1.0044	1.11008	0.964784	1.27781	0.907915	1.31747	1.18839	1.36949	1.13859	1.35496	1.15134	1.55321	1.26885	1.62095	1.30821	1.25152	1.12094	1.55386	1.21803	1.7802	1.43458	1.1569	1.05504	1.6138	1.10888		-0.173293	0.00151412	0.00565378	-0.149027	0.00128641	0.00503568	0.76931	0.923923		-0.245015	4.54258e-05	0.000189696	-0.190654	0.000152437	0.000574028	0.544621	0.81583
ENSG00000047249	ATP6V1H	0.258797	0.193973	0.829152	0.368436	0.757225	0.453369	0.798762	0.372724	0.640396	0.330343	0.645496	0.464315	0.569219	0.322022	0.491009	0.15441	0.768884	0.585114	0.539259	0.371915	0.581359	0.320149	0.709286	0.507697	0.555898	0.434206	0.677546	0.286604	0.505965	0.275869		-0.084744	0.187952	0.299941	-0.209289	7.82544e-06	5.30364e-05	0.0751278	0.383946		0.0196945	0.20778	0.277915	-0.0818823	0.362414	0.444374	0.142942	0.44818
ENSG00000165240	ATP7A	0.0473166	0.0991464	0.0398038	0.107556	0.0525974	0.0648141	0.0624409	0.0684507	0.0362713	0.112879	0.044337	0.0605828	0.0653779	0.0629645	0.0669312	0.158328	0.0806721	0.0294533	0.0586918	0.0824844	0.0865989	0.203645	0.051675	0.0519108	0.0307882	0.0549553	0.0305528	0.014062	0.0698508	0.0756756		8.09512e-05	0.497469	0.62	0.0939118	8.71759e-07	7.1247e-06	0.000540895	0.0164725		0.00307659	0.171238	0.236437	0.0783883	3.56226e-05	0.000155884	0.00814629	0.0891641
ENSG00000104043	ATP8B4	0.0491843	0.014512	0.0902207	0	0.244096	0.0433044	0.141514	0	0.0861587	0.0100858	0.096833	0.0216087	0.113534	0	0.0645061	0.0297406	0.0888831	0.0440388	0.0693635	0.0318274	0.059612	0.00803796	0.0339237	0.0176499	0.0761142	0.0159532	0.119558	0.0115687	0.0377858	0		-0.0408096	0.616232	0.72623	-0.0196843	0.0755509	0.147152	0.414877	0.753013		-0.0250072	0.839642	0.875011	2.09347e-05	0.987338	0.993409	0.29005	0.621284
ENSG00000166377	ATP9B	0.254777	0.175107	0.245803	0.150385	0.242071	0.146892	0.19754	0.282249	0.148227	0.185073	0.135393	0.197187	0.241861	0.0501008	0.291624	0.311153	0.177161	0.0594705	0.170438	0.120163	0.472232	0.357346	0.236012	0.226764	0.204901	0.108923	0.16907	0.082262	0.0848068	0.133021		0.0918121	0.00214176	0.00758143	0.093411	0.000195154	0.000966926	0.970738	0.992871		0.0857864	0.00120748	0.00331797	0.11063	1.24461e-06	7.67834e-06	0.578608	0.835108
ENSG00000130770	ATPIF1	0.47961	0.369285	0.157909	0.20659	0.123811	0.0673798	0.114886	0.100983	0.139881	0.170267	0.0476344	0.161461	0.115125	0.0664337	0.115723	0.349986	0.0871886	0.0700455	0.0361274	0.0992313	0.15314	0.378611	0.0847149	0.124272	0.063067	0.0579633	0.0571336	0.0884814	0.129754	0.172429		0.0558262	0.0034215	0.011296	0.170574	9.50755e-10	1.12223e-08	0.00208057	0.0433007		0.0593621	0.000195348	0.000684591	0.195211	1.40363e-13	2.31704e-12	0.000263813	0.00771653
ENSG00000175054	ATR	0.0732236	0.0797837	0.0592011	0.0364462	0.0172386	0.0274937	0.0392517	0.0996422	0.0239389	0.0285596	0.219725	0.115116	0.132286	0.101552	0.0741751	0.0433608	0.0792225	0.0803627	0.0814063	0.0992612	0.105199	0.0548762	0.116477	0.0981191	0.0863326	0.0990975	0.121003	0.0857793	0.0473184	0.0766368		-0.0425374	0.3322	0.457263	-0.0394621	0.122651	0.216736	0.912183	0.976614		-0.0191905	0.91839	0.938658	-0.0590776	0.0125419	0.0255121	0.160312	0.470564
ENSG00000138085	ATRAID	0.250166	0.294302	0.0797151	0.203756	0.097685	0.174445	0.107541	0.0855959	0.0946838	0.168726	0.0746062	0.149282	0.166355	0.217881	0.0812595	0.195377	0.0630467	0.216921	0.0317622	0.291904	0.106513	0.195013	0.0633823	0.146007	0.128152	0.129816	0.072578	0.0823618	0.0941794	0.180455		0.0158628	0.319631	0.448316	0.0190543	0.333644	0.462593	0.926516	0.980301		-0.0179096	0.603154	0.67105	0.00941899	0.142614	0.203269	0.480029	0.777025
ENSG00000088812	ATRN	0.0521627	0.0553764	0.0879373	0.102193	0.0335824	0.0233375	0.107807	0.0767642	0.0875903	0.0302333	0.0266345	0.0194978	0	0.00662347	0.0915972	0.0957815	0.0225556	0.00906633	0.00875665	0.00317215	0.0975943	0.0743649	0.0252785	0.0346382	0.0143399	0	0.0233785	0.0324735	0.0150194	0.0320531		0.064167	2.60872e-05	0.000157018	0.0540082	0.000283353	0.00134497	0.645352	0.877783		0.0584539	5.5845e-06	2.99864e-05	0.0540031	0.000109032	0.000427977	0.845764	0.946375
ENSG00000085224	ATRX	0.639242	0.713653	0.470323	0.493795	0.50816	0.570534	0.490235	0.544698	0.54836	0.715675	0.662783	0.565213	0.402524	0.607856	0.790144	0.708605	0.574443	0.613973	0.424933	0.714547	0.754724	0.712588	0.731947	0.508232	0.398934	0.402181	0.383599	0.615988	0.474087	0.644462		0.0215543	0.542627	0.661448	0.0931775	0.0829466	0.15823	0.308876	0.67996		0.211731	2.02142e-06	1.23226e-05	0.0903451	0.0150128	0.0297712	0.0924957	0.356991
ENSG00000124788	ATXN1	0.640738	0.303523	0.849451	0.406625	0.57107	0.479667	0.833201	0.415088	0.82375	0.608017	0.71904	0.581117	0.553314	0.390922	0.940875	0.714766	0.283697	0.320542	0.442864	0.348211	0.894459	0.770418	0.261701	0.0717525	0.309918	0.113155	0.773893	0.442964	0.578745	0.273793		0.418257	1.81369e-15	3.38809e-14	0.261687	1.22293e-08	1.26445e-07	0.0232688	0.196792		0.342309	5.47354e-11	7.6048e-10	0.308113	1.77212e-11	2.28055e-10	0.633327	0.859291
ENSG00000224470	ATXN1L	0.156414	0.126667	0.142646	0.124571	0.203332	0.159413	0.166969	0.14862	0.231638	0.0974652	0.170208	0.0893478	0.0964127	0.144511	0.126493	0.101593	0.0561591	0.0837504	0.166306	0.0844567	0.117319	0.122043	0.0899047	0.0800672	0.0769029	0.0681526	0.135391	0.168708	0.0863519	0.0610375		0.024623	0.146674	0.246639	0.00827351	0.489862	0.620492	0.632451	0.868838		0.0278765	0.0525373	0.0866467	-1.69278e-05	0.267284	0.344116	0.44557	0.754453
ENSG00000204842	ATXN2	0.165875	0.132575	0.289982	0.393953	0.320029	0.353921	0.185119	0.442636	0.380396	0.413019	0.148975	0.239063	0.0743761	0.164818	0.306719	0.370766	0.234893	0.259368	0.145934	0.157385	0.449882	0.332736	0.217539	0.283388	0.171898	0.238653	0.129431	0.164066	0.138604	0.166331		0.126386	0.000212908	0.00101784	0.0936836	0.00660245	0.01996	0.529317	0.826452		0.212413	4.32947e-11	6.07858e-10	0.126745	5.21015e-06	2.79762e-05	0.0931343	0.35799
ENSG00000066427	ATXN3	0.312469	0.305671	0.379539	0.365672	0.282635	0.42328	0.333192	0.525491	0.396395	0.501546	0.378461	0.571682	0.321361	0.428442	0.482856	0.383039	0.547289	0.564137	0.357194	0.451074	0.388879	0.348902	0.444909	0.591107	0.367755	0.461068	0.442386	0.442131	0.340556	0.359108		-0.00140618	0.949622	0.97883	-0.137761	0.00111772	0.00447691	0.0216268	0.190931		0.0670417	0.0129528	0.0259562	-0.0667289	0.431766	0.513545	0.0290754	0.194586
ENSG00000163635	ATXN7	0.301134	0.308789	0.260435	0.296497	0.32184	0.315016	0.280542	0.233511	0.327664	0.200921	0.57673	0.59015	0.360509	0.478452	0.284729	0.226763	0.623494	0.502264	0.393911	0.515161	0.154378	0.286731	0.345498	0.462178	0.584579	0.430479	0.551756	0.45199	0.23519	0.413994		-0.210089	1.14786e-05	7.43932e-05	-0.214674	3.26211e-07	2.829e-06	0.934802	0.98241		-0.148084	0.0205955	0.0386252	-0.161673	0.000873016	0.00258417	0.808941	0.933199
ENSG00000146776	ATXN7L1	0.0470774	0.00578301	0.0354738	0.0308818	0.0188557	0.0339981	0.0643571	0.0088617	0.0313375	0.083061	0.0359389	0.0493672	0.0375477	0.0490422	0.0530691	0.0355419	0.216974	0.0623546	0.061481	0.0474634	0.0438082	0.0718639	0.149785	0.137743	0.077187	0.0715654	0.0498659	0.070382	0.053191	0.0148491		-0.0644662	0.0195497	0.0487027	-0.0155285	0.478077	0.610083	0.054553	0.322905		-0.019221	0.479114	0.556087	0.011104	0.249793	0.32562	0.177033	0.492548
ENSG00000253719	ATXN7L3B	0.272964	0.272693	0.186255	0.317695	0.232707	0.230803	0.169235	0.288288	0.292035	0.25564	0.0909272	0.157352	0.0849673	0.165291	0.218081	0.41704	0.257066	0.2275	0.0815764	0.169989	0.366867	0.301968	0.242142	0.292208	0.164185	0.22846	0.102605	0.118764	0.0692998	0.153108		0.0600989	0.0287311	0.0672072	0.0961198	0.00210067	0.00765538	0.439696	0.769973		0.140819	7.63759e-08	6.11214e-07	0.110079	3.22998e-05	0.000143033	0.503773	0.790084
ENSG00000135407	AVIL	0.0175489	0.0145285	0.0543798	0.00866265	0.039798	0.00897295	0.0438463	0.0576923	0.0179739	0.0757869	0.0335014	0.0228056	0.0627927	0.060323	0.0557068	0.0317022	0	0.0292228	0.0714309	0.117524	0.0154727	0.0390596	0	0.0089261	0.173956	0.0693165	0.088016	0.023691	0.0495038	0.0331955		0.0175584	0.0473328	0.100227	0.0213209	0.0347398	0.0782284	0.813649	0.937175		-0.0521231	0.0861358	0.132177	-0.0374112	0.109977	0.162733	0.571213	0.83157
ENSG00000105778	AVL9	0.490917	0.425478	0.438588	0.385782	0.436888	0.320555	0.388479	0.398178	0.461183	0.221357	0.239521	0.195774	0.172937	0.135827	0.391277	0.302887	0.256938	0.219376	0.211744	0.170627	0.281789	0.318535	0.277647	0.217863	0.266039	0.183238	0.284865	0.178116	0.109617	0.0286054		0.0904608	0.0116454	0.0316347	0.0687484	0.0452751	0.0974628	0.672828	0.88767		0.13341	2.57204e-05	0.000114659	0.0851725	0.000479741	0.00154187	0.353076	0.679879
ENSG00000162779	AXDND1	0	0	0	0.00677133	0.00994044	0	0.0213327	0	0	0	0.0148089	0.00855418	0.104648	0.026124	0	0	0.0112291	0.0118547	0.105469	0	0	0	0.0127921	0	0.0811776	0.0156198	0.0807005	0.0272053	0.063708	0.0100991		-0.0121926	0.0477035	0.100739	-0.00340938	0.627676	0.734124	0.232136	0.602107		-0.0781567	3.73373e-06	2.09246e-05	-0.00874312	0.486844	0.565934	0.000109441	0.00405477
ENSG00000103126	AXIN1	0.0366702	0.0228893	0.03274	0.0570399	0.0568844	0.084372	0.0458563	0.0791996	0.0809	0.0635362	0.0570419	0.0304426	0.0266901	0.0623571	0.105881	0.066622	0.0482813	0.0918031	0.0122559	0.0273869	0.0833955	0.0170447	0.0260997	0.065461	0.0344489	0.0668483	0.0355122	0.0623571	0.0370977	0.0231549		0.0286522	0.0496604	0.104114	-0.016959	0.37877	0.510409	0.0530699	0.317701		0.0459162	0.00137309	0.00371787	-0.00788726	0.878429	0.910094	0.019178	0.153414
ENSG00000167601	AXL	0.00672602	0	0	0	0	0	0	0.00990394	0.00760922	0	0.068257	0.0180416	0.0353693	0.0173109	0	0	0.162655	0.11125	0.10688	0.0563092	0	0.0058133	0.145638	0.0807123	0.137785	0.0267581	0.0130832	0.00826843	0.012992	0.00904249		-0.0922352	9.29614e-07	7.14239e-06	-0.0510475	0.000309941	0.00145871	0.0400963	0.272283		-0.0681063	0.000374852	0.00120071	-0.0261172	0.00337943	0.00828887	0.0158859	0.136943
ENSG00000163512	AZI2	0.446067	0.286233	0.386064	0.402865	0.312647	0.43231	0.464668	0.518845	0.36263	0.566046	0.614448	0.69811	0.382831	0.633278	0.329275	0.540328	0.69887	0.615133	0.536342	0.511607	0.303539	0.531293	0.522699	0.631339	0.539094	0.666068	0.504106	0.725944	0.488983	0.505339		-0.191789	0.000214336	0.00102174	-0.0840901	0.0493081	0.10433	0.0936623	0.423701		-0.135357	0.104736	0.15515	-0.0723163	0.389665	0.471971	0.351862	0.679101
ENSG00000155096	AZIN1	0.476455	0.587544	0.924011	0.51722	0.904248	0.628471	0.836885	0.487548	0.65969	0.520145	0.803491	0.426614	0.658649	0.363189	0.429568	0.291638	0.697663	0.508006	0.612575	0.279755	0.431776	0.271215	0.773909	0.485644	0.402811	0.299832	0.73779	0.369143	0.601525	0.418903		-0.183567	0.000259132	0.00121104	-0.11213	0.0137764	0.0369718	0.303385	0.676305		-0.0164691	0.754599	0.80326	0.042473	0.090907	0.137974	0.391363	0.713391
ENSG00000166710	B2M	5.21868	5.23981	5.20127	5.38429	5.26673	5.4463	5.28228	5.34015	5.24328	5.37349	5.92253	5.96924	5.96688	6.00402	5.29254	5.54233	6.25518	6.33294	6.25469	6.3605	5.51515	5.65865	6.64384	6.5059	6.54281	6.73821	5.81142	6.01225	6.06205	6.20519		-0.709011	5.1019e-62	5.96923e-60	-0.573908	2.23672e-57	2.6637e-55	0.00466962	0.0752467		-0.698607	1.40038e-55	3.22039e-53	-0.621031	1.17898e-51	1.54169e-49	0.139191	0.439313
ENSG00000235863	B3GALT4	0.00696633	0.044742	0.02138	0.0919972	0.0411146	0.106784	0.041631	0.0656538	0.086001	0.0635026	0.0382965	0.0722065	0.0189548	0.0153749	0.0973992	0.136044	0.0829494	0.17334	0.0346486	0.0448118	0.0850097	0.143831	0.126991	0.19366	0.0091442	0.0350935	0.0193299	0.0176484	0	0.0208451		0.000109572	0.695239	0.787158	-0.0276538	0.338885	0.468301	0.345763	0.703431		0.0463529	0.000327449	0.00107099	0.0686103	7.91008e-05	0.000320099	0.358068	0.685209
ENSG00000112309	B3GAT2	0.00700305	0.0129567	0.0310848	0.0703852	0.0173211	0.0378536	0.0539286	0.0435271	0.061937	0.0648273	0.109598	0.0193658	0.0265128	0.0236505	0.0277194	0.0173306	0.0492997	0.0259014	0.0147018	0.0385768	0.0393862	0.040163	0.016362	0.0269127	0.0158469	0	0.0277811	0.109957	0.0331941	0.0322885		-0.00811327	0.642992	0.742659	0.0206681	0.0824423	0.157538	0.147306	0.505311		0.0122843	0.0467618	0.078437	0.0217379	0.0417994	0.0711668	0.607185	0.848284
ENSG00000149541	B3GAT3	0.0653728	0.0891061	0.0272605	0.0646743	0	0.0196302	0.100697	0.0447316	0.0446416	0.0364298	0.0327317	0.0716855	0.022398	0.0947926	0.0862865	0.0714689	0	0.0167123	0.0290986	0.0849343	0.064131	0.10035	0.0258828	0.0760255	0.0232373	0.0336416	0.016033	0.0737581	0.0285154	0.0314941		0.0409263	0.000461077	0.00202431	0.0222174	0.0623602	0.126331	0.345901	0.703431		0.0117222	0.103281	0.153334	0.00370576	0.245712	0.320738	0.74036	0.908289
ENSG00000170340	B3GNT2	0.211621	0.216276	0.37712	0.299825	0.46514	0.297432	0.361553	0.242879	0.22317	0.159527	0.378998	0.316263	0.256275	0.151397	0.276632	0.146974	0.487035	0.244836	0.161691	0.202239	0.2125	0.200903	0.437663	0.325958	0.195712	0.233155	0.190681	0.134145	0.109692	0.0375077		-0.169853	0.000169181	0.000828143	-0.0943148	0.0342489	0.077452	0.168923	0.527011		0.0285476	0.134812	0.192477	-0.00561038	0.592486	0.665312	0.489126	0.782976
ENSG00000176597	B3GNT5	0.761578	0.35177	0.720589	0.25591	0.686343	0.279934	0.736689	0.311574	0.517403	0.170727	0.466095	0.180477	0.240035	0.184	0.358942	0.197888	0.342476	0.110182	0.132633	0.103305	0.341923	0.211433	0.20456	0.0678387	0.202482	0.00372127	0.412513	0.120937	0.188912	0.0687444		0.0598459	0.0396464	0.0868316	0.0493815	0.00308765	0.0107025	0.85268	0.95002		0.156755	9.63605e-07	6.34495e-06	0.0583392	0.000872573	0.00258401	0.0690978	0.310129
ENSG00000086062	B4GALT1	0.451683	0.522052	0.239393	0.34704	0.253773	0.350222	0.33146	0.427272	0.242091	0.276259	0.240046	0.359111	0.240653	0.174504	0.106797	0.213763	0.361804	0.280509	0.103302	0.25529	0.195382	0.244341	0.371656	0.436513	0.200736	0.185318	0.261736	0.147704	0.19917	0.165111		-0.110904	0.0037989	0.0123344	-0.0862382	0.031784	0.0730166	0.622167	0.865349		-0.0231221	0.887978	0.913172	0.00975456	0.310873	0.390435	0.482083	0.777939
ENSG00000158850	B4GALT3	0.0242093	0.0747791	0.0197267	0.0472126	0.00812333	0.0356431	0.0415128	0.0812463	0.0665126	0.0484715	0.00856876	0.031377	0.0125644	0.0101658	0.100732	0.0603845	0.00976262	0.0203184	0.0128211	0.00243202	0.0481342	0.0629494	0.019885	0.0302663	0	0.0089368	0.0198	0.0113619	0	0.0553673		0.0471913	0.000203192	0.000974884	0.0253533	0.0266215	0.0632696	0.23448	0.60455		0.0420517	0.000412328	0.00130509	0.0290593	0.0055401	0.0126704	0.489624	0.783046
ENSG00000158470	B4GALT5	0.524784	0.522864	0.676164	0.536855	0.65146	0.407453	0.752364	0.554988	0.637936	0.665242	1.46345	0.863523	1.1678	0.411217	0.423097	0.529403	1.27719	1.0247	1.04845	0.905884	0.341823	0.332519	1.31819	0.766249	0.909288	0.71712	1.06549	0.481548	0.760392	0.453237		-0.657817	6.92922e-24	2.00917e-22	-0.249477	1.02514e-05	6.74228e-05	1.93858e-07	2.73835e-05		-0.44972	6.55976e-12	1.02452e-10	-0.131298	0.0682438	0.108181	5.85421e-05	0.00243144
ENSG00000164929	BAALC	0	0	0.0638498	0.022887	0.0728945	0	0.0983614	0.00828696	0.0772919	0.0151294	0.131749	0.031844	0.118509	0.0408766	0.0597123	0.00329857	0.090427	0.0071482	0.140775	0.0933109	0.0217403	0.00670446	0.133388	0.00918203	0.140732	0.0376912	0.162723	0.0408766	0.164328	0.0315322		-0.0514659	0.0747831	0.144643	-3.87068e-05	0.722919	0.814679	0.0268636	0.213334		-0.0689458	0.0109649	0.0224792	-0.0330365	0.088928	0.13565	0.168998	0.483761
ENSG00000105393	BABAM1	0.0816151	0.161321	0.0771115	0.0904906	0.0420902	0.0774873	0.0721626	0.0505448	0.0359503	0.0757377	0.039636	0.0587627	0.0762611	0.222978	0.0678812	0.118282	0.0239695	0.0803189	0.0300614	0.124788	0.119176	0.120439	0.0915649	0.0727758	0.00916138	0.137544	0.0332008	0.191378	0.100321	0.17165		0.0257145	0.0210062	0.0516749	0.0289009	0.0865768	0.163564	0.899649	0.971305		0.028118	0.00594284	0.0132242	-0.0327266	0.823004	0.865849	0.0489683	0.261003
ENSG00000156273	BACH1	1.64486	1.47364	1.57055	1.68173	1.53671	1.54719	1.46602	1.60399	1.68879	1.46887	1.91936	1.86536	1.47211	1.54088	1.87106	1.53938	2.08289	1.43239	1.49287	1.4602	1.93046	1.5461	1.9749	1.65595	1.97179	1.41852	1.54036	1.45458	0.949937	1.27261		-0.113247	0.108827	0.194988	-0.0662024	0.315695	0.446621	0.6038	0.85627		0.164518	0.0813052	0.125788	0.0531203	0.548983	0.62424	0.250979	0.580652
ENSG00000232118	BACH1-AS1	0.0236173	0.00578301	0.0148863	0.0309609	0.0111556	0.055565	0.0228936	0.0457921	0.0173969	0.042898	0.033576	0.0758491	0.0790086	0.101987	0.047336	0.0202274	0.0227463	0.0278488	0.0199681	0.0671676	0.0157658	0.0173257	0.0353407	0.0446512	0.0527458	0.038021	0.0533335	0.0965938	0.0278466	0.0765547		-0.00185843	0.834122	0.895198	-0.0231256	0.0955332	0.176828	0.238333	0.607954		-0.0198078	0.450068	0.528155	-0.0353891	0.070309	0.111112	0.463319	0.768887
ENSG00000248476	BACH1-IT1	0.0169644	0.014623	0.090466	0.0169295	0.0151235	0.0754909	0.0746239	0.0872399	0.0132424	0.0114081	0.126719	0.0441049	0.0293976	0.0903485	0.0230492	0.0332419	0.0732638	0.0536995	0.189554	0.0915542	0.044814	0.0452345	0.0313954	0.00873028	0.107169	0.0910272	0.168427	0.159605	0.0882364	0.153713		-0.0187326	0.686713	0.779787	-0.0188029	0.306714	0.436881	0.997234	0.998647		-0.0572932	0.0822961	0.127106	-0.0633389	0.00200302	0.00526741	0.821756	0.938065
ENSG00000228817	BACH1-IT2	0.0455105	0.0149844	0.049261	0.0488738	0	0.0724112	0.0396402	0.0292521	0.0139658	0.0347671	0.0668844	0.0318033	0.0930272	0.0882926	0.0296657	0.0282394	0.0671045	0.0166224	0.121445	0.101207	0.00883065	0.00772746	0.0257192	0.0094378	0.148855	0.0958686	0.0610269	0.0959033	0.0350167	0.0720315		-0.0144962	0.617274	0.72623	-0.00266675	0.811945	0.883988	0.509377	0.813509		-0.075311	0.00334457	0.00800896	-0.0487532	0.0483893	0.0805832	0.320805	0.65108
ENSG00000107262	BAG1	0.369088	0.431007	0.293326	0.475389	0.3976	0.586576	0.408154	0.476273	0.404241	0.321091	1.18377	1.1308	0.677704	0.715646	0.620266	0.39174	1.48433	1.39149	0.993913	1.10177	0.617416	0.472267	1.53832	1.46722	1.12523	0.922383	0.757982	0.920018	0.587863	0.733834		-0.667193	1.7354e-27	5.93505e-26	-0.728899	1.01123e-38	5.43864e-37	0.391892	0.737672		-0.317438	1.19116e-07	9.26939e-07	-0.388897	1.30771e-11	1.71003e-10	0.325381	0.655776
ENSG00000151929	BAG3	0.194711	0.115433	0.369927	0.134222	0.278338	0.146079	0.375078	0.133535	0.27829	0.108701	0.325438	0.145344	0.172869	0.130159	0.0830295	0.051669	0.441971	0.425542	0.21067	0.198847	0.105949	0.0962776	0.245674	0.22597	0.11009	0.168107	0.342215	0.0830342	0.185184	0.138876		-0.113556	0.00192769	0.00696036	-0.138016	3.28535e-05	0.000196502	0.618427	0.863289		-0.00787788	0.442887	0.521012	-0.0599442	0.0459134	0.0771081	0.258609	0.588823
ENSG00000156735	BAG4	0.0760394	0.13815	0.0421374	0.0924596	0.0793836	0.106782	0.0441387	0.145732	0.144862	0.0689395	0.0533504	0.0338837	0.0432645	0.0556926	0.0973609	0.0778732	0.0223376	0.0610898	0.00893152	0.0382386	0.0925528	0.0870102	0.033257	0.088646	0.00974384	0.036664	0.0198946	0.0723124	0.0270537	0.0324482		0.0471461	0.00836828	0.0240656	0.00897027	0.309313	0.439784	0.14252	0.499572		0.0677086	4.03922e-05	0.000171796	0.0124889	0.0820931	0.126946	0.031284	0.203743
ENSG00000140320	BAHD1	0.0322464	0.0152244	0.0764921	0.0706778	0.0535912	0.0426578	0.0383967	0.0686022	0.108551	0.0861575	0.027796	0.037788	0.0188515	0.0130116	0.0508235	0.0333646	0.0434171	0.0255349	0.00795116	0.0126763	0.032909	0.0149997	0.0356099	0.059169	0.0332894	0.0101911	0.0249525	0.0714674	0.017251	0.0188718		0.0270905	0.162387	0.266921	0.0100125	0.464953	0.596188	0.431418	0.763448		0.0425718	0.00107644	0.00299366	0.0251796	0.0377383	0.0651337	0.398262	0.718193
ENSG00000175866	BAIAP2	0.112252	0.0602844	0.127698	0.0507472	0.132813	0.0878803	0.132436	0.0661384	0.101458	0.0454916	0.0874775	0.0505417	0.153711	0.0532414	0.153236	0.0628341	0.0403969	0	0.094956	0.0288671	0.148616	0.082056	0.0305996	0.02614	0.0577176	0	0.120584	0.0341273	0.0372663	0.0508803		0.0599302	0.00145363	0.00546155	0.0191417	0.0439432	0.0951793	0.142679	0.499614		0.0230467	0.0169648	0.0326989	0.0232205	0.0153007	0.0302611	0.995581	0.998345
ENSG00000030110	BAK1	0.0597945	0.0761446	0.0186158	0.0514971	0.0185659	0.0259671	0.0504678	0.0375424	0.0407126	0.0181818	0.0890061	0.147719	0.0178805	0.0785323	0.0294084	0.0455856	0.0841426	0.0911672	0.0288274	0.105591	0.0244502	0.0461761	0.0492035	0.117921	0.0275543	0.0983049	0.0614904	0.0532658	0.0159699	0.0311039		-0.0319328	0.0875644	0.164916	-0.0553335	0.0212525	0.052846	0.319968	0.683044		-0.00288578	0.822113	0.860972	-0.0396325	0.0595137	0.0960769	0.0788493	0.330737
ENSG00000172530	BANP	0.106807	0.0936152	0.456041	0.186033	0.36224	0.135528	0.439366	0.153769	0.367728	0.174037	0.36991	0.144715	0.396196	0.156768	0.36384	0.042275	0.374606	0.131732	0.273977	0.0969683	0.174614	0.130254	0.33893	0.132395	0.183801	0.110536	0.440451	0.135168	0.247689	0.0631578		-0.0208656	0.635669	0.735874	-0.00294291	0.676724	0.775575	0.728502	0.909826		0.0172204	0.128467	0.184684	0.00363931	0.606451	0.677344	0.794354	0.927774
ENSG00000163930	BAP1	0.0572135	0.0433953	0.0835989	0.0909854	0.102848	0.0553297	0.100337	0.070722	0.108935	0.0471365	0.138102	0.118976	0.0456559	0.0588077	0.0920666	0.0499038	0.103412	0.0660686	0.0602995	0.0562389	0.117149	0.0640564	0.116306	0.0673709	0.0693425	0	0.143713	0.0337691	0.0286132	0.0595206		-0.0147295	0.555494	0.672706	-0.0139159	0.487947	0.618654	0.978038	0.993913		0.0315288	0.0596701	0.0964937	0.0165784	0.179084	0.24549	0.577446	0.834374
ENSG00000138376	BARD1	0.0530529	0.0614575	0.0700504	0.0790568	0.0355375	0.0375187	0.0488984	0.0827644	0.0701562	0.0963382	0.201981	0.347838	0.11595	0.311078	0.0599574	0.113537	0.338585	0.403521	0.12241	0.358043	0.047698	0.0775672	0.324688	0.434148	0.23183	0.305985	0.0838704	0.253194	0.0619181	0.121069		-0.163233	1.92448e-06	1.40266e-05	-0.214132	3.09148e-08	3.06802e-07	0.214435	0.583161		-0.0678068	0.116806	0.170154	-0.172843	3.15207e-06	1.76797e-05	0.00586714	0.0741874
ENSG00000176788	BASP1	0.7642	0.810616	1.74082	1.01899	1.69195	1.02827	1.64132	1.14906	1.85595	0.993541	1.67066	0.862251	1.89307	0.668187	1.57249	0.771966	1.27444	0.450486	1.73639	0.620754	1.05965	0.601894	1.32287	0.381212	1.29705	0.357624	1.88911	0.95216	1.6588	0.901709		0.0672457	0.629571	0.731466	0.166042	0.00487344	0.0155656	0.388046	0.732927		-0.0847328	0.737787	0.788556	0.147691	0.00195877	0.00516531	0.0574297	0.283493
ENSG00000156127	BATF	0.0300333	0.00723677	0.00941846	0.00975751	0.00893599	0	0.0469883	0	0.0276919	0.0419517	0.0751661	0.103809	0.0132068	0.0931902	0.0135828	0.0188555	0.0404612	0.0936572	0.0237089	0.0572106	0.0262576	0.00670446	0.0442978	0.0186049	0.029633	0.0916427	0.0409255	0.0831374	0.0170327	0.0654137		-0.0229775	0.249798	0.37053	-0.0347005	0.108404	0.196046	0.538294	0.830685		-0.00914655	0.874177	0.902739	-0.0411936	0.074416	0.116717	0.107639	0.388115
ENSG00000168062	BATF2	0	0.00823715	0	0.00931172	0	0.00862717	0	0.016198	0	0	0.248755	0.275472	0.122845	0.174649	0.0152637	0.00968206	0.259442	0.189549	0.110328	0.229335	0.00814406	0.027414	0.240766	0.171207	0.172146	0.229037	0.0722699	0.20035	0.0155398	0.0306622		-0.181389	3.04706e-13	4.80399e-12	-0.149612	1.28587e-10	1.63031e-09	0.278696	0.652528		-0.0954779	4.64481e-06	2.54705e-05	-0.150703	4.52303e-10	4.92489e-09	0.0522439	0.269671
ENSG00000123685	BATF3	0.00901565	0.197191	0	0.0398789	0	0.0613217	0.0204388	0.0377204	0.00884466	0.0187911	0.0101314	0.21302	0.0106123	0.129866	0	0.0298305	0.0112717	0.296848	0.0150275	0.165338	0	0.0278313	0.0282846	0.342952	0.0612871	0.227256	0.00972233	0.115995	0.016305	0.143761		-0.0102108	0.173047	0.281269	-0.199453	7.04518e-12	1.0018e-10	1.9328e-11	9.87065e-09		-0.0246302	0.0274276	0.0494843	-0.110962	4.37196e-06	2.38402e-05	0.00063025	0.0150112
ENSG00000198604	BAZ1A	0.800196	0.641893	1.18508	1.20569	1.09253	1.19995	1.14304	1.32339	1.18952	1.01413	2.68254	2.398	2.07358	1.9989	1.21655	1.1366	2.69309	2.47024	2.44778	2.56384	0.898042	0.887191	2.33624	2.03151	2.48082	2.20651	2.21396	2.14299	2.01456	1.58603		-1.0788	6.27e-45	4.2668e-43	-0.964024	5.0816e-43	3.42315e-41	0.195535	0.557867		-0.914007	6.69872e-30	4.33726e-28	-0.96226	2.2115e-39	1.8208e-37	0.615669	0.8522
ENSG00000009954	BAZ1B	0.164096	0.254792	0.0611816	0.22048	0.0357952	0.246201	0.0740895	0.151071	0.155047	0.223779	0.091206	0.135658	0.120237	0.182623	0.308938	0.28914	0.241638	0.189276	0.058743	0.029009	0.253808	0.394367	0.0995463	0.253854	0.0262377	0.209929	0.0685227	0.177863	0.046582	0.118346		0.077697	0.00133174	0.00510131	0.075694	0.011478	0.0317754	0.961276	0.991442		0.124917	1.08894e-07	8.52361e-07	0.138783	2.82634e-07	1.97785e-06	0.725124	0.900694
ENSG00000076108	BAZ2A	0.488274	0.517382	0.262169	0.374755	0.290983	0.383299	0.386936	0.293995	0.288582	0.361415	0.471075	0.435279	0.580697	0.398034	0.305231	0.241792	0.492539	0.439293	0.641626	0.521207	0.337263	0.243244	0.448737	0.437003	0.62503	0.436987	0.438805	0.442987	0.588068	0.290697		-0.127522	0.00469114	0.0147363	-0.118417	0.00460948	0.0149371	0.870008	0.95756		-0.260261	1.40518e-06	8.91644e-06	-0.107254	0.0726529	0.11422	0.0122696	0.114924
ENSG00000123636	BAZ2B	0.757122	0.517421	0.512492	0.439175	0.46186	0.400456	0.456339	0.336657	0.636453	0.546251	0.606229	0.496266	0.459381	0.411216	0.78526	0.522883	0.733083	0.396048	0.618229	0.367166	0.859473	0.665054	0.55798	0.373432	0.468818	0.359341	0.467335	0.377667	0.544633	0.268662		0.108631	0.069396	0.135799	0.12679	0.00464262	0.0149863	0.801468	0.932929		0.197728	0.000111673	0.000420048	0.174746	1.35269e-05	6.60885e-05	0.755447	0.914352
ENSG00000105327	BBC3	0.0600935	0.0947985	0.0729563	0.0925582	0.0136508	0.054199	0.048661	0.069133	0.0604286	0.165193	0.0268112	0.0616847	0.0614052	0.0277193	0.0931288	0.121143	0.0469099	0.044806	0.093854	0.029388	0.0782586	0.149287	0.0296114	0.12377	0.0858567	0.0617423	0.0282523	0.0308177	0.0423911	0.0512493		0.0469472	0.00139075	0.00527882	0.0609304	0.00252768	0.00898565	0.603443	0.856068		0.00374883	0.0467055	0.0783792	0.0850496	3.13394e-06	1.75928e-05	0.00800166	0.0884694
ENSG00000214413	BBIP1	0.157573	0.125687	0.149672	0.137298	0.145707	0.113888	0.102184	0.211395	0.101507	0.218461	0.0981366	0.160528	0.116674	0.205651	0.178758	0.194534	0.0761856	0.143732	0.0884401	0.190108	0.160449	0.154437	0.164998	0.144013	0.0402312	0.0570134	0.111613	0.177236	0.105494	0.205409		0.0263396	0.136174	0.233276	0.0356424	0.131137	0.228402	0.804905	0.93311		0.0607143	0.00112687	0.00311314	0.0101407	0.173313	0.238757	0.187812	0.50537
ENSG00000138686	BBS7	0.00867361	0.028701	0.0289991	0.020445	0.0427364	0.0706978	0	0.0596313	0.0647017	0.0397764	0.0352085	0.117955	0.0342466	0.0447072	0.0258372	0.0710974	0.125112	0.147054	0.00675605	0.0724262	0.070267	0.0479781	0.0867511	0.127163	0.0196979	0.0349731	0.0404725	0.0905149	0	0.0140801		-0.0250007	0.347718	0.473058	-0.0708932	0.000465604	0.00208257	0.0757609	0.3843		0.0322761	0.00519954	0.0117505	-0.00811023	0.931456	0.949248	0.0409216	0.234657
ENSG00000114439	BBX	0.333383	0.440468	0.165863	0.21927	0.260294	0.252451	0.189866	0.236967	0.109414	0.255243	0.374837	0.519599	0.191019	0.576487	0.161302	0.341319	0.725338	0.788612	0.453122	0.613864	0.250426	0.246777	0.734383	0.765545	0.529657	0.625184	0.229191	0.464944	0.284587	0.607753		-0.351962	8.66116e-14	1.42269e-12	-0.3159	7.22173e-10	8.63113e-09	0.548135	0.834534		-0.169165	0.00464012	0.010667	-0.247473	3.90896e-05	0.000169388	0.185946	0.502992
ENSG00000185825	BCAP31	0.395426	0.535364	0.315893	0.33507	0.385673	0.351588	0.435439	0.341226	0.376826	0.362495	0.448632	0.307562	0.224424	0.272701	0.687144	0.423741	0.503161	0.363182	0.545665	0.337444	0.887263	0.467828	0.634531	0.375297	0.504777	0.564138	0.320129	0.276427	0.311813	0.417478		0.0737822	0.285675	0.411128	0.0478759	0.187318	0.299143	0.669202	0.886792		0.139206	0.00604495	0.0134245	0.018406	0.198803	0.268109	0.0539911	0.273614
ENSG00000137936	BCAR3	0.0767608	0.00674739	0.297367	0.0456391	0.299946	0.0440849	0.250372	0.0528188	0.140818	0.0477243	0.075281	0.0629385	0.120367	0.0328331	0.114297	0.0546766	0.0905588	0.0261499	0.0115724	0.0247847	0.144476	0.0861256	0.157735	0.0162044	0.00916138	0.0353166	0.0997016	0.0446907	0.065722	0.0226564		0.018359	0.179773	0.289871	0.021197	0.143899	0.245188	0.930748	0.981941		0.076371	4.40011e-05	0.000184788	0.0221031	0.111213	0.164234	0.0751399	0.323651
ENSG00000060982	BCAT1	0.26574	0.141204	1.08563	0.438126	1.01866	0.449074	1.16703	0.485885	1.0701	0.616326	0.819282	0.376079	0.887194	0.372922	0.756497	0.300965	0.565278	0.200583	0.779011	0.176424	0.567919	0.289821	0.282855	0.104901	0.512026	0.105308	0.912386	0.436567	0.727076	0.318537		0.198516	0.000139348	0.000700836	0.12865	0.000164421	0.000828817	0.333293	0.694733		0.0337192	0.0901888	0.137353	0.126175	0.000122245	0.00047316	0.2378	0.566187
ENSG00000171791	BCL2	0.0666736	0.0325792	0.0994978	0.151934	0.160809	0.153401	0.139128	0.223676	0.0799659	0.145562	0.20548	0.208547	0.198817	0.281676	0.104471	0.125063	0.166714	0.455977	0.187567	0.628905	0.0470556	0.145747	0.335639	0.613746	0.217869	0.56293	0.177906	0.297794	0.210465	0.286862		-0.134413	1.48515e-05	9.36945e-05	-0.215841	6.42746e-06	4.45579e-05	0.0865049	0.409633		-0.103098	0.0103772	0.0213993	-0.28222	1.95616e-09	1.91847e-08	0.000307657	0.00873277
ENSG00000140379	BCL2A1	1.43558	1.47359	1.70729	1.42894	1.58827	1.70592	1.84643	1.88515	0.817488	0.833451	1.16291	1.49981	1.27995	1.73937	0.417191	0.463203	0.548622	1.06115	0.692906	1.61985	0.219513	0.410795	0.367505	1.29612	0.35082	1.46884	1.03158	1.83707	1.59556	2.26898		-0.126455	0.00336728	0.0111446	-0.606654	4.19921e-17	8.62782e-16	4.42064e-07	5.43493e-05		-0.252157	0.000383876	0.00122491	-0.894208	3.29993e-25	1.24335e-23	1.25783e-09	3.49519e-07
ENSG00000153094	BCL2L11	0.244159	0.371907	0.0621877	0.188675	0.214764	0.138683	0.117794	0.103374	0.101813	0.0879241	0.0412157	0.071523	0.051266	0.0532927	0.0517171	0.0834371	0.0225411	0.0706828	0.0297296	0.0256866	0.0458745	0.0909212	0.0172878	0.0519446	0.0233714	0.0109124	0.0413836	0.0241933	0.0792262	0.0737771		-0.00855409	0.598333	0.712296	0.0295309	0.165661	0.273531	0.195034	0.557396		0.00985777	0.377501	0.457405	0.064423	0.000347596	0.00116782	0.0434319	0.241574
ENSG00000099968	BCL2L13	0.112569	0.0973692	0.11516	0.223161	0.222224	0.178125	0.182099	0.172698	0.187135	0.154671	0.716719	0.376428	0.465408	0.292684	0.194859	0.145199	0.595622	0.479051	0.3889	0.336494	0.148828	0.133496	0.593568	0.394573	0.41945	0.339231	0.454137	0.255888	0.253239	0.254361		-0.370538	2.18785e-15	4.07563e-14	-0.192913	5.92931e-07	4.94282e-06	0.000838948	0.0221903		-0.202469	1.07699e-05	5.30853e-05	-0.121145	0.00442448	0.0104746	0.0998387	0.371656
ENSG00000121380	BCL2L14	0	0	0	0	0	0	0	0.00801493	0	0	0.0388946	0.0493514	0.0697755	0.129032	0.00822702	0	0.0463713	0.116053	0.118877	0.19496	0	0.00662003	0.0201262	0.0595279	0.0561399	0.122886	0.0565916	0.0674748	0.095127	0.143417		-0.0242913	0.0168377	0.0429246	-0.054578	0.000182886	0.000913609	0.042488	0.279561		-0.0591412	0.00213017	0.0054316	-0.112068	8.40507e-08	6.42814e-07	0.0408311	0.23434
ENSG00000129473	BCL2L2	0.0381594	0.0171892	0.0487321	0.0232096	0.0639142	0.0494849	0.0600396	0.0360291	0.107081	0.0234227	0.0311037	0.0416332	0.0308457	0.0291262	0.0943769	0.0661395	0.0365923	0.0372957	0.019208	0.0382058	0.133801	0.0744227	0.0251397	0.0669678	0.0138715	0.0458932	0.0807281	0.046175	0	0.00757645		0.0568103	0.00136779	0.00520352	-0.00204678	0.926313	0.967817	0.010114	0.121906		0.0650066	3.14181e-05	0.000137576	0.00948507	0.647333	0.710979	0.0129631	0.119408
ENSG00000069399	BCL3	0.732037	0.533252	0.542586	0.444775	0.515007	0.39797	0.631386	0.276659	0.286919	0.334976	0.404898	0.352609	0.358916	0.181661	0.275997	0.287121	0.214971	0.210552	0.155286	0.166771	0.165612	0.164079	0.102583	0.225238	0.0624596	0.150904	0.387793	0.319905	0.198131	0.186081		0.00841358	0.394593	0.520994	0.0111458	0.935762	0.973723	0.958858	0.990574		0.0157665	0.0398946	0.0682745	0.113739	0.000523126	0.00166209	0.0627845	0.296327
ENSG00000113916	BCL6	0.44081	0.439734	0.233855	0.216177	0.208352	0.265654	0.319779	0.306632	0.152695	0.189543	0.385527	0.152907	0.34056	0.329392	0.225982	0.256485	0.174598	0.168401	0.288849	0.26109	0.114121	0.272923	0.113028	0.211868	0.143903	0.204747	0.404711	0.256218	0.346191	0.241067		-0.0387135	0.754578	0.836013	0.0340744	0.169378	0.27788	0.118261	0.461926		-0.0916097	0.278595	0.354097	-0.0416834	0.784049	0.833146	0.340727	0.672081
ENSG00000106635	BCL7B	0.212022	0.332728	0.25671	0.286579	0.246376	0.265516	0.270096	0.287635	0.176056	0.173213	0.0796805	0.153639	0.181234	0.130835	0.192837	0.19096	0.124276	0.127102	0.0435805	0.0712577	0.110001	0.150313	0.0950577	0.203179	0.0136763	0.0814101	0.0666692	0.142594	0.0771162	0.108818		0.0475532	0.00802328	0.0232944	0.0129076	0.512831	0.641784	0.395781	0.741344		0.0567542	0.000142831	0.000520513	0.0574818	0.0111306	0.023067	0.985247	0.994004
ENSG00000186174	BCL9L	0.0646862	0	0.0656899	0.00856307	0.0790799	0	0.105371	0.00902395	0.00973773	0	0.02169	0.0224784	0.0133569	0	0.0443167	0.0138597	0.0186851	0.00776312	0.0253039	0.0175903	0.00802851	0.00648674	0	0.0191742	0	0	0.0211523	0	0.0170327	0.0106183		0.00207944	0.453595	0.580062	-0.00512655	0.954618	0.98841	0.610179	0.859169		-0.00406473	0.209164	0.279486	0.000573829	0.791545	0.839239	0.764786	0.917641
[truncated: 5,784 more rows]

[truncated: 4 more sheets: 3B, 3C, 3D, 3E]
