# Supplementary material for: Single-Cell and Bulk RNA-Sequencing Reveal Differences in Monocyte Susceptibility to Influenza A Virus Infection Between Africans and Europeans
Source: Front Immunol. 2021 Nov 29;12:768189. doi: 10.3389/fimmu.2021.768189 (PMC8667309; doi:10.3389/fimmu.2021.768189)
Supplement: Supplementary file 1 [file DataSheet_1.zip › ONeill_etal_2021_SupportingInformation/SupplementaryData_4.xlsx]

## Sheet: 4A
Dataset 4A: Inter-individual variation and correlation with IAV mRNA levels at T0
For each monocyte subset, we report the mean expression across all 8 individuals, the variation in expression between individuals (standard deviation), the significance of inter-individual differnces (Uandjusted and Benjamini-Hochberg adjusted kruskal-Wallis P-values), the correlation with the percentage of infected cells, and its nominal significance.
In addition, we report significant differences in expression between subsets, as defined in table S1 (FDR<1%, |log2FC|>0.2)
					CLASSICAL							INTERMEDIATE							NONCLASSICAL
Ensembl gene stable ID	gene Symbol	classical VS non classical	Intermediate VS classical	intermediate VS nonclassical	mean	std deviation (Inter-individual)	P-value (Inter-individual)	FDR (Inter-individual)	Correlation with % infected	P-value (Correlation with % infected)	IAV correlated	mean	std deviation (Inter-individual)	P-value (Inter-individual)	FDR (Inter-individual)	Correlation with % infected	P-value (Correlation with % infected)	IAV correlated	mean	std deviation (Inter-individual)	P-value (Inter-individual)	FDR (Inter-individual)	Correlation with % infected	P-value (Correlation with % infected)	IAV correlated
ENSG00000000938	FGR				1.15907	0.0320582	0.408301	0.42896	-0.817773	0.0131357		1.20004	0.233643	0.0108012	0.104496	-0.436517	0.279559		1.0012	0.178018	0.00663107	0.0668791	0.0120095	0.977484
ENSG00000001036	FUCA2				0.168365	0.0146322	0.274172	0.298783	-0.138073	0.744385		0.19445	0.0489526	0.680443	0.837038	0.22854	0.586174		0.112526	0.0574977	0.049096	0.252298	0.0801591	0.850344
ENSG00000001084	GCLC				0.173277	0.0610024	1.5874e-15	8.43123e-15	0.0161849	0.969659		0.194754	0.0863207	0.088856	0.34644	-0.0500312	0.906348		0.167054	0.0805061	0.552275	0.767734	0.346438	0.400532
ENSG00000001629	ANKIB1				0.149986	0.023902	0.00194911	0.00318876	0.161911	0.701681		0.18594	0.0952134	0.024329	0.178707	0.338474	0.412166		0.14066	0.0376183	0.586059	0.788453	-0.243794	0.560675
ENSG00000001631	KRIT1				0.115288	0.018395	0.118574	0.137756	-0.138704	0.743247		0.0999265	0.0529676	0.575072	0.781464	0.0706942	0.867889		0.0727027	0.0475024	0.267606	0.577089	0.0701159	0.868963
ENSG00000002549	LAP3				0.557117	0.295048	6.85105e-129	4.13677e-127	-0.845776	0.00814253	X	0.582735	0.144679	0.263298	0.572642	-0.79852	0.0174821		0.483981	0.212227	2.04873e-06	7.28808e-05	-0.927525	0.000900726	X
ENSG00000002822	MAD1L1				0.098902	0.0300849	1.55697e-08	5.00697e-08	0.170927	0.6857		0.183098	0.101286	0.00493064	0.061991	0.238602	0.569311		0.175023	0.0988851	0.000687537	0.0116856	0.200071	0.634758
ENSG00000002933	TMEM176A				0.164416	0.208988	9.07078e-247	1.66503e-244	0.554919	0.153393		0.107747	0.174094	5.70189e-16	1.3083e-13	0.388901	0.340999		0.0676304	0.121904	9.3556e-16	1.48044e-13	0.40883	0.314576
ENSG00000003056	M6PR	nonclassical	intermediate		0.696056	0.0534579	0.000143637	0.000283019	0.621916	0.0996988		0.894291	0.209709	0.00643823	0.0736784	-0.298984	0.471918		0.915396	0.164671	0.0807445	0.327567	0.262124	0.530566
ENSG00000003400	CASP10				0.080415	0.0196348	0.00112434	0.0019046	-0.216731	0.606175		0.125738	0.0491887	0.660667	0.828516	-0.430587	0.286891		0.176445	0.0681993	0.226667	0.533696	-0.351194	0.393652
ENSG00000003402	CFLAR	classical			1.41117	0.244316	5.41477e-71	1.43632e-69	0.259322	0.53513		1.36742	0.434558	0.00570421	0.0683462	0.297459	0.474291		1.14561	0.299566	0.000113186	0.00246166	0.0725665	0.864415
ENSG00000004399	PLXND1				0.212981	0.0539576	9.51082e-16	5.1047e-15	0.582326	0.129864		0.161736	0.0538714	0.228461	0.537986	0.375805	0.358898		0.0985999	0.0602114	0.0553085	0.272329	-0.0940725	0.824652
ENSG00000004455	AK2				0.176147	0.0242657	0.00304234	0.0047977	0.835098	0.00986964	X	0.12704	0.0288777	0.955507	0.973107	0.233503	0.577837		0.167725	0.0327537	0.717855	0.859665	0.183475	0.663627
ENSG00000004487	KDM1A				0.105016	0.0213432	0.000326355	0.000606367	0.663817	0.0726479		0.0929605	0.0427714	0.704776	0.847763	0.166925	0.692781		0.130239	0.0695955	0.0954801	0.35421	0.777177	0.0232418
ENSG00000004534	RBM6				0.240586	0.0251754	0.01647	0.0225211	0.526453	0.180121		0.240727	0.0661022	0.229925	0.539006	0.594634	0.120003		0.274243	0.057484	0.781998	0.894464	-0.252428	0.546419
ENSG00000004864	SLC25A13				0.171305	0.032851	8.63127e-06	2.01265e-05	-0.0220272	0.958712		0.186515	0.0993516	0.18423	0.494406	-0.414457	0.307299		0.191576	0.0545094	0.635581	0.817913	-0.279237	0.50301
ENSG00000004897	CDC27				0.136439	0.0248303	0.00106238	0.00181439	-0.0308623	0.94217		0.125148	0.0687619	0.371551	0.658066	-0.213663	0.611407		0.123225	0.0691658	0.197374	0.505378	-0.228601	0.586072
ENSG00000004961	HCCS				0.150547	0.020106	0.0121955	0.0170625	0.0352755	0.933913		0.11693	0.0646703	0.110302	0.386098	0.297895	0.473612		0.0752056	0.0429903	0.78711	0.896694	-0.0663282	0.875999
ENSG00000005020	SKAP2				0.71447	0.137586	1.05783e-37	1.35977e-36	0.538877	0.16817		0.724537	0.227725	0.000400115	0.00976663	0.152253	0.718907		0.782748	0.161581	0.000108417	0.0023805	-0.0860408	0.839468
ENSG00000005059	MCUB				0.420909	0.0587229	2.44493e-08	7.70589e-08	-0.200716	0.633642		0.416055	0.115712	0.0252406	0.182357	0.567588	0.142247		0.32432	0.0723265	0.0472028	0.246658	-0.251644	0.547708
ENSG00000005175	RPAP3				0.115276	0.0144351	0.0764346	0.0920867	-0.186291	0.658702		0.1288	0.0523006	0.67959	0.836993	-0.597897	0.117462		0.177605	0.0799935	0.46128	0.714842	-0.308656	0.456975
ENSG00000005238	FAM214B				0.48801	0.0812153	2.46603e-13	1.1524e-12	-0.211189	0.615636		0.537772	0.100798	0.1784	0.486529	0.114129	0.78786		0.532637	0.125801	0.155763	0.449557	-0.0555074	0.896137
ENSG00000005302	MSL3				0.34962	0.0138172	0.876012	0.879461	-0.292361	0.48226		0.237123	0.0556797	0.694998	0.84593	-0.321969	0.436732		0.277628	0.0844198	0.302986	0.606104	-0.849681	0.0075629
ENSG00000005486	RHBDD2				0.0576999	0.0124867	0.0328531	0.0425163	0.21292	0.612677		0.102973	0.0629281	0.146834	0.44506	-0.364536	0.374633		0.0661848	0.0240233	0.834663	0.922067	0.396083	0.331362
ENSG00000005700	IBTK				0.197771	0.0332574	6.84402e-06	1.61643e-05	0.673155	0.0672913		0.198627	0.101218	0.0142584	0.125209	0.315025	0.447244		0.169954	0.0560791	0.329806	0.629568	0.462472	0.248574
ENSG00000005810	MYCBP2				0.811748	0.0637978	2.12213e-05	4.68871e-05	0.686486	0.0600602		0.727149	0.119046	0.33602	0.63119	-0.396709	0.330528		0.766912	0.242029	0.00239426	0.0319346	0.37536	0.359514
ENSG00000005844	ITGAL	nonclassical	intermediate	nonclassical	0.490169	0.081293	1.10039e-14	5.55522e-14	0.787077	0.020443		0.988856	0.117727	0.324239	0.623087	0.431753	0.285441		1.22053	0.120218	0.111799	0.38517	0.209259	0.618943
ENSG00000005889	ZFX				0.307485	0.03783	0.000215847	0.000413924	0.0548548	0.897353		0.28693	0.105093	0.0362927	0.226904	0.217202	0.605374		0.291372	0.0807997	0.120197	0.398319	0.559157	0.149613
ENSG00000005893	LAMP2				0.614134	0.0403482	0.0228548	0.0304178	-0.297192	0.474706		0.582757	0.164493	0.223125	0.535514	-0.451006	0.262038		0.474779	0.0837258	0.440227	0.699022	-0.733436	0.0383906
ENSG00000006007	GDE1				0.152049	0.0233303	0.00537693	0.00805311	-0.29732	0.474507		0.111177	0.055596	0.696089	0.84593	-0.529778	0.176879		0.186447	0.0362585	0.790951	0.898657	-0.141824	0.737625
ENSG00000006015	C19orf60				0.270933	0.050485	1.81739e-09	6.41045e-09	0.264838	0.52616		0.225842	0.0602985	0.355253	0.647	0.712592	0.0472937		0.231964	0.0747108	0.0564612	0.275932	0.109641	0.796064
ENSG00000006062	MAP3K14				0.0704923	0.0121761	0.027505	0.0361043	-0.244337	0.559776		0.11741	0.0378035	0.568854	0.778049	0.214875	0.609339		0.0978658	0.0529414	0.281987	0.58996	-0.172633	0.682687
ENSG00000006327	TNFRSF12A	classical			0.283916	0.119779	3.29695e-45	5.27167e-44	-0.144265	0.733233		0.144384	0.0657874	0.11516	0.394414	0.478419	0.230444		0.048683	0.0268716	0.717488	0.859665	-0.453889	0.258619
ENSG00000006451	RALA				0.149397	0.0271202	0.00127744	0.00214967	0.777302	0.0232051		0.213943	0.0635858	0.436975	0.702867	0.15887	0.707094		0.163881	0.081667	0.060637	0.285985	0.48917	0.218618
ENSG00000006459	KDM7A	classical			0.441075	0.0284183	0.1721	0.195293	0.0764094	0.857289		0.247613	0.081475	0.155233	0.458702	0.172728	0.682519		0.198811	0.0830147	0.546385	0.765372	0.398467	0.328191
ENSG00000006534	ALDH3B1				0.242787	0.033147	8.89216e-05	0.000181119	0.536845	0.170094		0.311445	0.0896569	0.169422	0.475521	-0.240695	0.565824		0.285964	0.0706146	0.560075	0.77206	0.17226	0.683346
ENSG00000006576	PHTF2	nonclassical	intermediate		0.144313	0.0115846	0.503082	0.520434	-0.35725	0.384968		0.413931	0.0806697	0.468525	0.723685	0.239513	0.567793		0.553725	0.082231	0.237694	0.546208	0.010323	0.980646
ENSG00000006607	FARP2				0.0662041	0.0148283	0.00336595	0.00524672	-0.0897437	0.832632		0.168822	0.0745165	0.310979	0.612746	0.190418	0.651503		0.209395	0.0580861	0.830273	0.919484	-0.0639781	0.880368
ENSG00000006634	DBF4				0.10144	0.0171327	0.0612299	0.07523	-0.109637	0.796072		0.257613	0.102446	0.0334628	0.217682	0.659341	0.0753018		0.274287	0.078151	0.0348072	0.208253	-0.143085	0.735354
ENSG00000006652	IFRD1				0.430247	0.0348158	0.107508	0.126056	-0.186042	0.659136		0.452707	0.109255	0.613046	0.80608	0.0135371	0.974621		0.36606	0.0697009	0.541664	0.762342	0.158412	0.707908
ENSG00000006712	PAF1				0.111671	0.0104164	0.105252	0.123689	0.460595	0.250754		0.163261	0.0773928	0.124374	0.40914	0.0112428	0.978922		0.110014	0.0234526	0.83668	0.923031	0.63018	0.0939699
ENSG00000006715	VPS41				0.153839	0.0233693	0.00289056	0.00457249	0.674321	0.0666393		0.183409	0.109714	0.00654898	0.0743893	-0.109208	0.796857		0.22127	0.0931782	0.230688	0.539947	0.523389	0.183136
ENSG00000006756	ARSD				0.1158	0.0121412	0.578196	0.592396	-0.0399343	0.925203		0.0469862	0.0326	0.154089	0.456994	0.245621	0.557649		0.0516937	0.0295859	0.3053	0.609406	0.0206252	0.961339
ENSG00000006831	ADIPOR2				0.175504	0.0322014	4.93319e-05	0.000104085	0.365802	0.372851		0.20459	0.0621268	0.585582	0.788508	-0.305081	0.462475		0.156813	0.080838	0.00189408	0.026827	0.56812	0.141789
ENSG00000007202	KIAA0100				0.15925	0.0304056	5.71412e-07	1.55069e-06	0.769293	0.0256322		0.159141	0.0794393	0.0492306	0.259247	0.348198	0.397979		0.160548	0.041255	0.839046	0.92372	-0.26156	0.531483
ENSG00000007237	GAS7	classical	classical		1.01042	0.116859	2.41898e-19	1.5813e-18	0.557457	0.151123		0.583822	0.149657	0.0989245	0.365805	0.0725744	0.8644		0.404231	0.162808	0.000936274	0.0150229	4.63913e-05	0.999913
ENSG00000007255	TRAPPC6A				0.108058	0.0204104	0.00194885	0.00318876	0.649588	0.0812785		0.114886	0.0504121	0.457421	0.716671	0.133288	0.753029		0.128728	0.0580237	0.190723	0.496723	-0.412609	0.309679
ENSG00000007312	CD79B	nonclassical	intermediate		0.0165325	0.00647021	0.0871958	0.104041	-0.201719	0.631912		0.275025	0.0969709	0.25051	0.560654	0.218282	0.603536		0.434968	0.0938248	0.192031	0.49922	0.360504	0.380337
ENSG00000007392	LUC7L				0.191196	0.0271365	0.00106687	0.00182069	0.398265	0.32846		0.184308	0.0465526	0.61744	0.808166	-0.127017	0.764391		0.197748	0.0627429	0.159166	0.454683	0.448615	0.26489
ENSG00000007944	MYLIP				0.270807	0.0668033	2.3192e-13	1.08711e-12	-0.644312	0.0846226		0.26023	0.0693836	0.317744	0.61785	0.145346	0.73129		0.279387	0.0560659	0.647725	0.824067	-0.258915	0.535794
ENSG00000008083	JARID2	classical	classical	intermediate	0.856683	0.171881	4.59432e-45	7.27011e-44	-0.143031	0.735452		0.588155	0.195468	0.0217826	0.167146	-0.365746	0.372929		0.331548	0.0899013	0.101932	0.366301	-0.457444	0.254434
ENSG00000008130	NADK				0.276522	0.0307625	0.00425189	0.00649748	-0.36512	0.37381		0.275771	0.0623551	0.628606	0.814743	-0.459097	0.2525		0.305164	0.124378	0.0580244	0.279699	-0.493049	0.214431
ENSG00000008294	SPAG9	classical	classical	intermediate	1.60267	0.0694123	1.34884e-06	3.4892e-06	-0.868975	0.00508536	X	1.04832	0.249682	0.00992919	0.0984126	-0.220383	0.599966		0.570511	0.0911052	0.699636	0.851625	-0.13567	0.748723
ENSG00000008394	MGST1	classical	classical		0.393164	0.0774261	5.60298e-17	3.25882e-16	0.367605	0.370318		0.0624705	0.0478384	0.50521	0.747218	-0.602169	0.114181		0.0174978	0.017447	0.508541	0.744096	-0.118587	0.779726
ENSG00000008513	ST3GAL1				0.528586	0.0563818	8.67436e-06	2.02167e-05	0.0242481	0.954553		0.462005	0.070351	0.813427	0.897096	-0.25171	0.547599		0.549845	0.0658504	0.780352	0.893322	-0.000576736	0.998919
ENSG00000008869	HEATR5B				0.106769	0.0250978	7.90276e-06	1.84747e-05	0.263094	0.52899		0.0641276	0.044094	0.416931	0.686904	0.453113	0.259538		0.0168903	0.018448	0.542912	0.762342	0.43553	0.280772
ENSG00000008952	SEC62				1.02642	0.111978	4.00894e-17	2.34357e-16	-0.161928	0.701651		0.905415	0.254501	0.0114689	0.108821	-0.388558	0.341462		0.882946	0.111311	0.175859	0.472489	0.308454	0.457286
ENSG00000008988	RPS20				2.35188	0.110902	4.7354e-23	3.61577e-22	0.180393	0.66903		2.36372	0.125114	0.518127	0.753851	0.175281	0.678017		2.25866	0.166914	3.68698e-05	0.000895213	-0.16529	0.695679
ENSG00000009413	REV3L				0.425934	0.0465932	0.000356487	0.000658317	-0.440916	0.27418		0.408185	0.155139	0.0601743	0.288156	-0.156966	0.710487		0.35141	0.0425747	0.894233	0.949476	-0.193022	0.646973
ENSG00000009780	FAM76A				0.0844501	0.0195	0.000319327	0.000594478	0.351762	0.392833		0.115605	0.0361692	0.712396	0.850907	0.307885	0.45816		0.131756	0.0352394	0.643879	0.821498	0.242449	0.562909
ENSG00000009790	TRAF3IP3				0.351712	0.0592567	1.00679e-06	2.6507e-06	-0.184643	0.661583		0.32492	0.0792418	0.556405	0.77117	-0.0725511	0.864443		0.537801	0.111278	0.0333696	0.202557	0.50077	0.206219
ENSG00000009954	BAZ1B				0.152022	0.0182304	0.0973822	0.115118	-0.28234	0.498074		0.254631	0.0731209	0.374915	0.661725	0.416759	0.304345		0.206667	0.0465262	0.795504	0.90182	0.808634	0.0151017
ENSG00000010072	SPRTN				0.0965914	0.0147832	0.0943034	0.111622	0.103864	0.806652		0.105269	0.0480319	0.648783	0.822221	-0.260244	0.533627		0.118649	0.0575373	0.208418	0.514968	0.369119	0.368197
ENSG00000010244	ZNF207	classical			1.2573	0.0775763	4.84787e-06	1.16537e-05	0.1222	0.773146		1.12356	0.105285	0.531278	0.759983	-0.0158529	0.970281		0.971932	0.144695	0.21459	0.519659	0.467993	0.242218
ENSG00000010278	CD9				0.206453	0.148647	1.52828e-93	5.61061e-92	0.397433	0.329565		0.110972	0.0880176	0.024378	0.178707	0.430996	0.286382		0.0350507	0.0139496	0.956	0.977732	0.533463	0.173324
ENSG00000010322	NISCH				0.105945	0.0283995	6.42101e-06	1.52553e-05	0.0753234	0.859302		0.0547502	0.0460381	0.0504939	0.261827	0.102995	0.808245		0.0589401	0.0429869	0.0474138	0.247252	0.744682	0.034048
ENSG00000010327	STAB1				0.166606	0.0472449	9.44898e-11	3.7252e-10	-0.218548	0.603083		0.052309	0.0385846	0.39514	0.674452	-0.826882	0.011345		0.0109561	0.0148095	0.366081	0.655364	0.215926	0.607547
ENSG00000010404	IDS		classical		1.07332	0.139052	9.98592e-30	1.00055e-28	0.0951831	0.822607		0.739257	0.112185	0.235335	0.543235	0.279016	0.503362		0.948952	0.137754	0.0868231	0.338731	0.572013	0.138463
ENSG00000010610	CD4				0.655895	0.117732	3.48785e-23	2.68552e-22	0.440562	0.27461		0.718043	0.183584	0.00414042	0.0544424	0.0977834	0.817822		0.566739	0.159767	0.0366296	0.214132	-0.0598898	0.887975
ENSG00000010671	BTK	nonclassical			0.268073	0.0227522	0.0362876	0.0465151	0.590011	0.123656		0.379472	0.106238	0.087227	0.344183	0.333786	0.419083		0.497275	0.090134	0.585867	0.788453	0.563825	0.14551
ENSG00000010810	FYN				0.44919	0.0520005	1.15264e-06	3.00881e-06	0.537554	0.169421		0.43515	0.112382	0.682097	0.838255	0.69042	0.0580194		0.49475	0.107937	0.100591	0.364026	-0.375796	0.35891
ENSG00000011021	CLCN6				0.165156	0.0120761	0.290295	0.314338	0.226546	0.589537		0.175107	0.0679513	0.24465	0.552967	0.558515	0.150183		0.13189	0.0546212	0.176564	0.472954	0.486178	0.221877
ENSG00000011114	BTBD7				0.403217	0.0435675	0.000227181	0.000434027	0.57031	0.139913		0.492288	0.123111	0.446548	0.710712	0.418697	0.301868		0.41407	0.0959724	0.267036	0.576401	0.440029	0.27526
ENSG00000011198	ABHD5				0.156942	0.0200553	0.171393	0.194587	-0.518895	0.187607		0.131673	0.0709374	0.601333	0.799187	0.253009	0.545464		0.153177	0.0679172	0.0757676	0.316679	-0.678921	0.0641037
ENSG00000011243	AKAP8L				0.177674	0.0229094	0.00977533	0.0139487	-0.184016	0.662679		0.139875	0.0403973	0.807547	0.894115	0.0418926	0.921543		0.222504	0.0760265	0.196004	0.503618	0.0891964	0.833642
ENSG00000011258	MBTD1				0.0608809	0.00816353	0.428189	0.448314	-0.0644025	0.879579		0.0675664	0.0434462	0.632775	0.815912	-0.212306	0.613727		0.104304	0.0552017	0.377365	0.662735	-0.173757	0.680704
ENSG00000011275	RNF216				0.19992	0.0141265	0.287076	0.311366	0.239906	0.567137		0.154162	0.0377691	0.614699	0.806418	-0.000620758	0.998836		0.177983	0.0346576	0.930228	0.967203	0.108855	0.797503
ENSG00000011295	TTC19				0.350174	0.0823832	2.11427e-16	1.18756e-15	-0.73431	0.0380414		0.312526	0.151641	0.0491079	0.259247	0.23986	0.567215		0.317212	0.0740502	0.201637	0.508803	-0.381176	0.351506
ENSG00000011405	PIK3C2A				0.207787	0.0253003	0.0414764	0.0526952	-0.35923	0.382147		0.143411	0.0546667	0.525859	0.757208	-0.323734	0.434076		0.182028	0.0485709	0.844598	0.92591	-0.110234	0.79498
ENSG00000011422	PLAUR				1.35853	0.177002	1.18336e-33	1.3475e-32	-0.0433005	0.918913		1.44841	0.445228	4.40247e-05	0.00160341	0.483789	0.224497		1.26601	0.18347	0.0173584	0.129525	0.290051	0.485886
ENSG00000011454	RABGAP1				0.150546	0.0281459	0.000163143	0.00031926	0.0637194	0.880849		0.155069	0.0395051	0.727421	0.859158	0.226096	0.590295		0.151216	0.0664286	0.0636078	0.292481	-0.529907	0.176754
ENSG00000011523	CEP68				0.0517803	0.0169563	0.000359949	0.000664177	-0.224747	0.592575		0.122702	0.0964789	0.0577158	0.281749	0.653031	0.0791381		0.0969944	0.0289135	0.827607	0.918898	0.0189472	0.964482
ENSG00000011566	MAP4K3				0.180476	0.0527198	1.17221e-15	6.27685e-15	-0.225947	0.590547		0.144339	0.0737923	0.367671	0.654986	0.314767	0.447637		0.0941807	0.0301307	0.861033	0.933951	0.0376148	0.929539
ENSG00000011600	TYROBP				2.83036	0.134792	6.25129e-47	1.03939e-45	-0.259253	0.535243		2.83246	0.13596	0.0309333	0.208141	-0.159884	0.705287		2.9086	0.128437	0.00594818	0.062505	0.41749	0.303409
ENSG00000012061	ERCC1				0.267366	0.0341099	0.000343935	0.000637446	0.45025	0.262939		0.171766	0.0668027	0.474112	0.727172	-0.159318	0.706295		0.190214	0.0578159	0.227396	0.534361	-0.554905	0.153406
ENSG00000012124	CD22				0.165628	0.0282922	0.000255633	0.000484353	0.110761	0.794015		0.143324	0.0570974	0.659075	0.827756	0.345069	0.402521		0.0609189	0.0331739	0.793037	0.899907	0.152293	0.718835
ENSG00000012660	ELOVL5				0.336361	0.0471063	2.86692e-07	7.98803e-07	0.774438	0.0240557		0.234127	0.0712509	0.356818	0.648234	0.253626	0.544451		0.206124	0.0517606	0.491459	0.736811	-0.0195417	0.963369
ENSG00000012779	ALOX5				0.449102	0.0218754	0.357238	0.380098	0.344485	0.403371		0.377512	0.0628173	0.78377	0.882551	0.403683	0.321304		0.340493	0.0542231	0.542184	0.762342	-0.489512	0.218248
ENSG00000012817	KDM5D				0.0819987	0.0126268	0.0565817	0.0698556	0.377047	0.357183		0.113992	0.0596039	0.178325	0.486529	0.539504	0.167579		0.0910721	0.0417481	0.213102	0.518244	0.608918	0.109105
ENSG00000012983	MAP4K5				0.115833	0.00964358	0.45038	0.469832	0.523437	0.183088		0.189513	0.109327	0.0524382	0.267377	0.118574	0.779749		0.135734	0.020464	0.959754	0.979824	-0.388288	0.341826
ENSG00000013288	MAN2B2				0.150697	0.0225133	0.00462544	0.00701228	0.260232	0.533646		0.16205	0.0500136	0.659933	0.828346	-0.0843519	0.842589		0.172114	0.0242564	0.933949	0.96922	-0.271422	0.515526
ENSG00000013364	MVP				0.254178	0.0339094	0.00017116	0.000333808	0.0579699	0.89155		0.312959	0.0715911	0.518443	0.753851	-0.21586	0.60766		0.288602	0.0830665	0.068509	0.301296	0.371171	0.365331
ENSG00000013374	NUB1				0.256633	0.0481544	2.37559e-07	6.68398e-07	-0.50702	0.199697		0.365666	0.0759407	0.579928	0.783654	-0.606712	0.11075		0.416201	0.0692397	0.727714	0.864433	-0.441858	0.273035
ENSG00000013441	CLK1	classical			0.959886	0.090318	2.77829e-09	9.58614e-09	-0.793859	0.0186531		0.8618	0.0983226	0.705293	0.847884	0.397728	0.329172		0.693458	0.115353	0.54475	0.764015	0.661572	0.0739722
ENSG00000013561	RNF14				0.0721744	0.00859454	0.270747	0.295542	0.729344	0.04005		0.0697837	0.0414303	0.647841	0.821935	-0.169172	0.688803		0.106946	0.0372494	0.611303	0.802748	0.532361	0.174383
ENSG00000013563	DNASE1L1				0.305064	0.0296452	0.0104562	0.0148372	0.219795	0.600964		0.264552	0.108142	0.269693	0.578653	0.000642385	0.998796		0.273197	0.0906792	0.215484	0.520465	0.180439	0.668949
ENSG00000013583	HEBP1				0.184657	0.0345841	6.44665e-06	1.53045e-05	0.216726	0.606184		0.128085	0.0325758	0.739763	0.865131	-0.607654	0.110046		0.125175	0.0507377	0.323828	0.624914	0.638825	0.0881847
ENSG00000013810	TACC3				0.120963	0.020062	0.00514303	0.00772802	0.237404	0.571309		0.0534338	0.0363966	0.385827	0.667241	-0.132376	0.75468		0.0502733	0.0166159	0.904623	0.955207	-0.408326	0.315232
ENSG00000014123	UFL1				0.222223	0.0206009	0.0309542	0.0402404	-0.0839574	0.843318		0.217304	0.0823341	0.228126	0.537986	-0.231953	0.580436		0.198984	0.0553952	0.532723	0.757332	-0.155108	0.713803
ENSG00000014257	ACPP				0.115268	0.0194647	0.00333261	0.00520005	0.589727	0.123882		0.132067	0.0463942	0.694798	0.84593	0.422846	0.2966		0.119039	0.0598796	0.164441	0.459574	-0.336205	0.415508
ENSG00000014641	MDH1				0.167661	0.0215551	0.00760829	0.0110699	0.39183	0.337053		0.188746	0.0700032	0.543972	0.765028	-0.724349	0.0421337		0.178211	0.0689145	0.142147	0.428371	0.49376	0.213667
ENSG00000014824	SLC30A9				0.127477	0.0200344	0.0139544	0.0192941	0.10456	0.805374		0.120755	0.058914	0.632814	0.815912	-0.151025	0.721105		0.117743	0.0470281	0.214234	0.519278	0.0201053	0.962313
ENSG00000014914	MTMR11				0.23932	0.026419	0.0470747	0.0591042	-0.0741112	0.86155		0.231847	0.0806468	0.676368	0.836832	0.0132266	0.975203		0.259795	0.0576765	0.215681	0.520465	0.128841	0.761083
ENSG00000015133	CCDC88C	nonclassical	intermediate		0.248092	0.0246367	0.0515705	0.0642566	0.0786108	0.853211		0.427883	0.098776	0.489766	0.738492	-0.197019	0.640038		0.49242	0.098248	0.347518	0.641238	0.0650662	0.878345
ENSG00000015153	YAF2				0.222079	0.0150697	0.668481	0.679437	-0.380734	0.352111		0.308856	0.0746024	0.346115	0.63845	0.181661	0.666805		0.323861	0.0531383	0.761746	0.883857	-0.0228917	0.957093
ENSG00000015285	WAS				0.687754	0.0416144	0.0431237	0.054652	-0.774495	0.0240386		0.650044	0.0734782	0.873	0.92496	0.165705	0.694944		0.700281	0.105115	0.428467	0.693564	-0.466472	0.243961
ENSG00000015475	BID	nonclassical	intermediate		0.811565	0.156166	9.93562e-40	1.37198e-38	0.34854	0.397485		1.19956	0.133082	0.109014	0.385125	0.581416	0.13061		1.30317	0.147187	0.171068	0.466726	0.80456	0.0160342
ENSG00000015479	MATR3_ENSG00000015479.18				0.0864297	0.0151278	0.018149	0.0246116	0.587699	0.125505		0.0565292	0.0294327	0.734118	0.862791	-0.3115	0.452619		0.117682	0.0558201	0.449858	0.70626	0.474388	0.234961
ENSG00000017260	ATP2C1				0.165493	0.0522803	3.75752e-16	2.07002e-15	0.58092	0.131018		0.13943	0.0900376	0.118576	0.401336	-0.0446293	0.916431		0.103198	0.0722649	0.0503305	0.256822	0.171217	0.685188
ENSG00000017797	RALBP1				0.35208	0.0427406	1.22957e-05	2.81142e-05	0.955975	0.000206343	X	0.356227	0.0782854	0.25515	0.566192	0.310923	0.453503		0.356295	0.0914668	0.139303	0.424759	0.377146	0.357046
ENSG00000018189	RUFY3				0.249894	0.0699527	7.58016e-19	4.85829e-18	0.310576	0.454033		0.252587	0.0390789	0.986117	0.989686	0.660649	0.0745206		0.202718	0.107219	0.128306	0.41117	0.292669	0.481777
ENSG00000018280	SLC11A1	classical	classical	intermediate	1.92266	0.155401	3.53336e-23	2.71601e-22	-0.217992	0.60403		1.44424	0.100702	0.709853	0.850305	-0.137238	0.745891		1.17936	0.161986	0.244582	0.55073	-0.531822	0.174902
ENSG00000019169	MARCO				0.146638	0.131758	2.58164e-108	1.16149e-106	-0.0669838	0.874781		0.185029	0.199242	5.62327e-10	6.61671e-08	-0.12235	0.772872		0.0873472	0.0829735	0.00122121	0.0186805	-0.0447548	0.916197
ENSG00000019582	CD74	classical	intermediate	intermediate	3.59598	0.24747	3.7559e-81	1.19693e-79	-0.163913	0.698123		3.74401	0.413772	1.72071e-09	1.83635e-07	-0.557323	0.151242		2.78874	0.394922	3.01796e-15	4.1968e-13	-0.623206	0.0987919
ENSG00000019991	HGF				0.0439586	0.0155355	0.0156511	0.0215104	0.034054	0.936198		0.0894543	0.0415595	0.512291	0.750608	0.199935	0.634993		0.101987	0.0654622	0.0116369	0.0979053	-0.290903	0.484547
ENSG00000019995	ZRANB1				0.26453	0.046486	3.73211e-06	9.13423e-06	-0.117906	0.780966		0.205387	0.0636858	0.646768	0.821028	-0.156633	0.711081		0.207308	0.0870693	0.0156506	0.12091	0.397128	0.329971
ENSG00000020577	SAMD4A				0.0870434	0.045679	1.10906e-17	6.63559e-17	-0.784061	0.0212721		0.119247	0.0410299	0.825493	0.902595	0.0930452	0.826545		0.105224	0.0648568	0.23709	0.545913	-0.247403	0.554701
ENSG00000020633	RUNX3	nonclassical	intermediate		0.639433	0.141115	4.67693e-22	3.43949e-21	-0.30091	0.468927		1.05227	0.18083	0.163645	0.468721	-0.641469	0.0864573		1.04864	0.111295	0.0758562	0.316679	-0.0995388	0.814594
ENSG00000020922	MRE11				0.114968	0.0157291	0.0194754	0.0262706	0.448635	0.264866		0.115601	0.0570657	0.248699	0.559177	0.14946	0.723907		0.105374	0.0467872	0.248955	0.555939	-0.856316	0.00663969
ENSG00000021355	SERPINB1	classical	classical		1.56163	0.092249	2.6397e-10	9.94547e-10	-0.036873	0.930926		1.27285	0.200012	0.324931	0.623293	0.425114	0.293739		1.12337	0.207929	0.00825634	0.0770088	0.154838	0.714286
ENSG00000021574	SPAST				0.193669	0.0283244	0.000595961	0.00106581	-0.0421601	0.921043		0.198457	0.0428844	0.725972	0.858851	-0.0511803	0.904204		0.217012	0.0230651	0.996521	0.998479	0.212179	0.613944
ENSG00000021776	AQR				0.151766	0.0142693	0.218585	0.24276	0.21346	0.611755		0.231011	0.0868677	0.761879	0.874722	0.232792	0.579027		0.223603	0.0411851	0.983388	0.99269	-0.0157506	0.970472
ENSG00000023228	NDUFS1				0.145288	0.0301804	2.49201e-08	7.83812e-08	0.444373	0.269989		0.172961	0.0748567	0.260634	0.570907	-0.265747	0.524687		0.191696	0.0598929	0.340312	0.636688	-0.214368	0.610204
ENSG00000023287	RB1CC1	classical	classical		1.50319	0.0630792	0.00255642	0.00408902	-0.117192	0.782269		1.00233	0.223782	0.0175774	0.143273	-0.191837	0.649033		0.949383	0.0836229	0.838686	0.92372	0.204467	0.627175
ENSG00000023318	ERP44				0.405102	0.0242938	0.292447	0.316369	-0.0966492	0.819908		0.398213	0.0677542	0.770827	0.878377	-0.163407	0.699022		0.422829	0.10031	0.066492	0.296245	0.0861286	0.839306
ENSG00000023330	ALAS1				0.265277	0.065811	4.25673e-10	1.58171e-09	-0.521847	0.184663		0.13043	0.0870792	0.140599	0.433988	-0.6055	0.111659		0.0917653	0.0336302	0.495574	0.737655	-0.423359	0.295952
ENSG00000023445	BIRC3				0.765282	0.202419	1.22206e-55	2.32699e-54	0.14054	0.739936		0.883588	0.246182	0.00440673	0.0566902	-0.0950066	0.822932		0.8232	0.211609	0.00107801	0.0169417	0.0278025	0.947897
ENSG00000023516	AKAP11				0.103986	0.0234899	6.42259e-06	1.52553e-05	0.737299	0.0368629		0.158806	0.0609474	0.153387	0.455889	0.26923	0.519058		0.185596	0.0743857	0.0315709	0.195177	-0.482617	0.225788
ENSG00000023892	DEF6				0.121763	0.0307733	1.78365e-07	5.13498e-07	0.505804	0.200957		0.113492	0.0428173	0.336585	0.631709	0.291956	0.482894		0.0608584	0.0414925	0.111319	0.384382	0.715389	0.0460336
ENSG00000023902	PLEKHO1				0.668943	0.133852	2.61101e-24	2.13202e-23	-0.311878	0.452042		0.494562	0.197731	0.00086682	0.0179993	-0.299291	0.471439		0.497674	0.108525	0.0723918	0.309364	-0.148446	0.725727
ENSG00000023909	GCLM				0.13921	0.0252152	0.00102242	0.00175136	0.645973	0.0835613		0.0420625	0.0403833	0.0549678	0.273291	0.363261	0.376433		0.0311371	0.0368158	0.0518722	0.261872	0.309228	0.456098
ENSG00000025293	PHF20				0.38063	0.0246034	0.14354	0.164717	0.490176	0.217528		0.42488	0.102596	0.228903	0.538567	-0.123755	0.770317		0.564168	0.158266	0.00785871	0.0745116	0.434067	0.282576
ENSG00000025708	TYMP				1.70307	0.290336	1.75987e-97	6.84411e-96	-0.586557	0.126424		1.83356	0.2246	0.0134257	0.1194	-0.475032	0.234236		1.82982	0.159002	0.0287605	0.184075	-0.583444	0.12895
ENSG00000025796	SEC63				0.362765	0.0406691	0.000324538	0.000603691	0.444727	0.269562		0.312968	0.0820581	0.330374	0.625868	0.539835	0.167266		0.333172	0.0760938	0.301312	0.604336	0.567878	0.141998
ENSG00000025800	KPNA6				0.183025	0.0130289	0.479216	0.497877	-0.00672986	0.987382		0.203213	0.0806954	0.127612	0.416914	0.169991	0.687353		0.173205	0.0370591	0.669732	0.834482	-0.555442	0.152924
ENSG00000026025	VIM	classical	classical	intermediate	5.02203	0.186582	8.40404e-66	1.98794e-64	0.714459	0.0464503		3.93209	0.435983	2.25877e-11	3.23922e-09	0.809553	0.0148961		3.62295	0.517318	1.15872e-16	1.9694e-14	0.865701	0.0054621	X
ENSG00000026103	FAS				0.141309	0.0379049	2.09749e-09	7.34201e-09	0.251767	0.547506		0.093826	0.0502534	0.189008	0.498598	0.333825	0.419025		0.107859	0.0479684	0.284501	0.591461	-0.230752	0.582452
ENSG00000026297	RNASET2	nonclassical	intermediate		0.900221	0.0962057	1.62356e-14	8.09837e-14	-0.0774323	0.855394		1.37967	0.21145	0.00217032	0.0343434	-0.597461	0.1178		1.43535	0.14336	0.00146165	0.0215676	-0.0827381	0.845573
ENSG00000026508	CD44	classical	classical	intermediate	3.24577	0.106803	1.01963e-20	7.12186e-20	0.397086	0.330026		2.80158	0.214812	0.0965664	0.36103	0.194978	0.643577		2.4778	0.291485	0.000738179	0.0124084	0.396018	0.331448
ENSG00000026652	AGPAT4				0.165855	0.0302867	0.000196954	0.00037912	0.622663	0.099173		0.209603	0.0803112	0.141696	0.435209	0.0326763	0.938776		0.213411	0.11046	0.0849201	0.335166	0.477131	0.231883
ENSG00000026751	SLAMF7		intermediate		0.204564	0.121404	2.87079e-58	5.85513e-57	0.328399	0.42709		0.605965	0.398974	0.000105437	0.0031419	0.206714	0.623311		0.409847	0.308094	1.50126e-06	5.55588e-05	0.2416	0.56432
ENSG00000027697	IFNGR1				0.804251	0.0866149	2.39747e-11	9.86724e-11	0.24682	0.555664		0.742066	0.0930446	0.428965	0.695836	0.514443	0.192092		0.71629	0.130312	0.278191	0.588734	0.898737	0.00240278
ENSG00000028116	VRK2				0.207843	0.0364159	0.000221046	0.00042301	-0.846405	0.0080474	X	0.18086	0.0781956	0.205768	0.519401	-0.780108	0.02239		0.158172	0.0563647	0.215833	0.520465	-0.575328	0.135666
ENSG00000028137	TNFRSF1B	nonclassical	intermediate		1.69941	0.0873091	1.10476e-09	3.93308e-09	-0.207002	0.622817		1.87989	0.130153	0.651033	0.823314	-0.212096	0.614086		2.00181	0.107136	0.243132	0.549692	-0.0805826	0.84956
ENSG00000028203	VEZT				0.170612	0.0266928	0.00176656	0.00291505	0.517863	0.188642		0.150909	0.0416562	0.730583	0.860756	0.589045	0.124426		0.123392	0.0395585	0.412877	0.684993	0.420272	0.299863
ENSG00000028277	POU2F2	nonclassical	intermediate	nonclassical	1.11629	0.156475	1.54604e-27	1.42752e-26	0.536148	0.170757		1.91261	0.27653	0.000591178	0.0134971	0.464052	0.246746		2.23581	0.179243	0.000649581	0.0112065	-0.117336	0.782006
ENSG00000028310	BRD9				0.244919	0.0244911	0.0194463	0.026239	0.572831	0.13777		0.325806	0.0971685	0.588909	0.790979	-0.124205	0.7695		0.34916	0.095376	0.546713	0.765598	0.407347	0.316509
ENSG00000028839	TBPL1				0.0433418	0.00813152	0.523108	0.539569	0.0838581	0.843502		0.0655847	0.0392341	0.515573	0.753057	0.26187	0.530979		0.0932496	0.0335445	0.512558	0.744344	-0.290317	0.485469
ENSG00000029363	BCLAF1				0.972424	0.0817093	6.82899e-08	2.06716e-07	0.0203048	0.961939		0.870604	0.11914	0.486037	0.736167	0.283907	0.495587		0.968384	0.104898	0.509874	0.744258	-0.110745	0.794044
ENSG00000030582	GRN	classical	classical	intermediate	1.65404	0.130388	2.41997e-23	1.89187e-22	0.0376038	0.929559		1.07836	0.183179	0.108109	0.384531	-0.351123	0.393754		0.630544	0.0754392	0.381912	0.664689	0.0956984	0.821658
ENSG00000031081	ARHGAP31				0.167069	0.0454575	1.61298e-11	6.69859e-11	0.322031	0.436638		0.148367	0.0784076	0.191856	0.502432	-0.558483	0.150211		0.0623361	0.0334622	0.481201	0.730236	-0.201251	0.63272
ENSG00000032219	ARID4A	nonclassical			0.404503	0.0463002	0.000175323	0.000341204	0.140509	0.739993		0.439864	0.104471	0.284508	0.594293	0.374254	0.361045		0.590489	0.104814	0.237938	0.546496	-0.122804	0.772047
ENSG00000032444	PNPLA6				0.15417	0.0276267	7.8642e-06	1.83939e-05	0.682275	0.0622918		0.228626	0.0624216	0.690184	0.844507	0.0102508	0.980781		0.188598	0.102778	0.015927	0.122455	0.268603	0.520069
ENSG00000032742	IFT88				0.0683313	0.0143676	0.00203041	0.0033135	0.119351	0.778332		0.0897419	0.0258422	0.873346	0.92496	0.214234	0.610433		0.10594	0.0322198	0.692166	0.847478	0.0740622	0.86164
ENSG00000033030	ZCCHC8				0.183502	0.023504	0.173041	0.196264	-0.319919	0.439823		0.239821	0.0789935	0.410941	0.682627	0.393093	0.335357		0.264677	0.0638881	0.448171	0.705625	0.745526	0.0337347
ENSG00000033178	UBA6				0.307455	0.0616672	2.70872e-13	1.26196e-12	0.375517	0.359297		0.26566	0.0876168	0.281744	0.591329	-0.263448	0.528414		0.305709	0.0737551	0.348165	0.641659	-0.125063	0.76794
ENSG00000033327	GAB2				0.313571	0.0524234	1.46786e-07	4.26869e-07	-0.292507	0.482029		0.295047	0.0506385	0.748115	0.869241	-0.308402	0.457365		0.281917	0.0721164	0.166126	0.461472	0.177738	0.673694
ENSG00000033627	ATP6V0A1				0.225588	0.032633	0.000954102	0.00164707	0.0675803	0.873672		0.129482	0.0526472	0.328251	0.625016	-0.263813	0.527822		0.107081	0.0372613	0.415871	0.686672	0.12821	0.762227
ENSG00000033867	SLC4A7				0.259882	0.0592816	1.59112e-10	6.12556e-10	-0.305486	0.461852		0.157236	0.0404246	0.798287	0.890847	0.508046	0.198636		0.157031	0.0681183	0.0929278	0.35126	-0.135233	0.749513
ENSG00000034152	MAP2K3				0.981093	0.124336	4.38746e-26	3.8571e-25	0.211012	0.61594		0.829682	0.143327	0.499172	0.743173	0.566996	0.142758		0.755791	0.0941363	0.172598	0.468597	0.480306	0.228345
ENSG00000034510	TMSB10				3.75137	0.147587	9.28735e-66	2.17447e-64	-0.58676	0.126261		3.91232	0.196209	1.802e-07	1.25294e-05	-0.660346	0.0747011		3.77698	0.133468	0.012656	0.103731	-0.701468	0.0525108
ENSG00000034677	RNF19A				0.511479	0.0715365	3.83286e-10	1.43e-09	0.472578	0.237003		0.622334	0.110535	0.509555	0.749064	-0.0641483	0.880052		0.502013	0.114572	0.0694113	0.303162	-0.305907	0.461203
ENSG00000035141	FAM136A				0.0974348	0.015141	0.0745361	0.0901307	0.129021	0.760756		0.10929	0.0664352	0.0860351	0.3422	-0.503525	0.203331		0.135172	0.0497053	0.439388	0.698909	-0.132006	0.755349
ENSG00000035403	VCL				0.249285	0.0505127	6.37171e-11	2.54038e-10	0.543996	0.163374		0.368843	0.110142	0.0332397	0.217028	0.127155	0.764143		0.424468	0.0654038	0.699867	0.851681	0.446693	0.267195
ENSG00000035681	NSMAF	classical			0.396802	0.0418976	0.000251029	0.000476022	0.322856	0.435396		0.215393	0.0996086	0.276679	0.585441	-0.313291	0.449885		0.100861	0.0613932	0.227415	0.534361	-0.032028	0.939989
ENSG00000035687	ADSS			nonclassical	0.341214	0.0870225	4.26113e-21	3.01835e-20	-0.125457	0.767225		0.312835	0.0816232	0.204449	0.51811	-0.522196	0.184317		0.5105	0.0719631	0.509477	0.744258	-0.333367	0.419703
ENSG00000035928	RFC1				0.192218	0.0202043	0.184859	0.208296	-0.593148	0.12117		0.301598	0.108356	0.0790086	0.327822	0.62109	0.100282		0.331643	0.0513995	0.706364	0.85424	0.392968	0.335526
ENSG00000036549	ZZZ3				0.0833136	0.0157965	0.00107204	0.00182885	0.454831	0.257506		0.0969287	0.0642377	0.039339	0.233843	0.147415	0.727575		0.0813904	0.0482034	0.285837	0.591858	0.107403	0.800162
ENSG00000037637	FBXO42				0.111751	0.0173321	0.0645185	0.0789324	0.722119	0.0430849		0.1703	0.0648092	0.286025	0.595928	0.592472	0.121703		0.245894	0.0987737	0.0730146	0.310245	0.278327	0.504461
ENSG00000038002	AGA				0.0712465	0.0131803	0.130771	0.150818	0.153968	0.71584		0.115503	0.0521865	0.287542	0.596802	0.420751	0.299254		0.149792	0.049076	0.460398	0.714842	0.513219	0.193336
ENSG00000038219	BOD1L1				1.12117	0.0894986	8.69658e-10	3.13009e-09	-0.0990291	0.815531		1.19997	0.126445	0.566913	0.777568	0.400239	0.325844		1.17456	0.114052	0.514019	0.744981	-0.155501	0.713102
ENSG00000038274	MAT2B				0.139639	0.0286602	0.000260287	0.000491749	-0.0867439	0.838169		0.180068	0.0419712	0.921218	0.952721	-0.640016	0.0874044		0.292383	0.0617091	0.469443	0.720975	0.861588	0.00596011
ENSG00000038382	TRIO				0.193395	0.0164293	0.191408	0.215057	0.681742	0.0625775		0.171476	0.078466	0.226298	0.537986	0.268299	0.52056		0.13865	0.0431151	0.479287	0.729097	0.65831	0.0759208
ENSG00000038427	VCAN	classical	classical	intermediate	3.13648	0.237667	1.6032e-43	2.46057e-42	0.274299	0.510905		1.00114	0.222702	0.00271938	0.0399975	0.278759	0.503772		0.605713	0.144413	0.0572068	0.277215	0.164694	0.696737
ENSG00000038945	MSR1	nonclassical	intermediate		0.083139	0.0472679	4.40724e-24	3.56699e-23	-0.201201	0.632805		0.358521	0.142798	0.01267	0.114942	0.013945	0.973857		0.312605	0.109358	0.000713401	0.0120724	-0.0347102	0.934971
ENSG00000039319	ZFYVE16	classical		intermediate	0.936221	0.121038	8.6804e-17	4.97929e-16	0.048175	0.909812		0.797549	0.182121	0.0437635	0.246948	0.505798	0.200963		0.403972	0.13457	0.145037	0.432937	-0.0858667	0.83979
ENSG00000039523	RIPOR1				0.237766	0.0370875	6.41038e-05	0.00013311	0.0811239	0.848559		0.267585	0.184961	0.00538612	0.0659117	0.0479181	0.910291		0.14852	0.054003	0.577415	0.783488	-0.71361	0.046833
ENSG00000039650	PNKP				0.169777	0.0280617	0.000167944	0.000328236	-0.217272	0.605255		0.231048	0.0674021	0.37048	0.6571	-0.437081	0.278866		0.208421	0.0677844	0.233016	0.541792	-0.144343	0.733093
ENSG00000040933	INPP4A				0.198528	0.0446768	2.54932e-11	1.04547e-10	-0.0759707	0.858102		0.245636	0.0629843	0.899444	0.938933	-0.416626	0.304515		0.332007	0.0714283	0.217558	0.521889	-0.520155	0.186348
ENSG00000041357	PSMA4				0.50784	0.0553148	3.56938e-06	8.75461e-06	0.0664664	0.875742		0.655716	0.132926	0.0943703	0.35608	-0.563331	0.145941		0.619092	0.138378	0.0102164	0.089643	-0.350592	0.39452
ENSG00000041802	LSG1				0.131767	0.0123026	0.602848	0.616003	-0.158549	0.707665		0.119103	0.0303775	0.754242	0.87134	-0.0872487	0.837237		0.124788	0.0513437	0.35321	0.644929	-0.239784	0.567341
ENSG00000042429	MED17				0.176408	0.0278226	0.00289725	0.00458149	0.236779	0.572353		0.121291	0.0553476	0.385033	0.666551	0.717248	0.0452073		0.100979	0.0359102	0.746875	0.875016	-0.830853	0.0106156
ENSG00000042493	CAPG	classical	classical		0.595611	0.102952	9.66633e-22	7.08607e-21	0.327913	0.427816		0.220354	0.0631406	0.676823	0.836832	-0.119491	0.778079		0.155997	0.107632	2.20343e-05	0.000568472	0.350877	0.394109
ENSG00000042980	ADAM28				0.110613	0.0263693	0.00023877	0.000453524	0.618111	0.102403		0.036212	0.0291437	0.632959	0.815912	0.0903206	0.831568		0.0266623	0.0157802	0.73491	0.867512	0.833495	0.0101474
ENSG00000043143	JADE2				0.0447427	0.00493352	0.718228	0.727582	-0.143825	0.734024		0.10093	0.0501358	0.288843	0.598224	0.0582042	0.891113		0.1255	0.0535541	0.201339	0.508803	0.166595	0.693366
ENSG00000043462	LCP2				1.19279	0.139432	1.18952e-29	1.1841e-28	-0.169133	0.688871		1.16371	0.137008	0.657329	0.826887	0.0930089	0.826611		1.06881	0.265833	5.16712e-05	0.00121599	-0.0590463	0.889545
ENSG00000044459	CNTLN				0.184775	0.0276914	0.000221471	0.000423648	0.650947	0.0804297		0.252696	0.053107	0.677437	0.836832	0.304981	0.46263		0.22652	0.0717963	0.312434	0.616173	-0.0861458	0.839274
ENSG00000044574	HSPA5	classical	classical		0.853565	0.124003	2.07495e-15	1.09574e-14	-0.059695	0.888337		0.643135	0.120588	0.185909	0.495598	0.0278426	0.947822		0.557381	0.0642055	0.492534	0.736811	0.607952	0.109824
ENSG00000046651	OFD1				0.119148	0.0147919	0.0542569	0.0672206	0.345254	0.402252		0.100581	0.0546308	0.418929	0.687331	-0.444528	0.269802		0.0919226	0.0376672	0.629167	0.813126	-0.146568	0.729095
ENSG00000047056	WDR37				0.170922	0.0222086	0.0378831	0.0484384	-0.142822	0.735828		0.126955	0.0516957	0.918208	0.95095	-0.554539	0.153735		0.132021	0.0362955	0.682109	0.842111	0.26041	0.533356
ENSG00000047188	YTHDC2				0.206561	0.0366885	0.000916335	0.00158682	0.278172	0.504709		0.259015	0.0714457	0.270904	0.5793	0.213865	0.611063		0.275122	0.0834442	0.304352	0.608041	0.705609	0.0505305
ENSG00000047249	ATP6V1H	classical			0.380937	0.0678489	5.94886e-11	2.37799e-10	0.504049	0.202784		0.339315	0.121037	0.130339	0.421808	0.661429	0.0740567		0.144497	0.0425655	0.512362	0.744344	0.356034	0.386704
ENSG00000047346	FAM214A				0.193783	0.0331883	0.000189727	0.000366129	-0.389514	0.340171		0.184124	0.141698	0.00142203	0.0251957	0.223022	0.595492		0.19604	0.0474992	0.721262	0.861439	0.131764	0.755787
ENSG00000047365	ARAP2	nonclassical			0.172306	0.0574971	3.95018e-18	2.42021e-17	-0.0577007	0.892051		0.344412	0.0786925	0.71583	0.852849	0.541907	0.165322		0.500139	0.13733	0.464968	0.717327	0.340392	0.409352
ENSG00000047410	TPR	nonclassical			0.61304	0.0446405	0.00120557	0.0020347	0.311175	0.453116		0.759719	0.0949481	0.650099	0.822837	0.0489692	0.908329		0.917041	0.125946	0.147058	0.43623	0.675771	0.065834
ENSG00000047634	SCML1				0.146243	0.0695262	2.07374e-31	2.21827e-30	-0.00414623	0.992226		0.185587	0.0800906	0.0664265	0.303511	0.363499	0.376097		0.10759	0.0594299	0.05053	0.257361	0.0977553	0.817873
ENSG00000047849	MAP4	nonclassical			0.168043	0.0276435	0.000625632	0.00111597	0.823389	0.0120121		0.327609	0.0409203	0.863468	0.91979	0.093826	0.825106		0.352445	0.0858591	0.54288	0.762342	0.205795	0.624891
ENSG00000048052	HDAC9				0.193207	0.0765504	4.09858e-30	4.16114e-29	0.941473	0.000479462	X	0.173182	0.0845912	0.11517	0.394414	0.652398	0.0795286		0.14394	0.0592307	0.318793	0.622242	0.523478	0.183048
ENSG00000048392	RRM2B				0.171593	0.0374618	1.93989e-07	5.54997e-07	0.290284	0.485521		0.153116	0.0725494	0.0350315	0.222967	-0.0537972	0.899325		0.185614	0.0785082	0.201681	0.508803	-0.319445	0.440541
ENSG00000048405	ZNF800				0.491947	0.0322686	0.0399729	0.0508978	0.0942787	0.824272		0.555152	0.109877	0.203564	0.51799	0.663331	0.0729336		0.469725	0.0955263	0.541948	0.762342	0.318887	0.441385
ENSG00000048471	SNX29				0.245912	0.0496957	4.27935e-09	1.45358e-08	0.180027	0.669672		0.150743	0.0734223	0.397	0.675254	-0.494786	0.212569		0.118191	0.0448079	0.193964	0.501634	0.078656	0.853127
ENSG00000048649	RSF1				0.393885	0.0114335	0.918896	0.920903	0.452115	0.26072		0.505757	0.112999	0.644153	0.820149	0.0919773	0.828513		0.56564	0.076986	0.782962	0.894949	0.186908	0.657624
ENSG00000048707	VPS13D				0.153348	0.0287839	2.36712e-05	5.19996e-05	0.301397	0.468172		0.119251	0.044993	0.534743	0.761146	0.274499	0.510584		0.129494	0.0525382	0.356755	0.64811	0.0999288	0.813877
ENSG00000048740	CELF2	nonclassical	intermediate		1.01452	0.06541	0.000413937	0.000756796	0.42104	0.298888		1.30116	0.219732	0.0211734	0.163577	0.333954	0.418834		1.36742	0.188906	0.166803	0.462235	-0.307972	0.458027
ENSG00000048991	R3HDM1				0.125781	0.0166589	0.0705832	0.0857575	0.486751	0.221251		0.143644	0.0436297	0.741051	0.866196	-0.422226	0.297385		0.11677	0.0510666	0.164855	0.460169	0.633063	0.0920168
ENSG00000049618	ARID1B				0.459505	0.0446418	0.000457329	0.00083182	0.280194	0.501485		0.524193	0.0787973	0.644412	0.820149	0.455078	0.257216		0.5896	0.127661	0.423621	0.68941	0.197202	0.63972
ENSG00000049759	NEDD4L				0.100885	0.0342272	8.30009e-10	2.99678e-09	0.426411	0.292108		0.0395823	0.0400417	0.523266	0.756543	0.41591	0.305433		0.00709458	0.0108334	0.480938	0.730224	0.136569	0.747099
ENSG00000050130	JKAMP				0.0659117	0.0162525	0.00690635	0.0101289	-0.179953	0.669801		0.1051	0.0635918	0.139306	0.43293	-0.0265315	0.950277		0.110639	0.0419509	0.596889	0.794409	-0.894199	0.00273086
ENSG00000050426	LETMD1				0.104889	0.024706	3.09621e-05	6.69265e-05	0.301585	0.467881		0.0869397	0.0430887	0.274462	0.582823	0.311027	0.453343		0.0819018	0.0487833	0.279663	0.588734	-0.380732	0.352114
ENSG00000051009	FAM160A2				0.165989	0.0282512	0.000337024	0.000625649	0.369705	0.367378		0.129103	0.0686487	0.0250496	0.181887	0.678115	0.0645436		0.0851577	0.0333279	0.357091	0.64811	0.797667	0.0176927
ENSG00000051108	HERPUD1				0.707768	0.100417	5.4822e-14	2.6622e-13	-0.23712	0.571784		0.740938	0.0909356	0.60123	0.799187	0.304478	0.463407		0.722162	0.128106	0.417428	0.686672	-0.162365	0.700874
ENSG00000051128	HOMER3				0.216371	0.0174353	0.363911	0.386661	0.0394362	0.926134		0.0957472	0.0510503	0.674468	0.836832	-0.315716	0.446193		0.0552832	0.028665	0.717082	0.859533	0.551722	0.156279
ENSG00000051382	PIK3CB				0.279941	0.0402032	3.23495e-05	6.96957e-05	0.320471	0.43899		0.215201	0.0902686	0.119841	0.403189	0.298713	0.472338		0.181404	0.0710997	0.161444	0.455636	0.52968	0.176975
ENSG00000051523	CYBA	nonclassical	intermediate		2.16604	0.113628	1.77681e-23	1.39619e-22	-0.0341975	0.93593		2.42613	0.201645	0.00442256	0.0566902	-0.673589	0.0670479		2.41054	0.203241	0.000589879	0.0104516	-0.580659	0.131233
ENSG00000051620	HEBP2	classical	classical		0.617993	0.0735074	4.3667e-09	1.48106e-08	0.47651	0.232577		0.31278	0.089038	0.363235	0.652058	-0.374972	0.36005		0.271824	0.110373	1.29602e-05	0.000360451	0.467364	0.242938
ENSG00000052723	SIKE1				0.0890645	0.0142766	0.125786	0.145435	0.296806	0.475309		0.134472	0.0638216	0.186189	0.495598	0.296264	0.476154		0.121965	0.0516563	0.20813	0.514968	-0.508396	0.198276
ENSG00000052749	RRP12				0.60361	0.113229	2.44603e-23	1.90899e-22	-0.0290272	0.945605		0.515662	0.0601173	0.79861	0.890847	0.736585	0.0371425		0.50878	0.101692	0.213289	0.518424	-0.151655	0.719976
ENSG00000052795	FNIP2	classical		intermediate	0.815273	0.142887	2.53786e-24	2.07598e-23	0.237416	0.57129		0.694432	0.128644	0.691013	0.844507	-0.0530283	0.900758		0.348342	0.0691945	0.900584	0.953203	-0.137582	0.74527
ENSG00000052841	TTC17				0.231177	0.0334305	4.33785e-06	1.05213e-05	0.614311	0.105144		0.222535	0.0787366	0.0740101	0.320988	-0.168758	0.689536		0.2239	0.06444	0.253271	0.560667	-0.426437	0.292076
ENSG00000053254	FOXN3				0.56479	0.0472223	0.00162203	0.00268815	0.779501	0.0225646		0.56528	0.184626	0.00590679	0.0696819	0.437787	0.278		0.508202	0.0818103	0.198161	0.506212	0.658726	0.0756707
ENSG00000053371	AKR7A2				0.11084	0.0309662	4.54236e-09	1.5361e-08	0.64044	0.0871272		0.091637	0.0412666	0.409039	0.682627	-0.14927	0.724249		0.120997	0.0564425	0.321616	0.622242	-0.0536128	0.899668
ENSG00000053501	USE1				0.157225	0.0241101	0.0068809	0.0101077	-0.488999	0.218803		0.252742	0.0850699	0.294043	0.602395	0.109956	0.795489		0.143666	0.0559782	0.622483	0.810585	-0.108192	0.798717
ENSG00000053770	AP5M1				0.0747815	0.016226	0.0239474	0.0317798	0.0218647	0.959017		0.120828	0.0347186	0.883636	0.929417	0.16225	0.701078		0.100758	0.0262854	0.848236	0.926518	-0.410775	0.312051
ENSG00000053918	KCNQ1				0.174958	0.0266446	0.00340552	0.00530119	-0.0210011	0.960635		0.135754	0.0419196	0.735162	0.862791	0.15532	0.713424		0.107159	0.0555141	0.181288	0.480607	-0.148237	0.7261
ENSG00000054148	PHPT1				0.28957	0.0208534	0.173781	0.197007	0.485895	0.222186		0.318013	0.0904733	0.155935	0.458773	0.211812	0.614571		0.315506	0.0859992	0.0896133	0.344418	-0.017539	0.967121
ENSG00000054267	ARID4B				0.76522	0.0675553	4.52659e-05	9.58584e-05	-0.0512719	0.904033		0.800631	0.113273	0.46051	0.719291	0.532409	0.174337		0.86321	0.0813503	0.960725	0.979992	-0.286984	0.490719
ENSG00000054277	OPN3				0.0821664	0.0264565	3.89026e-07	1.07545e-06	0.734124	0.0381157		0.10408	0.0564145	0.0578117	0.281749	-0.385103	0.346146		0.123151	0.099521	0.0140619	0.111451	0.597585	0.117703
ENSG00000054282	SDCCAG8				0.321118	0.0537296	2.45314e-10	9.26539e-10	0.476142	0.23299		0.256289	0.0651643	0.449678	0.712068	-0.438696	0.276888		0.16742	0.0756781	0.236759	0.545426	-0.19922	0.636229
ENSG00000054523	KIF1B				0.323572	0.0675236	7.36456e-13	3.34945e-12	-0.531675	0.175044		0.359351	0.0688295	0.773413	0.878513	-0.196504	0.64093		0.44245	0.0909922	0.213954	0.518941	-0.0448975	0.91593
ENSG00000054611	TBC1D22A				0.183513	0.0195095	0.340228	0.363856	0.175555	0.677535		0.245477	0.0718918	0.321125	0.620615	0.271101	0.516043		0.319172	0.0936484	0.385489	0.664689	0.643616	0.0850701
ENSG00000054965	FAM168A				0.0912632	0.0104057	0.272142	0.296782	0.360056	0.380974		0.0830617	0.0405539	0.853045	0.91613	-0.255352	0.54162		0.089857	0.0461396	0.540639	0.761975	-0.0824435	0.846117
ENSG00000054967	RELT				0.543118	0.0602468	3.31673e-06	8.17427e-06	-0.335998	0.415813		0.650695	0.102183	0.312857	0.613809	-0.0766334	0.856874		0.738293	0.123243	0.0380178	0.219727	0.0809331	0.848912
ENSG00000054983	GALC				0.0931375	0.0145364	0.0573866	0.0707923	0.387423	0.342997		0.10816	0.0447908	0.815813	0.898648	0.240997	0.565322		0.0949004	0.033503	0.803294	0.904618	0.128413	0.76186
ENSG00000055044	NOP58				0.19336	0.0137517	0.0806853	0.0968012	0.480146	0.228522		0.231023	0.128602	0.0104003	0.10219	-0.0868518	0.83797		0.187411	0.0775825	0.0381972	0.220025	0.301949	0.467317
ENSG00000055130	CUL1				0.187567	0.0625779	3.02936e-16	1.68506e-15	-0.736644	0.0371194		0.120749	0.0778645	0.0918545	0.350974	-0.919705	0.00121754		0.135802	0.0513269	0.374169	0.660885	0.307674	0.458485
ENSG00000055163	CYFIP2	nonclassical	intermediate		0.059622	0.0164095	0.00236158	0.00380256	0.883924	0.00357742	X	0.294241	0.064967	0.435224	0.701962	-0.157459	0.709608		0.463857	0.0635482	0.626181	0.811736	0.343199	0.405247
ENSG00000055208	TAB2				0.345032	0.0629675	2.28442e-11	9.41888e-11	0.594142	0.120388		0.366422	0.0978847	0.504567	0.746681	0.278093	0.504835		0.247832	0.0712589	0.208675	0.514968	-0.771399	0.0249795
ENSG00000055332	EIF2AK2				0.493273	0.234167	4.82151e-100	1.97553e-98	-0.968058	7.95343e-05	X	0.419086	0.234423	7.21702e-06	0.000343076	-0.983371	1.13531e-05	X	0.385353	0.188735	2.21443e-05	0.000568472	-0.886251	0.00337267	X
ENSG00000055483	USP36				0.376204	0.0513035	6.48397e-07	1.75235e-06	0.191568	0.649501		0.452928	0.0795899	0.915468	0.949397	-0.215672	0.60798		0.379285	0.0554413	0.877498	0.941951	-0.340631	0.409001
ENSG00000056558	TRAF1				0.152266	0.132721	1.35644e-110	6.69321e-109	0.284099	0.495283		0.176234	0.224195	6.76174e-07	4.30967e-05	0.275411	0.509123		0.0814433	0.0245865	0.745087	0.873609	0.510434	0.196181
ENSG00000056586	RC3H2				0.189552	0.0192722	0.0935933	0.110953	-0.157026	0.71038		0.195143	0.0639113	0.553857	0.769731	-0.481841	0.226645		0.270059	0.0737985	0.346154	0.639715	0.566755	0.142966
ENSG00000057252	SOAT1	classical			0.432824	0.0327193	0.0981123	0.115772	-0.249622	0.551039		0.274125	0.0806166	0.344864	0.638237	-0.167903	0.691048		0.151507	0.0262498	0.910937	0.958343	0.0994753	0.814711
ENSG00000057657	PRDM1				0.23127	0.0485838	5.40961e-07	1.47415e-06	-0.478437	0.230424		0.285402	0.10788	0.156569	0.458773	-0.350406	0.394789		0.174521	0.0791859	0.164358	0.459574	-0.229188	0.585084
ENSG00000057704	TMCC3				0.116739	0.0244945	0.000598015	0.00106907	-0.000455654	0.999146		0.17385	0.0865781	0.0625891	0.294284	-0.0748009	0.860271		0.211455	0.0921117	0.157137	0.45267	0.157903	0.708817
ENSG00000057757	PITHD1				0.162368	0.0258124	0.00081483	0.00142285	0.180354	0.669099		0.18724	0.0275447	0.97756	0.98529	-0.729712	0.0398989		0.189992	0.0523309	0.427789	0.693564	-0.258362	0.536696
ENSG00000058063	ATP11B				0.437559	0.0531673	4.33786e-07	1.19272e-06	0.304999	0.462603		0.345752	0.0876687	0.175351	0.483051	-0.169349	0.688489		0.322712	0.0623331	0.673266	0.835936	-0.36866	0.368839
ENSG00000058091	CDK14				0.112284	0.0235848	0.00276571	0.00439316	0.362076	0.378109		0.184048	0.0356325	0.787498	0.884658	0.139951	0.740999		0.0897514	0.0453108	0.199701	0.506313	0.0982988	0.816874
ENSG00000058262	SEC61A1				0.219968	0.0239138	0.0628766	0.0771499	-0.297655	0.473986		0.202157	0.0742881	0.218024	0.529932	-0.00876684	0.983563		0.17768	0.0505848	0.573775	0.779932	-0.769138	0.0256805
ENSG00000058668	ATP2B4				0.124322	0.0272583	8.1975e-07	2.18584e-06	0.772551	0.0246269		0.0843662	0.0413391	0.381967	0.664946	0.11025	0.79495		0.0623586	0.0469236	0.336241	0.633739	-0.246993	0.555378
ENSG00000059377	TBXAS1				0.520852	0.0593166	1.97575e-06	5.01199e-06	0.144685	0.732478		0.704977	0.160107	0.0324045	0.213964	-0.263071	0.529027		0.594243	0.0676785	0.874539	0.940094	0.526839	0.179743
ENSG00000059378	PARP12				0.0961533	0.0395031	1.35184e-11	5.6499e-11	-0.777949	0.0230157		0.0984321	0.0722683	0.0830307	0.337193	-0.669123	0.0695746		0.148195	0.0674517	0.115106	0.389868	-0.726345	0.0412933
ENSG00000059728	MXD1				1.04587	0.182909	4.3384e-37	5.4545e-36	-0.481092	0.227473		1.04392	0.226753	0.0320316	0.212853	-0.190045	0.652153		0.870335	0.117706	0.310638	0.615205	-0.880766	0.00386791
ENSG00000059758	CDK17				0.127592	0.024911	0.000391867	0.000718735	0.0252507	0.952675		0.163307	0.0480551	0.672802	0.836647	0.262036	0.530709		0.152177	0.0853601	0.0449747	0.240653	-0.286275	0.49184
ENSG00000059769	DNAJC25				0.0528223	0.0111362	0.219044	0.243153	-0.697109	0.054645		0.0980426	0.039574	0.447541	0.71103	0.675226	0.0661359		0.118682	0.0662073	0.10158	0.365322	0.670357	0.0688712
ENSG00000059804	SLC2A3	classical	classical		1.2383	0.261244	1.14826e-69	2.96032e-68	-0.0885321	0.834868		0.358398	0.166393	0.0161453	0.135703	0.0671958	0.874387		0.208864	0.117891	0.00399573	0.0465391	0.342744	0.40591
ENSG00000060069	CTDP1				0.0984179	0.0153401	0.0166736	0.022786	0.37191	0.364302		0.121912	0.0451822	0.628559	0.814743	-0.0221781	0.95843		0.113131	0.0543105	0.103496	0.36953	-0.0264081	0.950508
ENSG00000060138	YBX3	classical	classical		1.43313	0.111673	4.0801e-13	1.89127e-12	0.110016	0.795378		1.02244	0.146004	0.587375	0.789995	0.664635	0.0721691		0.858968	0.0802052	0.770262	0.888319	-0.783504	0.0214275
ENSG00000060339	CCAR1				0.389602	0.0312048	0.0103397	0.01469	0.391183	0.337923		0.302301	0.0740271	0.701872	0.84593	-0.754987	0.0303454		0.298499	0.0652995	0.85834	0.931848	-0.59399	0.120508
ENSG00000060491	OGFR				0.387467	0.0305649	0.0368701	0.0471957	-0.548969	0.158788		0.428509	0.0772545	0.67859	0.836993	0.0869384	0.83781		0.441631	0.0637134	0.457024	0.711909	-0.0773333	0.855577
ENSG00000060749	QSER1				0.137658	0.0165417	0.225134	0.249009	0.328791	0.426505		0.13375	0.0762423	0.104719	0.378988	0.0188875	0.964594		0.108107	0.0279955	0.938202	0.970999	-0.14921	0.724356
ENSG00000060762	MPC1	nonclassical			0.216049	0.0249417	0.121533	0.140944	-0.39131	0.337751		0.414692	0.102211	0.297572	0.605569	0.0466089	0.912735		0.44918	0.0760414	0.198337	0.506212	-0.353243	0.390705
ENSG00000060971	ACAA1	nonclassical	intermediate		0.297128	0.0420938	5.24059e-06	1.25911e-05	0.68716	0.0597075		0.468841	0.100497	0.477788	0.730187	-0.186784	0.65784		0.513121	0.130235	0.0129164	0.104909	-0.283377	0.496428
ENSG00000060982	BCAT1				0.288029	0.0551024	4.29848e-07	1.18331e-06	0.306934	0.459622		0.194541	0.0868841	0.1119	0.390206	-0.202448	0.630654		0.181472	0.112741	0.000227286	0.00451522	-0.404525	0.3202
ENSG00000061273	HDAC7				0.135374	0.0263973	1.3099e-06	3.39611e-06	0.70486	0.050885		0.0515192	0.0353817	0.456383	0.716524	-0.295605	0.477182		0.0883881	0.0312115	0.845869	0.926518	0.402149	0.323322
ENSG00000061938	TNK2				0.182442	0.0215387	0.012447	0.0173721	0.0755823	0.858822		0.150773	0.0767233	0.322968	0.621648	-0.309967	0.454965		0.156725	0.0178862	0.966289	0.983573	0.656394	0.0770797
ENSG00000061987	MON2				0.278295	0.0422324	2.63598e-06	6.56349e-06	-0.109601	0.796138		0.297305	0.0705949	0.306599	0.610814	0.597948	0.117422		0.290612	0.109399	0.142475	0.429013	0.265651	0.524842
ENSG00000062194	GPBP1				0.686892	0.0391947	0.0811339	0.0973141	-0.579105	0.132516		0.80041	0.188072	0.0349934	0.222967	0.177263	0.674529		0.680065	0.0697871	0.622325	0.810585	-0.291428	0.483724
ENSG00000062485	CS				0.218191	0.0339902	2.47326e-05	5.40724e-05	0.89149	0.0029398	X	0.273916	0.0858482	0.144683	0.441164	0.490159	0.217546		0.192357	0.045606	0.651237	0.825788	0.111935	0.791868
ENSG00000062716	VMP1	classical	classical		1.22333	0.12703	2.44643e-14	1.20847e-13	-0.637159	0.0892828		1.03436	0.106053	0.754376	0.87134	0.0815868	0.847702		0.851668	0.129838	0.436666	0.697723	-0.351169	0.393688
ENSG00000062725	APPBP2				0.127264	0.0172617	0.0632692	0.0775487	0.29924	0.471519		0.120242	0.0386792	0.816184	0.898841	-0.433607	0.283145		0.0927398	0.0515112	0.295643	0.599781	-0.324083	0.433552
ENSG00000063177	RPL18				2.70804	0.122335	4.68126e-25	3.95622e-24	0.39444	0.333554		2.63364	0.18996	0.0189199	0.151524	0.636709	0.089581		2.52286	0.104942	0.43404	0.697086	0.0394281	0.926149
ENSG00000063245	EPN1				0.298301	0.0223199	0.221646	0.245565	-0.268156	0.520791		0.394331	0.0919038	0.641945	0.819212	-0.607014	0.110524		0.419233	0.07636	0.500016	0.741234	-0.319781	0.440033
ENSG00000063322	MED29				0.26938	0.0196558	0.530578	0.54666	-0.311196	0.453084		0.280063	0.0628684	0.854694	0.91628	-0.573109	0.137535		0.236378	0.0618562	0.50664	0.743159	-0.175785	0.67713
ENSG00000063854	HAGH				0.0687325	0.0149104	0.000858257	0.001493	0.245581	0.557714		0.156721	0.0849927	0.26441	0.573971	0.542704	0.164578		0.210794	0.0705322	0.107191	0.375496	0.015336	0.971249
ENSG00000064012	CASP8				0.239832	0.0286943	0.00385665	0.00595097	0.263232	0.528765		0.273227	0.0616785	0.64998	0.822837	0.0661827	0.876269		0.365967	0.0769111	0.320848	0.622242	0.645452	0.0838933
ENSG00000064201	TSPAN32				0.0842449	0.0151418	0.0257458	0.03397	0.202011	0.631408		0.0928737	0.0572533	0.423563	0.692121	-0.436459	0.27963		0.119671	0.0401238	0.691122	0.846878	0.461814	0.249337
ENSG00000064225	ST3GAL6	classical	classical		0.511884	0.0931365	6.71602e-15	3.43588e-14	0.454464	0.25794		0.247362	0.11153	0.337887	0.631851	0.425534	0.293211		0.134528	0.0321682	0.732992	0.866933	-0.332178	0.421466
ENSG00000064313	TAF2				0.15336	0.0228869	0.118178	0.13733	-0.539146	0.167916		0.119666	0.0461089	0.491952	0.738563	-0.345586	0.40177		0.114679	0.0461892	0.359384	0.650134	0.110619	0.794275
ENSG00000064393	HIPK2				0.290426	0.0461288	1.91945e-06	4.87947e-06	-0.278128	0.504779		0.317121	0.0769619	0.641314	0.819064	-0.240916	0.565457		0.28262	0.0507432	0.583375	0.787616	-0.599739	0.11604
ENSG00000064601	CTSA	classical			0.522748	0.0636649	6.97798e-09	2.32549e-08	0.249179	0.551768		0.389691	0.113816	0.177888	0.486488	0.0726212	0.864313		0.260139	0.0723894	0.13564	0.420522	0.566368	0.1433
ENSG00000064607	SUGP2				0.214275	0.0300158	0.000179219	0.000348048	-0.0215896	0.959532		0.228294	0.0551934	0.574619	0.781464	0.433322	0.283497		0.292766	0.074301	0.396978	0.672022	-0.0870709	0.837565
ENSG00000064666	CNN2				0.331558	0.0587366	9.78944e-11	3.85281e-10	0.079589	0.8514		0.326664	0.0950492	0.395961	0.674487	-0.283694	0.495925		0.346123	0.0735109	0.171505	0.46733	0.19443	0.644527
ENSG00000064932	SBNO2				0.196781	0.0444178	5.52951e-07	1.50325e-06	-0.392512	0.336137		0.146627	0.0584901	0.392393	0.672322	-0.321602	0.437284		0.166884	0.0866227	0.0134061	0.107931	-0.348745	0.397188
ENSG00000064961	HMG20B				0.115131	0.013951	0.202391	0.226541	0.0300485	0.943693		0.150223	0.0561083	0.504345	0.746681	0.246238	0.556626		0.172289	0.0731892	0.547802	0.765759	-0.280777	0.500558
ENSG00000065060	UHRF1BP1				0.10097	0.0360542	7.58203e-12	3.23364e-11	0.390437	0.338926		0.0971071	0.0629618	0.212172	0.523546	0.19859	0.637317		0.170973	0.0558865	0.375095	0.660885	0.860926	0.00604285
ENSG00000065135	GNAI3				0.803234	0.0460965	0.0163561	0.0223853	0.282249	0.498218		0.929147	0.110918	0.424786	0.692818	-0.182225	0.665816		0.89728	0.10398	0.438074	0.698909	0.77473	0.0239683
ENSG00000065150	IPO5				0.16329	0.0436569	1.99924e-12	8.83863e-12	0.629101	0.0947069		0.167802	0.0412842	0.927756	0.955616	0.565343	0.144189		0.148238	0.0349875	0.812597	0.909736	-0.127201	0.764058
ENSG00000065154	OAT				0.182234	0.038864	8.6247e-07	2.28647e-06	-0.241775	0.564028		0.164795	0.068714	0.262924	0.572363	-0.324966	0.432227		0.17771	0.0391834	0.883512	0.945091	0.149362	0.724084
ENSG00000065243	PKN2				0.437597	0.0256866	0.277753	0.302326	-0.589159	0.124335		0.357467	0.0860068	0.307191	0.610814	-0.379218	0.354192		0.462767	0.0887668	0.362536	0.653447	-0.552633	0.155454
ENSG00000065357	DGKA				0.108512	0.0304987	6.01173e-09	2.01224e-08	0.538285	0.168729		0.0734059	0.0592101	0.0227292	0.171835	0.490226	0.217474		0.0519534	0.0470736	0.064693	0.294458	0.0109783	0.979417
ENSG00000065413	ANKRD44				0.348543	0.0532316	1.03023e-08	3.37694e-08	0.82261	0.0121642		0.422439	0.10011	0.250633	0.560654	0.458242	0.253499		0.45778	0.114387	0.0228677	0.158042	0.595207	0.119554
ENSG00000065427	KARS				0.23667	0.0208404	0.258685	0.283494	-0.535173	0.171687		0.301765	0.109088	0.0359621	0.22669	0.46923	0.240805		0.277133	0.0696426	0.4872	0.734913	-0.0798005	0.851008
ENSG00000065615	CYB5R4				0.508439	0.0470665	0.000270948	0.000510839	0.357536	0.38456		0.484927	0.0879768	0.801253	0.890847	0.225944	0.590552		0.446148	0.0781906	0.48868	0.735518	-0.475341	0.233889
ENSG00000065809	FAM107B	classical	classical		1.5668	0.136639	3.36963e-19	2.19337e-18	0.141315	0.738541		1.09603	0.164971	0.259224	0.568633	0.0869533	0.837783		0.910931	0.0913452	0.659158	0.82828	0.187098	0.657292
ENSG00000065882	TBC1D1	nonclassical	intermediate		0.270876	0.0408267	3.96031e-06	9.6618e-06	0.874068	0.00453315	X	0.493485	0.138291	0.0485762	0.258995	0.719237	0.0443331		0.54517	0.0787434	0.7985	0.902902	0.378563	0.355093
ENSG00000065883	CDK13				0.231368	0.0335827	1.57751e-05	3.5626e-05	0.158882	0.707072		0.216476	0.0853635	0.502017	0.745552	-0.826448	0.0114267		0.217053	0.0599777	0.412175	0.684595	-0.127401	0.763696
ENSG00000065911	MTHFD2				0.275224	0.0329891	0.000968746	0.00167001	0.440369	0.274845		0.380964	0.0985591	0.221299	0.534711	-0.0945963	0.823687		0.311658	0.0331765	0.961088	0.980097	0.0729092	0.863779
ENSG00000065923	SLC9A7				0.0411645	0.00948398	0.204859	0.229069	0.290701	0.484865		0.107282	0.0353499	0.609928	0.804992	0.53615	0.170756		0.088903	0.0466803	0.0732014	0.310751	-0.272853	0.513225
ENSG00000065978	YBX1	nonclassical	intermediate		1.89084	0.157533	1.49051e-28	1.42796e-27	0.311583	0.452493		2.59292	0.172056	0.000236661	0.00627768	-0.196025	0.641759		2.53119	0.100551	0.0519622	0.262038	-0.103034	0.808173
ENSG00000065989	PDE4A				0.15921	0.0372594	1.46623e-07	4.26667e-07	0.258453	0.536548		0.244883	0.0827393	0.124148	0.408986	-0.280781	0.500552		0.292578	0.0861419	0.115986	0.391369	0.123326	0.771098
ENSG00000066027	PPP2R5A				0.18817	0.0162056	0.0512502	0.0638922	0.720815	0.0436469		0.224103	0.0835121	0.168843	0.474263	0.0829952	0.845097		0.223491	0.0929011	0.102284	0.367279	-0.186442	0.658437
ENSG00000066084	DIP2B				0.138059	0.0198128	0.148829	0.170319	-0.219955	0.600694		0.171119	0.064987	0.301158	0.608965	0.733758	0.0382616		0.13192	0.0549533	0.384691	0.664689	-0.421841	0.297872
ENSG00000066294	CD84				0.286179	0.0668538	3.65041e-15	1.89714e-14	0.86014	0.00614204	X	0.261428	0.138426	0.0204773	0.160145	0.0768016	0.856562		0.192873	0.0844589	0.344112	0.63829	-0.0140094	0.973736
ENSG00000066336	SPI1	nonclassical	intermediate		1.26949	0.0780261	7.21502e-08	2.17684e-07	0.21473	0.609587		1.54462	0.165038	0.334578	0.630457	-0.158686	0.707421		1.53284	0.110988	0.166316	0.461719	-0.222822	0.595831
ENSG00000066379	ZNRD1				0.0718582	0.0111181	0.135305	0.155617	-0.0325	0.939105		0.111855	0.0704171	0.223726	0.535845	-0.346618	0.40027		0.118498	0.0384365	0.556138	0.76982	0.116239	0.784006
ENSG00000066422	ZBTB11	nonclassical			0.337582	0.0446406	1.18463e-05	2.71543e-05	0.558103	0.150549		0.415254	0.0717742	0.640388	0.819064	-0.381719	0.350763		0.561876	0.0981805	0.183264	0.485284	0.102895	0.808429
ENSG00000066427	ATXN3				0.264741	0.015568	0.585473	0.599183	-0.22481	0.592468		0.285125	0.082196	0.517313	0.753851	0.330354	0.424177		0.291071	0.060782	0.49653	0.738163	0.182471	0.665386
ENSG00000066654	THUMPD1				0.279019	0.0337573	0.00322937	0.00505616	-0.429609	0.288108		0.297526	0.0939499	0.398336	0.675773	-0.765739	0.0267574		0.368937	0.123318	0.0104943	0.0917306	0.125106	0.767863
ENSG00000066933	MYO9A				0.100228	0.0292992	1.31669e-08	4.26715e-08	0.357272	0.384937		0.131583	0.0856216	0.13951	0.43293	0.528068	0.178542		0.128487	0.0306788	0.742295	0.871803	-0.115777	0.78485
ENSG00000067048	DDX3Y	classical			1.01239	0.109772	7.73849e-12	3.29119e-11	-0.223826	0.594132		0.843999	0.12208	0.381062	0.664946	-0.00698822	0.986898		0.662344	0.108465	0.237404	0.545945	0.215905	0.607583
ENSG00000067064	IDI1				0.457841	0.0667206	9.92402e-11	3.89908e-10	0.17384	0.680558		0.521702	0.110337	0.207749	0.520769	0.386948	0.34364		0.492247	0.0765805	0.30878	0.613618	-0.0533092	0.900234
ENSG00000067066	SP100	classical			0.923801	0.124647	1.37338e-24	1.13558e-23	-0.680355	0.0633253		0.847273	0.182805	0.0177613	0.144516	-0.771091	0.0250743		0.664675	0.144747	0.0396492	0.224908	-0.484625	0.223578
ENSG00000067082	KLF6	classical		intermediate	2.48369	0.284861	1.00073e-70	2.63929e-69	-0.653104	0.0790929		2.49817	0.289326	0.00409137	0.0539521	-0.0060466	0.988663		1.96205	0.283731	2.84817e-06	9.79047e-05	-0.534458	0.17237
ENSG00000067208	EVI5				0.387093	0.0526763	3.22441e-08	9.99109e-08	0.775692	0.023681		0.361769	0.0929836	0.34892	0.642276	-0.284199	0.495125		0.382479	0.0761359	0.74121	0.87104	-0.612903	0.10617
ENSG00000067225	PKM	classical	classical		1.1093	0.0892632	1.94375e-09	6.83516e-09	0.740949	0.0354542		0.790476	0.104758	0.409639	0.682627	0.00435399	0.991836		0.639863	0.120075	0.034037	0.205251	0.180473	0.668889
ENSG00000067248	DHX29				0.202456	0.0219122	0.282901	0.307419	-0.657351	0.0764998		0.210505	0.0699094	0.72488	0.858299	-0.188396	0.655028		0.234154	0.104213	0.151035	0.441745	-0.241443	0.564581
ENSG00000067334	DNTTIP2	classical	classical		1.10371	0.0912155	2.56531e-08	8.05212e-08	0.222495	0.596385		0.713767	0.153909	0.0510111	0.263318	-0.0881	0.835665		0.535278	0.0961676	0.346553	0.639715	0.486003	0.222068
ENSG00000067365	METTL22				0.123285	0.0164194	0.0922091	0.109454	-0.500107	0.206918		0.0857859	0.0530331	0.373938	0.660762	-0.460191	0.251224		0.10042	0.054328	0.358154	0.648839	-0.507641	0.199054
ENSG00000067369	TP53BP1				0.0922642	0.0248876	7.37388e-07	1.98003e-06	0.264175	0.527235		0.110953	0.0455094	0.498768	0.743132	-0.10172	0.810586		0.0972211	0.0326046	0.654366	0.826593	-0.456184	0.255914
ENSG00000067533	RRP15				0.0907313	0.0254935	1.34068e-07	3.92122e-07	0.613698	0.10559		0.118719	0.0588446	0.511153	0.749722	-0.599638	0.116118		0.116415	0.0458874	0.688965	0.845642	-0.508865	0.197792
ENSG00000067560	RHOA	nonclassical	intermediate		1.63115	0.0672098	1.40862e-05	3.20167e-05	0.653597	0.078789		1.81215	0.0866433	0.859856	0.918714	-0.0563444	0.894578		1.85031	0.0867977	0.589637	0.791299	-0.203586	0.628693
ENSG00000067646	ZFY				0.235731	0.0646915	3.84331e-15	1.99513e-14	0.276042	0.508112		0.291647	0.122592	0.367292	0.654564	0.410935	0.311845		0.257791	0.0757698	0.545028	0.764172	0.318052	0.442649
ENSG00000067829	IDH3G				0.299801	0.0206951	0.165708	0.188599	-0.335734	0.416204		0.384492	0.0762645	0.306405	0.610814	0.717094	0.0452754		0.364785	0.0901249	0.251215	0.558124	0.222542	0.596305
ENSG00000067836	ROGDI				0.184541	0.0397365	5.40402e-06	1.29567e-05	-0.0587075	0.890176		0.20478	0.0893544	0.473552	0.726657	-0.0568581	0.893621		0.160582	0.0464394	0.393409	0.668731	-0.711972	0.0475758
ENSG00000067900	ROCK1	classical	classical		1.42241	0.0824175	1.50167e-07	4.35874e-07	0.262104	0.530599		1.13361	0.116303	0.466076	0.721737	-0.341948	0.407074		1.19294	0.094411	0.65429	0.826593	-0.0499896	0.906426
ENSG00000068024	HDAC4				0.159221	0.0386782	9.13972e-09	3.01525e-08	0.618377	0.102212		0.067299	0.0438021	0.257171	0.567714	-0.255312	0.541686		0.115118	0.0560383	0.0407176	0.227039	0.43481	0.28166
ENSG00000068028	RASSF1				0.0852434	0.0215462	0.000168446	0.000329075	0.00640284	0.987995		0.103045	0.0201159	0.980723	0.986528	0.745234	0.0338431		0.135297	0.0603691	0.333666	0.631623	0.320508	0.438935
ENSG00000068079	IFI35				0.144955	0.052262	2.58219e-13	1.20423e-12	-0.893929	0.00275124	X	0.136354	0.107059	0.00882804	0.0911702	-0.768927	0.0257466		0.172808	0.0839258	0.015101	0.118055	-0.718635	0.0445966
ENSG00000068305	MEF2A				0.548176	0.0194378	0.812892	0.817883	-0.093681	0.825373		0.52214	0.0733407	0.781572	0.881237	-0.526334	0.180238		0.492262	0.0508723	0.884758	0.945579	-0.331244	0.422854
ENSG00000068308	OTUD5				0.154494	0.0186885	0.046605	0.0585304	0.046883	0.912223		0.150589	0.0422713	0.76868	0.878204	-0.312445	0.451176		0.203325	0.0488923	0.172878	0.468597	-0.349171	0.396572
ENSG00000068366	ACSL4				0.45432	0.0911008	8.57061e-17	4.92247e-16	-0.00943349	0.982313		0.435601	0.167884	0.00130262	0.0238157	0.215553	0.608183		0.436162	0.0690978	0.385177	0.664689	0.144699	0.732453
ENSG00000068400	GRIPAP1				0.239023	0.026014	0.169118	0.192229	-0.632444	0.0924341		0.238643	0.0885799	0.030528	0.206416	0.732239	0.0388717		0.23514	0.0751582	0.549957	0.767098	-0.122548	0.772513
ENSG00000068489	PRR11				0.0369629	0.00761097	0.21966	0.243778	0.653583	0.0787979		0.0627055	0.0220175	0.953942	0.972161	-0.514834	0.191696		0.120081	0.0513754	0.208701	0.514968	0.746551	0.0333571
ENSG00000068650	ATP11A				0.375064	0.0276952	0.102928	0.121174	0.886371	0.00336237		0.399566	0.0886754	0.239004	0.548394	0.37364	0.361897		0.407288	0.116644	0.0137673	0.110451	0.371439	0.364958
ENSG00000068724	TTC7A	classical			0.434871	0.0529741	9.93403e-07	2.62146e-06	-0.0358949	0.932755		0.314369	0.0696972	0.487818	0.737108	-0.51294	0.193619		0.248228	0.086103	0.233411	0.541792	0.499658	0.207392
ENSG00000068745	IP6K2				0.134634	0.015648	0.173462	0.196693	-0.128038	0.76254		0.153999	0.0836821	0.12435	0.40914	0.0592877	0.889096		0.161667	0.0537748	0.785305	0.896208	-0.211049	0.615876
ENSG00000068796	KIF2A				0.0851307	0.0170741	0.00254387	0.00407463	0.641249	0.0866009		0.12231	0.0622563	0.563104	0.774838	0.212429	0.613516		0.143598	0.0650179	0.671239	0.834875	-0.240126	0.566771
ENSG00000068831	RASGRP2	nonclassical	intermediate		0.197675	0.0261471	0.0191534	0.0258515	-0.373264	0.362419		0.403543	0.115091	0.182663	0.492565	-0.62288	0.0990202		0.457391	0.108926	0.15362	0.445333	0.395442	0.332216
ENSG00000068878	PSME4				0.344404	0.0354504	0.00648306	0.00957849	-0.295095	0.477979		0.289641	0.0583922	0.54802	0.76696	0.316974	0.444283		0.32104	0.0579564	0.892974	0.948502	0.0205075	0.961559
ENSG00000068903	SIRT2				0.173038	0.025691	0.000410484	0.000751081	0.578197	0.13327		0.186596	0.0548604	0.569685	0.778049	0.518046	0.188458		0.203718	0.0570395	0.476065	0.726506	-0.550196	0.157666
ENSG00000069275	NUCKS1				0.381766	0.038506	0.00334836	0.00522107	0.10045	0.812919		0.450269	0.132039	0.203629	0.51799	-0.682716	0.0620561		0.432332	0.0634429	0.481962	0.731148	-0.346084	0.401045
ENSG00000069399	BCL3				0.668718	0.0753658	7.18695e-10	2.60925e-09	0.050665	0.905166		0.613449	0.192377	0.000154163	0.0044494	-0.156273	0.711724		0.478511	0.143742	0.0715922	0.309356	0.304412	0.463508
ENSG00000069849	ATP1B3	nonclassical	intermediate		0.596667	0.0507582	0.000186627	0.000360906	0.164199	0.697615		0.978292	0.254629	0.0241894	0.178178	0.366224	0.372257		1.0511	0.132792	0.0381234	0.220025	0.0623095	0.883472
ENSG00000069956	MAPK6	classical	classical	intermediate	1.26926	0.159852	1.68689e-35	2.02648e-34	0.171063	0.685458		0.935649	0.153775	0.208232	0.521033	0.399122	0.327323		0.602159	0.0922834	0.0685998	0.301296	-0.397326	0.329707
ENSG00000069974	RAB27A				0.355581	0.0354744	0.00259135	0.00413769	0.472096	0.237548		0.172378	0.0675759	0.341896	0.63579	0.548984	0.158774		0.17265	0.0351815	0.800472	0.90299	0.461445	0.249766
ENSG00000070081	NUCB2				0.132841	0.0364651	4.22413e-10	1.57087e-09	-0.125526	0.7671		0.0689296	0.0361718	0.366884	0.654564	0.261557	0.531488		0.0843663	0.0531438	0.0919419	0.349686	-0.321709	0.437123
ENSG00000070190	DAPP1				0.295997	0.0678809	2.54743e-11	1.04547e-10	-0.0965897	0.820018		0.255424	0.106318	0.0712894	0.317511	-0.716916	0.045354		0.338647	0.105732	0.38864	0.666301	-0.370389	0.366423
ENSG00000070214	SLC44A1				0.250028	0.0389643	1.38526e-05	3.1517e-05	0.071501	0.866392		0.104455	0.0748563	0.0916483	0.350974	-0.1796	0.670421		0.0513502	0.0336995	0.343686	0.63829	0.157361	0.709782
ENSG00000070366	SMG6				0.108292	0.0191462	0.00720048	0.0105367	-0.169793	0.687704		0.135551	0.0382094	0.864733	0.92071	-0.593848	0.12062		0.165161	0.0652232	0.071929	0.309364	0.534242	0.172577
ENSG00000070423	RNF126				0.0958646	0.0175162	0.0015457	0.00257467	0.729559	0.0399617		0.125438	0.0509374	0.253569	0.564321	0.295603	0.477186		0.142711	0.0275362	0.856183	0.930607	-0.13025	0.75853
ENSG00000070444	MNT				0.285282	0.0604465	6.80514e-14	3.28724e-13	-0.0906138	0.831027		0.359125	0.067829	0.588207	0.790419	0.584405	0.128168		0.435013	0.13079	0.0435179	0.236616	0.126009	0.766222
ENSG00000070476	ZXDC				0.173247	0.0231545	0.00680034	0.00999896	0.594835	0.119845		0.183854	0.0858239	0.127097	0.416012	0.101799	0.810442		0.126677	0.032711	0.600192	0.796496	0.412547	0.30976
ENSG00000070495	JMJD6				0.391904	0.058537	2.55169e-06	6.3813e-06	-0.82021	0.0126404		0.324475	0.0589738	0.724944	0.858299	0.158965	0.706923		0.263328	0.0843923	0.0364318	0.213247	-0.728956	0.0402095
ENSG00000070540	WIPI1				0.118905	0.0345198	2.20817e-09	7.71177e-09	-0.0492095	0.907881		0.113897	0.0342788	0.787383	0.884658	0.00731188	0.986291		0.11866	0.0578251	0.448158	0.705625	-0.223525	0.594641
ENSG00000070756	PABPC1	classical	classical		3.28596	0.0665385	6.6524e-10	2.42477e-09	0.727688	0.0407336		3.09143	0.144243	0.0731463	0.320358	0.778199	0.0229424		2.93787	0.141297	0.160973	0.455547	0.758232	0.0292331
ENSG00000070814	TCOF1				0.154875	0.0214641	0.0318684	0.0413703	-0.392075	0.336723		0.189217	0.0567138	0.333064	0.628725	0.450257	0.26293		0.112817	0.0329011	0.921446	0.964149	-0.386806	0.343833
ENSG00000070831	CDC42	nonclassical			1.62555	0.061568	0.000846552	0.00147488	0.56913	0.140922		1.82601	0.162067	0.138937	0.432846	0.620594	0.100633		1.90054	0.150347	0.00788727	0.0746282	0.417156	0.303837
ENSG00000070961	ATP2B1	classical	classical		2.91284	0.131633	1.33584e-25	1.15012e-24	-0.0704902	0.868268		2.60064	0.201869	0.0855805	0.3422	0.41202	0.310441		2.41526	0.15959	0.395913	0.671165	0.512071	0.194505
ENSG00000071054	MAP4K4				0.619579	0.0910581	5.12348e-13	2.35824e-12	0.8778	0.00415411	X	0.494487	0.174608	0.00363267	0.0494668	0.829291	0.0108988		0.54162	0.113464	0.0328626	0.200274	0.806169	0.0156618
ENSG00000071073	MGAT4A				0.137984	0.0259207	0.000231454	0.000441272	0.0669162	0.874906		0.0856852	0.0579835	0.349741	0.643014	0.416861	0.304214		0.0364101	0.0257134	0.419376	0.687328	0.479155	0.229624
ENSG00000071082	RPL31	classical	classical	intermediate	2.14529	0.0880515	1.57837e-08	5.06866e-08	0.578938	0.132655		1.78899	0.155651	0.060709	0.289414	-0.0433385	0.918842		1.58185	0.0672758	0.77434	0.889919	0.39959	0.326702
ENSG00000071189	SNX13				0.260134	0.0402379	9.41202e-06	2.1781e-05	0.237379	0.571352		0.282713	0.0875291	0.206587	0.520223	-0.554497	0.153772		0.309583	0.0860775	0.542343	0.762342	0.335827	0.416066
ENSG00000071243	ING3				0.460305	0.0362896	0.00992911	0.0141505	0.19501	0.643521		0.445528	0.11721	0.335333	0.630673	0.705614	0.0505278		0.40701	0.0781091	0.600882	0.796907	-0.177208	0.674625
ENSG00000071246	VASH1				0.11388	0.0185505	0.00683618	0.0100484	-0.00175054	0.996718		0.152287	0.0575392	0.640061	0.819064	0.185375	0.660303		0.10414	0.0313726	0.621053	0.809737	0.329028	0.426151
ENSG00000071462	BUD23				0.152708	0.0182719	0.108001	0.126562	0.458645	0.253028		0.115621	0.0591781	0.267027	0.577197	-0.461638	0.249541		0.141262	0.0490471	0.368593	0.657298	0.198511	0.637455
ENSG00000071564	TCF3				0.0538334	0.00955303	0.180185	0.203612	0.419268	0.301141		0.0991056	0.0859666	0.189459	0.499097	0.414959	0.306653		0.104473	0.0502228	0.404123	0.67807	-0.529959	0.176704
ENSG00000071967	CYBRD1				0.104673	0.0246697	0.000169861	0.000331417	0.586831	0.126204		0.139832	0.0665176	0.67781	0.836832	0.293668	0.480212		0.14705	0.113405	4.65257e-06	0.000148268	0.50941	0.197231
ENSG00000072042	RDH11				0.134292	0.0183466	0.0092337	0.0132334	0.502882	0.204003		0.151122	0.0588755	0.30829	0.610814	0.584161	0.128366		0.214589	0.0346582	0.941871	0.97179	-0.311031	0.453337
ENSG00000072062	PRKACA				0.396128	0.0400815	0.00100082	0.00172078	0.841118	0.00887001	X	0.572569	0.0597625	0.77919	0.880281	0.212442	0.613493		0.49577	0.0686597	0.327079	0.627232	0.399748	0.326494
ENSG00000072110	ACTN1	classical	classical		0.569869	0.0458618	0.00417886	0.00639226	-0.274964	0.509839		0.190139	0.0988825	0.0298992	0.205093	-0.397619	0.329317		0.0584483	0.0279169	0.444106	0.702759	-0.195035	0.643477
ENSG00000072135	PTPN18	nonclassical			0.350483	0.0316909	0.00433434	0.0066015	0.113656	0.788722		0.482553	0.078126	0.581349	0.785112	0.121082	0.77518		0.539989	0.0619169	0.828139	0.918898	0.189378	0.653314
ENSG00000072274	TFRC	nonclassical			0.157763	0.0404467	8.6779e-07	2.29924e-06	-0.0299852	0.943812		0.300347	0.11457	0.0114773	0.108821	0.69178	0.0573235		0.376467	0.0923578	0.0595042	0.282676	-0.029051	0.94556
ENSG00000072310	SREBF1				0.113723	0.0115854	0.625691	0.638448	-0.280799	0.500523		0.0877072	0.042774	0.376406	0.662113	0.171754	0.684238		0.0814875	0.0428441	0.561653	0.772527	-0.492533	0.214985
ENSG00000072364	AFF4				0.836248	0.055728	0.000201911	0.000388174	0.0556258	0.895917		0.782014	0.145324	0.423227	0.691909	-0.347122	0.399539		0.663419	0.115084	0.241224	0.548824	-0.812012	0.0143549
ENSG00000072401	UBE2D1				0.710156	0.101861	2.11702e-17	1.24872e-16	0.269265	0.519001		0.614148	0.149852	0.0956281	0.35908	0.379502	0.353803		0.495674	0.0485564	0.995139	0.99753	0.0348643	0.934682
ENSG00000072501	SMC1A				0.27839	0.0524767	7.67393e-12	3.26979e-11	0.675569	0.0659457		0.367741	0.0663929	0.512587	0.750802	0.144739	0.732381		0.344926	0.104775	0.01749	0.129713	0.571577	0.138834
ENSG00000072609	CHFR				0.239047	0.0343637	0.000689663	0.00122054	0.532441	0.174306		0.303037	0.0792036	0.598424	0.79784	0.129261	0.760323		0.269673	0.0630263	0.63794	0.818882	-0.501668	0.205276
ENSG00000072736	NFATC3				0.0927549	0.0191036	0.0011091	0.00188437	0.127791	0.762988		0.137025	0.108318	0.012674	0.114942	0.401622	0.324017		0.14094	0.0344887	0.830521	0.919484	0.26941	0.518767
ENSG00000072756	TRNT1				0.0677269	0.0053986	0.945151	0.946595	0.00251661	0.995281		0.0802438	0.0400294	0.121004	0.404774	-0.00901706	0.983094		0.122635	0.0392221	0.655273	0.826593	0.344599	0.403205
ENSG00000072786	STK10				0.766549	0.0408891	0.0729241	0.0883974	0.564662	0.14478		0.864453	0.0831914	0.786383	0.884016	0.397784	0.329098		0.931863	0.0919812	0.658015	0.82775	0.520047	0.186455
ENSG00000072818	ACAP1				0.105599	0.0202433	0.00035229	0.000651666	0.0826406	0.845753		0.038638	0.024177	0.601353	0.799187	0.0463159	0.913282		0.0191086	0.0200436	0.415787	0.686672	0.319399	0.440609
ENSG00000072864	NDE1				0.148865	0.0138392	0.288931	0.313156	0.611439	0.107243		0.133118	0.0551066	0.333311	0.628932	0.794907	0.0183859		0.109236	0.0395249	0.315498	0.619274	-0.374898	0.360154
ENSG00000072958	AP1M1				0.200366	0.0367774	1.73143e-07	4.9972e-07	0.596521	0.11853		0.28247	0.0615608	0.737271	0.863634	0.64698	0.082922		0.384259	0.12281	0.0297439	0.18801	0.709661	0.0486364
ENSG00000073417	PDE8A				0.103442	0.0135647	0.0344482	0.0443305	0.569113	0.140937		0.169808	0.0617418	0.644957	0.820149	0.535482	0.171392		0.226115	0.0600136	0.419171	0.687238	-0.623405	0.0986523
ENSG00000073737	DHRS9				0.217362	0.109993	9.71533e-48	1.64515e-46	-0.451322	0.261663		0.103902	0.0708678	0.27842	0.587164	-0.0584635	0.890631		0.0397262	0.0359283	0.120341	0.398446	-0.14757	0.727298
ENSG00000073756	PTGS2			intermediate	0.368846	0.168879	1.73297e-47	2.92375e-46	0.225175	0.591852		0.428346	0.327721	0.00200779	0.0326729	0.322333	0.436183		0.118712	0.0512653	0.568947	0.777747	-0.405922	0.318369
ENSG00000073792	IGF2BP2				0.140818	0.0237029	0.00528463	0.00792782	0.00534973	0.989969		0.105069	0.0405226	0.829566	0.905322	-0.670996	0.068508		0.0978129	0.0503205	0.597325	0.794529	-0.0201089	0.962306
ENSG00000073803	MAP3K13				0.1131	0.0193953	0.00177879	0.00293345	0.699019	0.0537034		0.0975704	0.053869	0.363888	0.652149	0.0571665	0.893046		0.0580781	0.0388531	0.07124	0.308125	0.268104	0.520874
ENSG00000073849	ST6GAL1				0.0482197	0.0122587	0.0069169	0.0101411	0.779032	0.0227003		0.13054	0.0632016	0.190357	0.500601	0.582842	0.129442		0.14568	0.0755341	0.00175965	0.0252345	0.600728	0.115282
ENSG00000073910	FRY				0.172591	0.0287838	2.44671e-05	5.35173e-05	0.588429	0.12492		0.130458	0.042387	0.761614	0.874659	-0.371678	0.364626		0.15681	0.0784918	0.00346071	0.0420138	0.109284	0.796718
ENSG00000074201	CLNS1A				0.189433	0.0319599	2.79174e-05	6.0717e-05	0.564084	0.145284		0.200343	0.0552942	0.529787	0.759748	0.15861	0.707556		0.167635	0.0529462	0.650812	0.825788	0.318554	0.441889
ENSG00000074266	EED				0.0560894	0.0141293	0.0076756	0.0111607	0.0948922	0.823142		0.123332	0.0752238	0.0344286	0.220969	-0.382808	0.349274		0.182506	0.0686247	0.514358	0.744981	0.17532	0.677949
ENSG00000074356	NCBP3				0.256377	0.0426877	1.14858e-06	2.9999e-06	-0.341331	0.407976		0.248618	0.0717892	0.62979	0.814803	-0.40532	0.319157		0.23037	0.0696129	0.637423	0.818622	-0.342664	0.406027
ENSG00000074370	ATP2A3				0.104103	0.0263816	3.51472e-06	8.62517e-06	0.238148	0.570068		0.0308161	0.0249852	0.568312	0.778049	-0.0971048	0.81907		0.0248086	0.0140023	0.942022	0.97179	-0.384226	0.34734
ENSG00000074416	MGLL				0.0727757	0.0614766	2.32084e-47	3.90123e-46	0.432469	0.284553		0.263514	0.132939	0.00312018	0.044193	0.33724	0.413983		0.210866	0.0933363	0.0108099	0.0932454	0.583288	0.129078
ENSG00000074603	DPP8				0.195182	0.0292737	1.60072e-05	3.61324e-05	0.257915	0.537426		0.204804	0.103867	0.204257	0.51811	-0.221528	0.598023		0.234059	0.052882	0.375417	0.660885	0.527733	0.17887
ENSG00000074660	SCARF1				0.108562	0.0231668	0.00376503	0.00582133	-0.343289	0.405115		0.0350553	0.0168911	0.919516	0.951445	0.863257	0.00575459		0.0216036	0.0241381	0.333437	0.631507	-0.0429666	0.919537
ENSG00000074695	LMAN1				0.10275	0.0242113	0.00015973	0.000312847	0.137823	0.744835		0.0862395	0.0698656	0.0906489	0.350045	-0.176	0.676751		0.0940447	0.0572557	0.107685	0.37665	-0.472764	0.236794
ENSG00000074755	ZZEF1				0.2318	0.0216669	0.13301	0.15317	0.383218	0.348715		0.253037	0.0530155	0.435278	0.701962	-0.385629	0.345431		0.298293	0.0489763	0.652393	0.82638	-0.26325	0.528736
ENSG00000074800	ENO1				1.25713	0.131547	2.1415e-22	1.60054e-21	0.823041	0.0120798		1.17022	0.150964	0.109432	0.385203	0.0781201	0.85412		1.30584	0.0954305	0.505119	0.74271	0.446209	0.267776
ENSG00000075142	SRI	nonclassical			0.192055	0.0257045	0.0020314	0.00331394	0.387759	0.342543		0.387606	0.105572	0.0886794	0.346046	-0.0779204	0.85449		0.465748	0.122696	0.0936512	0.352104	0.205598	0.62523
ENSG00000075151	EIF4G3				0.254565	0.0280506	0.00816918	0.0118185	0.340177	0.409666		0.122767	0.0509502	0.363514	0.652058	0.14672	0.728822		0.0993845	0.0475504	0.784291	0.89597	-0.648127	0.0821965
ENSG00000075407	ZNF37A				0.0922935	0.0134001	0.125562	0.145285	0.540426	0.166711		0.104796	0.0614399	0.270576	0.5793	0.214683	0.609666		0.100133	0.0668722	0.288617	0.593424	-0.286589	0.491344
ENSG00000075420	FNDC3B	classical	classical		0.496756	0.0771971	1.48281e-10	5.73262e-10	-0.140071	0.740782		0.284404	0.0601798	0.778413	0.880281	-0.188396	0.655026		0.174237	0.0675389	0.0797746	0.325486	0.398964	0.327533
ENSG00000075426	FOSL2				1.04173	0.0662242	6.64446e-05	0.000137535	-0.150006	0.72293		1.07005	0.149635	0.0642578	0.297557	0.321511	0.437421		0.88354	0.0626487	0.787309	0.896694	-0.340794	0.408763
ENSG00000075539	FRYL				0.22252	0.0452217	7.57676e-09	2.51408e-08	0.0846655	0.842009		0.274029	0.144258	0.0557265	0.275471	0.200009	0.634864		0.319669	0.0888672	0.0688572	0.301513	-0.281902	0.498769
ENSG00000075568	TMEM131				0.275893	0.0388781	0.000209103	0.000401831	-0.180855	0.668219		0.162535	0.0571415	0.760748	0.874178	0.0665264	0.87563		0.286907	0.105215	0.0784878	0.323165	0.0664487	0.875775
ENSG00000075624	ACTB	nonclassical	intermediate		4.3051	0.154616	2.10299e-98	8.46546e-97	0.897014	0.00252416	X	4.52863	0.103339	0.227742	0.537986	0.736276	0.0372638		4.58055	0.17505	2.29493e-11	1.75524e-09	0.693693	0.0563529
ENSG00000075651	PLD1				0.146086	0.0631652	4.27173e-23	3.27261e-22	0.647994	0.0822807		0.053409	0.0487699	0.181991	0.492137	0.111991	0.791766		0.0363239	0.0272032	0.324032	0.625045	-0.181631	0.666858
ENSG00000075711	DLG1				0.106761	0.0231178	8.5195e-05	0.000173837	0.258756	0.536053		0.116657	0.0707558	0.198185	0.509506	0.584768	0.127872		0.105843	0.0173905	0.993789	0.997409	-0.1478	0.726885
ENSG00000075856	SART3				0.109166	0.0103302	0.493594	0.511541	0.226721	0.58924		0.138374	0.0619304	0.160375	0.463451	-0.53144	0.175271		0.152306	0.0421667	0.670663	0.834875	0.355468	0.387514
ENSG00000075884	ARHGAP15				0.127246	0.0206103	0.0108245	0.0152768	0.567843	0.142027		0.161309	0.08554	0.226006	0.537986	0.192248	0.648319		0.222285	0.111249	0.00228388	0.0307353	0.0525344	0.901679
ENSG00000076053	RBM7				0.251781	0.0257619	0.14581	0.167113	-0.466086	0.244404		0.193594	0.088364	0.116397	0.39743	-0.458898	0.252732		0.171396	0.0467668	0.653324	0.82638	-0.667518	0.0704959
ENSG00000076108	BAZ2A				0.381124	0.0572989	7.27633e-07	1.95727e-06	-0.455084	0.257209		0.420751	0.10837	0.32471	0.623209	-0.591015	0.122856		0.540056	0.0607885	0.831622	0.920436	-0.83009	0.0107533
ENSG00000076513	ANKRD13A				0.300992	0.0310789	0.0176908	0.0240829	0.44984	0.263427		0.425111	0.0787309	0.838813	0.910434	0.472492	0.2371		0.487869	0.0822363	0.117977	0.393743	-0.312259	0.45146
ENSG00000076641	PAG1	nonclassical	intermediate		0.299355	0.047001	1.52499e-06	3.91836e-06	-0.0643858	0.87961		0.923792	0.166605	0.3186	0.618205	0.553422	0.15474		1.06037	0.168247	0.00347094	0.0420267	0.0681833	0.872552
ENSG00000076662	ICAM3				0.508211	0.10071	1.97635e-21	1.43277e-20	0.657728	0.076272		0.388731	0.11138	0.129518	0.420536	0.772976	0.0244975		0.498078	0.177866	0.00117493	0.0180932	0.460062	0.251375
ENSG00000076685	NT5C2				0.21905	0.0267396	0.11475	0.133685	-0.801756	0.0166966		0.219749	0.0467597	0.87336	0.92496	-0.316927	0.444354		0.225869	0.0588072	0.460763	0.714842	0.213974	0.610876
ENSG00000076770	MBNL3				0.0935864	0.0164089	0.00669505	0.00985677	0.576829	0.134409		0.125897	0.0665232	0.328511	0.625016	-0.357261	0.384952		0.139223	0.0523935	0.0857727	0.336707	0.299886	0.470516
ENSG00000076928	ARHGEF1				0.323453	0.0311989	0.00191226	0.00313631	0.725539	0.0416316		0.412408	0.0759027	0.565245	0.776447	0.307475	0.45879		0.515664	0.096861	0.25902	0.567101	0.423484	0.295793
ENSG00000076944	STXBP2	nonclassical		nonclassical	0.923471	0.124762	2.76414e-23	2.14994e-22	0.344436	0.403443		1.13704	0.193542	0.10335	0.376108	0.628229	0.0953044		1.40847	0.141847	0.047246	0.246658	0.065784	0.87701
ENSG00000076984	MAP2K7				0.17279	0.0134408	0.473786	0.49257	-0.490855	0.216794		0.158737	0.0394288	0.847966	0.914313	0.372568	0.363387		0.163982	0.0785696	0.190861	0.496803	-0.394301	0.333741
ENSG00000077044	DGKD				0.279177	0.0250931	0.044274	0.0559398	0.488437	0.219414		0.131991	0.0633876	0.271969	0.580297	0.436153	0.280006		0.145325	0.0730477	0.0781338	0.322509	-0.53598	0.170917
ENSG00000077150	NFKB2				0.476124	0.0856375	7.71341e-17	4.44684e-16	0.316578	0.444883		0.410078	0.0662748	0.748752	0.869241	-0.530123	0.176544		0.332854	0.0820756	0.0753883	0.316465	-0.0563347	0.894596
ENSG00000077157	PPP1R12B				0.106381	0.027098	1.33014e-06	3.4447e-06	0.53308	0.173691		0.0884975	0.0373964	0.810374	0.895358	0.818972	0.0128904		0.0926968	0.0288114	0.854503	0.929662	-0.676419	0.0654757
ENSG00000077232	DNAJC10				0.280201	0.0487871	5.3941e-09	1.81212e-08	0.776224	0.0235231		0.184551	0.0506372	0.841663	0.911885	0.174111	0.680079		0.188542	0.0978045	0.0297896	0.188039	0.668417	0.0699789
ENSG00000077238	IL4R				0.345244	0.0766105	2.17705e-19	1.42926e-18	0.0177681	0.966692		0.231054	0.0742807	0.0904814	0.350045	0.00178283	0.996657		0.155717	0.067686	0.519363	0.748183	0.31217	0.451595
ENSG00000077254	USP33				0.218651	0.0266013	0.000198164	0.000381288	0.571439	0.138951		0.271412	0.0961715	0.0434262	0.246333	-0.235514	0.574469		0.259406	0.0925963	0.263557	0.57295	0.027554	0.948362
ENSG00000077312	SNRPA				0.143168	0.0250636	0.00104645	0.00178985	0.604524	0.112395		0.125502	0.0725917	0.149833	0.449109	-0.716701	0.0454496		0.106901	0.0528388	0.104923	0.371773	-0.670487	0.0687973
ENSG00000077420	APBB1IP				0.45242	0.0464812	7.62825e-05	0.000156627	0.137405	0.74559		0.559315	0.089439	0.38213	0.664946	0.647181	0.0827942		0.559996	0.0895193	0.300191	0.603671	-0.0217506	0.95923
ENSG00000077458	FAM76B				0.228424	0.0355486	0.000675186	0.00119723	-0.544265	0.163124		0.226537	0.0589028	0.720249	0.856021	-0.0977076	0.817961		0.296113	0.0601516	0.39163	0.667878	-0.108569	0.798026
ENSG00000077514	POLD3				0.122489	0.0231867	0.00118587	0.00200441	0.151518	0.720222		0.165226	0.0640252	0.200428	0.512185	-0.0151747	0.971552		0.213748	0.074338	0.207369	0.514773	-0.196018	0.641772
ENSG00000077585	GPR137B				0.0539486	0.0127684	0.01099	0.0154845	0.271056	0.516115		0.117348	0.0651246	0.0712287	0.317511	0.404363	0.320412		0.185757	0.0612094	0.173482	0.469404	-0.248875	0.552271
ENSG00000077684	JADE1				0.0660137	0.00970802	0.444149	0.463755	-0.382164	0.350155		0.0751475	0.0533495	0.262675	0.572363	-0.364777	0.374294		0.127923	0.0688342	0.33705	0.634161	-0.755745	0.0300831
ENSG00000078043	PIAS2				0.109332	0.0134822	0.134597	0.154842	0.800525	0.0169927		0.119577	0.0340417	0.881729	0.928466	-0.0580559	0.891389		0.124107	0.0492566	0.383261	0.664689	0.537909	0.169085
ENSG00000078061	ARAF				0.140301	0.0146829	0.634809	0.646789	-0.239512	0.567795		0.147719	0.0441593	0.814568	0.897923	-0.0470584	0.911896		0.147848	0.0508221	0.503827	0.741996	0.478594	0.230249
ENSG00000078124	ACER3				0.227502	0.0374426	1.56875e-06	4.02179e-06	0.541185	0.165998		0.181622	0.0712924	0.330543	0.625868	-0.0660075	0.876595		0.145863	0.0378545	0.463481	0.716857	0.281073	0.500088
ENSG00000078142	PIK3C3				0.138693	0.0331865	8.72826e-08	2.59417e-07	0.513798	0.192748		0.189743	0.107932	0.0518476	0.266139	-0.314887	0.447454		0.198867	0.0445015	0.909124	0.957349	0.201214	0.632783
ENSG00000078177	N4BP2				0.366058	0.0538535	2.56836e-06	6.41601e-06	0.226567	0.5895		0.246926	0.0698	0.412559	0.683477	0.411499	0.311115		0.257284	0.054527	0.672374	0.83528	-0.0322477	0.939577
ENSG00000078269	SYNJ2	classical			0.377203	0.0534074	2.02366e-06	5.1307e-06	-0.0928331	0.826935		0.207215	0.0463102	0.958922	0.974829	0.424317	0.294743		0.0792646	0.0466057	0.0950106	0.35397	-0.514552	0.191983
ENSG00000078304	PPP2R5C				0.606102	0.0651519	9.8751e-08	2.9199e-07	-0.435605	0.28068		0.631236	0.0865777	0.227445	0.537986	-0.48399	0.224276		0.597895	0.106746	0.272038	0.581455	-0.465088	0.245551
ENSG00000078403	MLLT10				0.133244	0.0239529	0.00231545	0.0037307	-0.126454	0.765415		0.115349	0.0635144	0.0425692	0.243275	-0.153259	0.717108		0.104284	0.0213469	0.997859	0.999166	-0.539345	0.167728
ENSG00000078618	NRDC				0.345187	0.032901	0.00255231	0.00408388	0.290781	0.484738		0.286409	0.122659	0.016208	0.135975	-0.532463	0.174284		0.329206	0.0876782	0.126243	0.406431	0.0791163	0.852275
ENSG00000078674	PCM1				0.54637	0.0488967	0.000471746	0.000856346	-0.131925	0.755495		0.636891	0.0711423	0.838223	0.910259	0.845214	0.00822815		0.55776	0.079751	0.707734	0.85495	-0.694333	0.0560305
ENSG00000078804	TP53INP2				0.272829	0.0383603	4.89734e-05	0.000103423	-0.196198	0.641459		0.241999	0.112365	0.0275381	0.192364	-0.178577	0.672218		0.211485	0.0511179	0.6844	0.84337	-0.526227	0.180342
ENSG00000079134	THOC1				0.123434	0.0286701	1.49842e-05	3.39233e-05	0.690169	0.0581479		0.151189	0.0485433	0.370024	0.6571	-0.0792947	0.851945		0.137162	0.0529194	0.585159	0.788453	0.183898	0.662886
ENSG00000079277	MKNK1				0.148094	0.010458	0.820972	0.825469	0.133234	0.753126		0.162167	0.0405356	0.527491	0.758114	0.0686834	0.871623		0.150514	0.0523554	0.194417	0.50196	0.593133	0.121181
ENSG00000079308	TNS1				0.133505	0.0212123	0.0454038	0.0571314	-0.247993	0.553726		0.0784304	0.0497462	0.257773	0.567892	-0.633653	0.0916201		0.0268709	0.0255289	0.234542	0.543115	-0.102806	0.808594
ENSG00000079313	REXO1				0.107078	0.0165366	0.0632981	0.0775634	0.291941	0.482918		0.135523	0.083192	0.370287	0.6571	-0.595272	0.119503		0.155795	0.0559803	0.238439	0.54726	0.594199	0.120343
ENSG00000079459	FDFT1				0.120213	0.0120153	0.257163	0.281988	0.636958	0.0894159		0.0919121	0.0359681	0.609457	0.804835	-0.140227	0.7405		0.0856332	0.0512541	0.117245	0.393538	-0.217098	0.60555
ENSG00000079616	KIF22				0.0726939	0.0184416	0.000183571	0.000355597	0.842738	0.00861247	X	0.0875182	0.0642647	0.0171762	0.141005	-0.0148155	0.972225		0.0976187	0.0474387	0.170121	0.465854	0.367469	0.370509
ENSG00000079805	DNM2				0.26953	0.0288093	0.0089382	0.012834	0.284845	0.494102		0.191267	0.0634694	0.732462	0.862305	-0.234316	0.576474		0.231788	0.0958475	0.0589591	0.281823	0.457363	0.254529
ENSG00000079819	EPB41L2				0.0636075	0.0198576	7.44741e-06	1.74904e-05	0.682824	0.0619979		0.164016	0.106108	0.190499	0.500687	0.56399	0.145366		0.0592441	0.0354912	0.289933	0.593974	-0.0203957	0.961769
ENSG00000079950	STX7				0.647112	0.101859	5.69642e-18	3.45779e-17	0.114466	0.787244		0.755107	0.18541	0.216908	0.529182	-0.262959	0.52921		0.879773	0.100571	0.550837	0.767341	0.643219	0.0853253
ENSG00000080200	CRYBG3				0.15474	0.00596453	0.950645	0.951889	0.709076	0.0489074		0.0901876	0.0634621	0.102847	0.375076	-0.142461	0.736478		0.114205	0.0334388	0.789713	0.897948	-0.0364762	0.931668
ENSG00000080345	RIF1				0.408832	0.0880744	5.24393e-18	3.19156e-17	0.508857	0.1978		0.383544	0.0970758	0.432587	0.698993	-0.181828	0.666513		0.403094	0.0730672	0.582919	0.787292	0.447033	0.266787
ENSG00000080371	RAB21				0.752014	0.0624661	2.97866e-05	6.45986e-05	0.205267	0.625799		0.709476	0.134213	0.0530623	0.269064	0.518002	0.188502		0.707369	0.059837	0.892853	0.948502	0.603837	0.112914
ENSG00000080503	SMARCA2				0.33871	0.0343435	0.00116106	0.00196319	0.783864	0.0213271		0.374213	0.164698	0.00988005	0.0981994	0.438107	0.277609		0.413329	0.0602151	0.549484	0.766671	0.25749	0.538122
ENSG00000080546	SESN1				0.05402	0.0160027	0.00328204	0.00512812	0.173323	0.681469		0.0986856	0.0326237	0.771279	0.878377	0.296152	0.476328		0.100745	0.0291529	0.511225	0.744344	0.515965	0.190553
ENSG00000080608	PUM3				0.0781613	0.0165958	0.00426766	0.00651724	0.255447	0.541464		0.137776	0.0418335	0.750855	0.86968	0.455152	0.257129		0.145146	0.0464748	0.694925	0.848367	0.145757	0.730551
ENSG00000080802	CNOT4				0.247191	0.0193246	0.291231	0.315277	-0.469703	0.240266		0.286566	0.0859664	0.629025	0.814803	-0.311763	0.452217		0.239213	0.0601103	0.374045	0.660885	-0.243078	0.561864
ENSG00000080822	CLDND1				0.198336	0.0199818	0.251566	0.276181	0.292095	0.482676		0.166379	0.057155	0.752254	0.870861	-0.19093	0.650612		0.130236	0.0378089	0.778818	0.892384	0.0790852	0.852332
ENSG00000080824	HSP90AA1				2.19166	0.678767	3.121e-302	7.53803e-300	-0.795825	0.0181533		2.13459	0.518396	1.72896e-10	2.33359e-08	-0.545729	0.161768		2.17436	0.562005	4.94551e-18	9.45623e-16	-0.75515	0.0302888
ENSG00000081019	RSBN1				0.113129	0.0206837	0.0122084	0.0170753	-0.445032	0.269194		0.175851	0.088313	0.221971	0.534711	-0.110496	0.7945		0.238048	0.0694522	0.315507	0.619274	0.495546	0.211757
ENSG00000081041	CXCL2	classical			0.36813	0.173659	1.48791e-51	2.69883e-50	-0.123166	0.771389		0.273698	0.23951	0.0121766	0.112886	0.431257	0.286057		0.0677837	0.0508524	0.208607	0.514968	-0.571753	0.138684
ENSG00000081189	MEF2C	nonclassical			0.50058	0.05742	9.15802e-06	2.12361e-05	-0.481312	0.22723		0.686832	0.103706	0.715447	0.852849	0.165179	0.695876		0.869113	0.158545	0.0295217	0.187557	0.112025	0.791703
ENSG00000081237	PTPRC	nonclassical	intermediate		2.54296	0.141203	9.87783e-33	1.09227e-31	-0.397305	0.329734		2.97227	0.165595	0.000258772	0.00678574	-0.186856	0.657715		3.10937	0.191764	7.29752e-09	4.23903e-07	-0.45446	0.257945
ENSG00000081320	STK17B	nonclassical		nonclassical	1.71788	0.111307	4.70319e-12	2.02277e-11	-0.506808	0.199916		1.66674	0.117525	0.293077	0.601221	0.488291	0.219573		1.94468	0.116029	0.0531792	0.264112	0.231994	0.580367
ENSG00000081665	ZNF506				0.0658504	0.00834545	0.523864	0.540106	0.215614	0.608078		0.141089	0.0500371	0.661332	0.828516	-0.581066	0.130898		0.157315	0.0510914	0.887229	0.945579	0.00536517	0.989941
ENSG00000081791	KIAA0141				0.186284	0.016888	0.263686	0.28852	0.338368	0.412322		0.267972	0.0398619	0.992099	0.993181	0.109478	0.796363		0.262168	0.072579	0.1991	0.506313	-0.26572	0.52473
ENSG00000082014	SMARCD3	classical			0.215751	0.0212793	0.0434589	0.0550312	-0.383442	0.348408		0.0873281	0.0340268	0.71588	0.852849	-0.0984619	0.816574		0.0185448	0.0136752	0.868864	0.936536	0.0332549	0.937693
ENSG00000082068	WDR70				0.161364	0.0242699	0.00265763	0.00423321	0.0278054	0.947892		0.182935	0.0806179	0.69439	0.84593	-0.417926	0.302853		0.183518	0.0690497	0.219712	0.52377	0.332333	0.421237
ENSG00000082074	FYB1				1.47361	0.180474	4.45537e-37	5.58625e-36	-0.0752648	0.859411		1.41055	0.20458	0.0365861	0.227641	0.284933	0.493962		1.3395	0.155938	0.000782103	0.0130988	0.16129	0.702785
ENSG00000082153	BZW1	classical			0.874874	0.0911697	7.4298e-12	3.17166e-11	-0.00629492	0.988197		0.699323	0.138139	0.378979	0.664007	-0.452732	0.259989		0.587146	0.0764116	0.678318	0.839482	0.0598085	0.888126
ENSG00000082212	ME2				0.324791	0.035183	0.00260159	0.00415259	0.591749	0.122275		0.44856	0.0494997	0.929367	0.956462	0.412656	0.309619		0.45984	0.066107	0.448172	0.705625	0.00786257	0.985258
ENSG00000082258	CCNT2				0.345324	0.0211582	0.425339	0.445533	-0.237198	0.571655		0.410076	0.169531	0.000610908	0.0136754	-0.269431	0.518732		0.356351	0.0836286	0.224061	0.530431	-0.0512674	0.904042
ENSG00000082397	EPB41L3				0.708321	0.0764803	7.20329e-07	1.93876e-06	-0.32952	0.425419		0.781794	0.158451	0.090148	0.350045	-0.514748	0.191783		0.675472	0.147327	0.00679158	0.0672403	-0.179907	0.669882
ENSG00000082641	NFE2L1				0.103896	0.0248629	7.7472e-07	2.07421e-06	0.640542	0.0870608		0.166095	0.0490035	0.855212	0.91628	-0.0551524	0.896799		0.234561	0.0842502	0.0590603	0.281823	0.140204	0.740543
ENSG00000082701	GSK3B				0.189746	0.0272467	0.000685444	0.00121401	0.403137	0.322023		0.211908	0.056369	0.358285	0.648332	0.551908	0.15611		0.160157	0.0558562	0.215467	0.520465	0.392473	0.33619
ENSG00000082805	ERC1				0.271781	0.0457263	2.06295e-08	6.55601e-08	0.155242	0.713564		0.212535	0.0990718	0.264983	0.574672	-0.230782	0.582403		0.144445	0.0375711	0.949968	0.974758	-0.213558	0.611587
ENSG00000082898	XPO1				0.217948	0.0449775	9.83974e-10	3.5222e-09	0.351952	0.39256		0.319234	0.0830241	0.45299	0.713618	-0.0828975	0.845278		0.324068	0.0464552	0.922999	0.965279	0.13891	0.742874
ENSG00000082996	RNF13				0.621373	0.0733142	1.87025e-08	5.96427e-08	-0.561393	0.14764		0.697441	0.186027	0.00971504	0.0974956	0.555488	0.152883		0.743471	0.074764	0.749475	0.87699	0.0154043	0.971121
ENSG00000083097	DOPEY1				0.0616963	0.0162173	0.00322662	0.00505447	0.272139	0.514373		0.0707878	0.0438452	0.372352	0.658721	-0.309255	0.456056		0.113816	0.0674898	0.16892	0.465854	0.0896804	0.832749
ENSG00000083099	LYRM2				0.261597	0.0232425	0.0446061	0.056282	0.474769	0.234531		0.25945	0.0914988	0.395537	0.674452	-0.075022	0.859861		0.24272	0.0447846	0.840239	0.923779	0.483983	0.224284
ENSG00000083223	ZCCHC6				0.903401	0.114619	4.38386e-17	2.55623e-16	-0.501106	0.205867		1.01383	0.188517	0.100497	0.369534	0.0401097	0.924875		0.997578	0.120231	0.199632	0.506313	0.1685	0.689991
ENSG00000083290	ULK2				0.0728077	0.01676	0.00142646	0.00238731	0.339696	0.410372		0.181299	0.0973652	0.00577618	0.0686742	0.638983	0.0880807		0.136877	0.0304186	0.69417	0.848122	0.229382	0.584757
ENSG00000083312	TNPO1				0.333195	0.0358696	0.000529539	0.000954459	0.165558	0.695205		0.31742	0.0687781	0.527756	0.758257	0.212786	0.612905		0.378661	0.0915758	0.507967	0.743795	0.675885	0.0657704
ENSG00000083457	ITGAE				0.14042	0.0231067	0.00429669	0.00655067	0.444721	0.26957		0.0716933	0.0581783	0.198335	0.50954	-0.339969	0.409971		0.0753765	0.026519	0.893109	0.948502	0.525294	0.181258
ENSG00000083520	DIS3				0.283159	0.0381216	0.000751772	0.00132535	-0.20151	0.632272		0.314238	0.0608201	0.871889	0.924171	0.21734	0.605138		0.336689	0.102899	0.152008	0.442724	0.241435	0.564593
ENSG00000083642	PDS5B				0.318308	0.0152314	0.601996	0.615269	0.432544	0.284461		0.414488	0.0882243	0.206661	0.520223	0.303365	0.465126		0.362732	0.0678817	0.543224	0.762342	-0.0306673	0.942535
ENSG00000083799	CYLD				0.834801	0.096396	3.89752e-12	1.68415e-11	-0.294581	0.478782		0.794377	0.157999	0.0653118	0.299716	-0.189519	0.653068		0.798493	0.110325	0.231201	0.54049	-0.139891	0.741106
ENSG00000083844	ZNF264				0.103508	0.0188845	0.0036812	0.00570518	0.0319482	0.940138		0.16992	0.0868951	0.00898176	0.0920694	0.356597	0.385901		0.146117	0.0497288	0.606819	0.800585	-0.010169	0.980934
ENSG00000083845	RPS5		intermediate		1.47732	0.196075	1.39415e-45	2.25273e-44	0.367818	0.37002		1.7658	0.252567	1.88e-05	0.000756783	0.281027	0.50016		1.61433	0.218882	1.64859e-05	0.00045032	0.337363	0.413802
ENSG00000084070	SMAP2	nonclassical			0.868063	0.107891	1.07262e-18	6.78929e-18	0.132552	0.754362		1.0349	0.182313	0.249716	0.560135	0.12572	0.766747		1.23117	0.113795	0.247763	0.55465	-0.0926684	0.827239
ENSG00000084072	PPIE				0.0636649	0.0118482	0.0283649	0.0370845	0.896526	0.00255921		0.082632	0.0302048	0.892382	0.934537	-0.0963592	0.820442		0.091522	0.048804	0.150504	0.441601	0.533379	0.173404
ENSG00000084090	STARD7				0.225849	0.0301397	0.000293482	0.000549262	0.848076	0.00779787	X	0.237434	0.0592276	0.878719	0.927137	-0.199038	0.636544		0.281797	0.119717	0.174186	0.469998	0.348938	0.396908
ENSG00000084092	NOA1				0.0877635	0.0218393	0.000265532	0.000501039	-0.144771	0.732324		0.0842306	0.0453138	0.397345	0.675562	0.511067	0.195532		0.104323	0.0320299	0.733551	0.867364	-0.637643	0.0889632
ENSG00000084093	REST	nonclassical		nonclassical	0.535508	0.065544	1.57451e-05	3.55933e-05	0.169241	0.68868		0.524452	0.112491	0.28044	0.589942	0.315528	0.446479		0.746596	0.154325	0.0284179	0.182849	-0.0398803	0.925304
ENSG00000084112	SSH1	classical			0.402514	0.0461455	0.000135714	0.000268908	-0.355376	0.387646		0.252729	0.0853543	0.176214	0.48451	0.435292	0.281066		0.202179	0.0883473	0.0128476	0.104781	-0.219527	0.60142
ENSG00000084207	GSTP1	classical		intermediate	1.40676	0.168959	1.32009e-38	1.74077e-37	0.457605	0.254245		1.30512	0.171542	0.00678084	0.0762678	-0.174772	0.678914		1.00806	0.271515	1.17287e-07	5.32901e-06	-0.140381	0.740223
ENSG00000084234	APLP2	classical	classical		2.15926	0.213274	9.95904e-72	2.65709e-70	-0.120142	0.776891		1.50991	0.146469	0.0334896	0.217682	-0.411328	0.311336		1.30351	0.162416	0.000678685	0.011606	-0.320232	0.439352
ENSG00000084676	NCOA1				0.435062	0.0336939	0.0202678	0.0272674	0.37443	0.360802		0.387957	0.0544514	0.821492	0.901202	0.385582	0.345495		0.41201	0.0640884	0.528436	0.754274	0.0556103	0.895945
ENSG00000084733	RAB10				0.604594	0.0831284	4.46832e-13	2.06705e-12	0.110419	0.794642		0.698969	0.135635	0.0910575	0.35085	0.414612	0.307099		0.675075	0.17852	0.000547774	0.00993572	0.455782	0.256386
ENSG00000085117	CD82	classical			0.315839	0.0416094	0.000136725	0.000270561	0.125068	0.767931		0.147839	0.0604867	0.226682	0.537986	0.221263	0.598473		0.0873861	0.0489117	0.358282	0.648839	-0.432668	0.284307
ENSG00000085224	ATRX				0.731222	0.0617619	9.80703e-05	0.000198345	0.361114	0.379471		0.693611	0.142104	0.049184	0.259247	0.493791	0.213634		0.784548	0.111871	0.121319	0.399665	0.592738	0.121493
ENSG00000085265	FCN1	classical	classical	intermediate	3.11969	0.253898	2.75053e-135	1.8293e-133	-0.158183	0.708318		2.65613	0.290825	4.75385e-06	0.000234574	-0.485007	0.223159		1.83607	0.342299	1.47102e-06	5.48821e-05	-0.0598722	0.888008
ENSG00000085365	SCAMP1				0.126996	0.0170222	0.00996009	0.0141859	0.654254	0.0783858		0.127516	0.0707702	0.114898	0.394414	-0.215313	0.608592		0.169298	0.075442	0.418638	0.686672	0.695184	0.0556035
ENSG00000085415	SEH1L				0.0760295	0.0093665	0.184874	0.208296	0.564305	0.145091		0.123111	0.0518668	0.406148	0.682215	0.413247	0.308857		0.11895	0.0308511	0.85609	0.930607	0.189341	0.653379
ENSG00000085449	WDFY1				0.371635	0.0257455	0.351105	0.374007	0.36368	0.37584		0.418534	0.104921	0.479397	0.731608	-0.00391502	0.992659		0.397768	0.0859781	0.344267	0.638319	-0.601697	0.114541
ENSG00000085491	SLC25A24				0.332593	0.0518343	8.74824e-10	3.14621e-09	0.515055	0.191472		0.411096	0.136793	0.0379936	0.23164	0.0379804	0.928855		0.405796	0.117282	0.0904683	0.346833	0.345452	0.401964
ENSG00000085511	MAP3K4				0.126278	0.012147	0.441581	0.461283	-0.306935	0.459621		0.130853	0.0748317	0.0744841	0.321266	0.254601	0.542852		0.142718	0.0732408	0.259223	0.567275	0.481597	0.226915
ENSG00000085514	PILRA	nonclassical	intermediate		0.606355	0.0675552	5.15998e-08	1.57546e-07	0.299201	0.471581		0.848688	0.101783	0.700929	0.84593	0.77011	0.0253777		1.01588	0.102867	0.477361	0.727535	0.411339	0.311321
ENSG00000085662	AKR1B1				0.116493	0.0315805	1.22308e-06	3.1782e-06	0.296536	0.47573		0.07157	0.0384388	0.178825	0.487021	0.552611	0.155474		0.067331	0.102878	1.60178e-06	5.88047e-05	0.469225	0.240811
ENSG00000085719	CPNE3				0.245983	0.0381245	1.66172e-05	3.73806e-05	0.881712	0.00377937	X	0.249202	0.0645402	0.645973	0.820912	0.491711	0.21587		0.258165	0.0896423	0.111595	0.384756	0.212684	0.61308
ENSG00000085721	RRN3				0.0967521	0.0175859	0.0349253	0.0448816	0.352001	0.39249		0.116707	0.0394506	0.841568	0.911885	-0.026457	0.950416		0.066854	0.0196709	0.984924	0.992983	-0.586077	0.126812
ENSG00000085760	MTIF2				0.0949111	0.0108798	0.481131	0.499641	-0.565234	0.144283		0.124885	0.0431007	0.560404	0.773676	0.247064	0.555262		0.123	0.0245513	0.838319	0.92372	0.719009	0.0444329
ENSG00000085832	EPS15				0.301966	0.0332058	0.00342325	0.00532337	-0.156536	0.711254		0.319435	0.0688161	0.76391	0.87547	-0.364975	0.374014		0.372027	0.0864914	0.3193	0.622242	0.119076	0.778834
ENSG00000085871	MGST2				0.118716	0.0161651	0.075744	0.0913026	0.00271352	0.994912		0.0533158	0.034477	0.50455	0.746681	-0.554882	0.153426		0.0482811	0.0354475	0.117759	0.393587	-0.763346	0.0275319
ENSG00000085872	CHERP				0.082056	0.0132117	0.416535	0.43671	-0.478059	0.230845		0.100787	0.057289	0.145592	0.443051	-0.569702	0.140432		0.100426	0.0304798	0.753456	0.878905	0.2191	0.602146
ENSG00000086061	DNAJA1				1.12316	0.280489	2.00189e-94	7.46883e-93	-0.81905	0.0128745		1.17676	0.224529	0.00104094	0.020414	-0.479905	0.22879		1.22331	0.243598	4.1325e-06	0.000132616	-0.618774	0.101928
ENSG00000086062	B4GALT1				0.440753	0.0752576	1.54836e-13	7.37841e-13	0.31857	0.441865		0.485238	0.126106	0.0954286	0.358658	0.105949	0.802827		0.393117	0.0789728	0.145099	0.432937	-0.504066	0.202766
ENSG00000086065	CHMP5				0.193576	0.0471315	1.62957e-07	4.72402e-07	-0.858839	0.00630859	X	0.280225	0.112862	0.0411337	0.239443	-0.628188	0.0953325		0.276149	0.0990536	0.0461218	0.24384	-0.397925	0.328911
ENSG00000086102	NFX1				0.214787	0.0210821	0.0401908	0.0511469	0.410745	0.312091		0.205578	0.096955	0.325025	0.623293	-0.351458	0.393272		0.263726	0.097612	0.0848623	0.335166	-0.463519	0.247362
ENSG00000086300	SNX10				0.735065	0.190955	5.4545e-55	1.02585e-53	0.374032	0.361354		0.721655	0.0904446	0.662439	0.829224	0.795316	0.0182821		0.656055	0.111224	0.271725	0.581455	0.485203	0.222945
ENSG00000086619	ERO1B				0.0980579	0.0157788	0.0567487	0.070043	-0.728082	0.0405704		0.123151	0.0503686	0.510731	0.749518	0.547482	0.160152		0.0924279	0.0506346	0.287302	0.593085	-0.0802839	0.850113
ENSG00000086730	LAT2	classical			0.410866	0.0346274	0.00574401	0.00855543	0.328322	0.427206		0.225211	0.0461754	0.748992	0.869241	0.500917	0.206066		0.141014	0.051523	0.312159	0.616173	-0.412039	0.310416
ENSG00000087074	PPP1R15A	classical	classical	intermediate	1.99674	0.162693	2.746e-34	3.16618e-33	-0.101602	0.810803		1.72452	0.307941	0.00393824	0.0522329	0.562014	0.147094		1.09248	0.174072	0.0172249	0.128948	-0.218837	0.602593
ENSG00000087086	FTL	nonclassical	intermediate		5.031	0.20701	2.12579e-138	1.45601e-136	-0.604936	0.112084		5.74563	0.260589	2.67206e-09	2.72491e-07	-0.34692	0.399832		5.70877	0.232526	3.08557e-12	2.72301e-10	-0.316728	0.444656
ENSG00000087111	PIGS				0.139144	0.0153708	0.316709	0.340667	0.473601	0.235847		0.100432	0.0520798	0.506894	0.747885	-0.0859575	0.839622		0.131313	0.0272746	0.639736	0.819126	-0.288397	0.48849
ENSG00000087157	PGS1				0.184114	0.0209754	0.164151	0.186967	-0.314795	0.447594		0.113822	0.0514788	0.216445	0.528333	0.11421	0.787712		0.0714094	0.0399982	0.80917	0.908391	-0.555247	0.153099
ENSG00000087206	UIMC1				0.280457	0.0193619	0.180702	0.204095	0.822394	0.0122066		0.158452	0.0707273	0.607896	0.80393	-0.217203	0.605372		0.117241	0.0582294	0.378481	0.66368	-0.471466	0.238263
ENSG00000087253	LPCAT2				0.288847	0.037466	2.58955e-05	5.64534e-05	0.528271	0.178344		0.434582	0.0846536	0.515494	0.753057	0.411261	0.311423		0.481904	0.0899567	0.156083	0.450199	0.523614	0.182914
ENSG00000087266	SH3BP2				1.03342	0.0755199	1.41467e-05	3.21382e-05	0.443365	0.271208		1.06543	0.225838	0.0678467	0.307353	-0.666774	0.0709255		1.01179	0.180007	0.095925	0.35458	-0.649642	0.0812446
ENSG00000087269	NOP14				0.0987041	0.0240109	5.24313e-05	0.00011032	0.571849	0.138602		0.118145	0.0526366	0.469798	0.72443	0.35334	0.390565		0.0793832	0.0480198	0.131672	0.415154	-0.245311	0.558161
ENSG00000087274	ADD1				0.389908	0.0742015	2.47622e-14	1.22187e-13	0.687958	0.0592918		0.371938	0.0753807	0.50701	0.747885	-0.199881	0.635085		0.335201	0.123758	0.0040445	0.0469878	0.604161	0.112669
ENSG00000087460	GNAS				1.66319	0.124933	1.35387e-18	8.52248e-18	0.770089	0.0253843		1.61236	0.223427	0.00935404	0.0946036	0.483516	0.224797		1.74113	0.150518	0.0524058	0.263406	0.699553	0.053442
ENSG00000087470	DNM1L				0.343931	0.0559998	2.01108e-09	7.0557e-09	0.583193	0.129155		0.394875	0.0901512	0.391128	0.671466	-0.00239532	0.995509		0.470717	0.0499608	0.904745	0.955207	-0.261292	0.53192
ENSG00000087502	ERGIC2				0.130733	0.0136531	0.352413	0.375226	0.0423161	0.920752		0.195358	0.0933727	0.179446	0.488077	0.397814	0.329057		0.154294	0.0538731	0.42577	0.691387	-0.0859152	0.8397
ENSG00000087903	RFX2	classical			0.29011	0.0595739	2.11492e-12	9.32313e-12	0.35225	0.392131		0.130391	0.0766363	0.0701361	0.314926	0.0621602	0.88375		0.0931611	0.0623914	0.417186	0.686672	0.570156	0.140044
ENSG00000088205	DDX18				0.483884	0.0506543	0.0065876	0.00971417	-0.542844	0.164447		0.544652	0.112243	0.364259	0.652149	0.596534	0.118519		0.58645	0.0910727	0.588001	0.790253	0.568575	0.141399
ENSG00000088448	ANKRD10				0.258761	0.037614	0.00545142	0.00815404	-0.254685	0.542713		0.27177	0.101064	0.417022	0.686904	0.54041	0.166726		0.198832	0.0589399	0.489404	0.73611	-0.0135341	0.974627
ENSG00000088766	CRLS1				0.105425	0.0164919	0.0283093	0.0370328	-0.25813	0.537075		0.0767878	0.0290655	0.946488	0.966814	-0.252293	0.546641		0.0682146	0.0326714	0.574554	0.780761	0.287282	0.49025
ENSG00000088833	NSFL1C				0.170631	0.0333102	3.49932e-06	8.59657e-06	0.615436	0.104328		0.16105	0.0958919	0.0277599	0.19292	0.601761	0.114492		0.142567	0.0538285	0.247838	0.55465	-0.00251339	0.995287
ENSG00000088854	C20orf194				0.114301	0.0240539	3.48894e-05	7.49917e-05	-0.060512	0.886817		0.070439	0.0399155	0.340629	0.635168	-0.200381	0.634223		0.0364656	0.0272772	0.301298	0.604336	-0.17493	0.678636
ENSG00000088888	MAVS				0.150239	0.0168042	0.0862974	0.103023	0.456521	0.255517		0.102724	0.0553293	0.598376	0.79784	0.141074	0.738976		0.0778768	0.0386399	0.203327	0.511486	0.728317	0.0404733
ENSG00000088986	DYNLL1				0.310372	0.0391231	9.67691e-05	0.000195799	0.305247	0.46222		0.397918	0.111055	0.0758343	0.323724	0.372895	0.362932		0.412205	0.0349498	0.948032	0.973706	-0.725604	0.0416042
ENSG00000088992	TESC	nonclassical		nonclassical	0.229954	0.0472568	2.44393e-09	8.50279e-09	0.379294	0.354089		0.344103	0.116942	0.0439407	0.246948	0.673342	0.0671864		0.574869	0.168329	8.20243e-05	0.00186341	0.820605	0.0125613
ENSG00000089006	SNX5	nonclassical			0.226363	0.0245325	0.217642	0.241865	0.240721	0.565782		0.362039	0.0595976	0.855078	0.91628	-0.0534791	0.899918		0.402231	0.104784	0.0986879	0.360072	-0.581015	0.13094
ENSG00000089009	RPL6	classical			2.93296	0.171652	4.48681e-43	6.79537e-42	0.711105	0.0479724		2.80564	0.215669	0.00147308	0.025861	0.572148	0.138349		2.70023	0.171772	0.000143042	0.00301109	0.565611	0.143956
ENSG00000089041	P2RX7				0.329666	0.057526	3.55191e-09	1.21458e-08	0.661651	0.0739255		0.26763	0.121149	0.0733815	0.320407	0.0617713	0.884473		0.193929	0.0300693	0.982448	0.99196	-0.205989	0.624556
ENSG00000089048	ESF1				0.119726	0.0197293	0.00843794	0.0121766	0.177337	0.674398		0.144105	0.0502706	0.508751	0.749008	-0.443568	0.270962		0.218742	0.0591262	0.366182	0.655364	-0.323823	0.433942
ENSG00000089053	ANAPC5				0.221572	0.0262107	0.00886264	0.0127334	0.884637	0.00351383		0.286301	0.079933	0.210885	0.522701	0.653849	0.0786343		0.331665	0.0784877	0.247915	0.55465	0.257612	0.537923
ENSG00000089060	SLC8B1				0.355553	0.040001	0.00189233	0.00310471	0.184502	0.661828		0.362305	0.177372	0.0218693	0.167263	-0.153447	0.716772		0.319755	0.117756	0.112233	0.385797	-0.319302	0.440756
ENSG00000089127	OAS1	nonclassical			0.151097	0.0764866	1.04002e-30	1.07979e-29	-0.796337	0.0180246		0.277138	0.144338	0.00743813	0.0808853	-0.825413	0.0116227		0.348548	0.13709	0.0567584	0.276501	-0.494162	0.213236
ENSG00000089157	RPLP0	classical		intermediate	1.42984	0.170032	3.57413e-32	3.86832e-31	0.817197	0.0132546		1.33923	0.273701	0.00159397	0.0273961	-0.0429622	0.919545		1.04141	0.0935989	0.653221	0.82638	-0.35879	0.382773
ENSG00000089159	PXN	classical			0.249643	0.037299	0.00011885	0.000237545	-0.0772486	0.855734		0.0922549	0.0496653	0.554771	0.770535	-0.567294	0.1425		0.0231241	0.0203246	0.466882	0.718485	-0.0310373	0.941842
ENSG00000089195	TRMT6	classical	classical		0.558474	0.0934312	6.40468e-17	3.72039e-16	0.0898564	0.832424		0.247098	0.108303	0.0729383	0.319994	-0.277704	0.505456		0.240033	0.0590763	0.662063	0.828978	0.525473	0.181083
ENSG00000089220	PEBP1				0.216794	0.0407721	1.44969e-07	4.22659e-07	0.712039	0.0475454		0.23288	0.0506736	0.701596	0.84593	0.475746	0.233435		0.156439	0.0497961	0.280506	0.589667	0.225947	0.590548
ENSG00000089248	ERP29	classical	classical		0.850475	0.0775173	2.78109e-08	8.68191e-08	0.465032	0.245616		0.626114	0.100733	0.275355	0.58365	0.225337	0.591577		0.604148	0.0786978	0.534496	0.759148	-0.118122	0.780573
ENSG00000089280	FUS				1.12288	0.0684621	1.77892e-05	3.98218e-05	-0.260859	0.532625		1.27998	0.202114	0.0442289	0.247425	-0.28054	0.500934		1.19397	0.104353	0.5886	0.790253	0.306326	0.460557
ENSG00000089351	GRAMD1A				0.117073	0.0596221	2.83552e-23	2.1943e-22	0.50222	0.204697		0.104174	0.0481206	0.165067	0.470199	0.567557	0.142274		0.124281	0.100656	0.00642948	0.0659802	0.594535	0.12008
ENSG00000089486	CDIP1				0.0516698	0.0135702	0.000426767	0.000779012	0.611617	0.107112		0.0704628	0.0490313	0.32151	0.620615	0.414651	0.307049		0.118945	0.0872033	0.0201977	0.144592	0.490985	0.216654
ENSG00000089597	GANAB				0.156323	0.0208559	0.0102043	0.0145157	0.633498	0.0917242		0.18874	0.0446818	0.82446	0.90254	0.792179	0.0190871		0.115964	0.0585462	0.177796	0.474364	-0.394277	0.333773
ENSG00000089737	DDX24	nonclassical	intermediate		0.530678	0.055294	0.000177886	0.000345605	-0.303383	0.465098		0.755895	0.10821	0.372604	0.658913	-0.399676	0.326589		0.819013	0.0806778	0.659897	0.82838	0.320053	0.439622
ENSG00000089775	ZBTB25				0.0881823	0.013193	0.03417	0.0440342	0.724066	0.0422538		0.115551	0.0652711	0.477828	0.730187	0.0653579	0.877803		0.105667	0.0334338	0.818023	0.912998	0.458807	0.252839
ENSG00000089818	NECAP1				0.186452	0.0167166	0.200221	0.224429	0.144287	0.733193		0.227413	0.0804501	0.500256	0.743418	0.100832	0.812218		0.281735	0.0805898	0.289445	0.593974	-0.454651	0.257719
ENSG00000089820	ARHGAP4				0.318005	0.0288547	0.0116526	0.0163679	0.504518	0.202294		0.40229	0.0629676	0.846038	0.913092	-0.183048	0.664375		0.43107	0.0810445	0.249673	0.557271	0.583131	0.129205
ENSG00000089916	GPATCH2L				0.792346	0.120417	6.94216e-21	4.87865e-20	0.809093	0.0149988		0.625952	0.105835	0.545266	0.765675	0.244014	0.560311		0.570512	0.0992483	0.502484	0.741996	0.382506	0.349686
ENSG00000090013	BLVRB	classical	classical		0.666536	0.0802624	6.15588e-10	2.25453e-09	0.493392	0.214061		0.378971	0.16266	0.023458	0.175896	0.213293	0.61204		0.249615	0.0353324	0.920008	0.963886	0.553353	0.154803
ENSG00000090020	SLC9A1				0.134719	0.037468	2.82542e-09	9.74143e-09	0.0388517	0.927226		0.0793692	0.0582621	0.142367	0.436422	-0.695173	0.0556093		0.0694312	0.0179468	0.947836	0.973706	0.0522186	0.902268
ENSG00000090104	RGS1				0.109085	0.0286884	0.000172297	0.000335884	-0.0498691	0.90665		0.160878	0.102052	0.170479	0.477543	-0.121983	0.773541		0.0565991	0.0277977	0.485708	0.733679	-0.278979	0.503422
ENSG00000090238	YPEL3				0.310525	0.0240989	0.0647106	0.0791252	0.301242	0.468411		0.202295	0.0591882	0.411091	0.682627	-0.163725	0.698458		0.197481	0.0401853	0.96852	0.984564	0.00518157	0.990285
ENSG00000090263	MRPS33				0.097187	0.0258803	9.56781e-08	2.83635e-07	0.452218	0.260598		0.115401	0.0497508	0.388254	0.669057	0.814406	0.01384		0.0904588	0.0398766	0.352028	0.644636	0.0576616	0.892124
ENSG00000090316	MAEA				0.144431	0.0177412	0.0650238	0.0794547	-0.180585	0.668693		0.127252	0.0672602	0.496893	0.741301	-0.804743	0.0159916		0.115129	0.0300862	0.741646	0.87133	-0.431918	0.285237
ENSG00000090339	ICAM1	classical			0.511469	0.177024	1.47402e-65	3.41631e-64	0.0601448	0.8875		0.433867	0.212281	0.00577647	0.0686742	0.234927	0.57545		0.269977	0.13459	0.00774798	0.0739199	0.107813	0.799411
ENSG00000090372	STRN4				0.147071	0.0155654	0.279257	0.303891	0.616038	0.103893		0.114884	0.070888	0.318141	0.618098	-0.768459	0.0258936		0.13987	0.0446141	0.297863	0.601496	0.0109505	0.979469
ENSG00000090376	IRAK3				1.10038	0.17163	6.26152e-41	8.97941e-40	0.636395	0.0897891		1.14939	0.156656	0.0372575	0.229957	0.234365	0.576392		1.16081	0.163516	0.0189584	0.138315	0.280273	0.50136
ENSG00000090382	LYZ	classical	classical	intermediate	5.74069	0.424497	0	0	-0.335739	0.416195		3.30846	0.943468	7.50078e-09	6.98823e-07	-0.438339	0.277324		1.9115	0.550127	1.2374e-06	4.73202e-05	-0.596665	0.118418
ENSG00000090470	PDCD7				0.11255	0.0141804	0.0384889	0.0491172	-0.0575894	0.892258		0.183361	0.0384039	0.893306	0.935291	-0.133757	0.752181		0.225769	0.0315602	0.95012	0.974758	0.682406	0.0622216
ENSG00000090520	DNAJB11				0.180145	0.0192065	0.0109281	0.015402	0.399073	0.327388		0.139175	0.0589647	0.11502	0.394414	0.571418	0.138969		0.102902	0.0490588	0.186556	0.490043	0.203898	0.628155
ENSG00000090615	GOLGA3				0.148826	0.0362811	8.01656e-10	2.89898e-09	0.434816	0.281652		0.114037	0.0323781	0.987518	0.989686	-0.630702	0.0936143		0.136593	0.0545746	0.406741	0.680719	-0.261291	0.531922
ENSG00000090621	PABPC4				0.654008	0.0877447	2.38587e-12	1.04477e-11	0.509729	0.196904		0.869834	0.288772	0.00112171	0.0212708	0.303674	0.464647		0.831049	0.112895	0.139403	0.424781	-0.183258	0.664007
ENSG00000090674	MCOLN1				0.205786	0.0486391	1.79151e-09	6.32889e-09	-0.607576	0.110104		0.257616	0.110259	0.148445	0.447068	0.0799	0.850824		0.226709	0.105733	0.0115009	0.0975553	-0.482663	0.225737
ENSG00000090686	USP48				0.280432	0.0403138	1.92032e-06	4.87947e-06	0.456572	0.255457		0.159279	0.043548	0.355434	0.647	0.340348	0.409416		0.140584	0.0601192	0.169529	0.465854	0.0691483	0.87076
ENSG00000090857	PDPR				0.0952966	0.028646	4.12605e-09	1.40359e-08	0.365516	0.373252		0.121143	0.0500785	0.133685	0.424798	0.714707	0.0463389		0.0905413	0.0572336	0.126123	0.406431	0.382682	0.349446
ENSG00000090905	TNRC6A				0.299161	0.0539876	1.63477e-08	5.24613e-08	-0.191915	0.648898		0.283524	0.0627232	0.868929	0.923036	-0.298724	0.472321		0.354705	0.0921494	0.0174916	0.129713	0.506728	0.199999
ENSG00000090924	PLEKHG2				0.232158	0.0499929	4.4105e-08	1.35474e-07	-0.41252	0.309794		0.10205	0.0589362	0.0815245	0.33314	0.365528	0.373236		0.0962301	0.0727932	0.0439592	0.237465	0.136358	0.747481
ENSG00000091039	OSBPL8				0.93435	0.174373	8.06539e-43	1.20955e-41	0.693214	0.0565948		0.916875	0.156189	0.229434	0.538852	0.701204	0.0526386		1.02311	0.174895	0.0983641	0.359962	0.647312	0.0827112
ENSG00000091106	NLRC4				0.0544365	0.0136163	0.00357406	0.00554663	0.602763	0.113729		0.131712	0.0652565	0.170646	0.477543	0.263079	0.529014		0.141628	0.041134	0.931615	0.967674	-0.776443	0.0234582
ENSG00000091436	MAP3K20	classical	classical		0.580153	0.102225	1.18504e-18	7.48028e-18	0.124951	0.768143		0.300828	0.131557	0.23224	0.540868	-0.629171	0.0946589		0.232817	0.0319645	0.680562	0.840673	-0.542302	0.164953
ENSG00000091527	CDV3	nonclassical	intermediate		1.27089	0.0777407	2.68035e-07	7.4955e-07	0.151298	0.720616		1.49408	0.198902	0.0134952	0.119786	0.334806	0.417573		1.63639	0.168894	0.0516581	0.261078	0.393227	0.335178
ENSG00000091592	NLRP1				0.412979	0.033925	0.00836111	0.0120772	0.894773	0.00268785		0.324811	0.127963	0.177497	0.485997	-0.544523	0.162885		0.394272	0.0881295	0.517959	0.747458	-0.00138734	0.997399
ENSG00000092010	PSME1	nonclassical	intermediate		1.18996	0.119394	1.74992e-22	1.3143e-21	-0.296318	0.47607		1.428	0.162387	0.0467893	0.253723	-0.365251	0.373626		1.42879	0.136275	0.0199331	0.14315	-0.183586	0.663433
ENSG00000092094	OSGEP				0.118443	0.0256175	2.05103e-06	5.19436e-06	0.438609	0.276994		0.111319	0.0531113	0.631012	0.815495	-0.336305	0.415361		0.128392	0.033574	0.847867	0.926518	-0.22129	0.598428
ENSG00000092108	SCFD1				0.339578	0.0308482	0.00207245	0.0033749	0.389045	0.340804		0.463605	0.123855	0.035495	0.224946	0.357961	0.383953		0.496994	0.0971805	0.542712	0.762342	0.629669	0.0943183
ENSG00000092140	G2E3				0.0967092	0.0207033	0.0122348	0.0171071	-0.304214	0.463813		0.150855	0.0606545	0.69981	0.84593	-0.149081	0.724586		0.204356	0.0493092	0.681654	0.841795	0.858104	0.00640398
ENSG00000092199	HNRNPC				1.29921	0.176158	3.42305e-47	5.73298e-46	0.281101	0.500043		1.32231	0.247905	0.0202801	0.159537	0.427469	0.290783		1.07096	0.0977627	0.254378	0.562304	0.261564	0.531477
ENSG00000092330	TINF2				0.157608	0.0200119	0.0649753	0.0794277	0.266802	0.52298		0.120629	0.0435762	0.625136	0.812906	-0.772762	0.0245624		0.132365	0.0579231	0.637236	0.818622	-0.439605	0.275777
ENSG00000092439	TRPM7				0.231888	0.0243977	0.0120145	0.0168349	0.556935	0.151589		0.165188	0.0565893	0.714741	0.852377	0.35002	0.395345		0.157006	0.0562408	0.425189	0.690933	0.0535468	0.899791
ENSG00000092531	SNAP23				0.348153	0.0317155	0.00300342	0.0047412	0.444998	0.269235		0.432339	0.082971	0.351871	0.645505	-0.178339	0.672637		0.469713	0.140156	0.0981043	0.359381	0.446078	0.267934
ENSG00000092820	EZR				0.912661	0.157595	4.26578e-36	5.19248e-35	-0.0230982	0.956706		1.12668	0.102851	0.550921	0.769288	-0.124843	0.76834		0.959288	0.146959	0.134556	0.420507	-0.0032037	0.993993
ENSG00000092841	MYL6	nonclassical	intermediate		1.90508	0.0976457	4.4212e-13	2.04732e-12	0.517309	0.189198		2.25186	0.0625869	0.845805	0.913092	0.529073	0.177564		2.41147	0.112956	0.0393793	0.22393	0.699495	0.0534701
ENSG00000092847	AGO1				0.194797	0.0400318	6.89871e-06	1.62851e-05	0.353323	0.39059		0.23773	0.111194	0.0385733	0.2331	0.431607	0.285622		0.270119	0.0946596	0.0401618	0.226126	0.491607	0.215982
ENSG00000092871	RFFL				0.172754	0.0330327	2.37784e-05	5.21798e-05	0.276247	0.507785		0.128495	0.0516503	0.468653	0.723685	0.652484	0.0794754		0.110483	0.0655734	0.0343748	0.206745	0.111935	0.791869
ENSG00000092929	UNC13D				0.122236	0.0250354	3.28864e-05	7.07527e-05	0.200847	0.633416		0.167256	0.0664204	0.100047	0.369066	0.114176	0.787773		0.224994	0.0549554	0.616435	0.80692	0.225451	0.591386
ENSG00000092931	MFSD11				0.123067	0.0296134	9.88155e-08	2.91992e-07	0.406803	0.317218		0.09356	0.0517078	0.197162	0.507953	0.231373	0.58141		0.0984757	0.0305382	0.595566	0.794402	-0.209265	0.618933
ENSG00000092964	DPYSL2	classical		intermediate	0.677818	0.0872312	1.57773e-14	7.88694e-14	0.70704	0.0498566		0.57884	0.161026	0.0738375	0.32094	0.0768523	0.856468		0.413436	0.113547	0.0496262	0.254168	0.489606	0.218145
ENSG00000092978	GPATCH2				0.114111	0.0125174	0.266978	0.291636	-0.438989	0.276529		0.122306	0.0476155	0.577654	0.782424	-0.238795	0.568989		0.152264	0.062617	0.332366	0.630484	0.538254	0.168759
ENSG00000093000	NUP50				0.226986	0.0297801	0.00222615	0.00360092	-0.0816567	0.847573		0.272569	0.0704597	0.831557	0.906609	-0.134228	0.751329		0.265708	0.068789	0.207839	0.514968	0.13836	0.743866
ENSG00000093010	COMT				0.417813	0.0376949	0.00122509	0.00206612	0.669267	0.0694921		0.259931	0.0451846	0.879052	0.927137	-0.406012	0.318252		0.254189	0.0696938	0.181969	0.482135	0.444456	0.269889
ENSG00000093072	ADA2	classical		intermediate	0.916487	0.0732252	4.03649e-06	9.83645e-06	0.14174	0.737776		0.936194	0.101791	0.649655	0.822837	-0.131029	0.757118		0.6397	0.106901	0.250091	0.55739	-0.318148	0.442503
ENSG00000093144	ECHDC1				0.23937	0.0553769	2.3579e-14	1.16599e-13	0.440046	0.27524		0.213998	0.0608821	0.586586	0.789629	0.800506	0.0169972		0.228164	0.0600882	0.312309	0.616173	0.887922	0.00323041
ENSG00000093167	LRRFIP2				0.485925	0.0825728	3.64309e-13	1.69212e-12	0.190548	0.651277		0.417619	0.092841	0.715529	0.852849	0.537084	0.169867		0.43444	0.0984028	0.0526972	0.264004	-0.0277939	0.947913
ENSG00000093183	SEC22C				0.12283	0.0200276	0.00723588	0.0105801	-0.517837	0.188668		0.160132	0.0563895	0.701961	0.84593	-0.176069	0.676629		0.16665	0.0325748	0.944583	0.972294	0.144115	0.733503
ENSG00000094975	SUCO				0.311977	0.0520556	5.18242e-07	1.41392e-06	-0.505812	0.200949		0.357048	0.101377	0.234704	0.542225	0.259221	0.535296		0.355462	0.0739796	0.432344	0.696228	-0.656348	0.0771075
ENSG00000095015	MAP3K1	nonclassical			0.552664	0.0834323	4.57386e-12	1.97084e-11	-0.237251	0.571566		0.725338	0.181802	0.0218175	0.167146	0.138554	0.743517		0.870645	0.181251	0.0357825	0.211635	-0.275797	0.508505
ENSG00000095059	DHPS				0.0885475	0.0170958	0.018282	0.0247538	0.655981	0.0773303		0.0898801	0.0539922	0.298274	0.606194	-0.0605352	0.886773		0.148529	0.0618802	0.0614981	0.287095	0.65989	0.0749734
ENSG00000095209	TMEM38B				0.104711	0.0230625	4.86521e-05	0.000102839	0.726285	0.0413186		0.0692438	0.0510449	0.340405	0.635007	0.298508	0.472657		0.0596619	0.0333832	0.722386	0.861942	-0.707315	0.0497279
ENSG00000095261	PSMD5				0.0646424	0.0117157	0.0277567	0.036393	0.215287	0.608637		0.0954859	0.0631905	0.0924726	0.351871	0.0576684	0.892111		0.129692	0.029008	0.826894	0.918898	0.0480072	0.910125
ENSG00000095370	SH2D3C	nonclassical	intermediate		0.150305	0.0318515	7.28622e-07	1.95878e-06	0.435153	0.281236		0.340916	0.115179	0.0486692	0.259039	-0.318267	0.442324		0.439624	0.106622	0.509903	0.744258	-0.389022	0.340835
ENSG00000095383	TBC1D2				0.125505	0.0207413	0.00206696	0.00336836	0.0681194	0.872671		0.0633581	0.0378808	0.533047	0.760389	-0.0671103	0.874545		0.0339855	0.0266318	0.305096	0.609263	-0.0976445	0.818077
ENSG00000095564	BTAF1				0.405789	0.0490776	0.000326373	0.000606367	0.174327	0.679699		0.289674	0.0526184	0.745452	0.868243	-0.112672	0.790521		0.203404	0.0593765	0.393032	0.668549	0.210488	0.616838
ENSG00000095574	IKZF5				0.126639	0.0189845	0.0449457	0.0566481	0.402648	0.322666		0.144684	0.0424849	0.43862	0.703918	-0.534599	0.172235		0.161639	0.0601148	0.40734	0.680729	0.551018	0.156918
ENSG00000095794	CREM				0.0991828	0.0181422	0.00282725	0.00448315	0.24981	0.550728		0.228446	0.0834154	0.403429	0.6805	0.363179	0.376549		0.264067	0.0768842	0.443781	0.702487	0.443365	0.271207
ENSG00000095951	HIVEP1				0.441991	0.109213	2.24503e-29	2.21558e-28	0.242631	0.562606		0.376099	0.111014	0.038706	0.2331	-0.246179	0.556724		0.303508	0.0624203	0.845414	0.926518	-0.373042	0.362729
ENSG00000096060	FKBP5				0.231555	0.0668313	6.31902e-19	4.07848e-18	0.339715	0.410344		0.28616	0.0636912	0.753126	0.871311	0.195808	0.642136		0.228539	0.0965728	0.0103801	0.0909053	0.130631	0.757839
ENSG00000096384	HSP90AB1				1.15968	0.27788	1.07569e-89	3.8266e-88	-0.442438	0.272331		1.28932	0.283127	4.74632e-06	0.000234574	-0.326215	0.430354		1.24665	0.254041	1.61864e-07	7.07425e-06	-0.0329813	0.938205
ENSG00000096717	SIRT1				0.288654	0.048058	5.10546e-08	1.56089e-07	-0.415853	0.305506		0.278256	0.0784476	0.428888	0.695836	-0.16013	0.70485		0.29347	0.0739745	0.408483	0.680976	0.387906	0.342343
ENSG00000096968	JAK2				0.361093	0.0916592	2.41243e-21	1.74067e-20	-0.17205	0.683716		0.335259	0.116738	0.226304	0.537986	-0.388187	0.341964		0.313744	0.107609	0.0152465	0.118788	-0.397736	0.329161
ENSG00000097033	SH3GLB1				0.947899	0.0678649	5.82484e-06	1.39147e-05	-0.288304	0.488637		0.924571	0.0851618	0.880357	0.928086	-0.657801	0.0762279		0.963013	0.111303	0.420744	0.688832	-0.0822665	0.846445
ENSG00000099290	WASHC2A				0.181317	0.0249008	0.0238649	0.0316795	-0.157797	0.709005		0.17344	0.112283	0.00134864	0.0242702	-0.326826	0.42944		0.15288	0.0424548	0.743857	0.87281	-0.167475	0.691807
ENSG00000099308	MAST3				0.0803565	0.01987	0.00069601	0.00123082	-0.0226926	0.957466		0.151204	0.0607535	0.157357	0.458773	0.023812	0.955369		0.131199	0.0374556	0.54017	0.761841	-0.14264	0.736156
ENSG00000099337	KCNK6				0.170809	0.0272078	0.000379672	0.000698042	0.764498	0.0271572		0.133374	0.0471103	0.602832	0.80036	-0.111249	0.793123		0.139408	0.0495557	0.207063	0.514773	-0.158128	0.708415
ENSG00000099783	HNRNPM				0.758235	0.0884355	2.35446e-11	9.69893e-11	0.352883	0.391221		0.827264	0.105827	0.552353	0.769413	0.52251	0.184006		0.79331	0.089395	0.456413	0.711425	0.520528	0.185976
ENSG00000099785	MARCH2				0.129298	0.0243119	0.000946959	0.00163614	-0.601444	0.114734		0.13185	0.0423369	0.287281	0.596531	-0.05309	0.900643		0.173698	0.0497718	0.272769	0.582745	-0.224518	0.592962
ENSG00000099795	NDUFB7				0.38237	0.0318416	0.00544042	0.00814023	0.323433	0.434528		0.50672	0.108665	0.479555	0.731608	0.293686	0.480183		0.5773	0.124034	0.224124	0.530431	0.0588326	0.889943
ENSG00000099797	TECR				0.0860066	0.0126543	0.187621	0.211028	-0.167254	0.692198		0.0740835	0.0258638	0.624621	0.812468	0.112537	0.790768		0.0946002	0.0631909	0.0314398	0.194706	0.494897	0.21245
ENSG00000099860	GADD45B	classical	classical	intermediate	1.18055	0.199434	9.95575e-40	1.37198e-38	-0.395056	0.332731		0.578687	0.147905	0.0785235	0.327009	-0.261549	0.531501		0.381726	0.142892	0.0698115	0.30453	-0.261167	0.532124
ENSG00000099875	MKNK2				0.273712	0.0413955	5.45539e-05	0.000114314	-0.226596	0.589452		0.332754	0.0974408	0.0241133	0.177904	0.252175	0.546835		0.395078	0.0931388	0.0506886	0.25761	-0.304224	0.463799
ENSG00000099917	MED15				0.201476	0.0140386	0.497053	0.514781	0.240979	0.565352		0.149497	0.0457185	0.617832	0.808219	-0.0127649	0.976068		0.178294	0.0830514	0.048273	0.249818	0.631204	0.0932732
ENSG00000099942	CRKL				0.116573	0.0126069	0.437244	0.457168	0.165543	0.695232		0.143068	0.0660286	0.35935	0.648892	-0.141611	0.738008		0.107053	0.0359877	0.712737	0.857905	-0.249857	0.550651
ENSG00000099968	BCL2L13				0.147121	0.0264478	0.000403853	0.000739243	-0.707144	0.0498076		0.154946	0.0745646	0.104358	0.378575	-0.188623	0.654632		0.146629	0.0641903	0.293741	0.596978	-0.641899	0.0861786
ENSG00000099985	OSM				0.231315	0.0383206	0.000589324	0.00105559	-0.0766421	0.856858		0.0890733	0.0437288	0.489125	0.738457	0.690663	0.0578943		0.0391623	0.0318421	0.165633	0.46066	-0.529141	0.177497
ENSG00000099991	CABIN1				0.115186	0.0269569	3.14319e-06	7.76742e-06	0.681163	0.062889		0.0738384	0.0651455	0.0525991	0.267602	0.17629	0.676241		0.109512	0.0391405	0.312746	0.616486	0.350695	0.394371
ENSG00000099992	TBC1D10A				0.044301	0.0097286	0.0990873	0.116862	0.426567	0.291913		0.0868933	0.0372453	0.750387	0.869577	0.188781	0.654356		0.113528	0.059668	0.116083	0.391407	0.413611	0.308388
ENSG00000100023	PPIL2				0.0867881	0.0172339	0.00727335	0.0106264	-0.0996491	0.814391		0.0760816	0.0344828	0.411275	0.682627	0.19059	0.651204		0.101878	0.0369252	0.512409	0.744344	-0.138962	0.742781
ENSG00000100034	PPM1F				0.434356	0.0600979	1.45257e-07	4.23229e-07	0.357208	0.385028		0.548025	0.0773403	0.737542	0.863634	0.248538	0.552827		0.498948	0.065254	0.62111	0.809737	-0.0475904	0.910903
ENSG00000100036	SLC35E4				0.504208	0.128777	2.33666e-32	2.53497e-31	0.598226	0.117207		0.567755	0.150048	0.075357	0.322286	0.149236	0.72431		0.506182	0.11965	0.124513	0.404038	0.686964	0.0598099
ENSG00000100055	CYTH4				0.567743	0.0526959	1.1641e-05	2.6737e-05	0.136158	0.747842		0.56343	0.106927	0.358271	0.648332	0.062615	0.882903		0.515972	0.0476235	0.787796	0.896849	0.486079	0.221985
ENSG00000100060	MFNG				0.159445	0.0196456	0.00983922	0.0140311	0.615346	0.104393		0.171988	0.0972794	0.0415303	0.240652	0.420619	0.299422		0.219887	0.0288483	0.959422	0.979703	0.33399	0.418781
ENSG00000100077	GRK3	nonclassical			0.425344	0.055266	2.07732e-06	5.25515e-06	0.431405	0.285874		0.559737	0.0888905	0.316452	0.617022	-0.105977	0.802776		0.686286	0.158793	0.000796251	0.0132873	-0.285351	0.493301
ENSG00000100079	LGALS2	classical	classical	intermediate	0.938462	0.426508	8.32874e-235	1.27402e-232	-0.210078	0.61754		0.357992	0.161301	0.0203376	0.159537	-0.180824	0.668272		0.103996	0.0475205	0.308483	0.613618	-0.539952	0.167157
ENSG00000100083	GGA1				0.41539	0.0681056	3.37167e-12	1.46382e-11	-0.0941782	0.824457		0.482494	0.0847205	0.897336	0.937996	-0.0415872	0.922114		0.441188	0.108192	0.0247373	0.165722	-0.332084	0.421606
ENSG00000100092	SH3BP1				0.226463	0.0181691	0.18029	0.203681	0.225679	0.591		0.30323	0.0845432	0.188909	0.498598	0.562167	0.14696		0.349703	0.0651889	0.388231	0.666301	0.555094	0.153237
ENSG00000100097	LGALS1				2.05661	0.237197	1.9324e-80	6.0325e-79	0.17356	0.681051		1.88638	0.409566	7.5256e-11	1.04651e-08	-0.0374232	0.929897		2.13821	0.32722	9.58393e-10	6.37401e-08	0.0475157	0.911042
ENSG00000100099	HPS4				0.0923536	0.0142246	0.265722	0.290333	0.314225	0.448461		0.0557397	0.0428767	0.259821	0.569398	-0.185526	0.660039		0.0995755	0.0342502	0.656341	0.827004	0.277129	0.506375
ENSG00000100100	PIK3IP1				0.104362	0.0161861	0.107277	0.125842	0.328681	0.426669		0.0976342	0.0651574	0.282277	0.591493	-0.00475487	0.991085		0.235339	0.0508962	0.418464	0.686672	0.0500501	0.906313
ENSG00000100181	TPTEP1				0.0202641	0.0256439	4.50109e-31	4.75933e-30	0.122363	0.772848		0.029462	0.0377887	0.012266	0.113157	0.367672	0.370224		0.132045	0.0865616	5.83455e-05	0.00136606	-0.152945	0.717669
ENSG00000100201	DDX17	classical			1.40904	0.0636133	0.000126293	0.000251436	0.223169	0.595245		1.25835	0.149657	0.242259	0.551726	0.704711	0.0509559		1.17356	0.14576	0.201519	0.508803	0.474494	0.234841
ENSG00000100219	XBP1	classical	classical		0.545838	0.113975	6.73063e-26	5.88322e-25	0.0277633	0.94797		0.343772	0.145856	0.0541854	0.272053	0.622757	0.0991068		0.244012	0.125736	0.00943143	0.0849396	0.128561	0.761591
ENSG00000100220	RTCB				0.126438	0.0147415	0.392889	0.414475	-0.782946	0.0215838		0.136351	0.0573427	0.429598	0.696125	0.392698	0.335888		0.105956	0.0465863	0.622939	0.810632	-0.432793	0.284152
ENSG00000100221	JOSD1				0.350898	0.0486246	2.50757e-07	7.04238e-07	0.525018	0.18153		0.446925	0.168721	0.0426887	0.243655	0.595575	0.119267		0.43534	0.0780794	0.752197	0.877882	-0.576156	0.134972
ENSG00000100225	FBXO7				0.290047	0.0421865	9.30813e-05	0.000188837	0.252857	0.545715		0.269638	0.0471823	0.870253	0.924015	-0.0705255	0.868203		0.308487	0.0804485	0.263579	0.57295	0.0885185	0.834893
ENSG00000100226	GTPBP1				0.13223	0.0207415	0.0207153	0.0278123	-0.194629	0.644181		0.163133	0.032356	0.823735	0.90254	0.17756	0.674007		0.200611	0.0499072	0.208085	0.514968	-0.00159043	0.997018
ENSG00000100227	POLDIP3				0.15782	0.0169965	0.0519227	0.0646078	-0.13621	0.747748		0.166253	0.086791	0.174745	0.482494	-0.707968	0.0494225		0.124237	0.0608425	0.171595	0.46733	-0.662929	0.07317
ENSG00000100242	SUN2				0.363826	0.0478691	2.25957e-07	6.39677e-07	0.761432	0.0281613		0.456409	0.107539	0.304678	0.610814	-0.277913	0.505122		0.549918	0.0993037	0.0440181	0.237465	0.450977	0.262072
ENSG00000100280	AP1B1				0.227743	0.0335868	1.64915e-05	3.7116e-05	0.752346	0.0312695		0.278516	0.0646038	0.87176	0.924171	-0.55762	0.150978		0.247897	0.0503	0.553203	0.767955	-0.469475	0.240526
ENSG00000100281	HMGXB4				0.253627	0.0314551	0.00155278	0.00258459	0.205571	0.625276		0.366148	0.0793623	0.515081	0.753057	-0.306676	0.460019		0.305455	0.0982826	0.371086	0.658745	-0.355341	0.387695
ENSG00000100284	TOM1				0.3658	0.0334494	0.0265661	0.0349518	-0.19465	0.644146		0.213318	0.0891965	0.262932	0.572363	-0.158073	0.708513		0.205983	0.0850563	0.0226087	0.156724	-0.199555	0.635649
ENSG00000100292	HMOX1	nonclassical	intermediate	nonclassical	0.437599	0.097359	2.17067e-19	1.42915e-18	-0.336951	0.414408		0.681687	0.24099	0.111653	0.389678	0.0219813	0.958798		1.03314	0.209468	0.00275148	0.0353189	0.446563	0.267351
ENSG00000100296	THOC5				0.0504459	0.00890068	0.2809	0.305535	0.642621	0.0857112		0.0813444	0.03175	0.875281	0.925712	-0.167303	0.692111		0.107907	0.0651728	0.0707533	0.307469	-0.0588016	0.890001
ENSG00000100300	TSPO	classical	classical		1.94018	0.159211	2.15019e-34	2.49803e-33	0.407489	0.316323		1.47922	0.227051	0.00947221	0.095534	-0.24833	0.55317		1.38285	0.224983	0.000342942	0.00645715	0.726917	0.0410545
ENSG00000100316	RPL3				2.37816	0.201246	6.99981e-51	1.24504e-49	0.576678	0.134535		2.31221	0.290362	1.19155e-05	0.000520765	0.402004	0.323513		2.26474	0.0960212	0.493835	0.736811	0.472405	0.237199
ENSG00000100325	ASCC2				0.0997782	0.0189111	0.0364467	0.0466799	0.285824	0.492553		0.160408	0.0497271	0.608227	0.804135	0.500259	0.206758		0.182347	0.0513614	0.59665	0.794402	0.782412	0.021734
ENSG00000100330	MTMR3				0.205582	0.0206205	0.372446	0.394815	-0.0104717	0.980367		0.16783	0.07538	0.256823	0.567714	0.0605674	0.886714		0.1513	0.0393126	0.921499	0.964149	-0.319252	0.440833
ENSG00000100335	MIEF1				0.12218	0.0190788	0.00659153	0.00971685	0.330166	0.424457		0.157366	0.044966	0.874689	0.925513	0.234129	0.576787		0.160035	0.0371114	0.652323	0.82638	0.561953	0.147148
ENSG00000100348	TXN2				0.204867	0.0223785	0.0602662	0.0741055	-0.150475	0.722089		0.241375	0.0744624	0.302959	0.610339	0.554884	0.153425		0.221747	0.0727671	0.109958	0.381117	0.117463	0.781774
ENSG00000100354	TNRC6B				0.54286	0.0770793	2.62255e-12	1.14291e-11	0.426041	0.292573		0.492457	0.108559	0.395653	0.674452	0.0937599	0.825228		0.593202	0.0936892	0.393826	0.668731	-0.108302	0.798517
ENSG00000100364	KIAA0930				0.328677	0.0587148	1.20351e-09	4.28132e-09	0.381841	0.350596		0.316816	0.0797799	0.45664	0.716524	-0.324586	0.432796		0.355307	0.120195	0.0346592	0.207638	0.0615048	0.884969
ENSG00000100365	NCF4				0.294849	0.0362536	0.00300192	0.00474047	0.155115	0.71379		0.114427	0.044766	0.536275	0.761438	-0.0228451	0.95718		0.10501	0.0670693	0.0246407	0.165558	-0.059378	0.888928
ENSG00000100368	CSF2RB				0.221327	0.0286368	0.00734319	0.0107182	0.0145626	0.972699		0.210525	0.103278	0.22586	0.537986	-0.0609202	0.886057		0.151598	0.0431931	0.498257	0.739489	-0.162058	0.70142
ENSG00000100376	FAM118A				0.103278	0.0171664	0.0444903	0.0561821	0.209375	0.618743		0.144966	0.0504955	0.672008	0.835975	0.153247	0.717129		0.20035	0.0403571	0.797663	0.902707	-0.0673111	0.874172
ENSG00000100380	ST13				0.637294	0.0500383	0.000973661	0.00167723	-0.0160669	0.96988		0.826442	0.148108	0.157337	0.458773	0.31051	0.454134		0.739284	0.0767906	0.434126	0.697086	0.159568	0.705851
ENSG00000100418	DESI1				0.132815	0.0147015	0.128846	0.148786	0.383692	0.348068		0.175883	0.0712981	0.486233	0.736167	0.113897	0.788283		0.182214	0.0454254	0.80838	0.907948	-0.567496	0.142326
ENSG00000100422	CERK				0.264028	0.0472136	1.39987e-09	4.96828e-09	0.650986	0.0804052		0.328859	0.0871265	0.221368	0.534711	0.66333	0.0729339		0.32592	0.0637541	0.177072	0.473534	0.361915	0.378337
ENSG00000100425	BRD1				0.228631	0.0196339	0.286137	0.310421	-0.486841	0.221153		0.16917	0.0684409	0.31231	0.613734	-0.812103	0.0143352		0.215115	0.0663847	0.38022	0.664304	-0.32629	0.430243
ENSG00000100426	ZBED4				0.101674	0.0159043	0.087157	0.104022	0.0549114	0.897248		0.109118	0.0443987	0.593782	0.794422	0.296648	0.475555		0.0940728	0.0243906	0.942031	0.97179	-0.381022	0.351717
ENSG00000100441	KHNYN				0.188714	0.0378958	4.78593e-06	1.15169e-05	0.137481	0.745452		0.128365	0.0409446	0.691028	0.844507	-0.383553	0.348257		0.127307	0.0739803	0.0194302	0.140862	-0.226684	0.589303
ENSG00000100442	FKBP3				0.150971	0.0181387	0.0211775	0.0283748	0.544497	0.162909		0.197014	0.0421571	0.964871	0.978518	0.272359	0.514019		0.146866	0.0387675	0.652875	0.82638	0.0547741	0.897504
ENSG00000100485	SOS2				0.413101	0.0399043	0.00136434	0.00228921	-0.0697754	0.869595		0.418612	0.106011	0.0788996	0.327665	-0.516219	0.190297		0.468227	0.0401984	0.918504	0.962992	0.0845787	0.84217
ENSG00000100503	NIN				0.562355	0.0558108	0.000103345	0.000208553	0.412302	0.310077		0.454429	0.0957138	0.379246	0.664007	-0.00801075	0.98498		0.5201	0.0899372	0.52896	0.754788	-0.458888	0.252743
ENSG00000100504	PYGL				0.300945	0.0634384	7.81648e-12	3.32128e-11	0.838161	0.00935257	X	0.147181	0.0512217	0.579654	0.783654	-0.226167	0.590176		0.147891	0.0685219	0.105982	0.373544	0.147053	0.728225
ENSG00000100523	DDHD1				0.485247	0.0541341	1.71337e-05	3.84669e-05	-0.0317992	0.940417		0.525613	0.130747	0.348059	0.641205	-0.111707	0.792285		0.624499	0.0636039	0.762108	0.883898	0.0922615	0.827989
ENSG00000100528	CNIH1				0.391753	0.0417898	0.000352317	0.000651666	0.188168	0.655425		0.246666	0.0913213	0.255667	0.56679	-0.632231	0.0925777		0.228938	0.056771	0.72714	0.86438	-0.345577	0.401783
ENSG00000100567	PSMA3				0.256952	0.0256717	0.187257	0.210722	-0.552239	0.15581		0.180052	0.0897039	0.363612	0.652058	-0.221533	0.598016		0.247812	0.0540607	0.607481	0.801072	-0.655442	0.0776592
ENSG00000100580	TMED8				0.0853764	0.020635	0.000540258	0.000973016	0.419981	0.300234		0.101189	0.0611695	0.532535	0.760389	-0.801821	0.0166811		0.108288	0.0535389	0.085332	0.33582	-0.439874	0.275449
ENSG00000100591	AHSA1				0.103956	0.0300559	1.17737e-05	2.70283e-05	-0.862009	0.00590785	X	0.148499	0.0366298	0.724273	0.858195	-0.153036	0.717506		0.139788	0.0382502	0.737305	0.868452	0.332184	0.421458
ENSG00000100596	SPTLC2				0.442625	0.0558647	8.89032e-06	2.06675e-05	-0.698165	0.054123		0.316477	0.083171	0.444767	0.709925	-0.0261915	0.950913		0.361988	0.116555	0.185728	0.489234	-0.137556	0.745318
ENSG00000100599	RIN3				0.433143	0.0422347	2.42715e-05	5.3156e-05	0.520528	0.185976		0.527646	0.0803824	0.587019	0.789832	-0.2387	0.569148		0.541284	0.0978227	0.423478	0.68941	0.384425	0.347069
ENSG00000100605	ITPK1				0.199888	0.0176708	0.13826	0.158857	0.388428	0.341638		0.261208	0.0712189	0.381411	0.664946	-0.282135	0.498399		0.278047	0.039159	0.932588	0.968246	-0.515776	0.190744
ENSG00000100612	DHRS7				0.513514	0.0645616	8.20463e-09	2.71653e-08	0.230534	0.582819		0.430148	0.111016	0.147915	0.446566	0.632886	0.0921363		0.424873	0.102633	0.0534856	0.265346	-0.160586	0.704037
ENSG00000100644	HIF1A	classical	classical		1.50559	0.23577	3.54087e-76	1.03366e-74	-0.476909	0.23213		1.11418	0.122806	0.255964	0.566872	0.207246	0.622398		1.01518	0.173406	0.00120291	0.018462	0.276403	0.507536
ENSG00000100647	SUSD6				0.449535	0.0284546	0.276422	0.301092	-0.0992183	0.815183		0.48595	0.109596	0.197248	0.507953	-0.274699	0.510263		0.442702	0.0902003	0.0464627	0.244796	0.125874	0.766467
ENSG00000100650	SRSF5	nonclassical	intermediate		1.82715	0.151099	2.02724e-39	2.76875e-38	-0.44966	0.263642		2.18377	0.178142	0.0665356	0.303511	0.338892	0.411552		2.20693	0.122662	0.233553	0.541847	0.562954	0.14627
ENSG00000100664	EIF5	classical	classical		1.71466	0.138248	1.46137e-27	1.35206e-26	-0.654161	0.0784427		1.49502	0.169481	0.259645	0.569284	0.06795	0.872985		1.31793	0.162782	0.105653	0.372954	-0.530135	0.176533
ENSG00000100697	DICER1				0.497499	0.0542976	4.10126e-06	9.97916e-06	0.637823	0.088844		0.467355	0.127476	0.171343	0.47799	0.164189	0.697633		0.465559	0.0822327	0.691967	0.847461	0.0986258	0.816272
ENSG00000100722	ZC3H14				0.0930869	0.0153232	0.0561073	0.0692886	0.00461191	0.991353		0.0937184	0.0380142	0.259022	0.568633	-0.0343829	0.935583		0.137067	0.0879539	0.0609482	0.286863	0.436905	0.279083
ENSG00000100731	PCNX1				0.302912	0.0463695	2.69665e-06	6.7e-06	0.043803	0.917974		0.20627	0.0919871	0.0522787	0.26686	-0.0464492	0.913033		0.195286	0.0712712	0.381146	0.664304	0.228536	0.586181
ENSG00000100784	RPS6KA5				0.413945	0.104288	9.17664e-20	6.11199e-19	0.171716	0.684306		0.430094	0.132365	0.0469275	0.253951	-0.0558161	0.895562		0.350246	0.0856603	0.158553	0.454115	0.396576	0.330705
ENSG00000100815	TRIP11				0.246851	0.036287	0.000188971	0.000364979	-0.485913	0.222167		0.223812	0.0947913	0.317944	0.617978	-0.953719	0.000239306		0.18832	0.0829843	0.109127	0.379463	-0.210217	0.617302
ENSG00000100823	APEX1				0.332781	0.0685326	3.68069e-14	1.79688e-13	0.785213	0.0209531		0.237481	0.0686005	0.185516	0.495598	0.163374	0.699082		0.242563	0.0461605	0.874099	0.939878	-0.336338	0.415311
ENSG00000100852	ARHGAP5				0.117612	0.0220595	0.00645431	0.00954215	-0.346966	0.399765		0.0816677	0.0573554	0.164677	0.469815	-0.0275009	0.948462		0.095161	0.0477289	0.253239	0.560667	0.36725	0.370816
ENSG00000100865	CINP				0.119329	0.0134857	0.0899267	0.107077	-0.122532	0.772541		0.126032	0.0684626	0.214998	0.526331	-0.565679	0.143898		0.105292	0.0511298	0.185042	0.488021	0.440401	0.274806
ENSG00000100883	SRP54				0.197734	0.038708	7.32025e-08	2.20714e-07	0.304376	0.463564		0.20745	0.0672622	0.821863	0.901202	0.599517	0.116211		0.23675	0.0656592	0.408291	0.680976	-0.29835	0.472904
ENSG00000100888	CHD8				0.216778	0.0195928	0.0292544	0.0381496	0.320599	0.438797		0.213115	0.0801605	0.371451	0.658066	-0.689399	0.0585448		0.234098	0.0856887	0.337064	0.634161	-0.524281	0.182255
ENSG00000100897	DCAF11				0.155273	0.0228696	0.0129838	0.0180608	-0.0691283	0.870797		0.127877	0.0738488	0.261918	0.572081	-0.369192	0.368096		0.136618	0.0390919	0.624113	0.81108	0.113453	0.789095
ENSG00000100902	PSMA6				0.142851	0.0635413	1.33504e-22	1.00599e-21	0.440908	0.27419		0.134307	0.0517551	0.616705	0.808069	-0.260933	0.532504		0.138181	0.0675548	0.160491	0.455547	0.282196	0.498302
ENSG00000100906	NFKBIA	classical	classical	intermediate	2.49846	0.524337	7.1174e-237	1.16649e-234	-0.164424	0.697217		2.12267	0.637423	5.84101e-07	3.77527e-05	0.191617	0.649416		1.37915	0.293888	0.00100237	0.0158616	-0.00928221	0.982597
ENSG00000100911	PSME2		intermediate	intermediate	0.703426	0.155811	1.10002e-32	1.20765e-31	-0.599507	0.116219		1.15931	0.31313	9.80565e-08	7.03096e-06	-0.695649	0.055371		0.869577	0.271799	1.26633e-06	4.80264e-05	-0.64903	0.0816282
ENSG00000100918	REC8				0.111671	0.0434754	5.53259e-14	2.68383e-13	-0.878142	0.0041204	X	0.105752	0.0526944	0.267271	0.577348	0.060248	0.887308		0.107459	0.0396294	0.335853	0.633729	-0.632917	0.0921154
ENSG00000100934	SEC23A				0.0930726	0.0162476	0.0887391	0.105772	-0.282748	0.497426		0.0928539	0.0540543	0.314808	0.61587	0.0614242	0.885119		0.131193	0.0309149	0.690246	0.846257	0.467229	0.243093
ENSG00000100938	GMPR2				0.117268	0.0242887	1.95258e-05	4.34338e-05	0.141897	0.737492		0.160754	0.0568489	0.695238	0.84593	-0.0179185	0.96641		0.131949	0.0268755	0.936015	0.970371	-0.181983	0.66624
ENSG00000100941	PNN				0.76648	0.0657787	1.70359e-05	3.82661e-05	0.155744	0.712667		0.902357	0.175535	0.312384	0.613734	0.207106	0.622638		0.804192	0.0723633	0.83938	0.92372	0.316411	0.445137
ENSG00000100982	PCIF1				0.165672	0.0157988	0.480645	0.499248	-0.642938	0.0855065		0.183264	0.099182	0.0891161	0.346571	0.277791	0.505317		0.176396	0.0372164	0.915957	0.961435	0.0733792	0.862907
ENSG00000100991	TRPC4AP				0.129929	0.0193714	0.00589046	0.008748	0.309229	0.456097		0.115935	0.0519515	0.821311	0.901202	-0.366329	0.372109		0.191115	0.0629381	0.143135	0.429764	0.609363	0.108775
ENSG00000100997	ABHD12				0.118007	0.0141029	0.54295	0.558153	-0.24088	0.565516		0.108466	0.0348502	0.600602	0.798888	0.0945404	0.82379		0.101576	0.0315491	0.75808	0.881795	0.685013	0.0608354
ENSG00000101040	ZMYND8				0.08061	0.0305928	9.89176e-09	3.25167e-08	0.00453965	0.991488		0.118649	0.0595474	0.230142	0.539006	-0.410789	0.312034		0.100594	0.0654239	0.017285	0.129187	-0.291946	0.48291
ENSG00000101084	C20orf24				0.237287	0.0227722	0.057641	0.0710488	0.148753	0.725176		0.15623	0.0614528	0.403029	0.680464	0.0167282	0.968641		0.188093	0.0692697	0.134781	0.420507	-0.579304	0.132352
ENSG00000101109	STK4	nonclassical			0.688196	0.0528693	7.75654e-05	0.000159189	0.626304	0.0966323		0.792636	0.078707	0.868648	0.922951	0.772743	0.0245682		0.964403	0.163993	0.106428	0.374251	0.569163	0.140894
ENSG00000101126	ADNP				0.352964	0.0259084	0.0980322	0.115707	-0.525195	0.181356		0.295671	0.0637459	0.375509	0.662006	0.192058	0.648648		0.28317	0.0468686	0.772911	0.888879	0.15528	0.713497
ENSG00000101132	PFDN4				0.149754	0.0244144	0.00119216	0.00201281	0.468146	0.242043		0.202298	0.141114	0.0252732	0.182357	0.360473	0.380382		0.175648	0.0624587	0.241128	0.548824	-0.133212	0.753167
ENSG00000101146	RAE1				0.108519	0.0210916	0.00078482	0.00137674	0.414849	0.306795		0.105288	0.0873427	0.121724	0.405363	-0.5609	0.148074		0.137998	0.0326237	0.818884	0.91321	0.416177	0.30509
ENSG00000101152	DNAJC5				0.269778	0.0356759	0.000258696	0.000488945	-0.0697145	0.869708		0.173414	0.0511216	0.599342	0.797926	-0.674854	0.0663426		0.224709	0.0790738	0.109233	0.379463	0.124746	0.768516
ENSG00000101158	NELFCD				0.0912645	0.01406	0.016278	0.0222918	0.446424	0.267518		0.11738	0.0748776	0.139996	0.433731	0.218187	0.603698		0.15689	0.0715197	0.440404	0.699022	-0.372633	0.363297
ENSG00000101160	CTSZ				1.31722	0.072808	6.06232e-07	1.64324e-06	0.468472	0.24167		1.28506	0.203049	0.0506803	0.262477	-0.394135	0.333963		1.21071	0.106614	0.0845741	0.335156	0.110207	0.795029
ENSG00000101182	PSMA7				1.1128	0.0599147	0.000378378	0.000696222	0.561592	0.147465		1.14624	0.148429	0.154257	0.456994	0.284113	0.49526		1.16843	0.170871	0.0051361	0.0563865	-0.071717	0.865991
ENSG00000101191	DIDO1				0.190332	0.0337171	1.58434e-06	4.05721e-06	0.592014	0.122065		0.192633	0.0694882	0.696081	0.84593	-0.626006	0.0968387		0.180316	0.0654952	0.413296	0.685194	-0.444135	0.270277
ENSG00000101220	C20orf27				0.21009	0.0385885	1.18417e-06	3.08233e-06	0.332638	0.420784		0.337321	0.111211	0.133005	0.423817	-0.474436	0.234907		0.34047	0.0749679	0.320954	0.622242	0.112644	0.790572
ENSG00000101236	RNF24	classical			0.400885	0.0650024	1.42169e-09	5.04184e-09	0.244168	0.560056		0.206406	0.0449513	0.901247	0.940601	-0.784864	0.0210493		0.109076	0.0479254	0.41809	0.686672	-0.561967	0.147135
ENSG00000101265	RASSF2		classical		0.781184	0.0591142	3.896e-05	8.31953e-05	0.911103	0.00164129	X	0.54603	0.0804164	0.742762	0.86665	-0.495742	0.211547		0.648532	0.198147	0.00337894	0.041399	0.807004	0.0154706
ENSG00000101290	CDS2				0.153994	0.0199669	0.0728129	0.088303	-0.345335	0.402135		0.146371	0.0659721	0.327497	0.625016	0.305904	0.461208		0.135356	0.0533871	0.595908	0.794402	-0.0920543	0.828371
ENSG00000101294	HM13	classical	classical	intermediate	1.11909	0.127628	1.05229e-25	9.07695e-25	0.00963534	0.981935		0.870833	0.155479	0.228987	0.538567	-0.189747	0.652671		0.642522	0.0835804	0.465035	0.717327	-0.0690729	0.8709
ENSG00000101307	SIRPB1				0.340991	0.121245	1.24754e-46	2.05934e-45	0.630814	0.0935379		0.288772	0.128962	0.163282	0.468607	0.520951	0.185554		0.248283	0.107438	0.000906425	0.0146406	0.657875	0.0761828
ENSG00000101336	HCK	nonclassical	intermediate		0.72995	0.145948	2.16068e-39	2.94224e-38	0.371047	0.365505		0.909786	0.179171	0.0370865	0.229366	-0.403032	0.322161		1.05474	0.141185	0.00197146	0.0274152	0.516464	0.190049
ENSG00000101337	TM9SF4				0.210617	0.021266	0.0229281	0.0305066	0.383889	0.3478		0.23361	0.048425	0.968188	0.980582	-0.402315	0.323104		0.218558	0.073757	0.309332	0.614248	0.228732	0.585851
ENSG00000101347	SAMHD1				1.2749	0.193911	1.29805e-55	2.46147e-54	0.364363	0.374878		1.29385	0.234119	0.0149572	0.128389	0.0405694	0.924016		1.25479	0.164712	0.00801778	0.075707	-0.170889	0.685766
ENSG00000101350	KIF3B				0.0835768	0.0125553	0.0295532	0.0385174	0.828302	0.0110807		0.105435	0.0534098	0.824232	0.90254	0.143301	0.734966		0.102161	0.0287853	0.739982	0.870043	0.0416372	0.92202
ENSG00000101361	NOP56				0.154364	0.022866	0.00864098	0.0124423	0.440521	0.27466		0.217163	0.0649922	0.417823	0.687106	-0.150342	0.722328		0.289189	0.0711654	0.192036	0.49922	0.296774	0.475358
ENSG00000101384	JAG1				0.111419	0.0326137	7.05555e-05	0.000145781	-0.575325	0.135668		0.0647664	0.0406509	0.387565	0.668371	0.399121	0.327323		0.0441708	0.0400686	0.134965	0.420507	-0.781781	0.0219124
ENSG00000101413	RPRD1B				0.183803	0.0303136	0.000233058	0.000443961	0.116517	0.7835		0.211658	0.0774976	0.469601	0.724369	-0.16415	0.697702		0.170347	0.0321508	0.710589	0.856552	0.580582	0.131296
ENSG00000101439	CST3		intermediate	intermediate	2.9253	0.297771	3.45149e-156	2.8798e-154	-0.687297	0.0596361		3.28693	0.547388	1.73118e-17	4.67315e-15	-0.712849	0.0471774		3.00805	0.436018	7.11181e-26	1.81312e-23	-0.799031	0.0173565
ENSG00000101444	AHCY				0.0795189	0.0167933	0.00428885	0.00654132	0.818725	0.0129408		0.155024	0.0903797	0.0306399	0.206774	0.491091	0.216539		0.0919389	0.0405759	0.548285	0.765759	0.0746739	0.860506
ENSG00000101474	APMAP				0.107829	0.0174485	0.00208465	0.00339356	0.600094	0.115768		0.100999	0.0458424	0.337846	0.631851	0.0136315	0.974444		0.0805336	0.0250433	0.735711	0.868135	0.12307	0.771564
ENSG00000101493	ZNF516				0.196946	0.0248701	0.010562	0.0149642	0.0912608	0.829834		0.100426	0.0905247	0.00183612	0.0306398	-0.374129	0.361219		0.132449	0.0654224	0.11352	0.387359	-0.226972	0.588817
ENSG00000101544	ADNP2				0.307197	0.0298439	0.0485028	0.0607808	-0.0649922	0.878482		0.286256	0.0906246	0.417247	0.687028	-0.269808	0.518125		0.272029	0.0785314	0.475666	0.726506	-0.619106	0.101691
ENSG00000101557	USP14				0.28977	0.0472836	1.19179e-08	3.87358e-08	0.715437	0.046012		0.275951	0.0578749	0.762421	0.874752	-0.187793	0.656079		0.335754	0.104788	0.0132007	0.106651	0.665315	0.0717727
ENSG00000101577	LPIN2				0.178699	0.0353874	3.58309e-06	8.78354e-06	0.113858	0.788354		0.180291	0.0685607	0.444736	0.709925	-0.0346007	0.935175		0.195719	0.0584558	0.606039	0.800089	0.625102	0.0974672
ENSG00000101596	SMCHD1				1.10215	0.153507	1.29891e-28	1.24963e-27	-0.705251	0.0506999		0.923955	0.108761	0.726697	0.859078	-0.339036	0.411341		0.968915	0.0908174	0.594023	0.793356	-0.126677	0.76501
ENSG00000101608	MYL12A	nonclassical			0.959727	0.101322	4.39518e-14	2.14114e-13	-0.0419101	0.921511		1.08006	0.102379	0.503005	0.745812	-0.382974	0.349047		1.20537	0.129675	0.024418	0.165522	0.0166209	0.968841
ENSG00000101639	CEP192				0.0939751	0.0143221	0.0351788	0.0451694	0.335994	0.41582		0.141358	0.0642625	0.564698	0.7761	-0.264768	0.526274		0.147064	0.11232	0.00159547	0.0233172	0.344326	0.403603
ENSG00000101654	RNMT				0.658747	0.0487961	0.00164793	0.00272721	0.09044	0.831347		0.760325	0.171747	0.0704335	0.315952	0.255481	0.541409		0.668027	0.130236	0.142976	0.429678	0.596837	0.118283
ENSG00000101665	SMAD7				0.512826	0.067441	1.38608e-07	4.04627e-07	0.223238	0.595127		0.409024	0.0984109	0.695717	0.84593	-0.558387	0.150296		0.492018	0.0943323	0.0812266	0.328124	0.554205	0.154036
ENSG00000101695	RNF125				0.110057	0.0245806	0.000169687	0.000331218	0.667797	0.0703354		0.0573981	0.0351593	0.646756	0.821028	0.0893391	0.833378		0.0802138	0.0294056	0.472354	0.723026	-0.400189	0.325909
ENSG00000101745	ANKRD12				1.64756	0.146693	4.36584e-20	2.95936e-19	0.450869	0.262201		1.76362	0.20637	0.117447	0.399161	0.343502	0.404803		1.69406	0.143244	0.0174967	0.129713	0.433927	0.282749
ENSG00000101752	MIB1				0.126877	0.0188537	0.0756463	0.091278	0.11202	0.791713		0.0704315	0.0602691	0.0579433	0.281975	-0.116465	0.783596		0.117249	0.0532264	0.251015	0.558124	-0.555164	0.153174
ENSG00000101773	RBBP8	nonclassical			0.216461	0.0912137	1.80416e-22	1.35062e-21	-0.609393	0.108753		0.374269	0.136465	0.289752	0.598413	-0.559886	0.148968		0.55167	0.184857	0.00279129	0.0355812	-0.410648	0.312216
ENSG00000101782	RIOK3				1.19518	0.13128	6.90723e-25	5.80536e-24	-0.192084	0.648603		1.08237	0.206594	0.00791631	0.0844836	-0.0506907	0.905118		1.10311	0.14842	0.184512	0.487464	-0.15493	0.71412
ENSG00000101843	PSMD10				0.0623111	0.0105097	0.0895973	0.106712	0.418397	0.302251		0.11294	0.0519419	0.427461	0.695117	0.728843	0.0402561		0.11714	0.0364989	0.87168	0.938124	-0.707056	0.049849
ENSG00000101849	TBL1X				0.327477	0.0351562	0.000425092	0.000776263	0.637699	0.0889263		0.196046	0.0648805	0.537803	0.762086	-0.426296	0.292253		0.201208	0.0735949	0.111411	0.384411	0.552903	0.15521
ENSG00000101856	PGRMC1				0.10088	0.00968933	0.718741	0.727941	0.314824	0.447549		0.0722153	0.0474734	0.122777	0.40651	0.291153	0.484154		0.103823	0.0529948	0.135598	0.420522	-0.663975	0.0725551
ENSG00000101882	NKAP				0.12492	0.0117734	0.393015	0.414513	-0.046318	0.913278		0.15755	0.058888	0.493997	0.739622	0.495786	0.211501		0.178786	0.0685918	0.2159	0.520465	0.457498	0.254371
ENSG00000101901	ALG13				0.226221	0.0187439	0.212566	0.236853	0.265514	0.525063		0.203812	0.0463886	0.9146	0.94914	-0.473806	0.235617		0.203036	0.0300679	0.850189	0.926946	0.563618	0.14569
ENSG00000101916	TLR8				0.149991	0.0401002	1.22496e-10	4.7679e-10	0.798158	0.0175713		0.189086	0.0509681	0.93527	0.960169	-0.354691	0.388627		0.21959	0.0606982	0.343133	0.63829	0.71208	0.0475267
ENSG00000101940	WDR13				0.166946	0.0132115	0.500619	0.518119	0.509698	0.196935		0.211641	0.0914627	0.389747	0.669868	0.740965	0.0354481		0.137215	0.0513439	0.434444	0.697086	-0.305569	0.461724
ENSG00000101966	XIAP				0.662873	0.0616459	7.08677e-05	0.00014636	0.417526	0.303363		0.743432	0.150382	0.339907	0.634337	-0.253732	0.544277		0.694598	0.130697	0.291276	0.595132	-0.661262	0.074156
ENSG00000102007	PLP2	classical	classical		0.779354	0.0603091	6.41741e-05	0.000133195	0.394299	0.333744		0.43619	0.110002	0.452971	0.713618	-0.431879	0.285285		0.404368	0.0674922	0.438718	0.698909	0.728149	0.0405425
ENSG00000102030	NAA10				0.152219	0.0165639	0.0910136	0.108146	0.562272	0.146868		0.146564	0.0418503	0.802839	0.891202	-0.277033	0.506529		0.199209	0.0741052	0.125737	0.406343	0.614754	0.104822
ENSG00000102034	ELF4				0.282897	0.0337627	0.00476074	0.00719836	-0.456088	0.256027		0.292539	0.0658775	0.18798	0.497485	0.518222	0.188281		0.268657	0.0948199	0.0884616	0.341709	-0.82415	0.0118647
ENSG00000102054	RBBP7				0.185207	0.0233547	0.018729	0.0253233	0.261297	0.531911		0.308014	0.120952	0.286258	0.595928	-0.379849	0.353326		0.319245	0.0422442	0.686875	0.844081	-0.245013	0.558654
ENSG00000102081	FMR1				0.239558	0.020768	0.336314	0.360006	-0.329539	0.42539		0.28829	0.0844782	0.226177	0.537986	-0.407995	0.315663		0.27349	0.0774464	0.256365	0.56479	-0.58262	0.129623
ENSG00000102158	MAGT1				0.282702	0.0335992	0.00165381	0.0027349	-0.0145933	0.972641		0.370725	0.126058	0.0747357	0.321491	-0.212079	0.614115		0.321134	0.0715165	0.505768	0.74271	0.048495	0.909214
ENSG00000102172	SMS				0.311482	0.0644053	1.08608e-11	4.57669e-11	0.132574	0.754321		0.25884	0.128358	0.0265657	0.187265	-0.244277	0.559875		0.341515	0.0459866	0.835776	0.922526	-0.187574	0.656462
ENSG00000102189	EEA1				0.288446	0.0408211	3.00196e-06	7.43442e-06	0.522741	0.183778		0.264205	0.0612482	0.490911	0.738563	-0.230302	0.58321		0.241433	0.065858	0.566207	0.776546	-0.544411	0.162989
ENSG00000102218	RP2				0.487608	0.0661266	3.03264e-09	1.04168e-08	0.192126	0.64853		0.540875	0.0827818	0.5693	0.778049	0.454723	0.257635		0.459549	0.0638071	0.556201	0.76982	-0.13212	0.755142
ENSG00000102225	CDK16				0.0903327	0.0112698	0.330268	0.354361	-0.126097	0.766062		0.128003	0.0804223	0.182334	0.492565	0.300066	0.470236		0.127284	0.041127	0.521271	0.750079	-0.220192	0.60029
ENSG00000102241	HTATSF1				0.152132	0.0144928	0.0799002	0.0959346	0.740782	0.0355181		0.238539	0.0541104	0.703981	0.847763	-0.0102212	0.980837		0.208034	0.0604247	0.337187	0.634161	0.628076	0.0954101
ENSG00000102265	TIMP1	nonclassical	intermediate		0.858492	0.106943	6.44116e-16	3.49391e-15	-0.80032	0.0170423		1.55429	0.310415	8.68099e-06	0.000406501	-0.690296	0.058083		1.78416	0.230289	0.000352354	0.00659981	-0.637169	0.0892761
ENSG00000102316	MAGED2				0.0447565	0.00659803	0.465719	0.485062	0.302363	0.466675		0.068921	0.0393367	0.735151	0.862791	0.0543293	0.898333		0.112324	0.0449995	0.381457	0.664582	-0.23988	0.567181
ENSG00000102393	GLA				0.0892244	0.0226639	0.000959718	0.00165569	-0.459312	0.252249		0.10293	0.050729	0.22713	0.537986	0.0450681	0.915612		0.111772	0.0502772	0.255087	0.563057	-0.702701	0.0519163
ENSG00000102401	ARMCX3				0.212014	0.0297082	0.00187954	0.00308484	0.0546528	0.89773		0.246884	0.0416498	0.910589	0.946905	0.547005	0.16059		0.218716	0.0789691	0.164181	0.459405	0.454971	0.257342
ENSG00000102409	BEX4				0.109032	0.0339444	4.49142e-12	1.93713e-11	0.598806	0.116759		0.103917	0.0784861	0.00736202	0.0804389	-0.0155471	0.970854		0.097013	0.0364659	0.851396	0.927821	0.450138	0.263072
ENSG00000102524	TNFSF13B				0.864161	0.155862	4.64988e-31	4.90536e-30	-0.752486	0.0312198		0.653721	0.215095	0.00545198	0.0660301	-0.738359	0.0364504		0.673637	0.169244	0.00274397	0.0353189	-0.904168	0.00204514
ENSG00000102531	FNDC3A				0.229035	0.0491306	3.00507e-10	1.12942e-09	-0.324256	0.433292		0.230508	0.094414	0.0852471	0.341957	-0.52117	0.185336		0.196778	0.0373251	0.941648	0.97179	0.172454	0.683002
ENSG00000102543	CDADC1				0.0543477	0.0118554	0.217673	0.241865	-0.615667	0.104161		0.0950744	0.0514122	0.258584	0.568552	-0.132267	0.754876		0.154713	0.0394945	0.914694	0.961193	-0.601059	0.115028
ENSG00000102554	KLF5				0.135689	0.102805	3.41094e-76	1.00338e-74	0.210811	0.616284		0.0340228	0.0507986	0.0331234	0.216838	0.399433	0.326911		0.0590552	0.0585154	0.00485946	0.0543904	0.422016	0.29765
ENSG00000102572	STK24	classical			0.754239	0.0990605	3.73792e-16	2.0617e-15	-0.207105	0.62264		0.69313	0.150955	0.0588814	0.284728	-0.0674755	0.873867		0.555772	0.0924958	0.595683	0.794402	-0.273605	0.512018
ENSG00000102575	ACP5				0.114752	0.0293806	7.28929e-06	1.71541e-05	-0.171267	0.685098		0.11333	0.0788808	0.0411681	0.239443	0.0446534	0.916386		0.0702219	0.0556293	0.0425102	0.233133	-0.398091	0.32869
ENSG00000102580	DNAJC3				0.555854	0.0603049	9.44275e-06	2.18411e-05	0.59578	0.119106		0.497091	0.0907266	0.451791	0.712963	0.478218	0.230668		0.487047	0.0888114	0.226516	0.533615	0.0716906	0.86604
ENSG00000102595	UGGT2				0.0591474	0.0162814	9.57039e-05	0.000194072	0.579891	0.131867		0.109439	0.0608625	0.458808	0.717611	-0.251103	0.548598		0.0566596	0.0358147	0.492828	0.736811	0.282129	0.498408
ENSG00000102606	ARHGEF7				0.138658	0.0174151	0.0450717	0.0567914	0.367699	0.370187		0.136999	0.034304	0.841075	0.911885	0.711153	0.0479503		0.154312	0.0599668	0.180934	0.4805	0.210958	0.616033
ENSG00000102699	PARP4				0.25648	0.0285055	0.0211389	0.0283313	-0.163438	0.698968		0.219185	0.0708056	0.605582	0.802256	0.00441775	0.991717		0.276257	0.0657766	0.445372	0.703791	0.666766	0.0709303
ENSG00000102710	SUPT20H				0.11952	0.0210786	0.117708	0.13682	-0.462524	0.248514		0.137111	0.0470123	0.369628	0.657018	-0.0599754	0.887816		0.213759	0.0811756	0.0604401	0.285508	-0.0986054	0.81631
ENSG00000102760	RGCC	classical	classical	intermediate	1.44051	0.179145	9.82334e-27	8.85644e-26	-0.0538057	0.899309		0.864029	0.148339	0.525146	0.757208	-0.175164	0.678223		0.536594	0.04439	0.981173	0.991544	0.460078	0.251355
ENSG00000102786	INTS6	classical			0.444908	0.0397364	0.0107109	0.0151471	-0.561858	0.147231		0.329249	0.0972364	0.270884	0.5793	-0.316833	0.444496		0.218269	0.0729655	0.648119	0.824112	-0.0801069	0.850441
ENSG00000102805	CLN5				0.0951029	0.017298	0.0125303	0.0174671	0.404586	0.320119		0.115791	0.0494277	0.422039	0.690706	0.314081	0.448681		0.177066	0.0328589	0.947996	0.973706	0.884081	0.00356334
ENSG00000102858	MGRN1				0.257661	0.0348581	5.22331e-05	0.000109953	0.400541	0.325445		0.279797	0.0368797	0.960839	0.975723	-0.558698	0.15002		0.289525	0.0397098	0.971771	0.985951	-0.0253865	0.952421
ENSG00000102871	TRADD				0.068975	0.0177006	0.00153548	0.00255858	-0.231896	0.580532		0.0785333	0.0287794	0.89219	0.934537	0.234344	0.576427		0.093374	0.0275098	0.846121	0.926518	-0.572318	0.138204
ENSG00000102879	CORO1A	nonclassical			0.821658	0.0909329	5.29979e-12	2.27297e-11	0.770467	0.025267		1.00512	0.117466	0.136368	0.428332	-0.344213	0.403767		1.14008	0.184366	0.0721272	0.309364	-0.162488	0.700654
ENSG00000102882	MAPK3				0.132265	0.0285731	9.95622e-06	2.2994e-05	0.508046	0.198637		0.142833	0.0639646	0.240678	0.549488	0.518725	0.187777		0.0738411	0.0286724	0.789642	0.897948	-0.452949	0.259732
ENSG00000102893	PHKB				0.229512	0.022669	0.0711161	0.0863364	0.198783	0.636984		0.256183	0.0431231	0.710962	0.850907	0.514828	0.191702		0.279312	0.0662941	0.265506	0.57445	0.252369	0.546516
ENSG00000102897	LYRM1				0.0802306	0.0164166	0.012675	0.0176634	0.637106	0.0893183		0.134238	0.0932281	0.039191	0.233671	0.556308	0.152149		0.0894881	0.0360766	0.624214	0.81108	0.378051	0.355799
ENSG00000102900	NUP93				0.0763371	0.0139954	0.018212	0.0246751	0.40128	0.324469		0.111555	0.0626074	0.0785989	0.327009	0.613535	0.105709		0.108927	0.0365193	0.617488	0.807769	-0.257836	0.537556
ENSG00000102908	NFAT5				0.687635	0.117835	6.72038e-24	5.39157e-23	0.33566	0.416313		0.869359	0.231873	0.149065	0.447977	0.270529	0.516963		0.706391	0.0833144	0.319794	0.622242	-0.279808	0.5021
ENSG00000102910	LONP2				0.225769	0.0357428	7.80976e-05	0.000160138	0.677752	0.0647426		0.241316	0.0785179	0.177767	0.486447	0.462262	0.248817		0.210934	0.0691818	0.138702	0.424575	-0.40297	0.322242
ENSG00000102921	N4BP1				0.516579	0.031984	0.301262	0.325445	-0.155242	0.713564		0.565305	0.155114	0.00441378	0.0566902	-0.32618	0.430408		0.520166	0.0954335	0.920703	0.963886	0.624056	0.0981969
ENSG00000102978	POLR2C				0.0803933	0.0105326	0.267792	0.292456	0.0727704	0.864036		0.0789045	0.0284581	0.706125	0.847884	-0.250356	0.549828		0.112153	0.0611994	0.150318	0.441601	-0.18995	0.652319
ENSG00000103005	USB1				0.114936	0.0278569	3.3834e-06	8.32962e-06	-0.207907	0.621262		0.107815	0.0372947	0.682258	0.838255	-0.0733289	0.863		0.167142	0.0677548	0.0944694	0.353029	0.236746	0.57241
ENSG00000103018	CYB5B				0.0806978	0.0242107	1.72681e-07	4.98759e-07	0.450865	0.262206		0.0903395	0.0704696	0.11686	0.398713	0.325788	0.430994		0.101677	0.0144092	0.988036	0.995109	-0.324737	0.43257
ENSG00000103024	NME3				0.170778	0.0254884	0.00160586	0.00266424	0.390377	0.339008		0.213705	0.0599662	0.410902	0.682627	0.469571	0.240417		0.180974	0.0648948	0.497296	0.73861	-0.372874	0.362961
ENSG00000103061	SLC7A6OS				0.0808397	0.0130652	0.0788077	0.0946982	0.432846	0.284086		0.072335	0.0335386	0.852339	0.915816	-0.359184	0.382212		0.160119	0.0420434	0.52625	0.752558	0.310472	0.454193
ENSG00000103111	MON1B				0.156322	0.0318425	7.50123e-06	1.76077e-05	-0.0532343	0.900374		0.219357	0.0620013	0.554213	0.769992	0.294166	0.479431		0.249836	0.117372	0.159872	0.455119	0.537797	0.169192
ENSG00000103121	CMC2				0.0907118	0.0176994	0.00341708	0.00531558	-0.0389982	0.926952		0.202934	0.0644614	0.196716	0.507953	0.423469	0.295813		0.190844	0.0576143	0.569267	0.777952	-0.0587123	0.890167
ENSG00000103145	HCFC1R1				0.109035	0.0193531	0.013914	0.019244	-0.43278	0.284168		0.0711052	0.0163461	0.975141	0.983886	0.266423	0.523593		0.0388528	0.0297231	0.109689	0.380758	-0.774352	0.0240818
ENSG00000103187	COTL1	nonclassical	intermediate		2.38255	0.0911234	1.56385e-11	6.51226e-11	0.668275	0.0700603		3.21422	0.0798372	0.778771	0.880281	-0.616274	0.103722		3.355	0.147238	0.00109778	0.0171351	0.0398603	0.925341
ENSG00000103194	USP10				0.283444	0.0410251	1.62942e-05	3.67079e-05	0.147115	0.728114		0.151664	0.0746459	0.109122	0.385125	0.779947	0.0224362		0.150026	0.0297586	0.901091	0.953449	0.480873	0.227717
ENSG00000103196	CRISPLD2	classical	classical		0.232026	0.0736219	4.06434e-21	2.89167e-20	0.0329045	0.938349		0.0214285	0.0245228	0.687091	0.842389	0.722652	0.0428565		0.00885087	0.0125642	0.283819	0.59041	-0.253182	0.54518
ENSG00000103249	CLCN7				0.164045	0.0287943	0.000472207	0.000856845	0.301995	0.467245		0.205762	0.0630654	0.493645	0.739581	0.0629524	0.882276		0.178528	0.0417648	0.906475	0.956279	-0.134419	0.750983
ENSG00000103257	SLC7A5				0.182966	0.0405652	1.6848e-08	5.39913e-08	0.146967	0.728379		0.0795791	0.0748506	0.0389847	0.233671	0.332563	0.420895		0.0589299	0.0241282	0.484302	0.732519	0.020156	0.962218
ENSG00000103313	MEFV				0.204742	0.0465734	6.18738e-08	1.88163e-07	-0.343099	0.405392		0.167096	0.0644719	0.191275	0.501865	-0.235572	0.574372		0.165561	0.0472547	0.48014	0.729819	-0.248311	0.553201
ENSG00000103335	PIEZO1				0.138676	0.022337	0.000507002	0.00091672	0.622519	0.0992744		0.240297	0.0511812	0.769778	0.878263	0.0291768	0.945324		0.234861	0.0814341	0.103756	0.36967	0.150901	0.721327
ENSG00000103365	GGA2				0.296888	0.0509955	1.06404e-08	3.48206e-08	0.0764721	0.857173		0.246905	0.101598	0.109906	0.385393	-0.178434	0.672469		0.238611	0.0968682	0.130955	0.415022	0.273334	0.512454
ENSG00000103381	CPPED1				0.661239	0.0768576	8.35841e-10	3.01547e-09	0.703871	0.0513561		0.716966	0.141169	0.0863086	0.342325	-0.450574	0.262553		0.758341	0.131142	0.196932	0.505378	-0.326561	0.429838
ENSG00000103415	HMOX2				0.0673241	0.016374	0.00609773	0.00904118	0.554039	0.154185		0.131863	0.0798085	0.295089	0.603327	0.590087	0.123595		0.103392	0.0430539	0.271233	0.581087	0.500343	0.20667
ENSG00000103479	RBL2				0.265188	0.0338781	0.00485668	0.00732913	0.696737	0.0548295		0.208604	0.0808599	0.448719	0.711039	0.102972	0.808288		0.219142	0.0501519	0.382139	0.664689	0.475296	0.233939
ENSG00000103489	XYLT1				0.163878	0.054537	2.40075e-12	1.05024e-11	-0.435778	0.280467		0.346236	0.0952919	0.170675	0.477543	-0.161987	0.701545		0.288728	0.0297451	0.992618	0.997409	0.351886	0.392656
ENSG00000103490	PYCARD				0.831289	0.0656966	2.345e-06	5.89656e-06	0.102748	0.8087		0.908112	0.150039	0.077859	0.327009	-0.768706	0.0258159		0.95368	0.18338	0.000501469	0.00913191	0.140664	0.739714
ENSG00000103510	KAT8				0.168802	0.0240845	0.0103631	0.0147188	0.868044	0.00519069		0.0804487	0.0389742	0.842133	0.911885	-0.0770558	0.856091		0.0900274	0.0268256	0.948923	0.974404	0.232359	0.579754
ENSG00000103544	C16orf62				0.0691764	0.0114855	0.0729293	0.0883974	0.814217	0.0138802		0.0769841	0.0519494	0.0849375	0.341013	-0.193025	0.646967		0.104699	0.0258488	0.915971	0.961435	0.316624	0.444814
ENSG00000103569	AQP9	classical	classical		0.788449	0.301669	1.66811e-109	7.89169e-108	0.0864702	0.838675		0.538051	0.402631	1.09858e-05	0.000488694	0.442053	0.272798		0.378745	0.184801	0.0671759	0.298134	0.520523	0.185981
ENSG00000103642	LACTB	classical		intermediate	1.21115	0.0778	5.3096e-08	1.62006e-07	0.0152641	0.971384		1.08838	0.122129	0.489194	0.738457	-0.0453398	0.915104		0.86529	0.101926	0.385055	0.664689	0.144578	0.73267
ENSG00000103657	HERC1				0.369697	0.0633785	1.09337e-11	4.6032e-11	0.461181	0.250072		0.448957	0.0742634	0.407093	0.682453	0.510157	0.196465		0.496552	0.132704	0.0795038	0.325247	0.105121	0.804346
ENSG00000103671	TRIP4				0.0753286	0.0100266	0.64055	0.65206	-0.44396	0.270488		0.121116	0.0511865	0.693988	0.84593	-0.356209	0.386454		0.116547	0.0433217	0.501824	0.741996	-0.214237	0.610428
ENSG00000103811	CTSH	classical		intermediate	0.799378	0.165923	5.3888e-46	8.76921e-45	0.684509	0.061102		0.662202	0.205882	9.73455e-06	0.000442296	0.543894	0.163469		0.450773	0.187791	1.78993e-06	6.51905e-05	0.681356	0.0627853
ENSG00000103966	EHD4				0.406822	0.0394149	0.00308989	0.00486599	0.25517	0.541919		0.410214	0.107786	0.285521	0.595841	0.19177	0.64915		0.260045	0.0617943	0.843911	0.925599	-0.251076	0.548643
ENSG00000103978	TMEM87A				0.260049	0.0331004	0.000375764	0.00069169	0.0069323	0.987002		0.320163	0.0879423	0.391135	0.671466	-0.377468	0.356603		0.312951	0.0573876	0.492894	0.736811	0.799109	0.0173373
ENSG00000103994	ZNF106	nonclassical			0.740794	0.0545252	0.000565548	0.00101498	0.723158	0.0426402		0.83026	0.117044	0.290673	0.599111	-0.0438151	0.917952		0.961382	0.0957736	0.523401	0.750355	-0.273027	0.512946
ENSG00000104064	GABPB1				0.348656	0.0313978	0.261074	0.285866	-0.399457	0.326879		0.363606	0.229507	0.00784774	0.083947	0.253878	0.544038		0.303993	0.083568	0.185938	0.48926	-0.659495	0.0752097
ENSG00000104081	BMF				0.168241	0.00872648	0.961857	0.962486	-0.534575	0.172258		0.169794	0.0475318	0.334633	0.630457	-0.0174166	0.967351		0.150093	0.0454469	0.761649	0.883857	0.664494	0.0722516
ENSG00000104093	DMXL2	classical	classical		1.39423	0.193215	8.97501e-40	1.24807e-38	0.0718453	0.865753		0.845387	0.204872	0.00425293	0.0552881	0.194667	0.644116		0.799509	0.182627	0.0249257	0.16674	0.501019	0.205958
ENSG00000104131	EIF3J				0.64314	0.0451823	0.00382609	0.00590779	0.741157	0.0353749		0.544832	0.116308	0.166719	0.472559	0.519324	0.187177		0.528576	0.106035	0.342838	0.63829	0.0980703	0.817294
ENSG00000104133	SPG11				0.238576	0.0351001	0.004058	0.00623023	-0.527718	0.178883		0.281471	0.0553626	0.856889	0.917142	0.540342	0.166789		0.371694	0.106413	0.173058	0.468666	-0.609921	0.108362
ENSG00000104164	BLOC1S6				0.715859	0.0552466	0.00260881	0.00416267	-0.101839	0.810369		0.62816	0.0907696	0.582214	0.785818	-0.282626	0.49762		0.556509	0.123392	0.0756376	0.316679	-0.711853	0.0476303
ENSG00000104205	SGK3				0.336167	0.0423557	3.95117e-05	8.4217e-05	-0.174089	0.680118		0.181737	0.0486076	0.826772	0.903522	0.0244573	0.954161		0.167763	0.0394843	0.828359	0.918898	0.5945	0.120107
ENSG00000104218	CSPP1				0.106488	0.0220318	0.000184192	0.000356648	0.573902	0.136865		0.121646	0.058832	0.20575	0.519401	0.586469	0.126496		0.113985	0.0476795	0.175072	0.471353	-0.136703	0.746857
ENSG00000104219	ZDHHC2				0.135621	0.029274	1.16941e-06	3.05084e-06	-0.211695	0.614772		0.0860348	0.0490492	0.113346	0.393154	-0.423874	0.295302		0.0700953	0.0355793	0.488849	0.735518	0.513263	0.193291
ENSG00000104231	ZFAND1				0.101029	0.0162217	0.111751	0.13049	0.296393	0.475953		0.0862474	0.0421904	0.737485	0.863634	-0.180736	0.668428		0.0750149	0.0380561	0.379576	0.664304	-0.451351	0.261628
ENSG00000104312	RIPK2				0.757135	0.132959	4.70356e-28	4.45044e-27	0.140159	0.740624		0.705395	0.244616	0.0028679	0.0415167	0.411805	0.310718		0.68072	0.192208	0.000859565	0.0141382	0.36266	0.377283
ENSG00000104320	NBN				0.372062	0.0994609	3.19191e-22	2.35872e-21	0.216842	0.605987		0.437039	0.130885	0.214882	0.526331	-0.0324	0.939293		0.391455	0.134332	0.0389385	0.222252	0.0648047	0.878831
ENSG00000104324	CPQ				0.277531	0.0433874	9.15539e-06	2.12361e-05	-0.395056	0.332731		0.260492	0.0527292	0.944204	0.965514	-0.4511	0.261926		0.29127	0.0927571	0.161389	0.455636	-0.587889	0.125352
ENSG00000104325	DECR1				0.202645	0.0219832	0.0460893	0.0579145	0.00256687	0.995187		0.269185	0.111382	0.305216	0.610814	0.0263545	0.950608		0.260851	0.0747857	0.06117	0.286914	-0.302368	0.466668
ENSG00000104331	IMPAD1				0.202038	0.0166051	0.23442	0.258532	0.748381	0.0326889		0.194871	0.0549982	0.587983	0.79035	-0.398798	0.327752		0.194633	0.0791489	0.114409	0.389193	0.846422	0.00804482
ENSG00000104343	UBE2W				0.198049	0.0287945	0.000119906	0.000239552	0.521917	0.184594		0.174471	0.0691964	0.2431	0.552939	-0.0222492	0.958296		0.179427	0.0619124	0.0662283	0.295932	0.398635	0.327968
ENSG00000104365	IKBKB				0.288926	0.0371352	0.000186136	0.00036026	0.462874	0.248108		0.253211	0.0767088	0.482918	0.733811	-0.31136	0.452834		0.211871	0.0684587	0.428519	0.693564	-0.520624	0.18588
ENSG00000104419	NDRG1	classical	classical		0.663551	0.0846606	4.031e-10	1.50148e-09	0.122717	0.772206		0.334493	0.0612441	0.915119	0.94925	-0.0370236	0.930644		0.181225	0.0931401	0.0531485	0.264112	0.448596	0.264913
ENSG00000104442	ARMC1				0.0643917	0.00894816	0.236858	0.260971	0.154224	0.715383		0.124561	0.0384311	0.433829	0.700261	0.524785	0.181759		0.131599	0.0468387	0.802423	0.904407	0.506936	0.199784
ENSG00000104447	TRPS1				0.340033	0.0569455	9.92206e-10	3.5489e-09	0.0580822	0.89134		0.214638	0.0569283	0.859471	0.918687	0.00867657	0.983732		0.223943	0.0532175	0.268325	0.577553	0.292213	0.482492
ENSG00000104497	SNX16				0.105988	0.0321605	2.10816e-07	6.00517e-07	-0.177178	0.674678		0.141522	0.0600139	0.448415	0.71103	-0.148985	0.72476		0.0665734	0.0253411	0.71302	0.857905	0.371432	0.364968
ENSG00000104517	UBR5				0.367732	0.0349103	0.0288863	0.0377124	-0.281525	0.499369		0.341543	0.08221	0.599532	0.797926	-0.16107	0.703176		0.333947	0.073534	0.49096	0.736811	0.00576093	0.989198
ENSG00000104518	GSDMD				0.124014	0.0289715	1.31399e-05	2.99399e-05	-0.30068	0.469283		0.150689	0.0493552	0.728025	0.859375	-0.373216	0.362486		0.138995	0.0466475	0.317053	0.620785	-0.575071	0.135881
ENSG00000104522	TSTA3				0.0639523	0.00859949	0.637187	0.648924	-0.147671	0.727117		0.106347	0.0397741	0.502356	0.745579	0.0438398	0.917906		0.0906682	0.0226542	0.960772	0.979992	0.561648	0.147416
ENSG00000104529	EEF1D				1.4561	0.0707045	8.03209e-08	2.40125e-07	-0.34621	0.400862		1.41594	0.139529	0.284937	0.594894	-0.286881	0.490883		1.51245	0.0877699	0.76865	0.888319	-0.0616651	0.884671
ENSG00000104549	SQLE				0.400164	0.0852911	6.39733e-18	3.8679e-17	0.397927	0.328909		0.26248	0.12685	0.272098	0.580297	-0.246641	0.55596		0.21079	0.0638492	0.301781	0.604747	0.24204	0.563588
ENSG00000104613	INTS10				0.113488	0.0166405	0.0899676	0.107098	0.324804	0.432469		0.121482	0.0838083	0.0348788	0.222923	-0.0543884	0.898223		0.132776	0.0410245	0.78511	0.896208	-0.459525	0.252
ENSG00000104643	MTMR9				0.162188	0.0212843	0.00756416	0.0110092	0.655431	0.0776654		0.183078	0.0514277	0.632438	0.815912	-0.0910818	0.830164		0.238227	0.122908	0.0525619	0.263614	0.606522	0.110892
ENSG00000104660	LEPROTL1				0.159943	0.0422678	1.08717e-09	3.87649e-09	-0.670376	0.0688599		0.248022	0.0984573	0.0203326	0.159537	-0.0441085	0.917404		0.284568	0.0616739	0.493315	0.736811	-0.747268	0.033094
ENSG00000104671	DCTN6				0.112789	0.0208144	0.0254384	0.0335837	-0.377084	0.357131		0.129972	0.0558387	0.41212	0.683244	-0.0340037	0.936292		0.0928337	0.0353372	0.216057	0.520465	-0.701402	0.0525425
ENSG00000104687	GSR				0.146236	0.0139693	0.101897	0.120052	0.836988	0.00954848		0.141844	0.0671943	0.205952	0.519429	-0.122261	0.773034		0.137703	0.0279813	0.836742	0.923031	-0.314704	0.447732
ENSG00000104689	TNFRSF10A				0.130965	0.0415447	2.86327e-08	8.92027e-08	-0.411106	0.311623		0.0619335	0.0409028	0.57485	0.781464	-0.29455	0.478832		0.0460381	0.041924	0.039807	0.225246	-0.541847	0.165378
ENSG00000104714	ERICH1	nonclassical			0.414662	0.0422648	0.00108282	0.00184313	-0.286135	0.492062		0.418108	0.0847739	0.3387	0.632856	0.351878	0.392667		0.617347	0.0917769	0.644148	0.821498	-0.539719	0.167376
ENSG00000104763	ASAH1				1.88791	0.161369	2.77209e-33	3.12558e-32	-0.0329217	0.938316		2.06614	0.257272	0.00829053	0.0873028	-0.213866	0.611061		1.96451	0.221967	0.00176865	0.0252846	-0.0641687	0.880014
ENSG00000104765	BNIP3L	classical	classical		1.04914	0.0885608	3.45235e-11	1.40479e-10	-0.275984	0.508206		0.733614	0.122671	0.223204	0.535514	0.143681	0.734283		0.635531	0.0888416	0.36668	0.655397	-0.325248	0.431804
ENSG00000104783	KCNN4				0.211222	0.0433308	2.30696e-07	6.51086e-07	-0.0187056	0.964935		0.114015	0.0605542	0.36234	0.651466	0.698121	0.0541446		0.0299204	0.0200563	0.72971	0.865556	0.329505	0.425441
ENSG00000104805	NUCB1				0.272154	0.0427663	6.80333e-06	1.60847e-05	0.542701	0.16458		0.29715	0.108192	0.283797	0.593322	-0.701138	0.0526705		0.309201	0.0818878	0.0370552	0.216069	0.253117	0.545287
ENSG00000104823	ECH1				0.175299	0.0344007	6.24749e-07	1.69143e-06	0.637458	0.089085		0.122307	0.0468361	0.482787	0.733811	-0.607715	0.110001		0.163104	0.0454876	0.492614	0.736811	0.0240502	0.954923
ENSG00000104825	NFKBIB				0.177245	0.0231119	0.0617488	0.0758269	0.0790187	0.852455		0.16477	0.0533033	0.708468	0.849754	-0.389883	0.339673		0.155012	0.0479417	0.596201	0.794402	0.559119	0.149647
ENSG00000104852	SNRNP70				0.290194	0.0373328	0.00596002	0.00883986	-0.437109	0.278832		0.270003	0.0512674	0.806342	0.893794	-0.421416	0.29841		0.248591	0.0668865	0.311855	0.616173	-0.525826	0.180736
ENSG00000104859	CLASRP				0.119794	0.0103548	0.745243	0.753286	-0.196799	0.640419		0.138081	0.066543	0.167646	0.473142	0.220817	0.59923		0.136039	0.0460862	0.736851	0.868207	0.0211258	0.960401
ENSG00000104870	FCGRT	classical			1.03783	0.15481	5.99897e-35	7.07693e-34	0.0783452	0.853703		0.874561	0.14205	0.0420567	0.242033	0.0480207	0.9101		0.714509	0.156361	0.00672767	0.0671158	0.460197	0.251217
ENSG00000104885	DOT1L				0.308642	0.0737477	4.58233e-16	2.51535e-15	0.191835	0.649036		0.221698	0.0915215	0.380157	0.664634	0.322472	0.435974		0.136495	0.0554955	0.573445	0.779932	0.338978	0.411426
ENSG00000104894	CD37				1.29532	0.0705545	1.51769e-06	3.90178e-06	-0.507408	0.199296		1.18489	0.124783	0.15326	0.455889	0.455967	0.256169		1.33429	0.0576264	0.94965	0.974758	0.454657	0.257713
ENSG00000104903	LYL1	nonclassical			0.250693	0.0423191	4.243e-08	1.30416e-07	0.136433	0.747345		0.344789	0.107386	0.270788	0.5793	-0.107398	0.800172		0.489269	0.0746679	0.692995	0.847951	-0.142978	0.735547
ENSG00000104904	OAZ1	nonclassical			2.74739	0.0693693	7.43206e-11	2.94015e-10	0.100066	0.813625		2.88885	0.125216	0.543709	0.765028	-0.254411	0.543163		3.09895	0.111604	0.620635	0.809737	0.249253	0.551646
ENSG00000104907	TRMT1				0.191932	0.0186923	0.215833	0.240169	0.135848	0.748401		0.129638	0.0628329	0.144101	0.439973	0.47185	0.237827		0.100593	0.0293892	0.596331	0.794402	-0.167315	0.69209
ENSG00000104915	STX10				0.288999	0.0571462	7.08892e-13	3.23049e-12	0.370154	0.366751		0.266547	0.0955929	0.0943522	0.35608	0.283035	0.49697		0.30992	0.138122	0.0111065	0.0948874	0.512036	0.194541
ENSG00000104918	RETN				0.221356	0.0494512	2.74826e-09	9.48967e-09	0.187128	0.657239		0.0848467	0.0609781	0.435848	0.701962	0.311918	0.45198		0.0553442	0.0244025	0.917985	0.962667	-0.0364998	0.931624
ENSG00000104957	CCDC130				0.0851879	0.0150819	0.0329726	0.042659	0.331027	0.423176		0.0769202	0.0502415	0.61266	0.806048	0.319083	0.441088		0.106558	0.0311492	0.924058	0.965946	-0.164527	0.697033
ENSG00000104964	AES				0.473765	0.0438383	0.000921017	0.00159432	0.53252	0.17423		0.43681	0.169138	0.00183271	0.0306398	-0.333897	0.418918		0.429841	0.0943175	0.154311	0.446773	0.0833623	0.844418
ENSG00000104969	SGTA				0.0760304	0.0080785	0.341932	0.365423	0.131031	0.757114		0.103955	0.041188	0.772685	0.878377	-0.427427	0.290834		0.0850288	0.0427788	0.35639	0.64811	-0.27884	0.503644
ENSG00000104972	LILRB1	nonclassical	intermediate		0.462425	0.0837151	1.29203e-10	5.02043e-10	-0.55765	0.150951		0.925246	0.19805	0.011051	0.106094	0.0291585	0.945359		1.01792	0.19463	0.00566508	0.060318	0.14002	0.740875
ENSG00000104974	LILRA1	nonclassical	intermediate		0.284371	0.0405433	0.00155934	0.00259363	-0.489578	0.218175		0.543562	0.104297	0.266919	0.577197	-0.384929	0.346383		0.556064	0.0906993	0.40784	0.680876	0.0047573	0.99108
ENSG00000104998	IL27RA				0.198664	0.0440875	8.19763e-10	2.96212e-09	0.68914	0.0586786		0.117358	0.0465382	0.4503	0.712723	-0.431205	0.286121		0.0549443	0.0330245	0.350756	0.64359	0.591816	0.122222
ENSG00000105053	VRK3				0.0773911	0.0168766	0.00316049	0.00496864	0.508444	0.198226		0.124298	0.0529366	0.167029	0.472767	0.198886	0.636807		0.102179	0.0207181	0.886059	0.945579	0.188039	0.655649
ENSG00000105122	RASAL3				0.0617937	0.0121893	0.396856	0.417892	-0.291508	0.483598		0.126546	0.0671307	0.141782	0.435209	0.335016	0.417264		0.149972	0.0478262	0.216002	0.520465	0.393384	0.334968
ENSG00000105127	AKAP8				0.222366	0.0305371	0.000627357	0.00111847	-0.170519	0.686421		0.237131	0.101022	0.342328	0.636108	-0.453063	0.259597		0.229836	0.0621355	0.429373	0.694045	-0.682196	0.0623339
ENSG00000105176	URI1				0.239345	0.0190593	0.14629	0.167622	0.434947	0.281491		0.252782	0.094736	0.232771	0.540868	-0.524196	0.182339		0.28319	0.0407293	0.950543	0.974758	-0.0347748	0.93485
ENSG00000105185	PDCD5				0.202832	0.0376519	8.02244e-07	2.14539e-06	0.827815	0.0111708		0.300682	0.106793	0.0885634	0.346046	-0.525131	0.181419		0.345691	0.0868706	0.36676	0.655397	0.640689	0.0869653
ENSG00000105193	RPS16				2.82775	0.153557	2.16704e-48	3.7812e-47	0.0555448	0.896068		2.82018	0.242368	7.60955e-08	5.72463e-06	-0.313689	0.449279		2.65895	0.220286	1.99289e-09	1.25279e-07	-0.444866	0.269394
ENSG00000105202	FBL				0.32424	0.0532143	6.8576e-10	2.49165e-09	0.616822	0.103328		0.334747	0.0545678	0.762159	0.874752	-0.253874	0.544044		0.230472	0.0633633	0.101266	0.364764	0.0397521	0.925543
ENSG00000105220	GPI				0.211509	0.0286224	0.000859398	0.00149442	0.727646	0.0407512		0.292925	0.0434753	0.909889	0.946607	0.300988	0.468806		0.353452	0.0660444	0.83189	0.920436	0.783059	0.0215521
ENSG00000105221	AKT2				0.140354	0.0216238	0.00838298	0.0121044	0.591211	0.122702		0.169391	0.0437114	0.724295	0.858195	0.218702	0.602822		0.188703	0.0755114	0.302052	0.60494	-0.248629	0.552676
ENSG00000105223	PLD3	classical			0.305469	0.0507786	2.3613e-07	6.64786e-07	0.0489095	0.908441		0.172257	0.116673	0.000762903	0.0160595	-0.523986	0.182547		0.113127	0.031953	0.706437	0.85424	0.599014	0.116599
ENSG00000105254	TBCB				0.177552	0.0189811	0.0449283	0.0566418	0.410882	0.311913		0.333194	0.0923366	0.141595	0.435209	0.127686	0.763179		0.372568	0.0783989	0.364207	0.654689	0.111195	0.793221
ENSG00000105281	SLC1A5				0.0673275	0.0194123	3.15296e-05	6.8089e-05	0.62311	0.0988593		0.12076	0.0785787	0.0366587	0.227641	0.21298	0.612575		0.169341	0.0579253	0.274657	0.584331	0.626757	0.096319
ENSG00000105321	CCDC9				0.134317	0.017155	0.0851074	0.101762	0.0821395	0.84668		0.133411	0.0582547	0.778953	0.880281	-0.374409	0.360832		0.152912	0.0260571	0.888909	0.94689	0.416595	0.304554
ENSG00000105327	BBC3				0.0542939	0.0170611	0.000831769	0.00145077	-0.369647	0.367459		0.0682037	0.0575043	0.0638823	0.296717	0.395423	0.332242		0.12575	0.0591088	0.0460914	0.24384	0.163234	0.69933
ENSG00000105329	TGFB1	classical			0.965399	0.0486822	0.0132467	0.0184055	-0.304306	0.463672		0.850343	0.110798	0.758072	0.872972	-0.718061	0.0448487		0.760551	0.0730038	0.852284	0.928348	-0.419508	0.300835
ENSG00000105339	DENND3				0.373562	0.0555229	3.96964e-08	1.2226e-07	0.219592	0.601309		0.368042	0.10706	0.107734	0.384531	-0.400028	0.326123		0.378769	0.115875	0.170619	0.46661	-0.343274	0.405137
ENSG00000105371	ICAM4				0.0414188	0.0230318	1.39503e-15	7.44395e-15	0.181438	0.667196		0.103363	0.084026	0.0827989	0.336549	0.528896	0.177736		0.144723	0.073067	0.225234	0.531933	-0.0322599	0.939555
ENSG00000105372	RPS19	nonclassical	intermediate	nonclassical	2.89504	0.12157	1.26351e-24	1.04851e-23	-0.00237407	0.995549		3.97981	0.276162	0.000357655	0.00887177	0.382016	0.350357		4.36482	0.107254	0.00196534	0.0274132	-0.492779	0.21472
ENSG00000105374	NKG7	nonclassical			0.0407408	0.0247834	6.78971e-15	3.46971e-14	-0.362377	0.377683		0.119719	0.0958962	0.00927933	0.0944188	-0.617813	0.102616		0.214155	0.197696	3.06636e-12	2.72301e-10	-0.176751	0.67543
ENSG00000105383	CD33				0.288499	0.0391229	6.33694e-06	1.50675e-05	-0.173335	0.681447		0.151812	0.0762229	0.505418	0.747218	-0.619689	0.101276		0.145943	0.0274273	0.908918	0.957349	-0.259906	0.534178
ENSG00000105393	BABAM1				0.125043	0.0183078	0.0658887	0.0803902	0.662105	0.0736563		0.134209	0.0517477	0.459508	0.71846	-0.0434444	0.918644		0.141535	0.0503941	0.446986	0.704974	0.169487	0.688245
ENSG00000105397	TYK2				0.182333	0.0201361	0.184277	0.207776	0.671372	0.0682955		0.130452	0.0333298	0.945864	0.966685	-0.159038	0.706794		0.121633	0.0256651	0.946407	0.973344	-0.358838	0.382705
ENSG00000105404	RABAC1				0.358339	0.033482	0.00452757	0.00687981	0.114613	0.786975		0.219739	0.079012	0.120414	0.404229	-0.160141	0.70483		0.232207	0.107001	0.0472248	0.246658	-0.333933	0.418865
ENSG00000105483	CARD8				0.381256	0.0381734	0.00105041	0.00179595	-0.146116	0.729907		0.412628	0.142933	0.0456548	0.25091	0.623919	0.0982925		0.431953	0.0805929	0.437602	0.698488	0.597363	0.117875
ENSG00000105514	RAB3D				0.237066	0.0479972	5.37868e-10	1.98096e-09	0.717223	0.0452185		0.191888	0.0700273	0.304201	0.610814	0.0380335	0.928756		0.131563	0.0318393	0.839351	0.92372	0.16221	0.701149
ENSG00000105518	TMEM205				0.301404	0.0481536	4.66669e-08	1.4296e-07	0.336913	0.414465		0.128143	0.0827102	0.0122798	0.113157	-0.120136	0.776903		0.114688	0.0709711	0.00329361	0.0406243	-0.636141	0.0899581
ENSG00000105520	PLPPR2				0.149801	0.0240858	0.00347852	0.00540567	-0.0278046	0.947893		0.0805439	0.0381782	0.65147	0.82358	-0.264148	0.527279		0.087567	0.0384379	0.550361	0.767341	-0.0561171	0.895001
ENSG00000105612	DNASE2				0.330453	0.0729144	6.48537e-15	3.32158e-14	-0.363199	0.376521		0.400409	0.122337	0.236296	0.544631	-0.306874	0.459715		0.324812	0.114541	0.0886198	0.342032	0.308857	0.456667
ENSG00000105639	JAK3				0.083952	0.0334498	6.57014e-10	2.39669e-09	-0.222668	0.596092		0.135281	0.0829367	0.0122311	0.113157	-0.448158	0.265437		0.111621	0.0317962	0.890272	0.947836	0.414944	0.306673
ENSG00000105640	RPL18A				2.61859	0.11641	1.88393e-21	1.36793e-20	0.122397	0.772787		2.7274	0.247735	0.000203835	0.00556786	-0.564405	0.145004		2.60891	0.171871	0.0049192	0.0547917	-0.424879	0.294035
ENSG00000105643	ARRDC2				0.206616	0.0355936	0.000113413	0.000226974	-0.00719793	0.986504		0.299525	0.0601051	0.5694	0.778049	0.637956	0.0887563		0.262312	0.108797	0.0471226	0.246658	-0.0669112	0.874916
ENSG00000105656	ELL	classical			0.352727	0.0513908	3.79159e-06	9.26003e-06	-0.331135	0.423015		0.14453	0.082002	0.193337	0.504103	-0.360359	0.380543		0.143229	0.0307128	0.86477	0.935861	-0.180728	0.668441
ENSG00000105671	DDX49				0.105814	0.0154923	0.0494215	0.0617803	0.259712	0.534493		0.0944287	0.0512297	0.0816064	0.333178	0.126453	0.765416		0.11422	0.0461912	0.404365	0.678228	-0.161159	0.703018
ENSG00000105755	ETHE1				0.140163	0.016924	0.0894108	0.106518	0.345302	0.402182		0.0649997	0.0553294	0.0487716	0.259043	0.0323616	0.939364		0.0475738	0.0417323	0.142168	0.428371	0.134477	0.750879
ENSG00000105771	SMG9				0.104693	0.0262584	5.70207e-07	1.54833e-06	0.486278	0.221768		0.0885097	0.0366677	0.394994	0.674452	0.719445	0.0442425		0.0639689	0.0353473	0.476359	0.726506	-0.101758	0.810518
ENSG00000105778	AVL9				0.465639	0.0417906	0.00447892	0.00681038	0.509848	0.196782		0.427757	0.103162	0.211164	0.522701	-0.267202	0.522333		0.328661	0.0995435	0.0345757	0.207409	0.549416	0.158379
ENSG00000105793	GTPBP10				0.041954	0.0119072	0.000515922	0.000931351	0.258519	0.536441		0.0605626	0.0341505	0.779124	0.880281	0.505305	0.201475		0.0946546	0.0678441	0.025614	0.170105	-0.672305	0.0677687
ENSG00000105810	CDK6				0.0690655	0.0225446	4.18051e-06	1.01612e-05	0.601869	0.114409		0.153391	0.0567046	0.323652	0.62222	0.519974	0.186528		0.160308	0.1027	0.0745337	0.314279	0.692891	0.0567585
ENSG00000105821	DNAJC2				0.272557	0.0197254	0.149563	0.17103	0.524676	0.181866		0.275558	0.10305	0.151267	0.451636	-0.0752306	0.859474		0.321546	0.0844071	0.239958	0.54839	0.537666	0.169315
ENSG00000105835	NAMPT				2.28804	0.225262	1.98799e-61	4.28304e-60	-0.771987	0.0247989		2.45299	0.163694	0.0119031	0.111704	0.186519	0.658303		2.49755	0.181859	0.0140022	0.111169	-0.524063	0.182471
ENSG00000105849	TWISTNB		intermediate		0.287683	0.0572196	8.29758e-11	3.27972e-10	0.37804	0.355814		0.497094	0.131793	0.22759	0.537986	0.159281	0.706361		0.426806	0.123526	0.123994	0.40384	0.0341545	0.93601
ENSG00000105851	PIK3CG				0.14437	0.0327373	2.84017e-06	7.04516e-06	0.238622	0.569277		0.196364	0.0625128	0.521028	0.755688	-0.166283	0.693919		0.301316	0.0505814	0.656916	0.827241	-0.324344	0.433159
ENSG00000105856	HBP1				0.548359	0.0706654	1.43037e-08	4.60952e-08	-0.584155	0.128371		0.597062	0.101902	0.72349	0.857905	0.200702	0.633668		0.716898	0.123741	0.101372	0.364859	-0.135168	0.749629
ENSG00000105887	MTPN	nonclassical	intermediate	nonclassical	1.03054	0.0502169	0.0166934	0.0227993	0.442337	0.272453		1.59644	0.23995	0.000637645	0.0140007	-0.0306597	0.942549		1.92532	0.19639	3.68078e-06	0.000119795	0.193641	0.645897
ENSG00000105939	ZC3HAV1				0.372095	0.0680956	8.61324e-10	3.10496e-09	-0.731738	0.0390738		0.406133	0.132177	0.0781907	0.327009	-0.598845	0.116729		0.523374	0.129947	0.012548	0.103195	-0.553966	0.15425
ENSG00000105953	OGDH	nonclassical			0.27199	0.0348303	7.44367e-05	0.000153317	0.333618	0.419332		0.396743	0.140805	0.00975169	0.0974956	0.11458	0.787036		0.477661	0.0976757	0.137954	0.423458	0.311781	0.45219
ENSG00000105963	ADAP1				0.205035	0.0344254	6.30371e-06	1.49962e-05	0.689048	0.0587263		0.170653	0.0568429	0.400794	0.678049	0.584573	0.128031		0.186864	0.071258	0.147842	0.437455	-0.324696	0.432632
ENSG00000105967	TFEC	classical	classical		0.426775	0.0631903	2.10028e-08	6.6654e-08	0.241196	0.564991		0.185252	0.043446	0.906336	0.944194	0.782727	0.0216453		0.0782529	0.0267651	0.842744	0.925204	0.277165	0.506316
ENSG00000105993	DNAJB6	classical	classical		1.14889	0.162159	7.09029e-41	1.01048e-39	-0.575363	0.135636		0.808734	0.193973	0.000964703	0.0193181	0.100059	0.813638		0.89413	0.148172	0.00688897	0.067986	-0.24736	0.554772
ENSG00000106003	LFNG	nonclassical	intermediate	nonclassical	0.459681	0.0521032	7.2525e-05	0.000149581	-0.37186	0.364372		0.716274	0.157587	0.0782044	0.327009	-0.421219	0.29866		1.15241	0.149244	0.171439	0.46733	-0.130121	0.758763
ENSG00000106066	CPVL	classical		intermediate	1.28544	0.164644	9.48355e-35	1.11304e-33	0.0217389	0.959252		1.18293	0.185067	0.0785602	0.327009	-0.597528	0.117747		0.55162	0.132047	0.00695857	0.0685255	0.0596192	0.888479
ENSG00000106069	CHN2				0.199616	0.0232363	0.00577869	0.00859871	0.613133	0.106002		0.246956	0.0869183	0.705429	0.847884	-0.203034	0.629645		0.220727	0.0677411	0.243163	0.549692	-0.00709086	0.986705
ENSG00000106105	GARS				0.252084	0.0280012	0.0164379	0.0224873	0.542447	0.164818		0.233395	0.0953057	0.178755	0.487021	0.279185	0.503093		0.182306	0.0645271	0.57148	0.779122	-0.526945	0.179639
ENSG00000106211	HSPB1				0.0378339	0.0135116	5.34427e-05	0.000112191	-0.178699	0.672004		0.0775253	0.0450918	0.357251	0.648332	0.0565509	0.894193		0.112402	0.0339632	0.49377	0.736811	0.220135	0.600387
ENSG00000106261	ZKSCAN1				0.362647	0.0399723	0.000495755	0.000897798	0.600299	0.115611		0.389055	0.0722922	0.619998	0.809353	0.493754	0.213673		0.296312	0.0737502	0.609224	0.801987	0.179691	0.670262
ENSG00000106268	NUDT1				0.119128	0.0169919	0.0373577	0.0477933	0.229223	0.585025		0.129324	0.0778868	0.0770685	0.326261	-0.534856	0.17199		0.137323	0.0624996	0.585392	0.788453	-0.460827	0.250483
ENSG00000106299	WASL				0.198844	0.034286	4.90572e-05	0.000103553	0.15169	0.719915		0.141845	0.0623182	0.181132	0.490971	-0.0285895	0.946424		0.137788	0.0289535	0.632441	0.815613	0.499014	0.208073
ENSG00000106341	PPP1R17				0.00153991	0.00125047	0.804614	0.81062	0.473995	0.235403		0.0603544	0.0374014	0.27245	0.580712	0.117778	0.781199		0.177755	0.14446	2.7467e-10	1.93917e-08	0.349528	0.396057
ENSG00000106344	RBM28				0.0952287	0.020483	0.000785805	0.00137794	0.661479	0.0740275		0.133455	0.0780496	0.0364506	0.227581	0.29549	0.477362		0.154943	0.0883309	0.335852	0.633729	0.376762	0.357576
ENSG00000106346	USP42				0.100831	0.0191285	0.068744	0.0836781	-0.409224	0.314065		0.143584	0.0700604	0.190327	0.500601	0.108055	0.798968		0.184157	0.0446755	0.827256	0.918898	-0.268571	0.520121
ENSG00000106348	IMPDH1				0.239361	0.0420163	1.40071e-06	3.61521e-06	0.83249	0.0103239		0.219056	0.0467488	0.77955	0.880471	-0.214688	0.609659		0.286714	0.0974019	0.0745804	0.314279	-0.0665836	0.875524
ENSG00000106355	LSM5				0.149576	0.0155661	0.122196	0.141576	0.159247	0.706421		0.182944	0.0570662	0.502659	0.745579	-0.445826	0.268238		0.183856	0.0420675	0.667039	0.833164	-0.224835	0.592427
ENSG00000106392	C1GALT1				0.148971	0.013887	0.34342	0.366928	-0.514343	0.192194		0.201861	0.0412007	0.917708	0.95095	0.343094	0.4054		0.235382	0.0496127	0.776653	0.890126	0.451908	0.260966
ENSG00000106397	PLOD3				0.110127	0.0129272	0.30691	0.331156	0.0260949	0.951094		0.134224	0.0614769	0.6336	0.816051	-0.425016	0.293862		0.114793	0.0437121	0.435116	0.697197	-0.262651	0.52971
ENSG00000106399	RPA3				0.0540568	0.0112255	0.0537175	0.0666243	0.42585	0.292814		0.130428	0.0682885	0.604557	0.801361	0.195584	0.642525		0.139135	0.0237967	0.928729	0.967203	-0.317939	0.44282
ENSG00000106443	PHF14				0.146689	0.0188089	0.0190632	0.0257524	0.505792	0.200969		0.157464	0.0523477	0.538145	0.762086	-0.576364	0.134798		0.122956	0.0166741	0.997419	0.99916	-0.106339	0.802112
ENSG00000106460	TMEM106B				0.0748685	0.0162088	0.010463	0.0148423	0.0461829	0.91353		0.0991804	0.078765	0.0133206	0.11875	0.267907	0.521192		0.104691	0.0423514	0.218046	0.522144	-0.323666	0.434177
ENSG00000106462	EZH2				0.107379	0.0759503	6.45857e-48	1.10591e-46	0.438542	0.277076		0.119233	0.106409	0.036864	0.228298	0.600222	0.11567		0.0956475	0.0266946	0.902566	0.95413	0.317159	0.444002
ENSG00000106546	AHR	classical	classical		1.58782	0.112874	1.2953e-17	7.72967e-17	0.316174	0.445497		1.0897	0.187634	0.044747	0.248	-0.190314	0.651683		0.865343	0.191258	0.0989913	0.360554	0.441682	0.273249
ENSG00000106560	GIMAP2				0.15156	0.0359088	2.11221e-07	6.01298e-07	-0.306007	0.461049		0.1531	0.052109	0.495763	0.740463	0.388366	0.341721		0.172163	0.0958874	0.00396543	0.0463037	-0.618545	0.102092
ENSG00000106565	TMEM176B				0.278546	0.329991	0	0	0.600243	0.115653		0.246405	0.35566	4.06055e-26	1.55282e-23	0.489234	0.218548		0.214192	0.306761	2.45654e-30	9.39421e-28	0.567824	0.142044
ENSG00000106588	PSMA2				0.127075	0.0133853	0.0908372	0.107965	0.468819	0.241274		0.154982	0.0491614	0.6988	0.84593	-0.60244	0.113974		0.179674	0.0716922	0.455816	0.710751	0.250392	0.549769
ENSG00000106591	MRPL32				0.0645202	0.00881579	0.512013	0.529077	0.211235	0.615558		0.120011	0.0278757	0.872011	0.924171	-0.403919	0.320994		0.0923115	0.0552685	0.0882994	0.341525	-0.0626888	0.882766
ENSG00000106603	COA1				0.102003	0.0156575	0.496119	0.514041	-0.743251	0.0345828		0.139159	0.0392515	0.667156	0.833082	-0.0654538	0.877624		0.129534	0.0633491	0.0424476	0.233133	-0.784777	0.0210734
ENSG00000106605	BLVRA				0.36979	0.105455	1.50619e-28	1.43998e-27	-0.79595	0.0181219		0.425508	0.13776	0.14949	0.448958	-0.136042	0.748051		0.42504	0.1106	0.139643	0.42523	-0.0358451	0.932848
ENSG00000106617	PRKAG2	classical		intermediate	0.730532	0.122929	9.67826e-24	7.69732e-23	-0.314249	0.448426		0.668707	0.175189	0.0152057	0.12922	0.387118	0.34341		0.453062	0.0993848	0.157554	0.453585	0.594894	0.119799
ENSG00000106635	BCL7B				0.329752	0.0344248	0.0430487	0.054572	-0.578165	0.133297		0.308831	0.0660597	0.769508	0.878263	-0.781302	0.0220487		0.333349	0.0727147	0.0589096	0.281823	-0.287252	0.490296
ENSG00000106701	FSD1L				0.135308	0.0398305	1.25613e-12	5.62929e-12	0.367438	0.370552		0.0740489	0.0400572	0.67678	0.836832	-0.465445	0.245141		0.0773924	0.02902	0.537447	0.760464	0.121809	0.773857
ENSG00000106723	SPIN1				0.0972675	0.019021	0.0153856	0.0211835	-0.610478	0.107951		0.108889	0.0662236	0.0261363	0.186821	-0.115831	0.784751		0.0993652	0.0492126	0.173713	0.469475	0.62427	0.0980472
ENSG00000106780	MEGF9				0.384646	0.0714939	2.42139e-12	1.05826e-11	0.276516	0.507354		0.180265	0.0458469	0.824331	0.90254	-0.205086	0.626111		0.218616	0.0432352	0.663999	0.83095	-0.107145	0.800635
ENSG00000106785	TRIM14				0.117705	0.0454586	8.84646e-12	3.74506e-11	-0.57002	0.14016		0.161377	0.0506743	0.647289	0.821463	-0.44658	0.26733		0.174657	0.0453591	0.790221	0.898136	-0.550632	0.15727
ENSG00000106799	TGFBR1	classical			0.437313	0.0788716	3.68122e-16	2.03287e-15	-0.133028	0.7535		0.242148	0.0805056	0.658118	0.827469	-0.22351	0.594666		0.167445	0.0436887	0.696782	0.849729	0.0108703	0.97962
ENSG00000106829	TLE4	nonclassical			0.780264	0.116888	2.83029e-23	2.19395e-22	-0.759963	0.0286503		1.00913	0.1669	0.149807	0.449109	0.0974346	0.818463		1.07425	0.255531	0.00058208	0.0103534	0.137596	0.745245
ENSG00000106868	SUSD1				0.167594	0.0278652	0.000116073	0.000232196	-0.315726	0.446178		0.269708	0.12465	0.0760537	0.324175	0.196275	0.641328		0.205606	0.0621084	0.203638	0.511772	-0.10587	0.802972
ENSG00000106948	AKNA				0.37487	0.0466225	3.18265e-05	6.86656e-05	0.207294	0.622314		0.307946	0.12683	0.052572	0.267602	0.129494	0.759899		0.338163	0.0757529	0.62073	0.809737	0.183434	0.663699
ENSG00000106952	TNFSF8				0.158726	0.0324541	6.66228e-06	1.57838e-05	0.317579	0.443365		0.0603121	0.0429049	0.139424	0.43293	0.259409	0.534988		0.025147	0.0245654	0.292235	0.595967	-0.240867	0.565538
ENSG00000106991	ENG				0.259056	0.0411227	0.000108367	0.000217445	-0.37467	0.360469		0.281596	0.0850289	0.183554	0.493783	-0.247707	0.554199		0.231609	0.117827	0.00184718	0.0262437	-0.408277	0.315297
ENSG00000106993	CDC37L1				0.0772593	0.0151819	0.019507	0.0263056	0.358948	0.382548		0.096414	0.0618117	0.131777	0.422841	-0.359385	0.381927		0.126195	0.0453719	0.834267	0.921852	0.249317	0.551541
ENSG00000107036	RIC1				0.154172	0.0271284	6.18971e-05	0.000128761	-0.178097	0.673063		0.178041	0.045475	0.644293	0.820149	-0.0671401	0.87449		0.17594	0.0358548	0.697153	0.849956	0.776611	0.0234087
ENSG00000107077	KDM4C				0.162155	0.0211459	0.00974774	0.0139266	0.534093	0.17272		0.137728	0.0794539	0.0882834	0.346046	-0.459018	0.252593		0.166712	0.044626	0.529614	0.755486	-0.00796004	0.985076
ENSG00000107099	DOCK8				0.708583	0.0969562	1.42993e-17	8.51095e-17	0.35801	0.383884		0.764863	0.135862	0.0714219	0.317511	0.545503	0.161977		0.848213	0.141208	0.0625922	0.290109	0.291932	0.482932
ENSG00000107262	BAG1				0.343729	0.0258675	0.0750359	0.0906874	-0.165867	0.694657		0.406493	0.133587	0.171223	0.477946	-0.642685	0.0856698		0.424809	0.0630638	0.620121	0.809737	-0.28526	0.493445
ENSG00000107372	ZFAND5	nonclassical	intermediate	nonclassical	1.3788	0.0521763	0.00780257	0.0113238	0.321311	0.437723		1.71126	0.0894024	0.827756	0.904207	-0.483686	0.224611		2.05447	0.128323	0.16598	0.461346	0.513428	0.193123
ENSG00000107551	RASSF4				0.431348	0.0480484	3.8978e-05	8.31953e-05	0.538882	0.168165		0.284318	0.11485	0.0967036	0.361084	-0.438714	0.276866		0.238946	0.0658503	0.19558	0.503375	0.166625	0.693312
ENSG00000107554	DNMBP				0.176228	0.0422415	5.17786e-09	1.74458e-08	-0.346583	0.400321		0.192082	0.118013	0.0350896	0.223028	-0.0616673	0.884667		0.266308	0.111802	0.00108479	0.0169901	0.275849	0.508422
ENSG00000107560	RAB11FIP2				0.164711	0.0211528	0.0384358	0.0490631	-0.269717	0.518272		0.187175	0.0551707	0.740551	0.865831	-0.26493	0.526011		0.205906	0.04824	0.702767	0.851872	-0.0227043	0.957444
ENSG00000107581	EIF3A				1.46768	0.0983611	5.47611e-10	2.01523e-09	0.473042	0.236478		1.49947	0.093141	0.706355	0.847884	0.488661	0.219171		1.42847	0.134678	0.679978	0.84063	-0.317053	0.444163
ENSG00000107614	TRDMT1				0.129213	0.0333649	1.4629e-05	3.31682e-05	0.578556	0.132972		0.0951728	0.0756988	0.0521419	0.266458	0.286545	0.491413		0.0668301	0.0450123	0.21299	0.518244	0.0109029	0.979559
ENSG00000107625	DDX50				0.116419	0.0166378	0.0106892	0.0151258	0.724346	0.0421352		0.206857	0.100861	0.133083	0.423817	0.100447	0.812925		0.197333	0.0788344	0.0748095	0.314681	0.28738	0.490095
ENSG00000107643	MAPK8				0.176115	0.0307859	0.000257482	0.000487251	-0.217621	0.604661		0.12841	0.0519	0.482641	0.733811	0.113875	0.788323		0.190261	0.0363814	0.82839	0.918898	0.379823	0.353362
ENSG00000107651	SEC23IP				0.112681	0.0181476	0.0328117	0.0424747	0.226923	0.5889		0.099889	0.0528562	0.291181	0.599231	-0.186279	0.658723		0.132813	0.0556282	0.326576	0.626529	-0.206293	0.624034
ENSG00000107672	NSMCE4A				0.0784998	0.00647799	0.617672	0.630729	0.395274	0.33244		0.0915502	0.0470466	0.115442	0.394908	0.0103467	0.980601		0.097097	0.0213491	0.938178	0.970999	0.0637797	0.880737
ENSG00000107736	CDH23				0.0678792	0.0128977	0.113591	0.132402	0.263227	0.528774		0.134595	0.0303241	0.872002	0.924171	-0.0250899	0.952976		0.241103	0.0614183	0.879397	0.943548	-0.0130738	0.975489
ENSG00000107738	VSIR	nonclassical		nonclassical	1.01631	0.0652031	1.67772e-06	4.28918e-06	0.0744286	0.860961		1.06536	0.133184	0.27207	0.580297	-0.660427	0.0746525		1.26787	0.201223	0.00175232	0.0252082	-0.772358	0.0246856
ENSG00000107745	MICU1				0.273107	0.0411243	2.06354e-06	5.22315e-06	0.396098	0.331341		0.247857	0.0724192	0.414096	0.685282	0.594418	0.120172		0.297606	0.0784022	0.120649	0.398601	-0.173539	0.681088
ENSG00000107771	CCSER2				0.172643	0.0354886	2.77443e-08	8.66702e-08	0.474356	0.234996		0.177567	0.0497096	0.795902	0.88932	0.195749	0.642238		0.2013	0.0493894	0.946351	0.973344	0.0320161	0.940011
ENSG00000107798	LIPA		intermediate	intermediate	0.40495	0.122305	9.15809e-34	1.04543e-32	0.668039	0.070196		0.577038	0.107852	0.39785	0.675698	-0.246605	0.556021		0.36681	0.0840859	0.245512	0.551774	0.453961	0.258534
ENSG00000107819	SFXN3				0.399765	0.0494458	6.37975e-07	1.7252e-06	0.454638	0.257735		0.368851	0.121978	0.220707	0.534191	-0.155071	0.713869		0.371058	0.0733418	0.227919	0.535271	0.0294321	0.944847
ENSG00000107862	GBF1				0.0768915	0.011607	0.0243834	0.0323113	-0.221715	0.597707		0.101552	0.024494	0.970197	0.981749	0.211344	0.615373		0.127257	0.0565561	0.29059	0.59479	-0.0993721	0.8149
ENSG00000107863	ARHGAP21				0.25163	0.0292428	0.00696418	0.0102039	0.187911	0.655873		0.28507	0.0697547	0.367181	0.654564	-0.137216	0.745931		0.285473	0.0405891	0.727291	0.86438	-0.426668	0.291787
ENSG00000107872	FBXL15				0.0834534	0.0120395	0.13247	0.152586	0.348513	0.397523		0.0830991	0.0498085	0.726355	0.859078	-0.651866	0.0798583		0.0953133	0.0402107	0.510899	0.744344	0.00634177	0.98811
ENSG00000107874	CUEDC2				0.102788	0.0109448	0.0740149	0.0895477	0.709137	0.0488791		0.0908781	0.0571069	0.43751	0.703481	-0.330689	0.423678		0.0913561	0.0454697	0.217237	0.521391	0.440237	0.275007
ENSG00000107897	ACBD5				0.161166	0.0219685	0.170401	0.193509	0.164639	0.696835		0.185203	0.040312	0.806828	0.894115	-0.648235	0.0821282		0.155818	0.0397477	0.46811	0.719892	-0.393902	0.334275
ENSG00000107929	LARP4B				0.191789	0.0357589	7.56011e-08	2.27199e-07	0.615224	0.104481		0.154908	0.0717576	0.162908	0.468413	-0.397782	0.3291		0.170104	0.0435227	0.367306	0.655862	0.148868	0.724969
ENSG00000107937	GTPBP4				0.309716	0.0533796	7.37395e-10	2.67502e-09	0.842736	0.00861276	X	0.30005	0.0503894	0.842734	0.911885	0.0839124	0.843401		0.257171	0.0741646	0.265668	0.574528	-0.00647127	0.987867
ENSG00000107938	EDRF1				0.104183	0.0150663	0.0524661	0.0651955	-0.459892	0.251572		0.143427	0.0432968	0.713104	0.851085	-0.033602	0.937044		0.13218	0.0352653	0.881867	0.944698	-0.829995	0.0107706
ENSG00000107954	NEURL1	nonclassical			0.0181089	0.00585799	0.191279	0.214984	0.514619	0.191914		0.149813	0.0499425	0.57212	0.779762	-0.323919	0.433798		0.272722	0.0752808	0.124583	0.404038	0.893808	0.00276037
ENSG00000107968	MAP3K8	classical	classical	intermediate	1.61647	0.150102	3.46526e-29	3.39788e-28	-0.168059	0.690772		1.37854	0.199223	0.000720144	0.0153709	-0.0259349	0.951394		0.972468	0.103632	0.217066	0.521253	-0.145145	0.731651
ENSG00000108021	FAM208B				0.233294	0.0195257	0.160081	0.182557	0.23736	0.571383		0.24906	0.0377789	0.978659	0.985748	-0.0171389	0.967871		0.243438	0.0419967	0.969158	0.984824	-0.122764	0.77212
ENSG00000108039	XPNPEP1				0.0932305	0.00743457	0.97408	0.974505	-0.260301	0.533533		0.108865	0.0670688	0.106709	0.382857	0.171346	0.68496		0.0940479	0.0473905	0.479339	0.729097	0.0253327	0.952521
ENSG00000108055	SMC3				0.217837	0.0225225	0.0302533	0.0393628	0.368846	0.368579		0.245639	0.0881771	0.444257	0.709925	-0.118739	0.779449		0.288884	0.107103	0.0880362	0.341215	-0.562683	0.146507
ENSG00000108064	TFAM				0.216529	0.0450329	8.23039e-09	2.72309e-08	0.518918	0.187584		0.210132	0.0943374	0.158899	0.460927	0.370265	0.366596		0.203972	0.063206	0.670041	0.834642	-0.200394	0.634199
ENSG00000108091	CCDC6				0.209804	0.0403238	5.28772e-06	1.26911e-05	0.291661	0.483358		0.242066	0.0656959	0.563605	0.775295	-0.121189	0.774986		0.170821	0.053889	0.29801	0.601496	-0.81548	0.0136129
ENSG00000108094	CUL2				0.168094	0.0134944	0.633326	0.645421	-0.660349	0.0746993		0.227343	0.093467	0.207691	0.520769	0.00290594	0.994551		0.21625	0.0743424	0.33745	0.634394	0.467551	0.242724
ENSG00000108106	UBE2S				0.115716	0.0233798	0.00908055	0.0130261	-0.64318	0.0853504		0.160506	0.0380799	0.924968	0.955025	-0.245111	0.558493		0.163297	0.0488142	0.56582	0.776479	-0.194792	0.643899
ENSG00000108107	RPL28				3.66239	0.172036	9.98533e-102	4.1657e-100	-0.67252	0.0676476		3.66652	0.152557	0.000606858	0.0136513	-0.717616	0.0450449		3.52323	0.171865	1.72004e-09	1.09629e-07	-0.796637	0.0179496
ENSG00000108175	ZMIZ1	classical	classical	intermediate	1.08128	0.0835731	2.30309e-07	6.50394e-07	-0.00434482	0.991854		0.850781	0.160189	0.532836	0.760389	-0.565748	0.143837		0.468013	0.0788194	0.731362	0.865674	0.0896245	0.832852
ENSG00000108179	PPIF	classical	classical	intermediate	1.78038	0.156471	5.13086e-23	3.90473e-22	-0.44396	0.270488		1.1844	0.228873	0.092288	0.351679	-0.168067	0.690757		0.562715	0.100949	0.22474	0.531604	0.363425	0.376201
ENSG00000108219	TSPAN14	nonclassical			0.424933	0.0794332	5.53599e-13	2.53793e-12	0.447359	0.266395		0.569305	0.0627832	0.76986	0.878263	0.424471	0.294549		0.723933	0.0406649	0.997672	0.999166	0.136094	0.747956
ENSG00000108239	TBC1D12				0.188137	0.046508	1.38825e-09	4.93086e-09	0.601315	0.114833		0.160575	0.0701326	0.47755	0.730187	0.465683	0.244867		0.141093	0.0560614	0.321548	0.622242	0.39279	0.335764
ENSG00000108256	NUFIP2				0.89268	0.0469144	0.0190713	0.0257558	-0.581501	0.130541		0.892282	0.103232	0.481281	0.732537	0.10014	0.81349		0.92131	0.164768	0.333773	0.631623	-0.111597	0.792487
ENSG00000108298	RPL19	classical			3.23332	0.14871	1.79001e-45	2.87215e-44	0.160038	0.705013		3.15569	0.133695	0.0403303	0.237277	0.0631261	0.881953		3.02873	0.0987969	0.23963	0.547914	0.00552309	0.989644
ENSG00000108306	FBXL20				0.107011	0.0176936	0.0307584	0.0400085	0.0717482	0.865933		0.170659	0.0774434	0.243656	0.552939	0.758849	0.0290243		0.158298	0.0481481	0.364802	0.65496	-0.0323335	0.939417
ENSG00000108312	UBTF				0.125621	0.0264131	1.67779e-05	3.77235e-05	0.593069	0.121232		0.104474	0.0738771	0.0966104	0.36103	0.25069	0.549279		0.14852	0.0581805	0.283327	0.58996	0.792121	0.0191021
ENSG00000108405	P2RX1				0.148077	0.0349372	1.23148e-07	3.60872e-07	-0.0144699	0.972873		0.218805	0.0840423	0.0885791	0.346046	0.637993	0.0887319		0.328681	0.120975	0.0107422	0.0930115	0.461787	0.249368
ENSG00000108406	DHX40				0.159674	0.0147383	0.535574	0.550941	-0.078402	0.853598		0.174289	0.0383728	0.927062	0.955442	0.571485	0.138912		0.269741	0.106478	0.025782	0.170973	-0.291958	0.482891
ENSG00000108424	KPNB1				0.492648	0.024534	0.369381	0.391747	0.0310448	0.941828		0.560263	0.0992203	0.415559	0.686466	0.0459278	0.914006		0.582557	0.118038	0.0476968	0.247883	0.203103	0.629525
ENSG00000108433	GOSR2				0.0825171	0.015377	0.0243902	0.0323113	0.101192	0.811555		0.0777437	0.0584263	0.0649488	0.298647	0.0440227	0.917564		0.111987	0.0462926	0.702327	0.851872	0.733702	0.038284
ENSG00000108443	RPS6KB1				0.15072	0.0169518	0.0613275	0.0753297	0.345645	0.401683		0.22047	0.0665595	0.183934	0.494045	0.792888	0.0189031		0.27616	0.0320761	0.960439	0.979992	0.278206	0.504654
ENSG00000108479	GALK1				0.0952448	0.0227941	6.1074e-05	0.000127164	0.493517	0.213928		0.0944748	0.0707273	0.0288559	0.199127	-0.757084	0.0296236		0.0915008	0.0229025	0.954472	0.976944	0.291395	0.483774
ENSG00000108510	MED13				0.516578	0.041911	0.00400709	0.00615619	-0.0663865	0.875891		0.442879	0.114179	0.307147	0.610814	-0.549222	0.158557		0.344961	0.0728388	0.335509	0.633602	0.192624	0.647664
ENSG00000108518	PFN1	nonclassical	intermediate	nonclassical	1.89449	0.105498	3.59484e-17	2.10417e-16	0.921261	0.00114947	X	2.26443	0.0366182	0.96815	0.980582	-0.330503	0.423955		2.51325	0.077286	0.12127	0.399665	0.676108	0.0656475
ENSG00000108523	RNF167				0.15088	0.0254067	0.000180957	0.000351274	0.573365	0.137318		0.144933	0.0633448	0.524302	0.757208	0.12934	0.760178		0.153238	0.0611371	0.489684	0.736255	0.63034	0.0938609
ENSG00000108561	C1QBP				0.217686	0.0428356	1.06273e-07	3.13423e-07	0.694145	0.056125		0.277705	0.0610517	0.70476	0.847763	0.519228	0.187274		0.285241	0.0826462	0.0669175	0.297274	0.594592	0.120035
ENSG00000108582	CPD	classical	classical		0.569081	0.107301	9.62555e-17	5.50083e-16	0.300828	0.469054		0.26283	0.0928204	0.181421	0.491339	-0.244565	0.559397		0.220525	0.0746996	0.537532	0.760464	0.178922	0.671612
ENSG00000108587	GOSR1				0.17822	0.0142227	0.694256	0.703764	-0.127273	0.763928		0.15371	0.0732361	0.0732306	0.320358	0.159591	0.705809		0.191069	0.0480828	0.881757	0.944698	-0.574629	0.136253
ENSG00000108599	AKAP10				0.14648	0.0252252	0.000302699	0.000566049	0.156125	0.711988		0.190059	0.0702596	0.467975	0.723564	-0.760076	0.0286123		0.200628	0.0745425	0.531776	0.757248	-0.347175	0.399462
ENSG00000108622	ICAM2				0.164726	0.0289752	0.0772123	0.0929505	-0.439212	0.276258		0.328482	0.0800321	0.355867	0.647274	-0.510119	0.196503		0.325325	0.0913084	0.160938	0.455547	-0.64314	0.0853764
ENSG00000108639	SYNGR2	nonclassical	intermediate		0.38741	0.0226552	0.39729	0.418253	-0.1554	0.713283		0.633067	0.147647	0.170871	0.477543	-0.41758	0.303295		0.680359	0.11764	0.00275974	0.0353189	0.23643	0.572937
ENSG00000108654	DDX5	classical			3.05379	0.100564	3.44364e-23	2.65594e-22	-0.274975	0.509821		2.94753	0.0891907	0.669865	0.834521	0.446166	0.267829		2.86571	0.09255	0.150822	0.441686	0.205837	0.624819
ENSG00000108688	CCL7				0.146538	0.0841635	5.99249e-20	4.0204e-19	-0.495885	0.211395		0.0391994	0.032685	0.331134	0.62637	-0.376119	0.358464		0.0112412	0.0125127	0.665604	0.831805	0.402192	0.323265
ENSG00000108691	CCL2	classical			0.233582	0.121345	3.53077e-36	4.30923e-35	-0.824475	0.0118021		0.0653841	0.0695806	0.0662907	0.303298	-0.316696	0.444705		0.0024435	0.00691127	0.315695	0.619377	-0.421735	0.298006
ENSG00000108798	ABI3				0.0798047	0.0205865	0.00162354	0.00268969	-0.442271	0.272533		0.237898	0.0625147	0.86729	0.921935	0.100918	0.812059		0.255064	0.0660448	0.105128	0.371773	-0.278783	0.503734
ENSG00000108799	EZH1				0.175776	0.0148384	0.353125	0.375896	0.289642	0.48653		0.147792	0.0360792	0.693544	0.84593	-0.290312	0.485476		0.176318	0.0450566	0.759432	0.882734	0.833033	0.0102281
ENSG00000108840	HDAC5				0.116264	0.0183226	0.026369	0.0347223	0.637157	0.0892841		0.128096	0.0275233	0.84612	0.913092	-0.277152	0.506338		0.187274	0.0412239	0.724398	0.863046	0.0151746	0.971552
ENSG00000108846	ABCC3				0.0658964	0.0358021	7.07043e-16	3.8217e-15	-0.0306794	0.942512		0.10904	0.061224	0.301024	0.608965	-0.484296	0.223939		0.161276	0.116661	2.91992e-06	9.85258e-05	0.0244912	0.954097
ENSG00000108854	SMURF2				0.189767	0.0383098	7.96816e-08	2.3837e-07	-0.143709	0.734232		0.147269	0.0594678	0.39784	0.675698	0.137506	0.745408		0.0664435	0.0165373	0.957655	0.978552	-0.358056	0.383818
ENSG00000108861	DUSP3				0.229236	0.0365424	5.90775e-06	1.41054e-05	0.0683817	0.872184		0.16621	0.0812462	0.0424571	0.242937	0.276041	0.508114		0.0959197	0.0368487	0.484874	0.732901	-0.186254	0.658766
ENSG00000108932	SLC16A6	classical	classical		0.604898	0.115084	3.79212e-20	2.57808e-19	0.440142	0.275122		0.271169	0.0473995	0.987304	0.989686	-0.225998	0.590461		0.224168	0.077769	0.22082	0.525322	-0.866607	0.00535605
ENSG00000109046	WSB1				1.21341	0.0989341	1.25999e-08	4.08917e-08	-0.468366	0.241792		1.33124	0.219997	0.00728873	0.0798281	0.409725	0.313413		1.34681	0.173763	0.0110678	0.0947578	-0.0540528	0.898848
ENSG00000109062	SLC9A3R1				0.272786	0.0403127	3.83134e-05	8.2044e-05	-0.388472	0.341577		0.35099	0.146149	0.00884087	0.0911702	-0.126348	0.765606		0.34614	0.100588	0.0541312	0.267681	-0.187974	0.655763
ENSG00000109066	TMEM104				0.0647832	0.0163826	0.0164404	0.0224873	-0.342476	0.406302		0.0975691	0.0490698	0.134819	0.425728	-0.441974	0.272894		0.0665326	0.0429148	0.435948	0.697547	-0.374395	0.36085
ENSG00000109083	IFT20				0.297203	0.0412012	4.70111e-06	1.13365e-05	0.42505	0.29382		0.220865	0.119153	0.00187207	0.0309026	0.217255	0.605284		0.227183	0.0610574	0.658499	0.827905	-0.153441	0.716782
ENSG00000109103	UNC119	nonclassical		nonclassical	0.163345	0.0138079	0.198485	0.222538	0.53006	0.176606		0.357247	0.0553395	0.786541	0.884016	-0.31049	0.454165		0.588821	0.0450296	0.862114	0.933975	0.135749	0.748581
ENSG00000109118	PHF12				0.106344	0.0148073	0.133903	0.154121	-0.398298	0.328415		0.114134	0.0594617	0.749733	0.869478	-0.606933	0.110584		0.282405	0.0765255	0.61018	0.802555	0.278676	0.503905
ENSG00000109180	OCIAD1				0.326655	0.0320808	0.00850977	0.0122687	0.667841	0.0703097		0.34601	0.116276	0.0275824	0.192364	0.263798	0.527846		0.3425	0.0491238	0.794323	0.900927	-0.40048	0.325525
ENSG00000109320	NFKB1	classical		intermediate	1.2957	0.224483	1.35969e-65	3.16732e-64	0.335507	0.416538		1.16327	0.415743	0.00190552	0.031342	0.517036	0.189473		0.929029	0.383874	6.76368e-06	0.000201549	0.223759	0.594245
ENSG00000109323	MANBA				0.595757	0.0382348	0.0246904	0.0326525	0.429563	0.288166		0.494127	0.0592756	0.887352	0.932462	-0.0024283	0.995447		0.486498	0.0757291	0.849071	0.926594	-0.519589	0.186913
ENSG00000109332	UBE2D3	classical			1.53773	0.051883	0.00051611	0.000931351	-0.782295	0.0217671		1.31836	0.194889	0.0798545	0.328952	-0.450411	0.262747		1.22903	0.133367	0.00986276	0.0877135	0.268353	0.520472
ENSG00000109381	ELF2	nonclassical			0.455379	0.0417077	0.00753128	0.0109683	-0.116025	0.784397		0.510001	0.0620327	0.667705	0.833422	0.454969	0.257344		0.643416	0.115343	0.280442	0.589667	-0.71674	0.045432
ENSG00000109390	NDUFC1				0.232739	0.0239144	0.0222737	0.0296961	0.805816	0.015743		0.296232	0.0985745	0.165058	0.470199	0.00944143	0.982298		0.377972	0.116024	0.00603997	0.0629941	0.116901	0.782799
ENSG00000109436	TBC1D9				0.255461	0.0479885	7.79337e-09	2.58409e-08	0.760012	0.0286336		0.169774	0.0598959	0.3216	0.620615	0.487916	0.219981		0.115397	0.0215053	0.977858	0.98972	0.494381	0.213002
ENSG00000109445	ZNF330				0.267702	0.0250614	0.0574956	0.0708886	-0.0342934	0.93575		0.235659	0.0766373	0.474392	0.727359	0.480957	0.227623		0.295486	0.121116	0.00276302	0.0353189	0.446598	0.267309
ENSG00000109458	GAB1				0.0470711	0.012606	0.00744971	0.0108598	-0.222491	0.596393		0.055231	0.0364055	0.795912	0.88932	-0.268898	0.519593		0.108111	0.0301595	0.651024	0.825788	-0.203422	0.628974
ENSG00000109466	KLHL2				0.111224	0.0115924	0.378258	0.400606	0.432987	0.283911		0.126905	0.0431247	0.842663	0.911885	-0.0831713	0.844771		0.105515	0.0372559	0.536043	0.760102	0.0471656	0.911696
ENSG00000109475	RPL34	classical			3.72652	0.170288	8.19241e-82	2.66631e-80	-0.159205	0.706496		3.56424	0.20151	6.24774e-05	0.00211342	0.00933056	0.982506		3.45849	0.131411	4.81235e-05	0.00114424	-0.119064	0.778855
ENSG00000109519	GRPEL1				0.296168	0.048612	1.02786e-08	3.37158e-08	0.8829	0.00367003	X	0.439342	0.0957286	0.542539	0.764418	0.290931	0.484503		0.359195	0.0807281	0.152086	0.442724	0.30193	0.467346
ENSG00000109534	GAR1				0.0615534	0.0113161	0.0812801	0.0974384	0.337581	0.413481		0.0670243	0.0265687	0.573204	0.780775	0.0503987	0.905662		0.119787	0.0400731	0.494017	0.736811	-0.178763	0.671892
ENSG00000109536	FRG1				0.220418	0.0523405	7.3771e-11	2.92092e-10	0.103939	0.806514		0.328786	0.0712516	0.614115	0.806241	-0.0857024	0.840093		0.261394	0.0933853	0.018644	0.136892	-0.0606294	0.886598
ENSG00000109572	CLCN3				0.130149	0.0212433	0.00770187	0.0111883	0.26835	0.520478		0.1044	0.0509947	0.704579	0.847763	-0.373311	0.362354		0.117631	0.0603961	0.308396	0.613618	-0.379746	0.353468
ENSG00000109586	GALNT7				0.121331	0.0225959	0.00103138	0.00176474	0.704935	0.0508496		0.115356	0.0768593	0.35194	0.645505	-0.645222	0.0840403		0.102236	0.0550914	0.106368	0.374251	0.434616	0.281899
ENSG00000109606	DHX15				0.365792	0.031751	0.0151982	0.020938	0.291635	0.483398		0.295468	0.0865036	0.204667	0.518333	0.565045	0.144448		0.283437	0.0640752	0.17014	0.465854	0.467751	0.242495
ENSG00000109670	FBXW7				0.674281	0.120339	7.14091e-24	5.71896e-23	-0.028548	0.946502		0.683172	0.124004	0.20285	0.516867	0.37811	0.355718		0.696956	0.159971	0.0319297	0.196152	-0.409061	0.314276
ENSG00000109689	STIM2				0.150139	0.0169288	0.22405	0.24787	-0.514855	0.191675		0.206963	0.049249	0.698365	0.84593	0.210766	0.616361		0.317235	0.123761	0.00993108	0.0878608	0.443862	0.270607
ENSG00000109736	MFSD10				0.190546	0.0242067	0.0218412	0.0291619	-0.188658	0.654569		0.252871	0.0709743	0.0975134	0.363222	0.633005	0.0920557		0.204848	0.0561964	0.274199	0.583627	0.133526	0.752598
ENSG00000109743	BST1	classical	classical		0.474762	0.0546148	7.82751e-06	1.83361e-05	0.2505	0.549591		0.163758	0.0814126	0.288879	0.598224	-0.180713	0.668469		0.112963	0.0306885	0.75166	0.877882	0.437917	0.277841
ENSG00000109756	RAPGEF2	classical	classical		0.527471	0.115615	4.05078e-28	3.84071e-27	0.492166	0.21538		0.287404	0.118345	0.193616	0.504174	0.675565	0.0659476		0.24915	0.0669553	0.545964	0.765017	-0.150407	0.722211
ENSG00000109775	UFSP2				0.0635342	0.00622305	0.485694	0.503695	0.61029	0.108089		0.0425556	0.0341325	0.270035	0.578722	-0.0196058	0.963249		0.1175	0.0287432	0.902168	0.953944	0.0843939	0.842511
ENSG00000109787	KLF3	nonclassical	intermediate	nonclassical	0.612981	0.086988	1.09962e-13	5.27291e-13	-0.0958127	0.821448		0.853412	0.218016	0.0444433	0.247425	0.0549273	0.897218		1.13995	0.145142	0.351964	0.644636	-0.0373591	0.930017
ENSG00000109790	KLHL5				0.241533	0.028083	0.107515	0.126056	-0.947359	0.000350433		0.30819	0.0868585	0.430152	0.696253	0.499905	0.207132		0.208137	0.0398721	0.70318	0.851872	-0.0638567	0.880594
ENSG00000109854	HTATIP2				0.144742	0.0319087	0.00057918	0.00103782	-0.307958	0.458047		0.14537	0.0473239	0.875113	0.925712	-0.28	0.501795		0.144878	0.0305501	0.897077	0.951151	-0.0430501	0.919381
ENSG00000109861	CTSC	nonclassical	intermediate		0.530102	0.094074	6.91487e-11	2.74264e-10	-0.209206	0.619034		0.993713	0.247684	0.000942978	0.0190631	-0.338846	0.411621		1.12375	0.356284	2.01024e-11	1.56356e-09	-0.311758	0.452225
ENSG00000109920	FNBP4				0.562984	0.0486465	0.000157092	0.000308075	0.550041	0.157808		0.525541	0.092229	0.656427	0.826887	-0.0125679	0.976438		0.589215	0.0585947	0.713974	0.858827	0.301102	0.468629
ENSG00000109929	SC5D				0.123482	0.0268664	9.88714e-06	2.2846e-05	0.193518	0.646111		0.099459	0.0649663	0.109268	0.385125	0.0988845	0.815797		0.075442	0.0552774	0.106215	0.374076	0.606612	0.110825
ENSG00000109943	CRTAM	classical			0.312757	0.0652152	1.15103e-11	4.83263e-11	0.161126	0.703076		0.201439	0.0757932	0.672927	0.836647	-0.615641	0.104179		0.0927454	0.054863	0.257726	0.566158	-0.0851903	0.841039
ENSG00000109971	HSPA8		intermediate		1.28074	0.309178	6.17059e-115	3.25481e-113	-0.544003	0.163368		1.48656	0.393567	1.37802e-05	0.000569705	-0.345958	0.401229		1.49538	0.363152	2.33713e-12	2.14502e-10	-0.48419	0.224056
ENSG00000110011	DNAJC4				0.217714	0.00911219	0.952001	0.953039	0.228106	0.586906		0.168204	0.0550573	0.731631	0.861769	-0.531999	0.174732		0.165706	0.0555628	0.146829	0.435832	0.276235	0.507805
ENSG00000110031	LPXN	classical			0.373794	0.0734692	8.18139e-18	4.91447e-17	0.465878	0.244642		0.226175	0.0803846	0.0463332	0.252432	0.187062	0.657354		0.144334	0.0739127	0.0159306	0.122455	-0.185113	0.660761
ENSG00000110046	ATG2A				0.0915664	0.0225958	0.000132757	0.000263619	-0.505805	0.200957		0.114368	0.0221794	0.96128	0.975738	0.0647417	0.878948		0.13221	0.0694132	0.112392	0.385946	-0.246727	0.555818
ENSG00000110047	EHD1				0.770317	0.270976	2.38113e-105	1.04067e-103	0.276883	0.506768		0.767507	0.323115	0.00488912	0.0617519	0.284206	0.495114		0.624869	0.194479	2.93757e-05	0.000724759	0.0904534	0.831323
ENSG00000110048	OSBP				0.239231	0.0186451	0.743943	0.752138	-0.592399	0.121761		0.261746	0.0854993	0.305146	0.610814	0.269084	0.519292		0.294363	0.0785355	0.487326	0.734913	0.243331	0.561443
ENSG00000110057	UNC93B1				0.329817	0.0490272	2.48024e-05	5.41733e-05	-0.737605	0.0367437		0.442464	0.0961366	0.485925	0.736167	-0.716375	0.0455943		0.440744	0.0732045	0.320141	0.622242	-0.0289899	0.945674
ENSG00000110077	MS4A6A	classical	classical	intermediate	1.22825	0.137089	1.90701e-24	1.56552e-23	-0.500539	0.206463		0.498512	0.201874	0.00118676	0.0221384	-0.582917	0.12938		0.203079	0.0460742	0.77004	0.888319	-0.345775	0.401494
ENSG00000110079	MS4A4A	nonclassical			0.0325464	0.0108333	0.00101251	0.00173716	-0.0471525	0.91172		0.183541	0.127167	0.000685157	0.0148311	-0.288436	0.48843		0.267397	0.122389	0.00017218	0.00354321	-0.42735	0.290931
ENSG00000110107	PRPF19				0.065816	0.0182373	9.86015e-06	2.27951e-05	0.901239	0.00223339	X	0.0989486	0.0549215	0.648522	0.822221	0.0778192	0.854677		0.084878	0.0400658	0.466749	0.718485	0.749717	0.0322062
ENSG00000110172	CHORDC1				0.43535	0.191263	4.26893e-83	1.41958e-81	-0.76695	0.0263704		0.407421	0.157684	0.0502673	0.261079	-0.415626	0.305796		0.412442	0.16206	0.000887824	0.0143966	-0.440807	0.274312
ENSG00000110200	ANAPC15				0.210763	0.0341119	0.000123921	0.000246926	0.830357	0.010705		0.191736	0.0700969	0.418581	0.687252	-0.415305	0.306208		0.171398	0.0758565	0.242158	0.54944	0.398628	0.327978
ENSG00000110203	FOLR3				0.162344	0.156973	2.94537e-149	2.21579e-147	-0.163789	0.698343		0.0142373	0.0331261	0.00390391	0.0520787	0.306436	0.460388		0.00114617	0.00324186	0.739313	0.869504	0.211548	0.615023
ENSG00000110274	CEP164				0.0974671	0.0153628	0.0481491	0.0604036	-0.0898228	0.832486		0.157712	0.0471495	0.765765	0.876705	-0.134676	0.750519		0.157373	0.0427592	0.601723	0.796914	-0.283582	0.496103
ENSG00000110315	RNF141				0.228449	0.0299237	0.017802	0.0242055	-0.0193188	0.963786		0.269447	0.0544753	0.779173	0.880281	-0.701743	0.0523777		0.312533	0.0522869	0.423443	0.68941	0.124902	0.768233
ENSG00000110321	EIF4G2	nonclassical	intermediate		1.6978	0.0731303	8.7586e-06	2.0382e-05	0.907906	0.0018203	X	1.96506	0.240783	0.00525655	0.0648449	0.567551	0.142279		2.03101	0.238069	0.00611583	0.0634967	0.628406	0.0951828
ENSG00000110324	IL10RA	nonclassical			0.775704	0.11522	8.24716e-23	6.25557e-22	0.294661	0.478657		0.849177	0.188895	0.0248847	0.181263	0.0594115	0.888865		0.975412	0.138533	0.05147	0.261078	-0.14712	0.728104
ENSG00000110330	BIRC2				0.515798	0.0591194	6.73285e-08	2.04076e-07	0.506817	0.199907		0.451711	0.0672477	0.849019	0.915112	-0.226274	0.589995		0.360683	0.0966672	0.208729	0.514968	-0.363727	0.375775
ENSG00000110429	FBXO3				0.0975066	0.017392	0.0155965	0.0214545	-0.108552	0.798058		0.117547	0.0773163	0.0382352	0.232284	-0.202173	0.631129		0.13084	0.0510392	0.421825	0.689286	-0.345202	0.402327
ENSG00000110442	COMMD9				0.225329	0.030904	0.000370105	0.000681546	0.460355	0.251032		0.259708	0.089435	0.764173	0.87547	-0.484556	0.223654		0.235919	0.0492471	0.478416	0.728707	-0.405065	0.319492
ENSG00000110446	SLC15A3				0.461917	0.0832505	2.48777e-18	1.54275e-17	0.393436	0.334898		0.528728	0.0592242	0.878532	0.927137	0.214284	0.610348		0.345187	0.0843021	0.687184	0.844081	-0.629109	0.0947013
ENSG00000110514	MADD				0.0713311	0.0083298	0.662023	0.673022	0.2816	0.499249		0.0926207	0.0353083	0.531441	0.759983	-0.238835	0.568923		0.129082	0.0502044	0.439167	0.698909	-0.653085	0.0791048
ENSG00000110651	CD81				0.174056	0.0389562	2.48512e-06	6.22502e-06	0.258414	0.536612		0.242671	0.103036	0.047017	0.254014	-0.103513	0.807294		0.199687	0.0585385	0.67055	0.834875	0.276074	0.508061
ENSG00000110665	C11orf21				0.112707	0.0321145	7.72688e-07	2.06998e-06	-0.0121471	0.977226		0.110403	0.0650307	0.0857705	0.3422	-0.209299	0.618874		0.198467	0.039563	0.889888	0.947713	0.469598	0.240386
ENSG00000110700	RPS13	classical	classical		2.9697	0.103696	9.48024e-21	6.63183e-20	0.264293	0.527044		2.71203	0.138778	0.0487145	0.259039	0.419575	0.30075		2.58547	0.123144	0.00132808	0.019852	-0.0394146	0.926174
ENSG00000110713	NUP98				0.311208	0.0223014	0.449434	0.469059	-0.161542	0.702337		0.322437	0.0858371	0.230302	0.539006	-0.0568283	0.893676		0.279549	0.0398251	0.759901	0.882832	-0.0660636	0.876491
ENSG00000110717	NDUFS8				0.224278	0.0301878	0.000754964	0.00133046	0.555326	0.153028		0.23409	0.0842033	0.0938475	0.35608	-0.244666	0.55923		0.204351	0.075021	0.0772366	0.319602	0.035866	0.932809
ENSG00000110721	CHKA				0.149224	0.0189854	0.109497	0.128152	-0.360547	0.380276		0.13179	0.0929014	0.0173102	0.141346	-0.332757	0.420607		0.150469	0.0459025	0.428247	0.693564	-0.770897	0.0251341
ENSG00000110756	HPS5				0.201864	0.0178524	0.412779	0.433168	-0.447852	0.265804		0.184274	0.0530745	0.776552	0.880281	-0.298586	0.472537		0.15124	0.0583258	0.39057	0.667284	-0.42936	0.288419
ENSG00000110768	GTF2H1				0.171552	0.0132111	0.264204	0.28895	0.258572	0.536354		0.146824	0.046891	0.730402	0.860756	0.0525484	0.901653		0.114558	0.0351867	0.87812	0.942397	-0.212912	0.61269
ENSG00000110848	CD69				0.0772526	0.01412	0.0274454	0.0360364	-0.437063	0.278888		0.0872534	0.0580796	0.116212	0.397092	0.00509509	0.990447		0.127641	0.0733849	0.846792	0.926518	0.227133	0.588546
ENSG00000110851	PRDM4				0.131752	0.0203601	0.00511048	0.00768666	0.583434	0.128958		0.151742	0.0339754	0.805205	0.892964	-0.20361	0.628652		0.165834	0.0293817	0.941321	0.97179	0.154799	0.714355
ENSG00000110852	CLEC2B	nonclassical	intermediate		0.519725	0.114477	4.11526e-26	3.63171e-25	-0.619743	0.101237		0.924012	0.208669	0.0632336	0.295626	0.242118	0.563457		1.0075	0.172269	0.000829776	0.0136973	-0.371954	0.364241
ENSG00000110876	SELPLG	nonclassical		nonclassical	0.309119	0.0493994	2.83692e-08	8.84417e-08	0.24127	0.564868		0.513356	0.0782211	0.639815	0.819064	0.0700664	0.869055		0.725861	0.215352	0.02452	0.165558	-0.29349	0.48049
ENSG00000110880	CORO1C	classical		intermediate	0.863947	0.0560785	0.0014389	0.00240726	0.510258	0.196361		0.694815	0.202356	0.060281	0.288156	-0.118701	0.779517		0.513419	0.0511849	0.991081	0.997165	-0.393342	0.335025
ENSG00000110911	SLC11A2				0.405087	0.161983	1.42299e-69	3.62784e-68	0.449259	0.264121		0.316481	0.118663	0.0831786	0.337197	0.274623	0.510386		0.202779	0.0633606	0.490676	0.736811	0.0565123	0.894265
ENSG00000110917	MLEC				0.165036	0.0235975	0.00136579	0.0022908	0.349562	0.396007		0.168881	0.0782142	0.0781701	0.327009	-0.260468	0.533262		0.141084	0.0723372	0.0241338	0.164099	0.0828171	0.845427
ENSG00000110931	CAMKK2				0.596723	0.0642773	1.49555e-06	3.84917e-06	-0.235721	0.574123		0.578678	0.0866722	0.591261	0.792666	-0.119064	0.778856		0.479729	0.0770938	0.837361	0.923048	-0.180045	0.66964
ENSG00000110934	BIN2	nonclassical		nonclassical	0.61988	0.0622467	2.61753e-06	6.52817e-06	0.777241	0.0232229		0.731072	0.152895	0.106189	0.381611	-0.160547	0.704107		0.901755	0.129746	0.0911897	0.34776	0.294972	0.478171
ENSG00000110958	PTGES3	nonclassical		nonclassical	0.649303	0.0529394	0.000686037	0.00121459	-0.716199	0.0456726		0.744749	0.10076	0.673319	0.836753	-0.0371832	0.930346		1.00796	0.106506	0.193213	0.501219	-0.394921	0.332912
ENSG00000111011	RSRC2				0.922919	0.0936658	1.05406e-12	4.75157e-12	-0.740406	0.0356618		0.953062	0.140178	0.308864	0.610814	-0.729865	0.0398362		0.973004	0.142358	0.111133	0.38403	0.13331	0.752989
ENSG00000111052	LIN7A				0.109578	0.0247346	6.68561e-05	0.000138262	0.068808	0.871392		0.0448065	0.0260043	0.43606	0.701962	0.656533	0.0769952		0.0217654	0.0249695	0.368969	0.657298	0.673763	0.0669507
ENSG00000111144	LTA4H				0.892415	0.186978	2.66248e-48	4.62808e-47	0.479299	0.229464		0.972555	0.312824	0.000105423	0.0031419	0.633773	0.0915397		1.08581	0.178643	0.00582642	0.0617493	0.643643	0.0850524
ENSG00000111145	ELK3	classical	classical		0.945485	0.0770867	1.56006e-07	4.52536e-07	0.114285	0.787575		0.493501	0.176911	0.00628635	0.0724825	-0.31375	0.449185		0.309928	0.0970396	0.11275	0.386414	-0.159921	0.705221
ENSG00000111203	ITFG2				0.0593263	0.0123386	0.27492	0.299526	-0.208368	0.620471		0.108324	0.0541071	0.22154	0.534711	0.604207	0.112634		0.119967	0.0347175	0.598411	0.795281	-0.575475	0.135542
ENSG00000111229	ARPC3	nonclassical	intermediate	nonclassical	1.94409	0.105063	1.66991e-13	7.94117e-13	0.320919	0.438314		2.18776	0.182985	0.0362842	0.226904	0.388981	0.34089		2.41807	0.0922046	0.194139	0.501634	0.0671468	0.874478
ENSG00000111252	SH2B3				0.589053	0.075444	1.6654e-11	6.90381e-11	-0.0295459	0.944634		0.629544	0.195832	0.0673511	0.305409	-0.446311	0.267654		0.584053	0.0639541	0.805164	0.905834	0.511836	0.194745
ENSG00000111269	CREBL2				0.126982	0.0164749	0.0739276	0.0894657	-0.137416	0.745571		0.104533	0.0842809	0.00291703	0.0419631	-0.0960326	0.821043		0.10391	0.047459	0.325511	0.625992	-0.413421	0.308633
ENSG00000111275	ALDH2	classical	classical		0.816008	0.062937	3.06945e-06	7.58927e-06	-0.14965	0.723567		0.352989	0.0800257	0.860772	0.919137	-0.276919	0.50671		0.197485	0.0511911	0.204352	0.511831	0.0391403	0.926687
ENSG00000111276	CDKN1B	nonclassical			0.138565	0.039207	4.7387e-08	1.45069e-07	-0.419655	0.300648		0.227804	0.0751439	0.468603	0.723685	-0.080357	0.849978		0.435382	0.107138	0.729753	0.865556	0.285836	0.492534
ENSG00000111321	LTBR				0.322432	0.024903	0.109809	0.128451	-0.0836489	0.843888		0.255017	0.0444287	0.849106	0.915112	-0.728141	0.0405459		0.194747	0.064042	0.158608	0.454115	0.417014	0.304018
ENSG00000111331	OAS3				0.198776	0.116871	2.10721e-61	4.51869e-60	-0.958736	0.000170265	X	0.283216	0.199331	1.56268e-06	9.07741e-05	-0.806378	0.0156137		0.215618	0.184408	5.66747e-08	2.79656e-06	-0.81751	0.01319
ENSG00000111335	OAS2				0.179934	0.112973	1.16294e-60	2.43686e-59	-0.880202	0.00392129	X	0.194236	0.132855	0.000222244	0.00599929	-0.862512	0.00584573	X	0.233028	0.142552	4.34619e-05	0.00104972	-0.847616	0.00786599	X
ENSG00000111348	ARHGDIB	nonclassical		nonclassical	1.49074	0.08966	1.84159e-11	7.61354e-11	0.801541	0.0167481		1.62066	0.108602	0.478265	0.730613	0.189245	0.653547		1.98175	0.141412	0.177703	0.474364	0.733507	0.038362
ENSG00000111361	EIF2B1				0.116784	0.0196713	0.00398565	0.0061253	0.427435	0.290824		0.124335	0.04963	0.354418	0.647	-0.548145	0.159543		0.130735	0.0345549	0.859561	0.932953	0.352474	0.39181
ENSG00000111424	VDR				0.248303	0.0295816	0.00676086	0.00994409	-0.10317	0.807925		0.3298	0.10728	0.330596	0.625868	0.226773	0.589153		0.30456	0.0748581	0.168376	0.464907	-0.235922	0.573786
ENSG00000111554	MDM1				0.0676209	0.0242487	4.25048e-06	1.03149e-05	-0.0421811	0.921004		0.156899	0.0559508	0.341542	0.63579	0.458505	0.253192		0.247137	0.0756453	0.0435719	0.236629	0.0654034	0.877718
ENSG00000111596	CNOT2				0.479601	0.0249024	0.411208	0.431815	0.260352	0.533451		0.399191	0.0883587	0.527974	0.758291	0.288312	0.488625		0.433502	0.0922534	0.0597225	0.283419	-0.161039	0.703231
ENSG00000111615	KRR1				0.20956	0.0200679	0.0803577	0.0964587	-0.390453	0.338904		0.312091	0.0865732	0.387908	0.668711	0.0244678	0.954141		0.340962	0.117227	0.0215928	0.151978	0.240274	0.566525
ENSG00000111640	GAPDH	classical	classical	intermediate	2.67722	0.149256	6.02052e-30	6.07212e-29	0.600349	0.115572		1.82917	0.262853	8.74434e-05	0.00272978	0.162667	0.700337		1.59416	0.225848	0.000373681	0.00697082	0.354977	0.388217
ENSG00000111642	CHD4				0.410334	0.0335482	0.0129725	0.0180506	0.312725	0.450748		0.332873	0.0681398	0.535707	0.761411	-0.303215	0.465358		0.413916	0.106275	0.232653	0.541676	-0.450151	0.263056
ENSG00000111647	UHRF1BP1L				0.404495	0.0283963	0.101577	0.119706	0.270889	0.516384		0.274073	0.136153	0.0716111	0.317511	-0.840811	0.00891938		0.318073	0.0607131	0.625441	0.811694	-0.311647	0.452395
ENSG00000111666	CHPT1				0.173198	0.041642	1.50091e-09	5.31868e-09	0.656446	0.0770478		0.189056	0.142318	0.0868694	0.343851	0.321909	0.436822		0.162076	0.0635621	0.108115	0.377579	0.236501	0.572818
ENSG00000111670	GNPTAB				0.230678	0.0426388	7.13445e-06	1.6807e-05	0.811818	0.014397		0.279103	0.0859949	0.448264	0.71103	0.483376	0.224951		0.23921	0.0746406	0.423228	0.68941	-0.0242503	0.954549
ENSG00000111678	C12orf57				0.142843	0.0222932	0.135727	0.156064	-0.757468	0.0294924		0.119865	0.108361	0.0115805	0.109573	0.183954	0.662788		0.18631	0.0710252	0.0950298	0.35397	-0.266239	0.523889
ENSG00000111679	PTPN6	nonclassical	intermediate		0.552046	0.0449168	0.00461011	0.00699134	-0.149758	0.723373		0.802081	0.0950837	0.778726	0.880281	-0.734528	0.0379547		1.01655	0.157271	0.0139129	0.110928	0.149084	0.724581
ENSG00000111684	LPCAT3				0.0521252	0.0126948	0.000297239	0.000556065	0.231473	0.581241		0.117627	0.0380477	0.530748	0.759983	0.599595	0.116152		0.107523	0.0375861	0.242774	0.54944	0.0993314	0.814975
ENSG00000111716	LDHB				0.3253	0.0474399	3.33428e-06	8.2131e-06	0.465662	0.244892		0.176232	0.0775137	0.039082	0.233671	0.160242	0.70465		0.193196	0.0694969	0.384349	0.664689	0.626743	0.0963289
ENSG00000111727	HCFC2				0.0503769	0.015779	4.41674e-05	9.37484e-05	0.400473	0.325534		0.109333	0.0446981	0.452312	0.713285	0.0898365	0.832461		0.0973104	0.0420455	0.383106	0.664689	0.58369	0.12875
ENSG00000111731	C2CD5				0.0731399	0.0106244	0.23004	0.253885	-0.194343	0.644677		0.0848803	0.0263204	0.69739	0.84593	0.506025	0.200728		0.0886478	0.0387672	0.521813	0.750079	-0.238863	0.568876
ENSG00000111802	TDP2				0.158361	0.0291098	0.00193014	0.0031611	-0.110269	0.794916		0.11362	0.0658208	0.0902186	0.350045	0.599744	0.116037		0.111648	0.0579537	0.337937	0.63505	-0.150885	0.721355
ENSG00000111817	DSE	classical	classical	intermediate	1.21866	0.14045	1.04172e-23	8.27072e-23	0.0631105	0.881982		0.694411	0.139989	0.418115	0.687106	-0.145475	0.731059		0.404067	0.127365	0.113616	0.387359	-0.0616455	0.884707
ENSG00000111832	RWDD1				0.364572	0.0431773	0.000135178	0.000268077	-0.0331927	0.937809		0.406519	0.0886768	0.476771	0.730031	0.201793	0.631783		0.384851	0.0526645	0.861766	0.933975	0.61761	0.102761
ENSG00000111843	TMEM14C				0.280842	0.0870237	4.86054e-30	4.913e-29	-0.00830406	0.984431		0.2453	0.138618	0.000100037	0.00304019	0.0912623	0.829831		0.295605	0.175143	3.3971e-08	1.71311e-06	-0.0836626	0.843863
ENSG00000111859	NEDD9				0.669661	0.0773528	1.65309e-10	6.34283e-10	-0.396342	0.331016		0.644736	0.0386868	0.986156	0.989686	-0.578392	0.133108		0.592721	0.0829433	0.658947	0.82824	-0.347314	0.399261
ENSG00000111860	CEP85L				0.212253	0.0478307	1.56252e-10	6.0205e-10	0.44954	0.263785		0.175193	0.0976754	0.00649557	0.0739657	0.44886	0.264598		0.185209	0.0712112	0.0795749	0.325247	0.485081	0.223078
ENSG00000111885	MAN1A1				0.21669	0.0287438	0.00195809	0.00320231	-0.0334299	0.937366		0.14871	0.0905296	0.00391592	0.0520874	0.0809862	0.848814		0.233068	0.0692697	0.286148	0.591858	0.0330319	0.93811
ENSG00000111912	NCOA7				0.13092	0.0312603	0.0110646	0.0155848	-0.526876	0.179707		0.122246	0.0524549	0.411076	0.682627	0.152209	0.718986		0.139936	0.0661664	0.271847	0.581455	-0.207426	0.622087
ENSG00000111913	RIPOR2	nonclassical			0.598404	0.139381	4.83875e-39	6.45495e-38	0.365119	0.373812		0.792929	0.275151	8.34278e-05	0.00267075	0.363753	0.375739		0.869056	0.229531	1.33901e-07	5.99599e-06	0.111923	0.791891
ENSG00000111961	SASH1				0.0900482	0.0818043	1.57266e-54	2.93371e-53	-0.373602	0.361951		0.254095	0.112181	0.0116268	0.109694	0.106821	0.801229		0.121658	0.0354947	0.428853	0.693693	0.144125	0.733485
ENSG00000112031	MTRF1L				0.184111	0.0276707	0.00391636	0.00603498	0.551821	0.15619		0.195264	0.0757318	0.234399	0.542225	-0.759919	0.0286648		0.188185	0.0620047	0.281235	0.58996	0.0994486	0.81476
ENSG00000112062	MAPK14				0.21676	0.0239753	0.00632633	0.00935897	0.405606	0.318783		0.171985	0.0961843	0.128667	0.419016	-0.18268	0.665019		0.148078	0.0566484	0.168123	0.464489	0.332594	0.420849
ENSG00000112078	KCTD20				0.387628	0.0375006	0.00410177	0.00628272	0.547535	0.160103		0.316931	0.100075	0.0372821	0.229957	-0.00755154	0.985841		0.344597	0.109095	0.284997	0.591858	0.0720583	0.865358
ENSG00000112079	STK38				0.242457	0.035709	7.80797e-05	0.000160138	0.261905	0.530923		0.28498	0.0684716	0.570125	0.778049	0.325636	0.431223		0.356994	0.0579279	0.524309	0.751187	-0.313908	0.448945
ENSG00000112081	SRSF3	classical			1.15331	0.0761965	1.92302e-05	4.28418e-05	-0.826984	0.0113259		1.06581	0.132478	0.454697	0.71508	0.286297	0.491806		0.890279	0.110914	0.329746	0.629568	-0.729129	0.0401385
ENSG00000112096	SOD2				2.38379	0.799886	1.84112e-300	4.22446e-298	0.198085	0.638192		2.40459	0.93823	3.96007e-06	0.00020192	0.407	0.316961		2.39499	0.610605	1.872e-06	6.71141e-05	0.250559	0.549494
ENSG00000112110	MRPL18				0.124112	0.0461286	6.29447e-13	2.87416e-12	-0.710051	0.0484564		0.217601	0.0878205	0.0667984	0.304105	-0.0871689	0.837384		0.169339	0.098454	0.00599676	0.062829	-0.316296	0.445312
ENSG00000112137	PHACTR1	classical	classical	intermediate	1.091	0.150228	4.69272e-24	3.78469e-23	0.258758	0.53605		0.910474	0.25736	0.00182723	0.0306398	0.697948	0.0542303		0.394845	0.175885	0.000158205	0.00328507	0.344591	0.403217
ENSG00000112146	FBXO9				0.225111	0.0229912	0.0279426	0.0365949	0.411429	0.311205		0.22916	0.0600048	0.86071	0.919137	0.500325	0.206689		0.269844	0.0645505	0.661	0.828779	0.437803	0.277981
ENSG00000112149	CD83		intermediate	intermediate	1.39871	0.299299	8.15127e-110	3.89648e-108	0.085769	0.83997		1.83203	0.273856	0.00899832	0.0920694	0.266086	0.524137		1.50982	0.334822	1.55277e-07	6.8516e-06	0.139472	0.741862
ENSG00000112200	ZNF451				0.286053	0.0246715	0.0754501	0.0911159	-0.365414	0.373397		0.338042	0.134505	0.00931812	0.0946036	-0.193188	0.646684		0.341377	0.0419087	0.953903	0.976675	0.302371	0.466664
ENSG00000112237	CCNC				0.139665	0.00970356	0.725319	0.73428	0.572644	0.137929		0.144401	0.0444986	0.776666	0.880281	-0.310985	0.453407		0.157405	0.0462975	0.720728	0.861295	-0.245351	0.558095
ENSG00000112245	PTP4A1				0.511743	0.0360555	0.177951	0.201385	-0.358642	0.382983		0.407509	0.0711062	0.701118	0.84593	-0.598033	0.117357		0.36919	0.11702	0.123223	0.402471	-0.712421	0.0473716
ENSG00000112249	ASCC3				0.219034	0.0222412	0.11308	0.131874	0.422599	0.296912		0.277133	0.0606828	0.555362	0.771065	-0.388848	0.34107		0.278361	0.03197	0.963633	0.982012	-0.421444	0.298376
ENSG00000112282	MED23				0.0965259	0.0220041	0.00159103	0.0026425	-0.206024	0.624497		0.160599	0.0453456	0.538815	0.762133	-0.174175	0.679967		0.13872	0.0588123	0.394473	0.668971	-0.886744	0.00333029
ENSG00000112297	CRYBG1				0.24665	0.043054	5.80961e-08	1.7691e-07	0.781005	0.0221332		0.281459	0.0801978	0.364515	0.652149	0.604904	0.112108		0.278315	0.0493857	0.771088	0.888319	0.294106	0.479526
ENSG00000112299	VNN1				0.0719815	0.0177027	0.00405575	0.00622886	0.438559	0.277055		0.0572362	0.0363911	0.212803	0.524291	0.606286	0.111069		0.118065	0.0466054	0.585546	0.788453	-0.182767	0.664866
ENSG00000112303	VNN2		classical		0.241879	0.0770191	7.67112e-24	6.13289e-23	-0.128322	0.762025		0.0534109	0.042727	0.157308	0.458773	0.222799	0.595871		0.0682505	0.0334615	0.483372	0.731835	0.048485	0.909233
ENSG00000112306	RPS12				3.34897	0.0703199	4.44416e-10	1.64736e-09	0.241783	0.564014		3.45232	0.18369	0.00261311	0.0388367	0.196364	0.641172		3.28681	0.0921894	0.00931789	0.0845055	-0.818763	0.0129329
ENSG00000112308	C6orf62	classical			0.992739	0.0369078	0.140463	0.161308	-0.385773	0.345235		0.890157	0.124864	0.173351	0.481252	0.27243	0.513906		0.765159	0.0913941	0.708547	0.855438	-0.122487	0.772624
ENSG00000112339	HBS1L				0.193881	0.0158482	0.214571	0.238881	0.454441	0.257967		0.196616	0.0767401	0.153045	0.455889	0.503378	0.203485		0.180447	0.0592774	0.139832	0.425407	-0.176672	0.675569
ENSG00000112343	TRIM38	nonclassical			0.765531	0.0982652	3.45304e-11	1.40479e-10	-0.452738	0.259982		0.904842	0.230889	0.0423025	0.242355	-0.111865	0.791996		1.01771	0.149854	0.246721	0.553104	-0.382735	0.349374
ENSG00000112365	ZBTB24				0.0838544	0.0188625	0.00337567	0.00526009	0.132546	0.754371		0.140342	0.0481364	0.677121	0.836832	-0.273865	0.511601		0.144104	0.0315414	0.848585	0.926518	0.37394	0.361481
ENSG00000112406	HECA				0.788989	0.0892729	2.07817e-11	8.57619e-11	-0.278799	0.503708		0.922402	0.160267	0.04573	0.251022	0.607182	0.110399		0.982889	0.133877	0.0999477	0.362765	0.0925707	0.827419
ENSG00000112419	PHACTR2				0.2952	0.028288	0.043788	0.0554021	-0.282005	0.498606		0.20855	0.0809395	0.28452	0.594293	-0.405975	0.3183		0.143446	0.049084	0.800097	0.90299	-0.439471	0.27594
ENSG00000112511	PHF1				0.0591535	0.00883612	0.76385	0.771245	-0.572614	0.137954		0.0745247	0.037467	0.901616	0.940772	-0.533646	0.173148		0.129872	0.0733633	0.0335282	0.203105	-0.238084	0.570175
ENSG00000112514	CUTA				0.245097	0.0186261	0.3071	0.331284	-0.0791827	0.852152		0.132322	0.0894232	0.0439667	0.246948	-0.126239	0.765805		0.141203	0.0469468	0.686923	0.844081	-0.0159602	0.97008
ENSG00000112531	QKI	classical	classical	intermediate	1.56309	0.0696705	3.64296e-07	1.01012e-06	0.208712	0.619881		1.24569	0.0882951	0.962983	0.977035	-0.000192013	0.99964		1.06682	0.160628	0.221933	0.526877	0.495117	0.212215
ENSG00000112561	TFEB				0.148649	0.0233736	0.0138565	0.0191759	-0.140404	0.740182		0.120738	0.0695947	0.072891	0.319994	-0.269689	0.518317		0.0898933	0.0333708	0.396227	0.671201	0.269593	0.518471
ENSG00000112576	CCND3				0.231144	0.0153297	0.399119	0.419985	-0.414132	0.307717		0.334802	0.0691402	0.807269	0.894115	-0.469866	0.240081		0.352304	0.0951144	0.169281	0.465854	0.0955234	0.82198
ENSG00000112658	SRF				0.129353	0.0251652	0.000235277	0.000447445	0.0528918	0.901013		0.127529	0.032211	0.655292	0.826363	0.0223468	0.958114		0.0889573	0.0455187	0.242812	0.54944	-0.340164	0.409685
ENSG00000112667	DNPH1				0.0647564	0.0168771	0.00085778	0.00149274	0.329965	0.424756		0.126856	0.0621663	0.617071	0.808071	-0.149291	0.724211		0.109085	0.0578848	0.235627	0.543789	0.482407	0.22602
ENSG00000112679	DUSP22				0.255029	0.0582257	9.62223e-14	4.62371e-13	0.666223	0.0712445		0.175117	0.102783	0.0740742	0.320988	0.433695	0.283035		0.20854	0.0875451	0.277476	0.588148	0.660872	0.0743878
ENSG00000112697	TMEM30A				0.386431	0.0425415	0.000136492	0.00027028	0.70841	0.0492165		0.381542	0.109621	0.122456	0.40651	-0.488051	0.219834		0.374503	0.0692051	0.547618	0.765759	-0.645803	0.0836699
ENSG00000112715	VEGFA	classical	classical		0.778165	0.0948075	3.34658e-10	1.25367e-09	-0.375584	0.359204		0.15996	0.0925303	0.367124	0.654564	-0.448158	0.265438		0.0509858	0.0295242	0.35506	0.646833	-0.207977	0.621142
ENSG00000112763	BTN2A1				0.142328	0.0356946	1.6591e-06	4.24393e-06	-0.599587	0.116157		0.15837	0.0798784	0.583593	0.786753	-0.492978	0.214507		0.146609	0.0540207	0.290767	0.594803	-0.657695	0.0762918
ENSG00000112773	FAM46A	nonclassical	intermediate		0.353758	0.0751157	7.36955e-14	3.55614e-13	-0.940191	0.000511152	X	0.587445	0.183834	0.0456528	0.25091	-0.587677	0.125523		0.62596	0.18376	0.00215798	0.0292987	-0.666067	0.0713354
ENSG00000112787	FBRSL1				0.150145	0.0126496	0.516041	0.533031	0.00207156	0.996116		0.1373	0.053067	0.442079	0.708068	-0.191632	0.649389		0.153148	0.0555511	0.342316	0.63829	-0.130782	0.757566
ENSG00000112799	LY86	classical	classical		0.500596	0.0484084	0.000275688	0.00051871	0.120056	0.777049		0.303333	0.100774	0.0556306	0.275393	-0.276681	0.507091		0.197393	0.06338	0.483003	0.731519	0.0319335	0.940165
ENSG00000112851	ERBIN				0.668686	0.119262	4.13531e-24	3.35282e-23	0.41498	0.306626		0.647101	0.108876	0.314687	0.61587	-0.109527	0.796274		0.53468	0.067517	0.358094	0.648839	0.745773	0.0336437
ENSG00000112893	MAN2A1				0.309273	0.0620998	6.21859e-11	2.48149e-10	0.518056	0.188448		0.274356	0.0651174	0.56915	0.778049	0.0976151	0.818131		0.245386	0.0503991	0.716835	0.859533	0.072842	0.863904
ENSG00000112941	PAPD7				0.132561	0.0100286	0.471034	0.490042	0.238213	0.569959		0.110456	0.043247	0.534596	0.761146	-0.213632	0.61146		0.117076	0.0437532	0.506582	0.743159	0.313836	0.449055
ENSG00000112972	HMGCS1				0.191042	0.0398819	1.73444e-08	5.54659e-08	0.613969	0.105393		0.227282	0.0619725	0.416932	0.686904	-0.322782	0.435507		0.160657	0.0934177	0.000119424	0.00256091	-0.103281	0.807721
ENSG00000112977	DAP				0.334429	0.0385239	0.000767014	0.00134963	-0.0494235	0.907482		0.236728	0.0579207	0.589962	0.791439	-0.267636	0.52163		0.262167	0.0767145	0.211968	0.518244	-0.0489928	0.908285
ENSG00000112992	NNT				0.111896	0.0215668	0.00116019	0.00196245	0.646478	0.0832405		0.156039	0.0385613	0.793161	0.888844	0.595062	0.119667		0.183448	0.0523392	0.500845	0.741651	0.633099	0.0919929
ENSG00000112996	MRPS30				0.0667843	0.00935189	0.221225	0.245218	-0.224768	0.59254		0.0960298	0.0473788	0.29921	0.607737	-0.116177	0.78412		0.13063	0.0516776	0.21072	0.517107	-0.274461	0.510646
ENSG00000113013	HSPA9				0.478223	0.0292849	0.140193	0.161038	-0.0921146	0.82826		0.486089	0.0863172	0.470354	0.7248	0.0158578	0.970272		0.446907	0.145495	0.150621	0.441601	0.25005	0.550332
ENSG00000113070	HBEGF				0.131485	0.0641651	1.30856e-24	1.08393e-23	-0.479676	0.229045		0.178739	0.0713285	0.152211	0.45416	0.542307	0.164948		0.172066	0.0707195	0.0407009	0.227039	0.142392	0.736601
ENSG00000113161	HMGCR				0.297395	0.065521	3.16335e-15	1.64962e-14	0.144191	0.733367		0.183053	0.0561177	0.318772	0.618278	-0.199177	0.636302		0.142544	0.0592363	0.121935	0.40083	0.216469	0.606621
ENSG00000113163	COL4A3BP				0.564572	0.0426941	0.00321515	0.00504076	0.269527	0.518579		0.563158	0.0980268	0.515514	0.753057	0.266307	0.52378		0.660543	0.0584664	0.885342	0.945579	0.705188	0.0507296
ENSG00000113194	FAF2				0.139298	0.0125331	0.437225	0.457168	-0.515542	0.19098		0.130702	0.068323	0.262733	0.572363	-0.246312	0.556504		0.172406	0.0406584	0.41774	0.686672	0.0746801	0.860495
ENSG00000113240	CLK4				0.209739	0.0254666	0.0141266	0.0195086	-0.296257	0.476165		0.186269	0.0502389	0.661157	0.828516	0.178932	0.671594		0.259181	0.0431851	0.931593	0.967674	-0.587607	0.125579
ENSG00000113269	RNF130	classical	classical		1.30336	0.114152	6.73414e-16	3.64852e-15	0.5366	0.170327		1.01303	0.0759839	0.871023	0.924171	-0.162498	0.700637		0.934876	0.134584	0.0583754	0.280971	0.240935	0.565425
ENSG00000113282	CLINT1				0.529946	0.0627835	6.08804e-08	1.85265e-07	0.0243305	0.954398		0.571297	0.137686	0.0168003	0.138912	0.35236	0.391974		0.519632	0.0998728	0.19296	0.500845	-0.711444	0.0478171
ENSG00000113300	CNOT6				0.101073	0.0149907	0.0788292	0.0946982	0.130571	0.757948		0.135728	0.0412917	0.855381	0.91628	-0.164783	0.69658		0.10062	0.0430347	0.508657	0.744096	0.706763	0.0499864
ENSG00000113318	MSH3				0.106317	0.0207347	0.00177899	0.00293345	0.458855	0.252782		0.115908	0.0626316	0.0944323	0.35608	0.395879	0.331633		0.128443	0.0626585	0.0664626	0.296245	-0.233312	0.578157
ENSG00000113368	LMNB1				0.129864	0.0496542	8.97812e-13	4.06318e-12	-0.479111	0.229673		0.0491803	0.0332404	0.688791	0.843571	-0.294064	0.479591		0.0455433	0.0255052	0.385273	0.664689	0.432287	0.284779
ENSG00000113369	ARRDC3	nonclassical		nonclassical	0.50685	0.111918	7.42888e-25	6.22101e-24	-0.176486	0.675897		0.517272	0.129574	0.236164	0.544631	-0.32509	0.43204		0.734564	0.100246	0.629203	0.813126	-0.06778	0.873301
ENSG00000113391	FAM172A				0.115736	0.0114975	0.293652	0.317598	0.565252	0.144267		0.187839	0.0770363	0.230537	0.539153	0.83657	0.00961881		0.181776	0.0695143	0.134776	0.420507	0.170077	0.687201
ENSG00000113407	TARS				0.189048	0.080682	1.42034e-28	1.36358e-27	0.116768	0.783042		0.125594	0.0819052	0.0567836	0.278558	-0.00661496	0.987597		0.142189	0.0486309	0.193456	0.501283	0.0945995	0.823681
ENSG00000113441	LNPEP	nonclassical	intermediate		0.230915	0.0416554	5.87973e-09	1.9695e-08	0.249471	0.551288		0.503372	0.168623	0.0172411	0.141033	0.127278	0.763918		0.64086	0.134826	0.0240862	0.164099	0.252722	0.545937
ENSG00000113448	PDE4D				0.136873	0.0308592	3.77416e-06	9.22237e-06	-0.0211401	0.960374		0.133256	0.0628108	0.54145	0.763353	-0.730101	0.0397399		0.124104	0.0630644	0.0940229	0.352104	0.0897907	0.832545
ENSG00000113456	RAD1				0.088499	0.0162449	0.046354	0.0582312	0.222405	0.596539		0.109402	0.0636385	0.140396	0.433988	-0.365085	0.37386		0.0980455	0.0480782	0.235239	0.543789	-0.166368	0.693768
ENSG00000113460	BRIX1				0.0455702	0.0119257	0.0021549	0.00350048	-0.0297854	0.944185		0.132514	0.0584131	0.459759	0.718608	0.487918	0.219979		0.10817	0.0453357	0.524878	0.751534	-0.176001	0.67675
ENSG00000113504	SLC12A7				0.111515	0.0287096	1.19202e-05	2.731e-05	-0.220722	0.599392		0.155357	0.044352	0.720327	0.856021	-0.169056	0.689008		0.110183	0.0440525	0.216932	0.521253	-0.0604249	0.886979
ENSG00000113532	ST8SIA4	nonclassical			0.292834	0.0306523	0.0752891	0.0909454	-0.537347	0.169618		0.3542	0.119741	0.0410195	0.239443	-0.625417	0.0972477		0.481941	0.083233	0.351447	0.644086	-0.439457	0.275958
ENSG00000113552	GNPDA1				0.123359	0.0220509	0.000105058	0.000211639	0.449324	0.264043		0.0690598	0.0343677	0.248002	0.558402	0.0962676	0.82061		0.0563738	0.033228	0.644274	0.821498	-0.340282	0.409512
ENSG00000113580	NR3C1				0.805371	0.0809196	2.72445e-09	9.42162e-09	0.00766006	0.985638		0.991062	0.0824989	0.727541	0.859158	0.453275	0.259346		0.958681	0.0941244	0.176752	0.472954	0.217574	0.604741
ENSG00000113583	C5orf15				0.116393	0.0141031	0.326132	0.350169	0.0281972	0.947158		0.0926873	0.0587398	0.269502	0.578653	-0.616568	0.103511		0.109238	0.0256811	0.771787	0.888319	-0.189403	0.653271
ENSG00000113593	PPWD1				0.118938	0.0144255	0.680029	0.69041	-0.711204	0.0479267		0.133037	0.0418743	0.669998	0.834521	0.437617	0.278208		0.121545	0.0479756	0.635272	0.817746	0.298293	0.472991
ENSG00000113595	TRIM23				0.0548899	0.0167916	3.2725e-05	7.04386e-05	0.119979	0.777189		0.0831194	0.0465917	0.664994	0.831896	-0.46888	0.241205		0.130296	0.0410161	0.486454	0.734321	0.305056	0.462514
ENSG00000113615	SEC24A				0.267759	0.0452306	1.19559e-06	3.11029e-06	0.0813785	0.848088		0.135619	0.0725695	0.261127	0.571295	-0.122067	0.773388		0.108973	0.0526136	0.404713	0.678563	0.415316	0.306195
ENSG00000113621	TXNDC15				0.08772	0.0170387	0.0030974	0.00487615	0.219209	0.60196		0.0724934	0.0381308	0.417982	0.687106	-0.541602	0.165607		0.125994	0.0329049	0.685763	0.843865	0.222813	0.595847
ENSG00000113648	H2AFY	classical			1.55254	0.0828246	9.58067e-08	2.83833e-07	0.325093	0.432036		1.46158	0.201327	0.206281	0.519838	-0.230359	0.583113		1.32619	0.21534	0.00935785	0.0845338	-0.239458	0.567885
ENSG00000113649	TCERG1				0.375803	0.0389588	0.0046057	0.00698697	0.739513	0.0360043		0.365414	0.0602969	0.846454	0.913112	0.320034	0.43965		0.282176	0.0359095	0.996169	0.998345	-0.47113	0.238643
ENSG00000113658	SMAD5				0.108512	0.0144178	0.0527834	0.065572	0.226239	0.590054		0.114058	0.0306397	0.714589	0.852377	0.594026	0.12048		0.141674	0.057394	0.792519	0.89977	-0.755476	0.030176
ENSG00000113716	HMGXB3				0.136062	0.0277514	0.00012895	0.000256503	-0.406661	0.317404		0.131749	0.0644556	0.562718	0.774771	-0.166837	0.692937		0.0802298	0.0387236	0.325614	0.625992	0.324959	0.432238
ENSG00000113719	ERGIC1				0.467301	0.0660616	5.42543e-09	1.82131e-08	0.452658	0.260076		0.647878	0.0958044	0.762537	0.874752	0.166831	0.692948		0.611438	0.112928	0.384439	0.664689	0.0676709	0.873504
ENSG00000113732	ATP6V0E1				0.68017	0.0499998	0.000933026	0.0016145	-0.0134599	0.974766		0.666217	0.078571	0.709594	0.850305	-0.0353108	0.933847		0.744166	0.0659117	0.678609	0.839617	-0.379018	0.354468
ENSG00000113742	CPEB4				0.608114	0.121018	1.04839e-25	9.06035e-25	-0.280931	0.500313		0.67138	0.146515	0.0649474	0.298647	-0.194936	0.643648		0.750842	0.163397	0.175127	0.471353	-0.308708	0.456896
ENSG00000113749	HRH2				0.191473	0.0328599	0.00062571	0.00111597	-0.636924	0.0894382		0.218332	0.051	0.484454	0.735658	0.363818	0.375646		0.285902	0.0710351	0.340164	0.636688	0.0589844	0.88966
ENSG00000113810	SMC4				0.165617	0.0259813	0.00458871	0.0069658	-0.736253	0.0372728		0.289179	0.0826099	0.479778	0.731706	0.0627719	0.882611		0.318732	0.0364066	0.920578	0.963886	0.149835	0.723236
ENSG00000113845	TIMMDC1				0.0832152	0.0211522	3.03788e-05	6.58206e-05	0.207183	0.622506		0.108581	0.0676722	0.0106388	0.103655	0.106535	0.801752		0.133482	0.0491547	0.434403	0.697086	0.0597773	0.888184
ENSG00000113851	CRBN				0.237012	0.0301638	0.00218069	0.00353236	-0.37829	0.355469		0.25678	0.092929	0.411087	0.682627	-0.22852	0.586208		0.35996	0.0814081	0.348397	0.641662	0.450916	0.262145
ENSG00000113916	BCL6				0.484836	0.0479309	0.00358119	0.0055558	-0.19608	0.641664		0.405582	0.115346	0.239979	0.549488	-0.427918	0.29022		0.434184	0.0681539	0.624991	0.811339	-0.187109	0.657273
ENSG00000114013	CD86	nonclassical			0.366927	0.0573706	6.50391e-09	2.17275e-08	-0.460407	0.250972		0.55291	0.158672	0.00636288	0.0729981	-0.335474	0.416586		0.676073	0.22876	0.000557139	0.0100658	-0.590664	0.123136
ENSG00000114023	FAM162A				0.0673971	0.0122582	0.0216469	0.0289361	0.189672	0.652803		0.122989	0.0544856	0.210491	0.522695	-0.154284	0.715275		0.14854	0.0425978	0.470073	0.721141	0.262363	0.530178
ENSG00000114030	KPNA1				0.219173	0.0230604	0.012455	0.0173779	0.774182	0.0241327		0.222425	0.0460528	0.699805	0.84593	0.511637	0.194949		0.217365	0.0487981	0.875293	0.940463	-0.144828	0.732221
ENSG00000114062	UBE3A				0.512084	0.0533805	7.56002e-05	0.000155504	0.299267	0.471478		0.584602	0.136597	0.277261	0.585797	0.390937	0.338253		0.507368	0.138389	0.0823376	0.330865	0.402679	0.322625
ENSG00000114098	ARMC8				0.119866	0.0114011	0.714069	0.723689	-0.758918	0.029001		0.127661	0.0628204	0.308594	0.610814	0.468816	0.241278		0.116655	0.0516758	0.427251	0.693546	-0.0883406	0.835221
ENSG00000114120	SLC25A36				0.308291	0.0653549	5.9312e-13	2.71369e-12	-0.283298	0.496552		0.345197	0.090944	0.133762	0.424798	0.436934	0.279046		0.357043	0.0276547	0.992216	0.997409	-0.345045	0.402556
ENSG00000114126	TFDP2				0.0438542	0.00544133	0.684567	0.69471	-0.192214	0.648377		0.0853346	0.0314316	0.936767	0.961276	0.0325221	0.939064		0.122201	0.0626536	0.402011	0.675758	0.343805	0.404362
ENSG00000114127	XRN1				0.315933	0.0574648	4.67158e-07	1.27911e-06	-0.515499	0.191023		0.341095	0.102222	0.147506	0.446506	-0.36592	0.372684		0.329661	0.107619	0.140659	0.426907	-0.837071	0.00953453
ENSG00000114166	KAT2B				0.11003	0.0138468	0.366747	0.389403	-0.241991	0.56367		0.116852	0.0833286	0.335053	0.630457	0.211789	0.61461		0.102655	0.0494973	0.443018	0.7016	0.528606	0.178018
ENSG00000114302	PRKAR2A				0.296772	0.0392421	0.000139307	0.000274959	0.692161	0.0571294		0.281882	0.116647	0.199695	0.5111	-0.318064	0.44263		0.250944	0.0443492	0.890623	0.947836	0.480483	0.228148
ENSG00000114315	HES1	classical			0.659548	0.181824	4.28288e-26	3.77238e-25	-0.383546	0.348267		0.579471	0.17717	0.0169103	0.139571	0.285465	0.49312		0.454058	0.119896	0.036223	0.212716	-0.159514	0.705946
ENSG00000114316	USP4				0.48992	0.0799888	4.02366e-15	2.08169e-14	0.120384	0.776451		0.318358	0.0839885	0.212202	0.523546	0.18878	0.654357		0.347421	0.066444	0.765805	0.88667	0.430284	0.287268
ENSG00000114353	GNAI2	nonclassical			1.79269	0.0328067	0.333274	0.357336	0.724231	0.0421836		1.99972	0.128131	0.777894	0.880281	0.12376	0.770309		2.09708	0.141471	0.0863211	0.337993	-0.225553	0.591213
ENSG00000114354	TFG				0.199266	0.0260518	0.00467751	0.00708419	0.463323	0.247589		0.171522	0.0524191	0.808144	0.894265	-0.446841	0.267017		0.188647	0.04269	0.739335	0.869504	-0.589301	0.124221
ENSG00000114391	RPL24				2.29162	0.108048	1.57737e-16	8.9035e-16	0.273842	0.511637		2.26839	0.115896	0.226875	0.537986	0.085792	0.839928		2.27408	0.191472	0.00369501	0.0440426	0.432181	0.284911
ENSG00000114395	CYB561D2_ENSG00000114395.10				0.0858954	0.0135525	0.092429	0.109686	-0.125435	0.767265		0.125314	0.060925	0.41686	0.686904	-0.543739	0.163613		0.115608	0.0491477	0.129216	0.412442	0.265939	0.524376
ENSG00000114439	BBX				0.364576	0.043409	0.000721855	0.00127456	-0.25138	0.548143		0.415639	0.114625	0.270129	0.578722	0.243754	0.560742		0.458975	0.107377	0.0410965	0.228146	-0.303945	0.46423
ENSG00000114446	IFT57				0.117929	0.0302807	2.10469e-07	5.99902e-07	0.238942	0.568744		0.180498	0.0578014	0.49172	0.738563	0.347258	0.399342		0.242631	0.084543	0.0164256	0.125356	0.88012	0.0039291
ENSG00000114450	GNB4				0.312885	0.0343882	0.00162166	0.00268815	0.373184	0.362531		0.40065	0.111869	0.137075	0.429376	0.344897	0.402772		0.418038	0.0438152	0.838908	0.92372	0.533714	0.173083
ENSG00000114541	FRMD4B				0.203209	0.0400891	2.31528e-08	7.30227e-08	0.649879	0.0810961		0.0989969	0.0582624	0.369882	0.6571	0.0757968	0.858424		0.040172	0.0265067	0.610573	0.802748	-0.700775	0.0528464
ENSG00000114573	ATP6V1A				0.387612	0.0651155	1.08853e-12	4.90213e-12	0.613739	0.10556		0.274862	0.0755601	0.465235	0.721271	0.0645986	0.879214		0.205685	0.105046	0.0854002	0.33582	-0.232479	0.579554
ENSG00000114626	ABTB1				0.157131	0.0304479	0.000112381	0.000225006	0.113908	0.788262		0.143634	0.0317197	0.989117	0.991061	-0.232611	0.579332		0.131366	0.0716066	0.0554878	0.272627	-0.0772536	0.855725
ENSG00000114648	KLHL18				0.239572	0.041869	6.83472e-08	2.06754e-07	0.319689	0.440171		0.260489	0.092477	0.176838	0.485171	0.835676	0.00977064		0.211334	0.0572989	0.344052	0.63829	0.397053	0.33007
ENSG00000114686	MRPL3				0.0972561	0.020422	0.00378145	0.00584475	0.590602	0.123185		0.147526	0.0715481	0.578209	0.782945	0.35029	0.394956		0.0838145	0.0463945	0.115421	0.390085	0.430386	0.28714
ENSG00000114742	WDR48				0.155065	0.0139625	0.461765	0.481053	0.248388	0.553074		0.193319	0.0788468	0.0986452	0.365629	-0.399756	0.326483		0.240662	0.0517634	0.60897	0.801987	-0.283413	0.49637
ENSG00000114744	COMMD2				0.126617	0.018477	0.0274333	0.0360307	0.522367	0.184147		0.21483	0.0638424	0.537634	0.762086	0.166265	0.69395		0.168812	0.0354471	0.930109	0.967203	0.067845	0.873181
ENSG00000114779	ABHD14B				0.104394	0.0163103	0.0554556	0.068576	0.368281	0.369371		0.0560438	0.0405231	0.229784	0.539006	-0.0941429	0.824522		0.0667451	0.0387646	0.0476339	0.247837	0.491377	0.216231
ENSG00000114796	KLHL24				0.407187	0.0489318	0.000176037	0.000342447	-0.620865	0.100441		0.403823	0.0761586	0.533714	0.760389	0.227386	0.588119		0.421159	0.130044	0.0212652	0.150132	-0.488582	0.219257
ENSG00000114857	NKTR	nonclassical	intermediate	nonclassical	0.73816	0.101508	6.56029e-17	3.79158e-16	0.179849	0.669985		1.02428	0.162637	0.0386594	0.2331	0.386355	0.344446		1.32816	0.169762	0.0119908	0.0996768	0.646784	0.0830462
ENSG00000114861	FOXP1	nonclassical			0.542867	0.0314113	0.22269	0.246484	0.616052	0.103882		0.614889	0.121608	0.249225	0.559737	0.510917	0.195686		0.712108	0.110606	0.103167	0.369426	-0.162575	0.7005
ENSG00000114933	INO80D				0.378718	0.0400165	0.000186526	0.000360864	0.852163	0.00720863	X	0.345718	0.0569064	0.751338	0.870021	0.490299	0.217395		0.390214	0.0947119	0.286109	0.591858	-0.315796	0.446072
ENSG00000114942	EEF1B2				1.37095	0.184402	3.65712e-39	4.90717e-38	0.765476	0.0268417		1.47004	0.264673	0.000295247	0.00759444	0.814769	0.0137629		1.45521	0.116229	0.363046	0.653597	0.68138	0.0627722
ENSG00000114956	DGUOK				0.15429	0.00676959	0.981199	0.981413	-0.159139	0.706613		0.235939	0.0974543	0.0362494	0.226904	0.186864	0.6577		0.203846	0.0757772	0.354888	0.646833	-0.721372	0.0434066
ENSG00000114982	KANSL3				0.152509	0.0248086	0.00998315	0.0142143	-0.318025	0.442689		0.101498	0.0631954	0.266755	0.577197	-0.202694	0.63023		0.112148	0.0444128	0.141275	0.427362	-0.0467698	0.912434
ENSG00000114999	TTL				0.184579	0.0487423	2.3429e-09	8.17611e-09	0.52721	0.17938		0.25721	0.110138	0.408633	0.682627	0.480647	0.227967		0.172533	0.0966978	0.0661748	0.295932	0.394188	0.333892
ENSG00000115009	CCL20				0.111275	0.0898638	2.32112e-36	2.85566e-35	0.323254	0.434798		0.0977924	0.232732	1.88458e-07	1.2908e-05	0.399298	0.32709		0.00816031	0.00923111	0.532004	0.757248	0.530761	0.175927
ENSG00000115020	PIKFYVE				0.181541	0.0252413	0.00339356	0.00528616	-0.442555	0.272189		0.172603	0.0695914	0.42043	0.689049	-0.0138946	0.973951		0.23545	0.0691292	0.278306	0.588734	0.448026	0.265596
ENSG00000115053	NCL				1.24617	0.0846578	1.68003e-07	4.86108e-07	0.337265	0.413945		1.41023	0.12088	0.712304	0.850907	-0.0896583	0.832789		1.42699	0.189106	0.0122966	0.101309	0.171691	0.684349
ENSG00000115084	SLC35F5				0.0847196	0.00932771	0.368747	0.391165	0.289128	0.48734		0.0806505	0.0194139	0.975509	0.983886	-0.736626	0.0371264		0.119423	0.0502925	0.446769	0.704974	-0.215844	0.607687
ENSG00000115091	ACTR3				1.33867	0.137012	2.49733e-27	2.29205e-26	0.425151	0.293692		1.50141	0.213536	0.00131656	0.0239749	0.461534	0.249662		1.43233	0.224018	3.52328e-06	0.000115488	0.654929	0.0779721
ENSG00000115145	STAM2				0.132018	0.0304962	1.31005e-05	2.98649e-05	-0.150327	0.722355		0.136301	0.0431781	0.931829	0.958136	-0.384162	0.347428		0.187822	0.0759196	0.0183452	0.135131	0.537591	0.169387
ENSG00000115165	CYTIP	nonclassical	intermediate	nonclassical	0.697153	0.136815	3.83469e-37	4.83445e-36	-0.54976	0.158064		1.07491	0.139155	0.591852	0.793226	-0.177547	0.674028		1.50259	0.133692	0.00489696	0.0546768	-0.288372	0.488531
ENSG00000115204	MPV17				0.104264	0.0112731	0.308651	0.332722	0.348008	0.398255		0.128089	0.062311	0.391262	0.671466	-0.47073	0.239099		0.109887	0.0452829	0.655164	0.826593	0.0884559	0.835008
ENSG00000115232	ITGA4	nonclassical	intermediate		0.41763	0.0570631	4.2519e-07	1.17119e-06	0.349304	0.39638		0.804391	0.179192	0.0521323	0.266458	-0.153922	0.715922		0.811393	0.119167	0.115629	0.39045	0.198603	0.637295
ENSG00000115233	PSMD14				0.16038	0.0191825	0.185168	0.208576	0.548666	0.159065		0.180988	0.0946292	0.0240903	0.177904	0.606228	0.111113		0.125699	0.0846532	0.00603035	0.0629941	0.00635911	0.988077
ENSG00000115267	IFIH1				0.256161	0.073584	2.13136e-13	1.00213e-12	-0.707807	0.0494978		0.246167	0.0709077	0.332222	0.62791	-0.656994	0.0767155		0.198334	0.113012	0.00773572	0.0739199	-0.654233	0.0783983
ENSG00000115268	RPS15				2.69816	0.123783	7.53968e-29	7.30443e-28	-0.321262	0.437797		2.72478	0.161331	0.0120281	0.112322	0.0864541	0.838705		2.68226	0.111086	0.00508485	0.0562274	-0.399168	0.327262
ENSG00000115271	GCA	classical			0.409059	0.0413434	0.000944747	0.00163294	0.267285	0.522197		0.246609	0.0781072	0.0406052	0.237675	-0.156432	0.711441		0.196037	0.0461303	0.669435	0.834482	0.463613	0.247253
ENSG00000115286	NDUFS7				0.271473	0.0242047	0.0342633	0.0441421	0.1307	0.757714		0.308944	0.0708719	0.490313	0.738492	-0.0129667	0.97569		0.302262	0.048558	0.580419	0.785242	-0.228052	0.586997
ENSG00000115295	CLIP4				0.334643	0.0797278	3.06612e-21	2.2054e-20	-0.18699	0.65748		0.516928	0.179583	0.0665273	0.303511	0.0683598	0.872224		0.51206	0.12413	0.167749	0.463736	-0.107594	0.799813
ENSG00000115310	RTN4	classical	classical		1.59186	0.0763192	3.99039e-07	1.10246e-06	0.0104936	0.980326		1.33269	0.188808	0.0861279	0.3422	0.591083	0.122803		1.23956	0.142117	0.174941	0.471353	0.647709	0.0824604
ENSG00000115339	GALNT3				0.0851825	0.0132398	0.344734	0.368074	-0.110044	0.795326		0.144536	0.0403031	0.86624	0.921436	-0.597784	0.117549		0.130889	0.070409	0.0646754	0.294458	0.0928973	0.826817
ENSG00000115350	POLE4				0.349944	0.0263597	0.190761	0.214454	0.31638	0.445185		0.380702	0.0852406	0.382308	0.664946	-0.368574	0.368961		0.379524	0.0745609	0.202752	0.510664	0.40417	0.320665
ENSG00000115355	CCDC88A	classical	classical		1.25504	0.108036	4.50308e-11	1.82067e-10	0.663062	0.0730917		0.94522	0.139362	0.362262	0.651466	-0.079063	0.852373		0.834036	0.151676	0.0610909	0.286914	-0.0125938	0.976389
ENSG00000115415	STAT1				0.604467	0.247142	6.86895e-83	2.26774e-81	-0.812292	0.014294		0.52646	0.178485	0.0793904	0.328514	-0.654157	0.0784449		0.482149	0.174939	0.00300285	0.0377536	-0.808108	0.01522
ENSG00000115419	GLS				0.489211	0.0627973	1.20713e-06	3.13855e-06	0.0570978	0.893174		0.524937	0.127744	0.10925	0.385125	0.238596	0.569321		0.483232	0.111438	0.401312	0.674833	0.29755	0.474149
ENSG00000115421	PAPOLG				0.0688129	0.00952003	0.284466	0.308828	0.169189	0.688773		0.0957151	0.0342898	0.632792	0.815912	0.44359	0.270936		0.111051	0.0361539	0.568693	0.777632	0.424085	0.295036
ENSG00000115486	GGCX				0.082262	0.00861877	0.325794	0.349994	0.207199	0.622479		0.114126	0.0465033	0.470961	0.725249	0.100898	0.812096		0.0841929	0.0408021	0.20461	0.511831	-0.496789	0.210432
ENSG00000115525	ST3GAL5	nonclassical	intermediate		0.162602	0.023875	0.000232332	0.000442761	0.498478	0.20864		0.479197	0.140991	0.0343238	0.220914	0.243975	0.560376		0.523052	0.0683479	0.912374	0.959415	0.279494	0.502601
ENSG00000115540	MOB4				0.14715	0.0264413	0.000670536	0.00119036	-0.419981	0.300233		0.13921	0.0728677	0.118396	0.401271	-0.208275	0.620631		0.189619	0.0400012	0.726313	0.863932	0.0809365	0.848906
ENSG00000115541	HSPE1				0.278357	0.0787087	3.47327e-21	2.49045e-20	-0.710952	0.0480424		0.310142	0.0899665	0.611358	0.805227	-0.217254	0.605285		0.334445	0.0939979	0.173107	0.468666	-0.4977	0.209465
ENSG00000115548	KDM3A				0.278539	0.0509164	2.91411e-09	1.00397e-08	-0.029292	0.945109		0.223938	0.111134	0.0537969	0.270399	-0.508779	0.19788		0.265327	0.103245	0.0302211	0.18946	-0.148204	0.72616
ENSG00000115561	CHMP3				0.270726	0.0288347	0.00792514	0.0114908	0.284575	0.494528		0.253066	0.0790168	0.496008	0.740463	-0.604137	0.112687		0.259299	0.0796578	0.15308	0.444329	-0.123753	0.770322
ENSG00000115594	IL1R1				0.178385	0.0806996	3.58527e-30	3.64807e-29	-0.0115464	0.978352		0.0718317	0.0710918	0.00347047	0.0476133	0.016653	0.968781		0.019336	0.0250421	0.0399886	0.225995	-0.778386	0.0228881
ENSG00000115649	CNPPD1				0.148526	0.0157828	0.00940699	0.0134692	0.250253	0.549999		0.217749	0.0916591	0.0739231	0.32094	0.0558504	0.895498		0.244446	0.0652257	0.517667	0.747271	-0.738297	0.0364745
ENSG00000115652	UXS1				0.13781	0.0278659	1.29334e-05	2.94987e-05	0.708854	0.0490103		0.0864836	0.0550325	0.138674	0.432614	-0.625823	0.0969658		0.0763659	0.0401325	0.269944	0.579929	-0.168284	0.690374
ENSG00000115738	ID2	classical	classical	intermediate	1.60008	0.175198	1.23197e-29	1.2237e-28	-0.741777	0.0351391		0.955993	0.216013	0.12081	0.404738	-0.00500218	0.990621		0.624982	0.174645	0.00747225	0.072495	-0.477995	0.230917
ENSG00000115750	TAF1B				0.0867813	0.0276968	6.58365e-09	2.19726e-08	0.203905	0.628144		0.136278	0.0414182	0.711628	0.850907	-0.647935	0.0823174		0.142569	0.0457574	0.601544	0.796907	0.208685	0.619927
ENSG00000115756	HPCAL1				0.162928	0.0224356	0.00155744	0.00259141	0.461354	0.249871		0.137347	0.0425264	0.844041	0.912159	-0.444336	0.270034		0.111794	0.0259086	0.804906	0.905834	-0.341931	0.407099
ENSG00000115758	ODC1				0.160617	0.031192	1.28807e-05	2.9393e-05	-0.267778	0.521401		0.25196	0.0658095	0.584426	0.787414	0.0664827	0.875712		0.240792	0.128876	0.00554521	0.0595948	-0.808193	0.015201
ENSG00000115762	PLEKHB2				0.576224	0.042085	0.00380162	0.00587396	0.616657	0.103446		0.570571	0.0906591	0.621994	0.810889	-0.0152645	0.971384		0.464242	0.0652841	0.687108	0.844081	0.0982043	0.817047
ENSG00000115808	STRN				0.10991	0.00887609	0.483637	0.501902	0.369029	0.368324		0.2022	0.0470872	0.939968	0.963483	0.153078	0.717431		0.184982	0.0530984	0.464592	0.717327	-0.0262841	0.95074
ENSG00000115816	CEBPZ				0.280412	0.0460898	1.09973e-06	2.87723e-06	-0.131433	0.756387		0.353924	0.0902088	0.327847	0.625016	-0.326008	0.430665		0.391003	0.0928985	0.137537	0.422492	0.201937	0.631535
ENSG00000115825	PRKD3				0.185364	0.0155152	0.312063	0.336163	-0.250629	0.549379		0.147107	0.0591097	0.268316	0.577494	-0.436825	0.279181		0.102515	0.0267793	0.847546	0.926518	0.302103	0.467078
ENSG00000115828	QPCT	classical	classical		0.288834	0.0559139	2.61974e-09	9.08691e-09	0.287672	0.489634		0.0541644	0.0454701	0.141492	0.435209	0.453858	0.258656		0.0282857	0.0181104	0.590292	0.791316	0.423535	0.29573
ENSG00000115839	RAB3GAP1				0.218234	0.0186207	0.403138	0.42402	-0.369829	0.367205		0.208308	0.05501	0.444173	0.709925	0.599118	0.116519		0.186784	0.0859671	0.118616	0.395015	0.333283	0.419827
ENSG00000115866	DARS				0.235778	0.0231865	0.0976103	0.115328	-0.786857	0.0205028		0.132172	0.0774017	0.136721	0.428852	-0.636732	0.0895658		0.181817	0.0887899	0.0299848	0.188493	-0.429998	0.287624
ENSG00000115875	SRSF7	nonclassical			0.605196	0.0780562	1.3395e-06	3.46698e-06	-0.304231	0.463788		0.768124	0.205547	0.0202204	0.159537	0.156135	0.71197		0.936858	0.132819	0.117287	0.393538	-0.2858	0.492591
ENSG00000115904	SOS1				0.121742	0.0131983	0.19721	0.221217	0.412581	0.309716		0.174596	0.10141	0.0132284	0.11875	-0.0318784	0.940269		0.144164	0.0616077	0.134428	0.420507	0.567316	0.142482
ENSG00000115919	KYNU				0.601911	0.115859	2.42548e-21	1.74734e-20	-0.219639	0.601229		0.708452	0.341976	0.000290193	0.00752369	0.553688	0.154501		0.575889	0.160012	0.255341	0.563346	0.21979	0.600974
ENSG00000115935	WIPF1				0.816135	0.113276	2.47662e-20	1.69125e-19	-0.162358	0.700885		0.955845	0.211139	0.117513	0.399161	-0.279027	0.503345		0.920367	0.143266	0.218473	0.522173	-0.430904	0.286496
ENSG00000115946	PNO1				0.0740964	0.0123007	0.0543264	0.0672703	0.579032	0.132578		0.126464	0.0607074	0.241476	0.550214	0.00801599	0.984971		0.124888	0.0514642	0.0878911	0.340984	0.475757	0.233422
ENSG00000115956	PLEK	classical			2.21108	0.367676	2.78377e-166	2.45667e-164	0.0123791	0.976792		2.14514	0.47682	1.75091e-06	0.000100437	0.129321	0.760212		1.90515	0.250746	5.29172e-06	0.000164079	-0.152101	0.719178
ENSG00000115970	THADA				0.0633206	0.0119779	0.0938742	0.111171	0.720509	0.0437794		0.0807195	0.0394847	0.35505	0.647	0.097839	0.817719		0.102028	0.0245461	0.992931	0.997409	-0.14399	0.733727
ENSG00000115977	AAK1				0.540846	0.0770418	6.37668e-10	2.33168e-09	0.493077	0.2144		0.498834	0.110372	0.295391	0.603538	0.489642	0.218107		0.524886	0.0986222	0.0440213	0.237465	0.297287	0.474558
ENSG00000115993	TRAK2				0.093438	0.0173917	0.00211013	0.00343139	0.914335	0.00147239	X	0.0963034	0.0369805	0.552455	0.769413	0.511849	0.194732		0.108125	0.0338665	0.461773	0.714938	0.605385	0.111746
ENSG00000116001	TIA1				0.171015	0.0192932	0.10009	0.117985	-0.0301187	0.943562		0.144129	0.0584098	0.338444	0.632635	-0.0166092	0.968863		0.179168	0.0454889	0.774053	0.889812	-0.507064	0.199651
ENSG00000116017	ARID3A				0.278602	0.0340464	0.00111112	0.0018871	0.378235	0.355545		0.286649	0.078402	0.347197	0.639875	0.424773	0.294168		0.241646	0.0725164	0.656597	0.827099	0.723914	0.0423184
ENSG00000116044	NFE2L2	classical			1.5184	0.180286	3.51311e-45	5.59781e-44	0.51383	0.192714		1.41249	0.0962663	0.924423	0.954866	-0.0328295	0.938489		1.26898	0.229006	0.00330199	0.0406243	0.314259	0.44841
ENSG00000116062	MSH6				0.0788188	0.0252277	7.8586e-06	1.83902e-05	0.333382	0.419681		0.1609	0.0904808	0.613387	0.80608	0.40072	0.325209		0.24853	0.121566	0.104016	0.370023	0.574061	0.136732
ENSG00000116161	CACYBP				0.214559	0.0562889	7.54103e-16	4.06648e-15	-0.592859	0.121398		0.248504	0.0824609	0.232321	0.540868	-0.147619	0.727209		0.300131	0.0976173	0.0406879	0.227039	-0.439056	0.276448
ENSG00000116171	SCP2				0.458901	0.0468358	4.46247e-05	9.46753e-05	0.375424	0.359425		0.421704	0.0566315	0.927334	0.955442	0.188055	0.655621		0.422332	0.116851	0.366059	0.655364	0.6311	0.0933441
ENSG00000116199	FAM20B				0.0736754	0.0104759	0.110961	0.129667	0.442046	0.272807		0.11299	0.0492035	0.442277	0.708068	-0.296268	0.476148		0.123796	0.0354133	0.947045	0.973611	-0.335458	0.416611
ENSG00000116251	RPL22	classical		intermediate	2.10581	0.0998822	1.32538e-14	6.65445e-14	0.675461	0.0660054		1.93955	0.0995137	0.403752	0.6805	0.0970398	0.819189		1.69897	0.0830918	0.816262	0.911615	-0.124254	0.769411
ENSG00000116260	QSOX1				0.293898	0.0276802	0.0214575	0.0287247	0.0754751	0.859021		0.217316	0.0860747	0.268545	0.577494	0.392075	0.336723		0.18754	0.0668018	0.330695	0.62994	-0.0801101	0.850435
ENSG00000116337	AMPD2				0.222319	0.0221364	0.284759	0.309073	-0.725414	0.041684		0.310275	0.108316	0.0485933	0.258995	0.69402	0.0561882		0.344612	0.0727888	0.608638	0.801906	0.0497698	0.906836
ENSG00000116406	EDEM3				0.211535	0.0219952	0.00806504	0.0116752	0.379768	0.353438		0.111136	0.0575683	0.15878	0.460873	-0.0350932	0.934254		0.127259	0.0356591	0.764316	0.885718	-0.175933	0.676869
ENSG00000116514	RNF19B	classical			0.651949	0.183288	9.59723e-57	1.8902e-55	0.245981	0.557052		0.494641	0.244623	0.000189876	0.00521761	0.305725	0.461484		0.424286	0.18614	0.00934557	0.0845338	0.209564	0.618421
ENSG00000116539	ASH1L				0.583642	0.049306	0.000108922	0.000218463	0.331233	0.42287		0.562823	0.106841	0.656481	0.826887	-0.185578	0.659948		0.621031	0.0738391	0.534521	0.759148	0.189854	0.652485
ENSG00000116560	SFPQ	classical		intermediate	1.67826	0.0816043	2.80649e-10	1.05652e-09	0.180609	0.66865		1.48546	0.089177	0.861658	0.919442	0.0806344	0.849465		1.22895	0.122195	0.163362	0.458321	0.522362	0.184153
ENSG00000116574	RHOU				0.215967	0.0332021	0.00191306	0.0031365	-0.28418	0.495155		0.12936	0.0769679	0.16001	0.46298	0.0990121	0.815562		0.14472	0.0924108	0.011984	0.0996768	0.252475	0.546342
ENSG00000116580	GON4L				0.158144	0.0237038	0.00077172	0.00135687	0.00731557	0.986284		0.23222	0.0477303	0.877493	0.926938	-0.687677	0.0594381		0.185946	0.0472418	0.749636	0.87699	0.0411615	0.922909
ENSG00000116584	ARHGEF2	classical			0.494602	0.0721634	5.70843e-11	2.29092e-10	0.240303	0.566476		0.299387	0.0743479	0.332891	0.628656	-0.312277	0.451432		0.197135	0.0353045	0.888338	0.946502	0.352198	0.392207
ENSG00000116604	MEF2D				0.314676	0.0605084	2.44945e-10	9.25909e-10	-0.56249	0.146677		0.393664	0.124315	0.210728	0.522701	-0.225019	0.592114		0.427669	0.0862648	0.245527	0.551774	-0.0355884	0.933328
ENSG00000116649	SRM				0.0891265	0.0166834	0.00211302	0.00343422	0.83487	0.00990887	X	0.0863166	0.041752	0.393469	0.67324	0.220632	0.599544		0.104341	0.0264583	0.852532	0.928398	0.541551	0.165655
ENSG00000116670	MAD2L2				0.0789206	0.00971828	0.351029	0.374007	-0.232578	0.579387		0.0837151	0.06123	0.0725052	0.319622	-0.585033	0.127657		0.0987483	0.0321939	0.689008	0.845642	0.0234992	0.955955
ENSG00000116679	IVNS1ABP	classical	classical		0.784495	0.0691923	5.69951e-06	1.36295e-05	-0.29551	0.47733		0.51394	0.178718	0.160565	0.46371	0.308097	0.457835		0.495704	0.136584	0.0153334	0.119263	0.359505	0.381756
ENSG00000116688	MFN2				0.140954	0.0160381	0.125259	0.145009	0.75185	0.0314447		0.110922	0.0440169	0.429594	0.696125	0.374001	0.361397		0.119464	0.0390874	0.647418	0.824067	-0.22494	0.592249
ENSG00000116698	SMG7				0.212827	0.023597	0.00708267	0.0103709	0.03741	0.929922		0.215731	0.062407	0.711233	0.850907	-0.774904	0.023916		0.192218	0.056014	0.522975	0.750177	-0.198104	0.638158
ENSG00000116701	NCF2	classical	classical		1.5491	0.0664424	4.46644e-05	9.47157e-05	0.245557	0.557754		1.10221	0.26186	0.00579158	0.0686759	0.0140889	0.973587		1.00686	0.208843	0.000182502	0.00372223	0.21367	0.611396
ENSG00000116717	GADD45A				0.173693	0.0580795	5.53565e-15	2.84151e-14	0.398196	0.328551		0.123886	0.0948046	0.108994	0.385125	0.566035	0.143588		0.0915893	0.0613399	0.134976	0.420507	-0.4848	0.223387
ENSG00000116729	WLS				0.107949	0.0271927	8.18284e-07	2.18434e-06	0.904603	0.0020181	X	0.0270853	0.0235941	0.444658	0.709925	0.115608	0.785159		0.0115816	0.016329	0.494811	0.737322	0.315958	0.445825
ENSG00000116731	PRDM2				0.748179	0.0385058	0.0400123	0.0509339	-0.618288	0.102276		0.610773	0.101241	0.611684	0.805227	-0.285666	0.492802		0.702581	0.156712	0.100431	0.364026	-0.0533875	0.900089
ENSG00000116741	RGS2	nonclassical		nonclassical	0.740768	0.226508	3.64751e-58	7.37376e-57	-0.80867	0.0150937		0.870906	0.263986	0.00133753	0.024165	-0.151989	0.719379		1.12474	0.0872136	0.390156	0.667174	-0.691818	0.057304
ENSG00000116747	TROVE2				0.309107	0.0282561	0.120115	0.139405	-0.439761	0.275587		0.306557	0.0857213	0.382731	0.664946	-0.269246	0.519032		0.34158	0.0461953	0.84737	0.926518	-0.370467	0.366314
ENSG00000116750	UCHL5				0.100339	0.0130451	0.347402	0.370406	0.542965	0.164334		0.1048	0.0387998	0.639732	0.819064	-0.179313	0.670926		0.118081	0.0694871	0.174214	0.469998	0.316393	0.445165
ENSG00000116809	ZBTB17				0.0933839	0.00969209	0.385345	0.407453	0.664888	0.0720215		0.103882	0.0465268	0.381123	0.664946	-0.190705	0.651003		0.0659431	0.0319718	0.84746	0.926518	-0.58898	0.124479
ENSG00000116863	ADPRHL2				0.0609256	0.00884298	0.378411	0.400675	-0.183525	0.66354		0.0784744	0.0427019	0.273846	0.582334	0.459723	0.251769		0.121387	0.0364895	0.244399	0.55073	-0.458947	0.252675
ENSG00000116918	TSNAX				0.12347	0.0251605	1.69672e-06	4.33532e-06	0.576489	0.134693		0.124068	0.0727271	0.173656	0.481514	-0.19453	0.644354		0.164145	0.0622226	0.521148	0.750079	-0.0983964	0.816694
ENSG00000116954	RRAGC				0.350015	0.0448054	0.000167114	0.000326751	0.080696	0.849351		0.235941	0.0826651	0.382978	0.664946	-0.223505	0.594675		0.169224	0.0560368	0.535646	0.760102	-0.456745	0.255255
ENSG00000116962	NID1				0.121334	0.0647353	7.79854e-32	8.40082e-31	0.588878	0.12456		0.1502	0.0840886	0.0923453	0.351679	0.139962	0.740978		0.126059	0.0340739	0.86867	0.936536	-0.413415	0.30864
ENSG00000116977	LGALS8				0.399597	0.0368475	0.00983761	0.0140311	-0.0954174	0.822175		0.231695	0.061242	0.530221	0.759983	0.0917024	0.82902		0.203686	0.0357628	0.978272	0.989921	-0.531398	0.175311
ENSG00000117000	RLF				0.496864	0.0594745	3.05532e-05	6.61362e-05	-0.765361	0.0268789		0.380484	0.112965	0.471776	0.725286	-0.197318	0.63952		0.366162	0.0444226	0.917383	0.962256	-0.166775	0.693046
ENSG00000117009	KMO				0.269045	0.154042	4.04143e-85	1.37379e-83	0.362799	0.377086		0.372805	0.20679	0.00614834	0.0715046	0.0127276	0.976138		0.339238	0.133951	0.0244812	0.165558	0.153018	0.717539
ENSG00000117020	AKT3				0.0632026	0.0114641	0.0286464	0.0374206	0.0184632	0.965389		0.1454	0.0618305	0.0548715	0.273291	-0.0175676	0.967068		0.164589	0.0856812	0.000442119	0.00811553	0.037696	0.929387
ENSG00000117036	ETV3	classical			0.65081	0.176008	1.40739e-57	2.82031e-56	0.179241	0.671052		0.425829	0.159027	0.0309785	0.208141	-0.437201	0.278719		0.225534	0.0425279	0.875961	0.940741	-0.32787	0.42788
ENSG00000117091	CD48	nonclassical	intermediate		1.28117	0.174654	3.19595e-39	4.30094e-38	0.667937	0.0702549		1.60313	0.261901	0.00104036	0.020414	0.724229	0.0421847		1.52874	0.136013	0.0920354	0.349686	0.283284	0.496575
ENSG00000117151	CTBS				0.367528	0.0484145	2.98953e-05	6.48037e-05	-0.319609	0.440292		0.419817	0.173506	0.00305329	0.0435863	0.0178995	0.966446		0.444929	0.108538	0.0852932	0.33582	0.346878	0.399893
ENSG00000117174	ZNHIT6				0.0481834	0.0118167	0.0339562	0.043771	0.600027	0.115819		0.111565	0.0759549	0.0368423	0.228298	-0.428978	0.288896		0.146068	0.0379065	0.774857	0.88996	-0.246202	0.556686
ENSG00000117222	RBBP5				0.0707902	0.0124992	0.174541	0.19777	-0.384902	0.346419		0.0703927	0.0472864	0.338846	0.632871	-0.389238	0.340543		0.139831	0.0466292	0.340114	0.636688	0.158171	0.708339
ENSG00000117228	GBP1				0.237965	0.176181	1.68865e-80	5.34429e-79	-0.323449	0.434504		0.341156	0.229035	0.000101375	0.00306059	-0.206141	0.624296		0.289343	0.140221	0.000329036	0.00626534	-0.325341	0.431664
ENSG00000117280	RAB29	nonclassical			0.112728	0.0213882	0.000568379	0.00101966	-0.297115	0.474826		0.204189	0.0548263	0.380868	0.664946	0.592508	0.121675		0.345721	0.067047	0.276171	0.586193	0.507575	0.199122
ENSG00000117298	ECE1				0.37675	0.085421	1.01614e-18	6.44958e-18	-0.046966	0.912068		0.339876	0.12682	0.344918	0.638237	0.13188	0.755577		0.194116	0.0585725	0.154581	0.447272	-0.448999	0.264431
ENSG00000117335	CD46				0.558124	0.0539383	5.32557e-05	0.000111849	0.423431	0.295861		0.502033	0.150798	0.0437178	0.246948	-0.324554	0.432844		0.556397	0.0885586	0.294329	0.597908	-0.239239	0.568249
ENSG00000117360	PRPF3				0.183661	0.0529169	3.06882e-14	1.50297e-13	0.260145	0.533788		0.144977	0.0610298	0.20898	0.521716	-0.708199	0.0493149		0.161168	0.0495442	0.390265	0.667174	0.144106	0.733519
ENSG00000117395	EBNA1BP2				0.0548271	0.0155388	0.000158454	0.00031048	0.775381	0.0237737		0.0746631	0.0198481	0.929801	0.95648	-0.311147	0.453159		0.0886533	0.0488656	0.120553	0.398571	0.416774	0.304325
ENSG00000117410	ATP6V0B				0.947328	0.0710306	1.37657e-07	4.02361e-07	0.114364	0.787431		0.767753	0.235399	0.0630857	0.295409	0.00787952	0.985227		0.872452	0.128862	0.0838983	0.33363	0.562937	0.146286
ENSG00000117450	PRDX1	nonclassical			0.446226	0.0590226	1.09059e-08	3.55955e-08	0.298503	0.472666		0.619943	0.149942	0.0744637	0.321266	0.272101	0.514434		0.659704	0.137795	0.00534743	0.0578758	0.392038	0.336773
ENSG00000117475	BLZF1				0.114506	0.0319543	2.92305e-06	7.24683e-06	-0.411465	0.311158		0.1151	0.0415353	0.742237	0.866258	-0.380576	0.352328		0.148472	0.0609893	0.327952	0.627855	0.355892	0.386908
ENSG00000117481	NSUN4				0.101628	0.0219816	4.14662e-05	8.81781e-05	0.567092	0.142675		0.0846454	0.0555181	0.123065	0.407172	-0.183539	0.663516		0.088542	0.0242917	0.902981	0.954348	-0.557207	0.151346
ENSG00000117523	PRRC2C				1.58094	0.086906	5.8459e-09	1.95959e-08	0.714837	0.0462808		1.55785	0.128203	0.176511	0.485037	-0.105935	0.802854		1.52199	0.0888328	0.701465	0.851764	0.272185	0.514299
ENSG00000117569	PTBP2				0.122931	0.0197509	0.0493688	0.0617479	0.17972	0.670211		0.0818053	0.0650615	0.263045	0.572363	-0.651548	0.0800555		0.108658	0.0396151	0.438401	0.698909	-0.115384	0.785567
ENSG00000117616	RSRP1			nonclassical	0.95034	0.150717	1.78204e-33	2.02421e-32	-0.755314	0.030232		0.94524	0.14185	0.286964	0.596369	-0.536802	0.170135		1.17719	0.0877518	0.646081	0.823531	0.035655	0.933204
ENSG00000117620	SLC35A3				0.106005	0.0186254	0.0178396	0.0242209	0.0788878	0.852698		0.155113	0.0607296	0.246382	0.5556	0.157053	0.710332		0.168946	0.0870925	0.0632637	0.291776	-0.00328851	0.993834
ENSG00000117625	RCOR3				0.127542	0.0157119	0.0537851	0.06669	-0.242016	0.563628		0.0983745	0.0252979	0.844179	0.912159	0.189038	0.653908		0.141843	0.0487232	0.522501	0.750177	0.432276	0.284792
ENSG00000117676	RPS6KA1				0.149627	0.0218272	0.000981186	0.00168892	0.428446	0.28956		0.200222	0.0477038	0.760832	0.874178	0.139081	0.742566		0.235017	0.0910692	0.00577889	0.0613873	-0.196325	0.64124
ENSG00000117682	DHDDS				0.0756538	0.0100301	0.229109	0.25304	0.652965	0.0791788		0.09746	0.045301	0.771796	0.878377	-0.388197	0.34195		0.121763	0.0348025	0.614637	0.805417	0.349594	0.39596
ENSG00000117691	NENF				0.120765	0.0123368	0.205832	0.2301	0.369941	0.367049		0.140869	0.0471668	0.61516	0.806793	0.551578	0.15641		0.0948817	0.03861	0.51203	0.744344	-0.41992	0.300311
ENSG00000117697	NSL1				0.0729789	0.0145497	0.0245077	0.0324295	0.168041	0.690805		0.0976289	0.0286165	0.86334	0.91979	-0.774734	0.023967		0.112121	0.0403717	0.659757	0.82838	0.417737	0.303094
ENSG00000117748	RPA2				0.0717122	0.0126896	0.0321418	0.0416663	-0.177157	0.674715		0.0740727	0.0373549	0.329698	0.625459	-0.424612	0.294371		0.106293	0.0455151	0.514421	0.744981	0.423685	0.295539
ENSG00000117859	OSBPL9				0.217569	0.0165268	0.272917	0.297532	0.334641	0.417818		0.17624	0.0586033	0.71224	0.850907	-0.486852	0.22114		0.188691	0.0565144	0.491826	0.736811	-0.2101	0.617501
ENSG00000117868	ESYT2				0.409122	0.0621735	3.04069e-10	1.14188e-09	0.216913	0.605865		0.330101	0.0670315	0.233004	0.540868	0.560397	0.148517		0.231226	0.066999	0.0973618	0.358007	0.365601	0.373133
ENSG00000117899	MESD				0.142218	0.0233044	0.000444804	0.000810324	0.454325	0.258105		0.192219	0.0661939	0.655081	0.826324	0.440104	0.275169		0.189174	0.0612183	0.21346	0.518565	0.285076	0.493735
ENSG00000117984	CTSD	classical	classical		1.29513	0.129788	1.14282e-20	7.94607e-20	0.039031	0.926891		0.941784	0.163708	0.490504	0.738492	-0.0755954	0.858798		0.739306	0.135774	0.0456499	0.241904	0.0394863	0.92604
ENSG00000118007	STAG1				0.186751	0.0174827	0.143853	0.164994	0.921668	0.00113211		0.214619	0.0799075	0.251871	0.562178	0.807197	0.0154265		0.235717	0.0655013	0.391061	0.667627	0.67179	0.0680594
ENSG00000118046	STK11				0.119191	0.0207275	0.00317192	0.0049832	0.0427414	0.919957		0.107359	0.0283239	0.759871	0.873947	0.41223	0.310169		0.121117	0.0395914	0.449344	0.705924	0.42036	0.299752
ENSG00000118058	KMT2A				0.299393	0.0305347	0.0136504	0.0189135	-0.257064	0.538819		0.38801	0.1259	0.229443	0.538852	0.528163	0.17845		0.445865	0.0750019	0.388688	0.666301	-0.179169	0.671178
ENSG00000118181	RPS25				1.98452	0.105891	2.47284e-19	1.61191e-18	-0.12103	0.775275		2.04102	0.113606	0.300779	0.608965	-0.213925	0.61096		1.9122	0.105465	0.269107	0.578966	0.31899	0.441228
ENSG00000118197	DDX59				0.120646	0.012423	0.382319	0.404626	0.0987918	0.815967		0.131853	0.0538177	0.794979	0.88932	-0.0741779	0.861426		0.129386	0.0863512	0.0833941	0.332779	0.173161	0.681754
ENSG00000118217	ATF6				0.277257	0.0336792	0.00253565	0.00406288	-0.078269	0.853844		0.25639	0.0744599	0.557156	0.771711	-0.103969	0.806458		0.183594	0.0825063	0.363723	0.6544	-0.405086	0.319464
ENSG00000118260	CREB1				0.199049	0.0254822	0.0346459	0.04456	0.0888247	0.834328		0.224855	0.0900266	0.722253	0.857104	0.395462	0.33219		0.241406	0.0878871	0.325463	0.625992	-0.276212	0.507841
ENSG00000118263	KLF7				0.365756	0.0581143	1.54489e-08	4.97161e-08	0.473096	0.236418		0.527649	0.127782	0.0431086	0.245457	0.357018	0.385298		0.462293	0.0864393	0.19746	0.505378	0.290724	0.484829
ENSG00000118308	LRMP	nonclassical			0.210307	0.0405761	6.53239e-07	1.76421e-06	-0.047452	0.911161		0.315687	0.0779789	0.365994	0.654029	-0.154693	0.714545		0.479862	0.116004	0.100823	0.364026	-0.636792	0.089526
ENSG00000118412	CASP8AP2				0.0500164	0.00955897	0.185794	0.209127	0.266942	0.522753		0.0876962	0.0502843	0.22353	0.535751	0.651534	0.0800643		0.13704	0.0621612	0.0395365	0.224546	-0.234869	0.575547
ENSG00000118418	HMGN3				0.383177	0.0477987	1.7193e-05	3.85623e-05	0.53741	0.169558		0.377914	0.128413	0.012439	0.113923	0.620811	0.100479		0.261861	0.0964143	0.313143	0.616486	-0.51667	0.189842
ENSG00000118482	PHF3	nonclassical			0.542786	0.0487449	0.000560158	0.00100609	-0.338534	0.412078		0.578331	0.112025	0.108915	0.385125	-0.0707458	0.867794		0.793172	0.120691	0.0217258	0.152446	-0.268229	0.520672
ENSG00000118495	PLAGL1				0.18572	0.0154249	0.311007	0.335184	-0.206788	0.623185		0.146536	0.0627924	0.244837	0.552967	-0.0501287	0.906166		0.121999	0.054405	0.135215	0.420522	0.148634	0.725389
ENSG00000118496	FBXO30				0.121686	0.0167243	0.0119582	0.0167614	0.255356	0.541614		0.118969	0.0409453	0.553395	0.769689	-0.19842	0.637613		0.113599	0.0508855	0.290432	0.594732	0.111239	0.793142
ENSG00000118503	TNFAIP3	classical		intermediate	1.05578	0.413975	4.87821e-153	3.85967e-151	3.42534e-05	0.999936		0.917924	0.428203	0.00074254	0.0157028	0.183047	0.664375		0.511017	0.261786	8.65396e-05	0.00194672	-0.0629722	0.882239
ENSG00000118515	SGK1	classical		intermediate	1.24271	0.14721	8.84343e-24	7.04558e-23	-0.482425	0.226		1.04624	0.294052	0.00373676	0.0504353	-0.109309	0.796672		0.53515	0.169248	5.5649e-06	0.000170249	-0.17161	0.684493
ENSG00000118518	RNF146				0.111163	0.0193614	0.00101841	0.00174645	0.616878	0.103287		0.113402	0.0384451	0.760711	0.874178	0.655037	0.0779062		0.125339	0.0428911	0.613265	0.804538	0.438034	0.277698
ENSG00000118564	FBXL5	classical	classical		0.84864	0.0673014	1.41566e-05	3.21448e-05	0.721928	0.043167		0.498016	0.0982216	0.383575	0.665492	0.670074	0.069032		0.489386	0.103561	0.130069	0.413356	0.296226	0.476213
ENSG00000118596	SLC16A7				0.105356	0.0292652	2.29572e-07	6.48709e-07	0.23253	0.579468		0.183379	0.0564474	0.536807	0.761958	-0.192721	0.647496		0.23909	0.100389	0.00344665	0.041954	-0.303239	0.46532
ENSG00000118620	ZNF430				0.218735	0.0385171	4.57459e-05	9.68303e-05	0.318369	0.442169		0.31791	0.102845	0.0749991	0.321491	0.382705	0.349415		0.327122	0.0969329	0.345218	0.639049	-0.174113	0.680076
ENSG00000118640	VAMP8				0.633745	0.0419453	0.0156705	0.0215306	0.245056	0.558584		0.652207	0.106964	0.386642	0.667848	-0.150392	0.722237		0.491473	0.127544	0.0804603	0.327471	0.319856	0.439919
ENSG00000118689	FOXO3	classical	classical		1.06094	0.0725908	1.88485e-07	5.40599e-07	-0.376086	0.358509		0.770998	0.118883	0.154227	0.456994	-0.129581	0.759743		0.830684	0.0796877	0.900316	0.953203	0.251551	0.547862
ENSG00000118705	RPN2				0.397147	0.0614174	1.4009e-10	5.4251e-10	0.109785	0.795801		0.361302	0.113773	0.0709647	0.317511	-0.194475	0.64445		0.333569	0.0556017	0.345407	0.639141	-0.334435	0.418122
ENSG00000118707	TGIF2				0.160359	0.0389503	1.19187e-08	3.87358e-08	0.146505	0.729208		0.136902	0.0623574	0.427205	0.694946	0.139174	0.742399		0.0871987	0.0514925	0.189497	0.494389	0.119018	0.778941
ENSG00000118816	CCNI				1.68862	0.0953178	2.65386e-11	1.08737e-10	0.540347	0.166785		1.5967	0.147295	0.258438	0.568552	0.676339	0.0655196		1.64535	0.0740208	0.742938	0.872178	0.85134	0.00732488
ENSG00000118855	MFSD1	classical			0.683775	0.0830719	2.5081e-14	1.23494e-13	0.58416	0.128367		0.513549	0.0833235	0.641092	0.819064	0.058928	0.889766		0.448779	0.106883	0.0939757	0.352104	0.146013	0.730092
ENSG00000118873	RAB3GAP2				0.153105	0.0241915	0.0051941	0.00779965	-0.512917	0.193643		0.201566	0.0624227	0.635436	0.817269	-0.391274	0.3378		0.21953	0.0872224	0.147852	0.437455	0.271264	0.515779
ENSG00000118922	KLF12				0.0274433	0.00988875	0.00583763	0.00867516	0.604711	0.112254		0.0961584	0.0462932	0.328488	0.625016	0.156694	0.710973		0.104629	0.0802223	0.00499045	0.0554508	-0.396928	0.330236
ENSG00000118985	ELL2				0.373068	0.0495271	2.5189e-05	5.49654e-05	0.0786639	0.853112		0.315856	0.0743793	0.50256	0.745579	-0.161391	0.702606		0.28533	0.133501	0.141244	0.427362	0.499581	0.207473
ENSG00000119004	CYP20A1				0.130567	0.0179527	0.0529399	0.0657191	-0.151974	0.719406		0.156472	0.051842	0.532331	0.760389	-0.180055	0.669622		0.189324	0.0483987	0.58858	0.790253	-0.649724	0.0811929
ENSG00000119138	KLF9				0.259679	0.0722868	2.70392e-18	1.67453e-17	0.316034	0.44571		0.236764	0.0848929	0.187776	0.497232	0.0147595	0.97233		0.362875	0.0799823	0.488031	0.735492	0.45845	0.253256
ENSG00000119139	TJP2				0.267226	0.136034	2.06982e-64	4.7492e-63	0.0759199	0.858196		0.157786	0.105096	0.0082127	0.0868388	0.532137	0.174599		0.179069	0.0559052	0.255761	0.564001	-0.115881	0.784661
ENSG00000119185	ITGB1BP1				0.170876	0.027026	0.00236418	0.00380542	0.0796049	0.85137		0.151869	0.062195	0.246654	0.555941	-0.226501	0.589613		0.220592	0.124455	0.0155159	0.120292	0.40144	0.324258
ENSG00000119321	FKBP15				0.541699	0.0535342	9.08651e-05	0.000184504	0.406634	0.317439		0.430676	0.0848922	0.855305	0.91628	0.253437	0.544761		0.473659	0.122332	0.0349792	0.208881	0.291332	0.483874
ENSG00000119335	SET				0.928964	0.0643261	2.13875e-05	4.72315e-05	0.798979	0.0173693		0.91247	0.140149	0.131809	0.422841	-0.367338	0.370692		0.9361	0.131662	0.351338	0.644086	0.361224	0.379316
ENSG00000119397	CNTRL	nonclassical			0.250876	0.040795	0.000282043	0.000529798	-0.499862	0.207176		0.287805	0.105091	0.143904	0.439663	0.103726	0.806905		0.441337	0.0481207	0.936953	0.970371	-0.212432	0.613511
ENSG00000119402	FBXW2				0.157929	0.0228505	0.00724202	0.010584	0.739959	0.0358329		0.0719073	0.045201	0.176878	0.485171	-0.126447	0.765426		0.14513	0.0500829	0.296612	0.600841	0.484326	0.223907
ENSG00000119403	PHF19				0.0739778	0.0111925	0.265104	0.289727	-0.0718009	0.865835		0.203643	0.0680799	0.336847	0.631709	-0.00815245	0.984715		0.245636	0.0657886	0.297799	0.601496	-0.180298	0.669196
ENSG00000119471	HSDL2				0.0822881	0.016547	0.0342867	0.0441599	-0.243916	0.560474		0.115803	0.0529457	0.249314	0.559737	-0.155138	0.71375		0.0720087	0.0259207	0.572108	0.779282	0.173125	0.681818
ENSG00000119508	NR4A3				0.196988	0.0315999	0.00616606	0.00913956	-0.170729	0.68605		0.253759	0.139113	0.0200309	0.15876	-0.370914	0.36569		0.177087	0.0754081	0.234075	0.542785	-0.62713	0.0960613
ENSG00000119522	DENND1A				0.217261	0.0213457	0.346114	0.369376	-0.219645	0.60122		0.215777	0.0573295	0.65688	0.826887	0.797983	0.0176146		0.162592	0.0368042	0.733985	0.867364	-0.0526112	0.901536
ENSG00000119523	ALG2				0.105227	0.0171248	0.0491278	0.0615137	-0.295155	0.477885		0.0981093	0.0758892	0.0763288	0.324175	0.255251	0.541787		0.0987375	0.0289815	0.640566	0.81996	-0.544008	0.163363
ENSG00000119535	CSF3R	classical	classical	intermediate	1.58202	0.136538	9.04545e-23	6.83848e-22	-0.0421523	0.921058		0.425361	0.143498	0.0578357	0.281749	-0.0160881	0.96984		0.263168	0.112817	0.0206693	0.146602	0.00929824	0.982567
ENSG00000119537	KDSR				0.288002	0.0553352	7.00037e-11	2.77415e-10	0.210577	0.616684		0.210169	0.09199	0.29777	0.605704	0.106363	0.802069		0.166868	0.0469601	0.417425	0.686672	0.587193	0.125912
ENSG00000119559	C19orf25				0.114422	0.019983	0.00960314	0.0137329	-0.376793	0.357533		0.193188	0.0652417	0.679547	0.836993	0.277067	0.506473		0.174131	0.0573427	0.339177	0.636338	-0.82268	0.0121504
ENSG00000119596	YLPM1				0.196357	0.0261139	0.00311239	0.00489638	0.309908	0.455057		0.203709	0.0876983	0.198038	0.509416	0.403044	0.322144		0.171634	0.0599112	0.13531	0.420522	-0.30043	0.469671
ENSG00000119616	FCF1				0.0816924	0.0120258	0.192958	0.216712	0.433479	0.283302		0.0797988	0.048975	0.488963	0.738457	-0.0240091	0.955		0.107711	0.0244282	0.895318	0.950218	0.0181869	0.965907
ENSG00000119632	IFI27L2				0.298181	0.0580612	7.44329e-07	1.9975e-06	-0.317215	0.443917		0.219534	0.0979924	0.271253	0.579507	-0.537273	0.169688		0.200574	0.0604204	0.47911	0.729097	-0.481862	0.226622
ENSG00000119655	NPC2		intermediate	intermediate	1.33722	0.118875	1.63093e-20	1.12209e-19	-0.587637	0.125555		1.76777	0.192255	0.0327456	0.215286	-0.452368	0.26042		1.53133	0.16106	0.076432	0.317271	-0.0765506	0.857027
ENSG00000119669	IRF2BPL				0.295575	0.0498931	3.78893e-07	1.04806e-06	-0.20992	0.617809		0.247473	0.059968	0.233013	0.540868	0.543826	0.163532		0.28322	0.0517546	0.677339	0.839154	-0.188675	0.65454
ENSG00000119682	AREL1				0.128256	0.0258267	0.000147003	0.000289279	0.414294	0.307508		0.128159	0.0591687	0.446412	0.710712	-0.110278	0.794899		0.0922872	0.0404152	0.287575	0.593381	-0.0798805	0.85086
ENSG00000119684	MLH3				0.137072	0.0238073	0.00164797	0.00272721	0.715709	0.0458905		0.124044	0.0631126	0.385892	0.667241	0.475818	0.233354		0.0565868	0.0379575	0.195452	0.503375	0.117563	0.781592
ENSG00000119689	DLST				0.105274	0.0105693	0.452079	0.471376	0.0432385	0.919029		0.108207	0.0520611	0.165472	0.47033	0.471833	0.237847		0.109549	0.0465715	0.807372	0.907651	-0.390556	0.338766
ENSG00000119720	NRDE2				0.142159	0.021287	0.0397425	0.0506325	-0.305928	0.46117		0.119102	0.0528024	0.266665	0.577197	-0.327541	0.428372		0.153796	0.0794469	0.03854	0.221075	0.695242	0.0555744
ENSG00000119729	RHOQ	classical			0.901568	0.0973803	1.76905e-13	8.38769e-13	0.213117	0.61234		0.820238	0.210273	0.00365988	0.0496898	0.217535	0.604807		0.70346	0.13257	0.27936	0.588734	-0.115901	0.784623
ENSG00000119778	ATAD2B				0.34972	0.022977	0.232907	0.256988	-0.0389514	0.92704		0.220619	0.0685036	0.398172	0.675773	0.42268	0.29681		0.241385	0.0502469	0.924584	0.96605	-0.5265	0.180075
ENSG00000119787	ATL2				0.0898642	0.0133675	0.103059	0.121297	0.356522	0.386007		0.0974956	0.0452348	0.756051	0.872036	-0.180508	0.668828		0.150689	0.0412203	0.587806	0.790253	-0.17645	0.675959
ENSG00000119801	YPEL5				1.23489	0.161983	6.12487e-30	6.16382e-29	-0.407172	0.316736		1.06864	0.184198	0.100404	0.369534	-0.349308	0.396374		1.11123	0.100924	0.630985	0.814741	-0.179882	0.669926
ENSG00000119820	YIPF4				0.451305	0.080542	1.0929e-13	5.24617e-13	-0.145408	0.731179		0.607529	0.186346	0.046764	0.253723	0.216943	0.605815		0.646339	0.0706812	0.883202	0.945035	0.426125	0.292467
ENSG00000119866	BCL11A				0.0903709	0.0184405	0.0246739	0.0326401	-0.565248	0.144271		0.10696	0.051272	0.741978	0.866197	-0.550851	0.157071		0.0773519	0.0233496	0.92678	0.967203	-0.261275	0.531947
ENSG00000119899	SLC17A5				0.213307	0.0714066	3.41407e-21	2.45183e-20	-0.173908	0.680437		0.125683	0.073035	0.0737389	0.32094	-0.0742845	0.861228		0.0804441	0.0367509	0.557692	0.770162	-0.69623	0.0550813
ENSG00000119900	OGFRL1				0.798848	0.113006	1.63245e-19	1.07944e-18	0.688302	0.0591128		0.692937	0.196358	0.0149747	0.128389	-0.0128435	0.975921		0.601526	0.0918682	0.421768	0.689286	-0.098039	0.817351
ENSG00000119906	SLF2				0.121918	0.0221666	0.000271372	0.000511288	0.0611268	0.885672		0.129148	0.0434277	0.810145	0.895358	0.053231	0.90038		0.106095	0.0526744	0.323688	0.624908	0.0595759	0.888559
ENSG00000119917	IFIT3				0.0942949	0.0761866	5.86103e-42	8.59305e-41	-0.938321	0.000559811	X	0.156619	0.0893508	0.510258	0.749064	-0.285736	0.492692		0.217725	0.169516	9.41879e-05	0.00208806	-0.859605	0.00621026	X
ENSG00000119922	IFIT2				0.116857	0.0941115	6.14177e-44	9.52182e-43	-0.855683	0.00672451	X	0.192839	0.0977368	0.428233	0.695476	0.162577	0.700496		0.208792	0.126039	0.0247109	0.165722	-0.863606	0.0057123
ENSG00000119950	MXI1				0.159229	0.0217147	0.162942	0.185636	-0.352213	0.392185		0.17425	0.100385	0.0245899	0.179686	-0.472756	0.236802		0.224701	0.0513464	0.703083	0.851872	0.274207	0.511052
ENSG00000119979	FAM45A				0.325335	0.06375	9.52142e-10	3.41358e-09	-0.728155	0.0405403		0.391933	0.115773	0.127338	0.416502	-0.529615	0.177037		0.497985	0.121528	0.0202292	0.144592	-0.279473	0.502634
ENSG00000120008	WDR11	nonclassical			0.291249	0.0581328	2.08309e-12	9.20047e-12	0.561409	0.147626		0.448554	0.0956016	0.31042	0.612242	-0.00483265	0.990939		0.628148	0.156832	0.05027	0.256822	0.772711	0.024578
ENSG00000120071	KANSL1				0.387421	0.0825538	1.9744e-20	1.35434e-19	0.130496	0.758084		0.359216	0.0822142	0.537647	0.762086	0.182298	0.665689		0.44322	0.0640726	0.650414	0.825788	-0.430791	0.286636
ENSG00000120129	DUSP1	classical			1.79617	0.260453	3.3335e-51	5.95231e-50	-0.946152	0.000374742	X	1.72493	0.16989	0.407289	0.682453	0.204201	0.627634		1.47179	0.157663	0.299063	0.60193	-0.496745	0.210479
ENSG00000120137	PANK3				0.371966	0.0708559	3.0359e-14	1.48843e-13	0.458408	0.253305		0.355157	0.0873463	0.186182	0.495598	0.159537	0.705905		0.271411	0.0537954	0.225853	0.532599	0.0715998	0.866208
ENSG00000120265	PCMT1				0.25192	0.0274733	0.00123796	0.00208707	0.504361	0.202459		0.260007	0.121539	0.0027526	0.0403568	-0.0568262	0.89368		0.350726	0.0469484	0.891444	0.948269	-0.433082	0.283794
ENSG00000120280	CXorf21				0.271672	0.0763977	3.61149e-18	2.2216e-17	0.0343627	0.935621		0.216959	0.103107	0.309731	0.611861	-0.0363228	0.931955		0.254042	0.0967455	0.306016	0.610303	-0.643632	0.0850595
ENSG00000120306	CYSTM1				0.125311	0.0163465	0.0234628	0.0311907	-0.118592	0.779715		0.194993	0.0654945	0.74135	0.866197	0.133913	0.7519		0.180905	0.0755548	0.0269525	0.176073	-0.104813	0.804909
ENSG00000120314	WDR55				0.0692946	0.00951508	0.227976	0.251849	0.443262	0.271333		0.118802	0.041632	0.790987	0.887058	-0.0273836	0.948681		0.118843	0.0428389	0.280813	0.58996	0.704102	0.0512459
ENSG00000120438	TCP1				0.320861	0.0631291	7.16658e-12	3.06214e-11	-0.586387	0.126561		0.373208	0.0759253	0.611097	0.80521	0.133059	0.753443		0.373634	0.102979	0.195777	0.503599	-0.501092	0.205882
ENSG00000120533	ENY2	nonclassical	intermediate		0.491349	0.0327703	0.0363745	0.0466003	-0.397782	0.329101		0.695034	0.0912696	0.790435	0.886655	-0.196746	0.640511		0.766839	0.116449	0.106986	0.375064	0.304801	0.462908
ENSG00000120539	MASTL				0.0832283	0.0253534	0.000151682	0.000297847	-0.5559	0.152514		0.106705	0.0416802	0.350242	0.64342	-0.382256	0.350028		0.0764188	0.0487082	0.167177	0.46271	-0.599621	0.116131
ENSG00000120594	PLXDC2	classical	classical		1.0123	0.104074	2.13713e-15	1.12598e-14	0.369706	0.367377		0.673571	0.169087	0.0086946	0.0904751	0.721249	0.0434595		0.523291	0.0951324	0.199348	0.506313	0.417297	0.303657
ENSG00000120675	DNAJC15				0.331218	0.0760174	6.0512e-19	3.91112e-18	-0.506495	0.20024		0.333327	0.0903204	0.236667	0.544939	-0.108185	0.79873		0.313663	0.0899727	0.0528617	0.264112	-0.11096	0.793651
ENSG00000120688	WBP4				0.299041	0.0124952	0.798184	0.804319	-0.306787	0.459848		0.307494	0.0830044	0.764248	0.87547	0.163497	0.698862		0.246748	0.0476884	0.752007	0.877882	0.337127	0.41415
ENSG00000120690	ELF1				1.77801	0.194192	1.17695e-55	2.25984e-54	-0.480417	0.228222		1.79006	0.123217	0.625976	0.813768	0.11879	0.779355		1.7333	0.235987	0.000230819	0.00456564	-0.601396	0.114771
ENSG00000120694	HSPH1				0.510145	0.315171	3.05167e-176	2.85798e-174	-0.814234	0.0138765		0.567046	0.268235	8.80416e-07	5.46102e-05	-0.295916	0.476696		0.572546	0.29252	4.94088e-11	3.599e-09	-0.793978	0.0186228
ENSG00000120697	ALG5				0.0878323	0.0111745	0.349915	0.372912	0.352439	0.39186		0.114316	0.0467857	0.607813	0.80393	-0.341518	0.407703		0.111226	0.0495683	0.114612	0.389313	0.283881	0.495629
ENSG00000120708	TGFBI	classical	classical		0.804968	0.0892331	5.90656e-11	2.36314e-10	0.358691	0.382914		0.530788	0.140013	0.0450618	0.248553	0.391726	0.337193		0.525151	0.0929839	0.43072	0.695504	0.429257	0.288548
ENSG00000120709	FAM53C				0.160362	0.0388644	1.78803e-07	5.14438e-07	-0.50352	0.203337		0.178306	0.0888996	0.0438455	0.246948	-0.020911	0.960803		0.235565	0.0951947	0.326514	0.626529	0.460113	0.251315
ENSG00000120725	SIL1				0.134622	0.0207361	0.0203919	0.0274102	0.281106	0.500035		0.0853013	0.0611404	0.258329	0.568552	-0.700631	0.0529167		0.118049	0.0326447	0.944379	0.972294	-0.409859	0.31324
ENSG00000120733	KDM3B				0.188829	0.0200031	0.130767	0.150818	-0.222929	0.59565		0.163028	0.0557031	0.490482	0.738492	0.338692	0.411847		0.149813	0.0527403	0.452195	0.707751	-0.0862416	0.839097
ENSG00000120738	EGR1				0.289911	0.222617	6.49485e-135	4.25784e-133	-0.328783	0.426517		0.202449	0.127694	0.00223352	0.0351014	0.331255	0.422837		0.0960686	0.11329	5.03673e-06	0.000157235	-0.079485	0.851592
ENSG00000120802	TMPO	nonclassical	intermediate	nonclassical	0.359234	0.0774704	9.43517e-17	5.40549e-16	0.532391	0.174354		0.658812	0.146634	0.370497	0.6571	0.600309	0.115603		0.874975	0.113543	0.424581	0.690434	0.214885	0.609322
ENSG00000120860	WASHC3				0.0766655	0.0197831	0.000172942	0.000336854	-0.688403	0.0590604		0.0700514	0.0431865	0.505801	0.747302	-0.266927	0.522777		0.110401	0.0674734	0.0641279	0.293696	-0.207263	0.622368
ENSG00000120868	APAF1				0.131724	0.035301	2.71716e-09	9.40351e-09	0.6005	0.115456		0.0952178	0.0303798	0.521983	0.755878	0.121466	0.774481		0.16302	0.040604	0.853214	0.9287	-0.0205566	0.961467
ENSG00000120889	TNFRSF10B				0.210921	0.041714	9.78802e-07	2.58889e-06	0.488531	0.219312		0.169279	0.0502464	0.680661	0.837038	-0.0199232	0.962654		0.144616	0.0517115	0.385809	0.664689	0.0297131	0.944321
ENSG00000120899	PTK2B				0.606387	0.0591369	7.3647e-06	1.73227e-05	0.0441872	0.917257		0.458495	0.162998	0.0440319	0.246948	-0.113007	0.789909		0.439568	0.0663168	0.67434	0.837043	0.499291	0.20778
ENSG00000120913	PDLIM2				0.150186	0.0185248	0.0980285	0.115707	0.259568	0.534729		0.15237	0.0448572	0.697261	0.84593	-0.114297	0.787552		0.164492	0.0671685	0.0848539	0.335166	0.505166	0.20162
ENSG00000120949	TNFRSF8				0.0378259	0.0110867	0.00284781	0.00451264	0.0269749	0.949447		0.0767725	0.038991	0.541078	0.763353	0.173269	0.681564		0.165587	0.0430486	0.773048	0.888879	0.594866	0.119821
ENSG00000120963	ZNF706				0.639728	0.063093	1.00613e-06	2.6507e-06	0.124342	0.76925		0.775293	0.14131	0.525935	0.757208	0.300004	0.470333		0.779408	0.120736	0.113025	0.38649	0.54202	0.165217
ENSG00000120992	LYPLA1				0.452452	0.035103	0.00409156	0.00627127	0.8559	0.00669535	X	0.49529	0.0927943	0.253433	0.564291	-0.00133772	0.997492		0.512951	0.0836433	0.340631	0.636982	0.456342	0.255728
ENSG00000121058	COIL				0.0851545	0.0177164	0.00747952	0.0108998	-0.312607	0.450928		0.101236	0.0577806	0.286716	0.596167	-0.384802	0.346556		0.132721	0.0533766	0.273387	0.583242	0.269823	0.518101
ENSG00000121060	TRIM25				0.496736	0.0447047	0.00144323	0.00241363	-0.160261	0.704615		0.40247	0.109544	0.185121	0.495058	0.542297	0.164958		0.343919	0.109107	0.116293	0.391541	-0.200316	0.634334
ENSG00000121064	SCPEP1	classical	classical		0.64889	0.0970843	2.24603e-16	1.25912e-15	0.453368	0.259236		0.441196	0.095445	0.355686	0.647201	0.127326	0.763832		0.403622	0.0983963	0.061924	0.288204	0.422492	0.297047
ENSG00000121067	SPOP				0.199578	0.0433112	2.51146e-07	7.04898e-07	-0.27141	0.515545		0.161065	0.0747722	0.320413	0.619889	-0.4881	0.219781		0.224783	0.0314678	0.98817	0.995109	-0.617376	0.10293
ENSG00000121073	SLC35B1				0.094472	0.0104787	0.76985	0.776961	-0.691043	0.0576995		0.142012	0.0817958	0.20347	0.51799	0.448828	0.264636		0.105805	0.0441532	0.414072	0.685985	-0.840154	0.00902549
ENSG00000121210	TMEM131L				0.160854	0.0412032	1.72702e-07	4.98759e-07	-0.146706	0.728848		0.207967	0.0651161	0.577435	0.782358	0.148368	0.725865		0.227595	0.024183	0.994567	0.99753	-0.172846	0.68231
ENSG00000121274	PAPD5				0.23502	0.0597956	2.60543e-15	1.36605e-14	-0.156174	0.7119		0.290839	0.120216	0.0111323	0.106429	0.0240379	0.954946		0.316914	0.136174	0.0722437	0.309364	-0.733273	0.0384557
ENSG00000121281	ADCY7				0.337845	0.0412012	0.000172627	0.000336384	0.32387	0.433872		0.412376	0.081988	0.182686	0.492565	0.565952	0.14366		0.486099	0.109199	0.0562913	0.275689	0.225177	0.591848
ENSG00000121316	PLBD1	classical	classical	intermediate	0.974903	0.126859	2.10689e-16	1.18487e-15	0.59674	0.118359		0.496097	0.141943	0.228148	0.537986	0.155277	0.713501		0.273171	0.0856667	0.57066	0.779122	-0.65752	0.0763971
ENSG00000121350	PYROXD1				0.183238	0.0236775	0.0177894	0.0241954	-0.0461226	0.913643		0.232723	0.123049	0.0276721	0.192697	0.157999	0.708645		0.219731	0.0521654	0.482686	0.73128	0.529801	0.176857
ENSG00000121481	RNF2				0.0878319	0.00588583	0.983696	0.983696	-0.48056	0.228063		0.107931	0.0415211	0.799853	0.890847	0.123731	0.770361		0.111973	0.0324058	0.845816	0.926518	-0.366878	0.371338
ENSG00000121552	CSTA	classical	classical		1.2895	0.102105	1.58809e-14	7.93008e-14	0.351115	0.393767		0.673553	0.0874595	0.743824	0.867228	0.447527	0.266194		0.526126	0.107298	0.383053	0.664689	-0.225163	0.591872
ENSG00000121578	B4GALT4				0.0588387	0.0177637	0.000889206	0.00154342	-0.439589	0.275797		0.0701787	0.0500718	0.406049	0.682215	-0.30299	0.465706		0.124979	0.0668604	0.0658896	0.295932	-0.369498	0.367668
ENSG00000121671	CRY2				0.17246	0.0503997	5.99786e-16	3.26116e-15	-0.134084	0.751589		0.171748	0.0452788	0.860852	0.919137	-0.141969	0.737363		0.217456	0.071191	0.517382	0.747271	-0.517687	0.188818
ENSG00000121691	CAT				0.45529	0.0686112	5.96148e-10	2.18508e-09	0.623379	0.0986703		0.411245	0.100471	0.258646	0.568552	-0.318073	0.442617		0.466921	0.0648084	0.850079	0.926946	0.331181	0.422948
ENSG00000121741	ZMYM2				0.363471	0.0314415	0.0333226	0.0430269	-0.0162811	0.969478		0.378634	0.0767584	0.738095	0.86384	-0.201274	0.632681		0.474311	0.0751762	0.661614	0.828968	0.583008	0.129306
ENSG00000121749	TBC1D15				0.284739	0.0373501	0.000520826	0.000939493	-0.608507	0.109411		0.215728	0.101645	0.086046	0.3422	-0.0388146	0.927296		0.242785	0.0727423	0.27978	0.588734	0.0542075	0.89856
ENSG00000121797	CCRL2				0.391197	0.0987529	9.61719e-26	8.32703e-25	0.322955	0.435247		0.43245	0.180129	0.0180494	0.146341	0.557728	0.150882		0.244235	0.0946836	0.0524927	0.263555	0.0809294	0.848919
ENSG00000121851	POLR3GL				0.11449	0.0154389	0.282508	0.307098	-0.160823	0.703615		0.114768	0.0494794	0.281311	0.590818	-0.115792	0.784823		0.136467	0.0478393	0.0954308	0.35421	-0.341034	0.408411
ENSG00000121858	TNFSF10				0.282825	0.166686	3.38457e-59	7.02796e-58	-0.822879	0.0121116		0.294057	0.142702	0.0492434	0.259247	-0.827917	0.011152		0.42074	0.14726	0.0236504	0.161987	-0.882663	0.00369168
ENSG00000121879	PIK3CA				0.162897	0.0209755	0.0261357	0.0344349	0.418872	0.301645		0.154246	0.0697158	0.486841	0.736603	0.147118	0.728107		0.152602	0.0571073	0.659341	0.828283	-0.564827	0.144637
ENSG00000121966	CXCR4	classical	classical	intermediate	1.08751	0.153219	6.16314e-31	6.46358e-30	-0.2521	0.546958		0.842659	0.293016	0.0209762	0.163152	-0.209654	0.618266		0.601756	0.234317	8.05446e-06	0.000233936	-0.568358	0.141585
ENSG00000121989	ACVR2A				0.212563	0.0559757	1.17779e-12	5.29369e-12	0.499226	0.207849		0.165078	0.0835325	0.0580818	0.282349	0.0337428	0.93678		0.0789588	0.0258997	0.963823	0.982012	-0.307039	0.459461
ENSG00000122008	POLK				0.237697	0.0310331	0.00478275	0.00722927	-0.165386	0.69551		0.264456	0.0805422	0.546297	0.76642	0.683508	0.0616336		0.293144	0.0745258	0.628519	0.813126	-0.179023	0.671435
ENSG00000122026	RPL21				2.79029	0.121458	3.93648e-23	3.02082e-22	0.575371	0.13563		2.8612	0.128259	0.0512948	0.263892	0.675337	0.0660744		2.81866	0.130074	0.0225906	0.156724	0.78003	0.0224124
ENSG00000122033	MTIF3				0.173849	0.0355297	3.61651e-07	1.0034e-06	0.722427	0.0429528		0.175601	0.0560721	0.806264	0.893794	-0.1379	0.744696		0.170343	0.0738888	0.124488	0.404038	-0.291692	0.483309
ENSG00000122034	GTF3A				0.487404	0.0606205	4.2203e-08	1.29892e-07	0.744622	0.0340704		0.463221	0.0900828	0.557793	0.771711	-0.828091	0.0111196		0.49531	0.110129	0.0765938	0.317271	0.507951	0.198734
ENSG00000122042	UBL3				0.470344	0.0455084	0.00087323	0.00151732	0.549834	0.157997		0.417964	0.122263	0.163987	0.469161	0.115106	0.786074		0.421406	0.0851197	0.308763	0.613618	-0.253031	0.545428
ENSG00000122068	FYTTD1				0.284668	0.0213302	0.105572	0.123982	0.0360068	0.932546		0.298913	0.124599	0.0417288	0.241176	-0.136098	0.74795		0.331906	0.0467059	0.829495	0.919356	0.331244	0.422853
ENSG00000122085	MTERF4				0.0861182	0.0140042	0.0827565	0.0991048	0.0601419	0.887506		0.0900201	0.0482188	0.526128	0.757208	0.358243	0.383552		0.121736	0.0256846	0.970227	0.985474	-0.292855	0.481485
ENSG00000122122	SASH3				0.287417	0.0368424	0.000617667	0.00110291	-0.485489	0.222631		0.381041	0.152376	0.156092	0.458773	-0.574533	0.136334		0.456467	0.0434945	0.984312	0.992983	-0.595484	0.119337
ENSG00000122223	CD244				0.0950967	0.0193736	0.0097289	0.0139041	0.0152862	0.971343		0.114489	0.0554816	0.746344	0.868512	-0.248123	0.553511		0.116267	0.0399991	0.494205	0.736811	-0.443147	0.271472
ENSG00000122257	RBBP6	classical			0.74425	0.0587003	0.000278915	0.000524137	-0.86658	0.00535925	X	0.614137	0.115228	0.318528	0.618205	0.578476	0.133038		0.491626	0.128936	0.103444	0.36953	-0.281873	0.498815
ENSG00000122299	ZC3H7A				0.336717	0.0397958	5.45154e-05	0.000114286	0.194478	0.644443		0.370102	0.0643691	0.670822	0.835161	0.368913	0.368486		0.424841	0.0335815	0.979727	0.990737	0.0249353	0.953266
ENSG00000122359	ANXA11				0.665604	0.0710296	1.93129e-08	6.15039e-08	0.0430472	0.919386		0.581371	0.134099	0.444676	0.709925	-0.0178945	0.966455		0.466244	0.0820176	0.407258	0.680729	-0.231334	0.581474
ENSG00000122376	FAM35A				0.11164	0.0174158	0.0182682	0.0247441	0.946274	0.000372249		0.108198	0.0611738	0.470313	0.7248	-0.466433	0.244006		0.156494	0.062887	0.0171847	0.128857	0.00292849	0.994509
ENSG00000122406	RPL5	classical	classical		2.32835	0.227881	1.56905e-67	3.87116e-66	0.695918	0.055237		2.07848	0.197746	0.0262187	0.187119	0.447359	0.266395		2.13607	0.16736	0.126296	0.406431	0.701899	0.0523023
ENSG00000122417	ODF2L	nonclassical			0.0951311	0.0309857	3.50301e-07	9.73082e-07	0.142874	0.735734		0.174155	0.0862744	0.0642196	0.297557	-0.170164	0.687047		0.307824	0.140788	0.00466886	0.0525133	-0.0208544	0.960909
ENSG00000122483	CCDC18				0.147184	0.0255821	0.00312426	0.00491338	0.256096	0.540402		0.158335	0.0404049	0.746927	0.868638	0.102015	0.810044		0.110677	0.0534098	0.100749	0.364026	0.642573	0.0857422
ENSG00000122490	PQLC1				0.292481	0.0183654	0.497057	0.514781	-0.120776	0.775738		0.256148	0.0419688	0.95795	0.974082	-0.376976	0.357281		0.248577	0.0679261	0.375809	0.660885	-0.506091	0.20066
ENSG00000122515	ZMIZ2				0.108244	0.0210558	0.0250928	0.0331464	-0.337098	0.414191		0.0837958	0.0327426	0.562617	0.774771	0.165799	0.694777		0.0691477	0.0431161	0.432427	0.696228	0.453922	0.25858
ENSG00000122557	HERPUD2				0.203598	0.0369891	0.000211615	0.000406489	-0.244656	0.559246		0.207294	0.0445135	0.716425	0.853277	-0.352901	0.391195		0.230437	0.0280777	0.981998	0.99196	-0.636847	0.0894896
ENSG00000122566	HNRNPA2B1				2.1348	0.0669124	0.000481513	0.000873039	-0.634517	0.0910411		2.33017	0.134217	0.0786922	0.3271	-0.175598	0.677459		2.13973	0.0619024	0.667811	0.833448	0.457157	0.254771
ENSG00000122591	FAM126A	nonclassical	intermediate		0.215936	0.0427045	6.07655e-07	1.64612e-06	0.702421	0.0520509		0.457367	0.107382	0.294176	0.602398	0.424716	0.29424		0.682988	0.108068	0.376016	0.660885	0.582711	0.129549
ENSG00000122643	NT5C3A				0.163839	0.0283091	0.00183795	0.00302089	-0.84497	0.00826557	X	0.200222	0.0706634	0.435908	0.701962	-0.376711	0.357646		0.229508	0.0654763	0.026973	0.176073	-0.449344	0.26402
ENSG00000122644	ARL4A				0.631043	0.0708627	2.94449e-09	1.01367e-08	0.176551	0.675782		0.724577	0.0916809	0.711904	0.850907	0.231712	0.580841		0.653443	0.120576	0.0120333	0.0996768	0.155889	0.71241
ENSG00000122674	CCZ1				0.141646	0.0373511	1.48963e-11	6.20881e-11	0.63348	0.0917364		0.226562	0.0886504	0.0813564	0.333018	0.702423	0.05205		0.203088	0.104589	0.0239002	0.163211	-0.375731	0.359001
ENSG00000122692	SMU1				0.238089	0.0183867	0.220697	0.244751	-0.606165	0.11116		0.247843	0.0592682	0.475924	0.728977	0.629908	0.0941548		0.242284	0.0445874	0.66972	0.834482	0.589933	0.123717
ENSG00000122694	GLIPR2	classical	classical		0.700876	0.0671771	1.84088e-08	5.88166e-08	0.0164087	0.969239		0.421032	0.0755923	0.551643	0.769413	-0.36407	0.37529		0.3063	0.0678163	0.275476	0.585105	0.18653	0.658284
ENSG00000122741	DCAF10				0.109914	0.0155155	0.0209792	0.0281337	-0.304605	0.463211		0.095771	0.0305332	0.683374	0.839177	0.543075	0.164231		0.0989931	0.0570265	0.133005	0.418341	-0.36028	0.380655
ENSG00000122779	TRIM24				0.148567	0.0205393	0.00643818	0.00952137	0.567776	0.142086		0.122416	0.0591125	0.10571	0.380772	0.0394717	0.926067		0.137153	0.0392647	0.581569	0.786335	0.0207438	0.961117
ENSG00000122861	PLAU				0.131265	0.0638277	7.54478e-29	7.30443e-28	0.0917883	0.828861		0.0194847	0.0165418	0.533992	0.760549	-0.0042061	0.992114		0.00550566	0.010206	0.291748	0.595831	-0.14045	0.740099
ENSG00000122862	SRGN	classical	classical		3.70273	0.18573	7.01008e-89	2.47456e-87	-0.375794	0.358914		3.26932	0.284281	2.28412e-08	1.83892e-06	0.262894	0.529314		3.08898	0.296977	1.04342e-07	4.88595e-06	0.188998	0.653978
ENSG00000122877	EGR2				0.138646	0.0318937	8.14055e-05	0.000166623	-0.00136135	0.997447		0.126461	0.0813679	0.155618	0.458773	0.859262	0.00625412		0.0552492	0.0578995	0.00557296	0.0597531	-0.338087	0.412737
ENSG00000122882	ECD				0.142055	0.0109932	0.766099	0.773346	-0.163238	0.699322		0.166178	0.0389341	0.730188	0.860733	0.0671344	0.874501		0.15566	0.0606362	0.50264	0.741996	-0.541283	0.165907
ENSG00000122884	P4HA1				0.16464	0.0307573	9.24103e-06	2.14069e-05	0.640231	0.0872641		0.192926	0.0764442	0.298275	0.606194	-0.423477	0.295802		0.270406	0.0660717	0.343717	0.63829	-0.709003	0.0489414
ENSG00000122912	SLC25A16				0.0992202	0.0157089	0.051795	0.0644663	0.591915	0.122143		0.109298	0.0299324	0.833419	0.907435	0.134974	0.749981		0.0858921	0.0439876	0.609118	0.801987	-0.11234	0.791129
ENSG00000122986	HVCN1				0.13105	0.037732	1.77094e-11	7.33471e-11	0.613225	0.105935		0.157792	0.0782762	0.0726887	0.319994	0.106197	0.802372		0.155075	0.0323694	0.840148	0.923779	0.532038	0.174693
ENSG00000123064	DDX54				0.124593	0.0183539	0.0773398	0.0930796	0.455338	0.25691		0.159387	0.0589634	0.495393	0.740348	-0.0824756	0.846058		0.128521	0.0458056	0.286897	0.592783	0.594637	0.12
ENSG00000123066	MED13L				0.850649	0.0557279	0.00133152	0.0022374	0.301742	0.467637		0.919067	0.114009	0.533699	0.760389	0.189276	0.653493		0.94586	0.110393	0.377902	0.663425	0.575843	0.135234
ENSG00000123104	ITPR2				0.374591	0.0598901	4.74852e-07	1.29863e-06	-0.156183	0.711884		0.294739	0.0924788	0.268675	0.577494	0.186472	0.658385		0.227811	0.0399837	0.763106	0.884763	0.412385	0.309969
ENSG00000123106	CCDC91				0.141215	0.0193357	0.0155788	0.0214366	0.742908	0.034712		0.170525	0.0872484	0.0239687	0.17784	0.0517811	0.903084		0.192322	0.0622982	0.160776	0.455547	0.646636	0.0831398
ENSG00000123124	WWP1				0.118913	0.0155394	0.0412468	0.0524471	0.253573	0.544538		0.102629	0.0665189	0.319393	0.618776	-0.276377	0.507577		0.130337	0.0446492	0.405685	0.679502	0.593617	0.120801
ENSG00000123130	ACOT9				0.261648	0.0348822	0.000176399	0.000342862	0.0281331	0.947278		0.370267	0.10445	0.221237	0.534711	-0.434589	0.281932		0.400148	0.0682719	0.805096	0.905834	-0.814849	0.013746
ENSG00000123131	PRDX4				0.0601051	0.00600354	0.813755	0.818572	0.371065	0.365479		0.124826	0.0720485	0.181482	0.491339	0.327032	0.429133		0.161804	0.0742103	0.019888	0.14305	-0.0906885	0.830889
ENSG00000123143	PKN1	nonclassical	intermediate		0.314635	0.0295564	0.0136915	0.0189648	0.10507	0.804439		0.592198	0.127982	0.0414239	0.240626	-0.54459	0.162823		0.689135	0.129007	0.112141	0.385769	0.833259	0.0101885
ENSG00000123146	ADGRE5		intermediate		1.06927	0.155465	7.76623e-33	8.65029e-32	0.281436	0.49951		1.25093	0.189562	0.162308	0.467565	0.16551	0.695289		1.21423	0.157941	0.0147943	0.116451	0.383511	0.348314
ENSG00000123200	ZC3H13				0.442741	0.0337609	0.0289818	0.0378049	0.0138862	0.973967		0.58263	0.071153	0.666446	0.832557	0.400219	0.32587		0.617354	0.081998	0.364475	0.654876	-0.0904093	0.831404
ENSG00000123213	NLN				0.165576	0.0744016	6.1692e-31	6.46358e-30	0.592868	0.121391		0.189871	0.0904054	0.467931	0.723564	0.228584	0.586101		0.120438	0.0371401	0.422206	0.689286	-0.0983596	0.816762
ENSG00000123329	ARHGAP9				0.228048	0.0238542	0.0118943	0.0166818	0.738063	0.0365652		0.128724	0.0620639	0.307001	0.610814	-0.35929	0.382061		0.13941	0.0534243	0.547276	0.765759	-0.249143	0.551828
ENSG00000123338	NCKAP1L	nonclassical			0.744022	0.0632932	2.64113e-07	7.39937e-07	0.312331	0.45135		0.902764	0.0982865	0.516468	0.753839	-0.118031	0.780738		1.01412	0.127635	0.0726436	0.309816	0.700539	0.0529611
ENSG00000123342	MMP19				0.169552	0.103774	2.27756e-36	2.8096e-35	0.187618	0.656384		0.0431662	0.0575184	0.00212599	0.0338756	-0.288537	0.48827		0.0211376	0.022505	0.593572	0.793224	-0.206509	0.623663
ENSG00000123349	PFDN5				2.31543	0.117133	8.31654e-27	7.52754e-26	-0.127205	0.764051		2.24375	0.137062	0.659103	0.827756	0.29424	0.479316		2.34638	0.174309	0.00523357	0.056912	-0.0562262	0.894798
ENSG00000123358	NR4A1	nonclassical	intermediate		0.238054	0.0688319	1.24204e-13	5.93722e-13	-0.397917	0.328922		0.637749	0.113066	0.666424	0.832557	0.401617	0.324023		0.775387	0.137756	0.0352521	0.209821	0.267796	0.521372
ENSG00000123384	LRP1	classical			0.677603	0.12444	1.98737e-27	1.82767e-26	0.357045	0.38526		0.561109	0.156966	0.134265	0.425218	-0.212204	0.613901		0.502347	0.112056	0.0245807	0.165558	0.330795	0.423521
ENSG00000123416	TUBA1B	nonclassical	intermediate		0.545999	0.124435	3.99283e-33	4.47998e-32	-0.376794	0.357532		1.0199	0.256442	0.00228383	0.035648	-0.544016	0.163356		0.902266	0.172431	0.0016824	0.024355	-0.561473	0.147569
ENSG00000123505	AMD1				0.790175	0.112614	1.71988e-19	1.13398e-18	-0.186705	0.657978		0.816676	0.0615244	0.956695	0.973468	-0.116866	0.782863		0.764744	0.0651393	0.932834	0.968282	0.180266	0.669253
ENSG00000123562	MORF4L2				0.331957	0.0356975	0.0127515	0.0177592	-0.827162	0.0112926		0.326915	0.0588291	0.706177	0.847884	0.0157525	0.970469		0.259212	0.0689598	0.144582	0.432238	-0.416085	0.305208
ENSG00000123595	RAB9A				0.279928	0.0355694	0.0014006	0.0023466	-0.0483023	0.909574		0.224893	0.0601295	0.580956	0.784813	0.0768011	0.856563		0.144952	0.0461717	0.64937	0.825245	-0.0520203	0.902638
ENSG00000123609	NMI				0.25753	0.0335798	0.00483131	0.00730025	-0.269673	0.518343		0.281017	0.0836276	0.432216	0.698886	-0.703881	0.0513514		0.325394	0.105293	0.035835	0.211643	-0.573712	0.137026
ENSG00000123610	TNFAIP6				0.302932	0.225119	1.08784e-123	6.40015e-122	0.348534	0.397493		0.239672	0.279303	1.93877e-06	0.00010984	0.415615	0.305811		0.180156	0.236847	2.67093e-06	9.29101e-05	0.429652	0.288055
ENSG00000123636	BAZ2B	classical	classical		0.783416	0.0762293	2.67198e-08	8.36405e-08	0.230917	0.582175		0.457494	0.147072	0.0258143	0.185156	0.115327	0.785672		0.37552	0.0810542	0.343554	0.63829	-0.0232057	0.956505
ENSG00000123685	BATF3				0.0251939	0.0175572	3.68987e-11	1.49848e-10	0.442819	0.271869		0.141372	0.112329	0.00552019	0.0665107	0.634486	0.0910618		0.207898	0.10401	0.31042	0.615205	0.562832	0.146378
ENSG00000123689	G0S2		intermediate		0.345236	0.183664	6.3801e-74	1.74276e-72	0.356791	0.385623		0.647925	0.36421	0.00185608	0.0308607	0.318606	0.44181		0.496234	0.21604	0.0304287	0.190485	0.406957	0.317017
ENSG00000123728	RAP2C				0.266704	0.0570077	5.32869e-11	2.14315e-10	0.278217	0.504637		0.34422	0.143359	0.156229	0.458773	0.654298	0.0783585		0.32371	0.119686	0.0728697	0.310245	0.543801	0.163556
ENSG00000123908	AGO2				0.880645	0.0774728	9.9243e-07	2.6204e-06	0.548114	0.159571		0.809366	0.140949	0.58756	0.790013	-0.37248	0.363509		0.755287	0.0985336	0.199895	0.506527	0.199004	0.636601
ENSG00000123933	MXD4				0.28323	0.0318674	0.00242401	0.00389761	0.422579	0.296938		0.385003	0.14313	0.00288736	0.0416669	0.306102	0.460902		0.47951	0.0977871	0.173608	0.469468	0.57619	0.134943
ENSG00000123983	ACSL3	classical			0.386741	0.0697071	2.38597e-12	1.04477e-11	-0.312265	0.451451		0.231488	0.0695622	0.518916	0.753851	-0.110839	0.793872		0.19314	0.0421665	0.707679	0.85495	-0.092011	0.828451
ENSG00000123992	DNPEP				0.105187	0.0106349	0.728668	0.737507	0.563938	0.145411		0.10835	0.0384953	0.596676	0.796765	-0.441483	0.273491		0.11572	0.0570039	0.0312878	0.194289	-0.0573593	0.892687
ENSG00000124098	FAM210B				0.151997	0.0297508	8.01977e-06	1.87387e-05	0.372367	0.363666		0.112457	0.06187	0.124114	0.408986	0.330263	0.424311		0.147394	0.080174	0.0840241	0.333841	0.558369	0.150312
ENSG00000124126	PREX1				0.473189	0.031705	0.0420532	0.053369	0.410319	0.312643		0.39374	0.0751771	0.768739	0.878204	-0.213397	0.611862		0.47384	0.109525	0.0820515	0.330004	-0.266896	0.522828
ENSG00000124151	NCOA3				0.501912	0.0828627	1.36463e-15	7.29872e-15	0.404615	0.320081		0.549917	0.0884161	0.74644	0.868512	-0.263061	0.529044		0.678516	0.0963033	0.665345	0.831805	-0.225999	0.59046
ENSG00000124155	PIGT				0.15659	0.012735	0.284126	0.308532	0.162284	0.701018		0.182183	0.0763007	0.373595	0.660411	-0.249112	0.551879		0.142318	0.0435249	0.671502	0.834875	-0.00338445	0.993654
ENSG00000124164	VAPB				0.0911633	0.013561	0.0195604	0.0263698	0.565321	0.144208		0.0996385	0.0343421	0.855097	0.91628	-0.620943	0.100386		0.130615	0.0364957	0.511734	0.744344	-0.25217	0.546843
ENSG00000124172	ATP5E				2.86086	0.0459565	0.000330886	0.000614502	0.649867	0.0811037		2.95772	0.116266	0.673879	0.836832	0.405787	0.318547		2.94394	0.114557	0.0389389	0.222252	0.378343	0.355396
ENSG00000124177	CHD6				0.232396	0.0222034	0.0337712	0.0435618	0.31487	0.447479		0.193471	0.0544229	0.461166	0.719583	-0.346421	0.400556		0.283921	0.0712719	0.344584	0.638649	0.060335	0.887146
ENSG00000124193	SRSF6				0.421002	0.0423199	0.000219213	0.000420029	0.354321	0.389157		0.396146	0.121279	0.060888	0.289549	0.154508	0.714875		0.314181	0.0706392	0.297756	0.601496	0.357984	0.383921
ENSG00000124198	ARFGEF2				0.287579	0.0663178	1.90786e-16	1.07557e-15	0.315293	0.446837		0.207688	0.0876247	0.407985	0.682627	-0.488352	0.219507		0.216711	0.0941464	0.00644131	0.0659802	0.0724149	0.864696
ENSG00000124201	ZNFX1				0.607172	0.0926037	3.18251e-15	1.65772e-14	-0.00572445	0.989267		0.63632	0.105732	0.405862	0.682215	-0.416701	0.304419		0.462258	0.0939865	0.348021	0.641659	-0.720226	0.0439023
ENSG00000124216	SNAI1				0.173412	0.0583369	1.38408e-17	8.24877e-17	-0.00573013	0.989256		0.0512729	0.0425804	0.242778	0.552632	-0.561042	0.147948		0.0161566	0.0208668	0.260077	0.568601	0.0925387	0.827478
ENSG00000124222	STX16				0.328069	0.0309763	0.00688437	0.0101095	0.564605	0.14483		0.230514	0.0544362	0.718006	0.854938	0.0278079	0.947887		0.267143	0.0710286	0.496245	0.738163	0.253192	0.545163
ENSG00000124224	PPP4R1L				0.128474	0.0169413	0.0157902	0.021669	0.301315	0.468299		0.0853558	0.0439789	0.196975	0.507953	0.310679	0.453875		0.0879938	0.0670151	0.0632605	0.291776	0.155089	0.713838
ENSG00000124226	RNF114				0.268994	0.0368559	0.000741023	0.0013069	-0.888231	0.00320457	X	0.290476	0.104902	0.0716079	0.317511	-0.274015	0.511361		0.352816	0.0967944	0.31821	0.621842	-0.568306	0.141629
ENSG00000124228	DDX27				0.228553	0.0242747	0.00415708	0.00636107	0.273185	0.512692		0.280088	0.0516749	0.964229	0.978083	0.568852	0.14116		0.269497	0.0610966	0.626083	0.811736	0.241831	0.563935
ENSG00000124357	NAGK				0.465709	0.0690732	1.12354e-10	4.39176e-10	0.173902	0.680448		0.481162	0.132109	0.0270535	0.18983	-0.564154	0.145223		0.423975	0.0568156	0.534662	0.759148	0.477741	0.231201
ENSG00000124380	SNRNP27				0.133081	0.0160647	0.200736	0.224842	-0.656622	0.076941		0.162071	0.0412817	0.711241	0.850907	0.599326	0.116359		0.20965	0.0534289	0.632727	0.815613	-0.174339	0.679677
ENSG00000124383	MPHOSPH10				0.104225	0.0272197	7.51606e-05	0.000154738	0.313445	0.44965		0.19585	0.0717067	0.22187	0.534711	0.431018	0.286354		0.296745	0.044033	0.92847	0.967203	0.32372	0.434096
ENSG00000124491	F13A1	classical	classical		0.265174	0.0594231	3.00599e-11	1.22836e-10	0.399379	0.326982		0.0355244	0.021984	0.783953	0.882551	-0.0955794	0.821877		0.0205048	0.0171501	0.811886	0.909226	-0.265426	0.525207
ENSG00000124570	SERPINB6				0.279805	0.0494147	3.7143e-09	1.26822e-08	0.270695	0.516697		0.324891	0.0623393	0.439621	0.704972	0.411614	0.310966		0.252117	0.0799022	0.0999996	0.362765	-0.338581	0.412009
ENSG00000124588	NQO2	classical			0.377997	0.0714477	4.94911e-15	2.54613e-14	0.0457765	0.914289		0.2703	0.0655638	0.53579	0.761411	-0.230021	0.583681		0.167039	0.0663895	0.0516096	0.261078	-0.000286441	0.999463
ENSG00000124596	OARD1				0.106501	0.0163537	0.0690117	0.0839594	-0.13963	0.741577		0.108835	0.067078	0.145975	0.443922	-0.186521	0.658299		0.168217	0.0596371	0.342777	0.63829	-0.696492	0.054951
ENSG00000124731	TREM1	classical	classical		0.941504	0.089972	6.9071e-11	2.74193e-10	-0.484803	0.223383		0.365499	0.0913488	0.211176	0.522701	-0.08813	0.83561		0.291171	0.122279	0.0043333	0.0495383	-0.430111	0.287482
ENSG00000124762	CDKN1A	classical		intermediate	1.57448	0.134623	1.20849e-21	8.84493e-21	-0.830857	0.0106149		1.46531	0.0961983	0.756879	0.872254	-0.179378	0.670812		1.1689	0.115127	0.661523	0.828968	-0.712804	0.0471977
ENSG00000124766	SOX4				0.180482	0.0359097	1.50669e-05	3.40936e-05	0.515039	0.191489		0.170666	0.0829848	0.359726	0.648892	0.736233	0.0372808		0.208997	0.0635971	0.571462	0.779122	0.0858165	0.839882
ENSG00000124767	GLO1				0.129236	0.018082	0.00975203	0.0139284	0.836016	0.00971272		0.142519	0.0442103	0.548249	0.767018	-0.224563	0.592886		0.130017	0.0591401	0.584587	0.788453	-0.721778	0.0432316
ENSG00000124782	RREB1				0.353577	0.0376254	0.000419324	0.000766034	0.208617	0.620043		0.29731	0.0945921	0.395463	0.674452	-0.73361	0.038321		0.200277	0.0506875	0.712722	0.857905	-0.568012	0.141883
ENSG00000124784	RIOK1				0.0797261	0.0184567	0.00304122	0.00479759	0.89929	0.00236463	X	0.106984	0.0537881	0.251326	0.561235	0.0839344	0.843361		0.119534	0.0357042	0.733754	0.867364	-0.223257	0.595095
ENSG00000124788	ATXN1	classical			0.593469	0.0440227	0.0037489	0.00580225	0.155654	0.712829		0.386606	0.0887409	0.228434	0.537986	0.171388	0.684886		0.293768	0.084715	0.319735	0.622242	0.24827	0.553268
ENSG00000124789	NUP153				0.340492	0.0503729	8.09925e-07	2.16392e-06	0.255872	0.540768		0.267228	0.0685917	0.755236	0.871911	-0.567617	0.142222		0.270407	0.0533043	0.590598	0.791316	-0.0116158	0.978222
ENSG00000124795	DEK	classical	classical		1.21625	0.0508031	0.0212827	0.0284991	-0.359594	0.381629		0.990698	0.170183	0.640174	0.819064	-0.373068	0.362693		0.929819	0.135275	0.0487595	0.251131	-0.216972	0.605765
ENSG00000124802	EEF1E1				0.0550788	0.00932162	0.340622	0.364192	0.0865184	0.838586		0.111363	0.0683264	0.300174	0.608435	0.204584	0.626975		0.0540954	0.0260424	0.761151	0.883836	-0.283315	0.496526
ENSG00000124831	LRRFIP1	nonclassical			2.82568	0.176256	1.11978e-58	2.30433e-57	-0.0860829	0.83939		2.92526	0.12886	0.0727328	0.319994	-0.248212	0.553365		3.11087	0.150951	0.0016219	0.0236283	-0.129631	0.75965
ENSG00000124882	EREG	classical	classical		0.696196	0.360339	6.71457e-119	3.71243e-117	0.202096	0.631262		0.482159	0.347789	0.0236833	0.176719	0.197315	0.639525		0.28594	0.172471	0.0748129	0.314681	0.446035	0.267986
ENSG00000124942	AHNAK	classical	classical	intermediate	3.05352	0.323671	3.45112e-108	1.53759e-106	0.795874	0.018141		2.26354	0.259949	0.0281725	0.194998	0.581994	0.130136		2.04195	0.360467	7.10931e-06	0.000209132	0.560312	0.148592
ENSG00000125037	EMC3				0.26948	0.0253971	0.104453	0.122791	-0.369903	0.367101		0.247602	0.105228	0.0831238	0.337197	-0.236483	0.572849		0.288701	0.064426	0.314727	0.618584	0.540611	0.166537
ENSG00000125089	SH3TC1				0.139179	0.0386349	2.46797e-08	7.76783e-08	-0.522725	0.183794		0.133101	0.0416079	0.653898	0.825513	-0.0427957	0.919856		0.104457	0.0421902	0.309945	0.614931	-0.0969312	0.819389
ENSG00000125148	MT2A	nonclassical	intermediate		0.428266	0.181262	2.02301e-51	3.65495e-50	-0.776276	0.0235076		0.873359	0.278137	7.8733e-05	0.00258075	-0.516072	0.190445		1.09123	0.393006	1.14147e-12	1.11451e-10	-0.889166	0.00312713	X
ENSG00000125149	C16orf70				0.179702	0.0290556	0.0019224	0.00315067	-0.195729	0.642274		0.0810782	0.0383495	0.349994	0.64322	0.394959	0.332861		0.0598474	0.0308656	0.158255	0.454115	0.0976926	0.817988
ENSG00000125347	IRF1				1.05153	0.191706	1.00111e-32	1.10435e-31	-0.128152	0.762333		0.924505	0.163392	0.325945	0.624692	-0.245865	0.557244		1.17273	0.16374	0.32451	0.625442	-0.580083	0.131708
ENSG00000125351	UPF3B				0.0989067	0.0214339	0.00534431	0.00800948	0.320065	0.439604		0.123654	0.0546784	0.424991	0.692818	0.703563	0.0515029		0.100829	0.0435891	0.302591	0.605577	-0.224892	0.59233
ENSG00000125354	38961	nonclassical			0.329658	0.0356284	0.00891582	0.0128059	-0.406685	0.317373		0.52465	0.130005	0.0986784	0.365629	0.218257	0.603579		0.5231	0.11072	0.338628	0.635829	-0.268125	0.520841
ENSG00000125375	ATP5S				0.14714	0.0157562	0.263868	0.288651	-0.72625	0.041333		0.135196	0.0846751	0.108168	0.384531	-0.430532	0.286959		0.167308	0.0453303	0.605487	0.799592	-0.127607	0.763321
ENSG00000125384	PTGER2	classical	classical		0.630753	0.0593782	1.21485e-05	2.77914e-05	0.00199498	0.996259		0.390637	0.108865	0.211095	0.522701	-0.32373	0.434082		0.343929	0.0637658	0.758137	0.881795	0.0790736	0.852354
ENSG00000125386	FAM193A				0.148119	0.015435	0.316763	0.340667	-0.301025	0.468748		0.178638	0.0576708	0.792158	0.887937	-0.37637	0.358117		0.129597	0.0551321	0.392479	0.668549	-0.118835	0.779274
ENSG00000125430	HS3ST3B1				0.0643638	0.0517178	1.18188e-38	1.56753e-37	-0.207961	0.621169		0.108716	0.102562	2.36827e-06	0.000129381	-0.596223	0.118761		0.126413	0.0823615	0.000343331	0.00645715	-0.22527	0.591692
ENSG00000125445	MRPS7				0.1031	0.0125597	0.332922	0.357041	-0.00647131	0.987867		0.12779	0.0395239	0.592912	0.793489	-0.0623029	0.883484		0.138596	0.0327427	0.93074	0.967203	0.438095	0.277623
ENSG00000125447	GGA3				0.18022	0.0207374	0.337485	0.361175	-0.0165897	0.9689		0.168355	0.0726193	0.138194	0.432287	0.0178501	0.966538		0.15004	0.0443374	0.392995	0.668549	0.718492	0.0446594
ENSG00000125454	SLC25A19				0.0848978	0.0178969	0.00330638	0.00516263	0.0922261	0.828054		0.0953233	0.0397636	0.762667	0.874752	0.058815	0.889976		0.0548714	0.0329785	0.444804	0.703137	0.463569	0.247304
ENSG00000125458	NT5C				0.111124	0.0247626	4.1382e-05	8.80807e-05	0.142508	0.736393		0.213235	0.0617821	0.544919	0.765422	0.0748705	0.860142		0.185937	0.059272	0.677587	0.839154	-0.0194972	0.963452
ENSG00000125482	TTF1				0.0802317	0.0220554	0.00409465	0.00627391	-0.479823	0.228881		0.141702	0.0636974	0.253707	0.564353	-0.124461	0.769034		0.209441	0.0578906	0.37975	0.664304	0.458932	0.252692
ENSG00000125503	PPP1R12C				0.123432	0.011215	0.562529	0.577118	0.00430456	0.991929		0.119012	0.0557075	0.622629	0.811486	-0.375559	0.359238		0.120053	0.0729273	0.0573268	0.277503	-0.281367	0.49962
ENSG00000125505	MBOAT7	classical			0.39011	0.0947235	1.25687e-27	1.16521e-26	-0.0641252	0.880094		0.228772	0.0844324	0.277217	0.585797	-0.0404602	0.92422		0.189857	0.06255	0.0400941	0.226126	-0.0851396	0.841133
ENSG00000125534	PPDPF	nonclassical		nonclassical	0.38239	0.0520958	2.49001e-06	6.23385e-06	-0.104004	0.806394		0.494544	0.138223	0.0882274	0.346046	-0.562907	0.146311		0.789629	0.227523	7.63824e-10	5.23162e-08	-0.589025	0.124443
ENSG00000125538	IL1B	classical	intermediate	intermediate	1.42622	0.780111	3.58937e-238	6.1006e-236	0.126311	0.765674		1.92007	1.25377	3.46254e-08	2.73958e-06	0.283019	0.496996		1.03432	0.553194	0.000247766	0.00485897	0.240854	0.56556
ENSG00000125611	CHCHD5				0.201372	0.0124429	0.450669	0.470028	0.0454947	0.914815		0.24715	0.103683	0.221909	0.534711	0.358201	0.383612		0.208007	0.0452085	0.875223	0.940463	0.356485	0.38606
ENSG00000125633	CCDC93				0.315061	0.0224203	0.182098	0.205571	0.18835	0.655107		0.377733	0.0448398	0.940894	0.964001	-0.363741	0.375754		0.208353	0.088578	0.0087438	0.0805198	-0.407109	0.316819
ENSG00000125637	PSD4				0.0839549	0.018222	0.000195303	0.000376415	0.485355	0.222777		0.113102	0.0259136	0.921372	0.952721	0.308455	0.457284		0.0961872	0.0448965	0.505471	0.74271	-0.148848	0.725006
ENSG00000125676	THOC2				0.431169	0.0310658	0.0165474	0.0226201	0.215035	0.609066		0.405744	0.112101	0.0672298	0.305222	0.18159	0.66693		0.439398	0.0967102	0.11532	0.390085	0.712003	0.0475618
ENSG00000125686	MED1				0.174115	0.0153912	0.553623	0.568743	-0.672391	0.0677204		0.194399	0.0820995	0.0635077	0.296176	0.00419055	0.992143		0.246353	0.0453627	0.838456	0.92372	0.312075	0.451741
ENSG00000125691	RPL23	classical		intermediate	2.94797	0.102604	4.5338e-22	3.33959e-21	0.454242	0.258202		2.77589	0.123371	0.0600184	0.288156	0.219217	0.601947		2.57706	0.161507	0.0531569	0.264112	0.594179	0.12036
ENSG00000125734	GPR108				0.162501	0.0333242	2.5139e-07	7.05152e-07	0.61949	0.101418		0.170567	0.0929415	0.192258	0.502432	0.414335	0.307456		0.170588	0.0385942	0.481035	0.730224	0.0302219	0.943368
ENSG00000125735	TNFSF14	classical	classical		0.882616	0.158802	8.09074e-26	7.0319e-25	-0.113209	0.78954		0.18046	0.0875791	0.486831	0.736603	-0.618398	0.102197		0.0646459	0.0399661	0.319553	0.622242	-0.399912	0.326277
ENSG00000125740	FOSB	classical	classical	intermediate	2.72776	0.337851	1.05864e-94	3.98205e-93	-0.279306	0.5029		1.94172	0.258197	0.0025938	0.0387719	-0.312694	0.450796		1.2885	0.0839693	0.745174	0.873609	-0.15105	0.721059
ENSG00000125741	OPA3				0.134243	0.0169778	0.0356502	0.0457235	-0.257023	0.538886		0.181512	0.057157	0.60449	0.801361	0.521219	0.185288		0.217244	0.065668	0.3481	0.641659	0.421669	0.29809
ENSG00000125753	VASP	nonclassical		nonclassical	0.996079	0.0989504	6.35032e-14	3.07401e-13	0.183891	0.662898		1.20614	0.156459	0.0502928	0.261079	0.300372	0.469761		1.47058	0.124983	0.00819444	0.0769997	0.609409	0.108741
ENSG00000125755	SYMPK				0.140876	0.0232228	0.000847566	0.00147608	0.572519	0.138034		0.178558	0.0649403	0.244454	0.552967	-0.14753	0.727369		0.128913	0.0732335	0.0368763	0.215299	0.526644	0.179933
ENSG00000125772	GPCPD1	classical	classical	intermediate	2.08913	0.176112	4.73624e-46	7.73473e-45	-0.0180532	0.966158		1.48859	0.190465	0.117326	0.399161	-0.0636568	0.880966		1.21143	0.129616	0.0682516	0.301296	0.349876	0.395554
ENSG00000125779	PANK2				0.172839	0.0309269	0.00342777	0.00532861	-0.710004	0.0484781		0.186961	0.0567744	0.448558	0.71103	-0.328311	0.427221		0.21166	0.0525311	0.238861	0.547508	0.008814	0.983475
ENSG00000125810	CD93	classical	classical	intermediate	1.41681	0.123523	6.97472e-16	3.77441e-15	0.480713	0.227893		0.484989	0.0432272	0.949203	0.969053	-0.0266567	0.950042		0.199743	0.086681	0.0174946	0.129713	-0.529069	0.177568
ENSG00000125812	GZF1				0.225456	0.0339404	0.000277047	0.00052084	-0.463782	0.247058		0.136934	0.0786913	0.44087	0.706408	-0.311361	0.452832		0.0967102	0.0370436	0.471421	0.722084	-0.335886	0.415978
ENSG00000125821	DTD1				0.0724417	0.00961892	0.230029	0.253885	0.347996	0.398272		0.107536	0.0309717	0.823797	0.90254	0.261106	0.532223		0.137589	0.0482707	0.516727	0.747045	-0.411248	0.311439
ENSG00000125826	RBCK1				0.220983	0.0206217	0.216171	0.240371	-0.585002	0.127683		0.235392	0.0296262	0.985999	0.989686	-0.0291336	0.945405		0.264565	0.0465289	0.685446	0.843753	-0.221818	0.597533
ENSG00000125827	TMX4				0.585757	0.0781946	7.42049e-09	2.4658e-08	0.435235	0.281136		0.42399	0.0604836	0.852616	0.915884	0.285628	0.492863		0.460639	0.155247	0.0613633	0.286914	0.145545	0.730932
ENSG00000125844	RRBP1	nonclassical			0.441138	0.0605728	2.12732e-08	6.73725e-08	-0.451953	0.260912		0.591968	0.137741	0.129952	0.421405	0.108469	0.798211		0.673614	0.152766	0.000625173	0.0108696	-0.509959	0.196667
ENSG00000125868	DSTN	nonclassical		nonclassical	0.359074	0.0494344	1.75732e-06	4.48406e-06	0.633614	0.0916466		0.530166	0.0909604	0.599034	0.797926	-0.0387686	0.927382		0.836934	0.208491	0.0163296	0.125103	0.622424	0.099341
ENSG00000125898	FAM110A	nonclassical			0.189907	0.041522	5.54174e-07	1.50569e-06	-0.116637	0.783281		0.311684	0.0927248	0.209684	0.521823	0.216841	0.605987		0.422569	0.0888161	0.331401	0.630156	-0.527417	0.179178
ENSG00000125910	S1PR4				0.165063	0.0437491	6.86152e-11	2.72619e-10	0.415753	0.305634		0.254142	0.116577	0.059784	0.287763	-0.462385	0.248675		0.327602	0.068277	0.346435	0.639715	0.0869108	0.837861
ENSG00000125952	MAX				0.280897	0.0316272	0.0235062	0.0312304	-0.232542	0.579448		0.196318	0.066669	0.74352	0.867094	-0.0950616	0.82283		0.227148	0.0559945	0.268256	0.577553	-0.223165	0.59525
ENSG00000125968	ID1				0.104531	0.0375389	8.52642e-11	3.36727e-10	-0.552828	0.155277		0.0258599	0.0184287	0.898514	0.938474	-0.914444	0.00146687		0.0228706	0.020197	0.571752	0.779229	0.0328963	0.938364
ENSG00000126003	PLAGL2	nonclassical			0.218619	0.0376476	5.99684e-06	1.43107e-05	0.0883245	0.835251		0.341046	0.125286	0.00378997	0.0510034	-0.00619069	0.988393		0.441141	0.0887269	0.256687	0.564959	0.0857248	0.840052
ENSG00000126012	KDM5C				0.146409	0.015325	0.0706467	0.085812	0.0102125	0.980853		0.152366	0.047896	0.799729	0.890847	-0.356231	0.386424		0.110428	0.0694549	0.028209	0.182051	-0.505561	0.20121
ENSG00000126070	AGO3				0.266263	0.0419698	1.145e-06	2.99227e-06	0.484692	0.223505		0.325717	0.0949358	0.381248	0.664946	-0.0139728	0.973804		0.260661	0.0455841	0.834948	0.92216	0.327479	0.428465
ENSG00000126214	KLC1				0.249298	0.0459107	1.34693e-08	4.36209e-08	0.6097	0.108525		0.180696	0.0745284	0.903969	0.942585	0.13045	0.758167		0.202096	0.0606322	0.380507	0.664304	0.450391	0.26277
ENSG00000126226	PCID2				0.122484	0.0240511	0.00135745	0.0022793	0.78465	0.0211085		0.20624	0.105935	0.0042224	0.0550471	-0.251891	0.547302		0.199365	0.0605574	0.446968	0.704974	-0.190091	0.652072
ENSG00000126262	FFAR2				0.245656	0.096241	3.87028e-26	3.42871e-25	-0.678964	0.0640806		0.314673	0.168231	0.00616825	0.0715046	-0.423607	0.295639		0.19107	0.108829	0.000865443	0.0141609	-0.448596	0.264913
ENSG00000126264	HCST	classical			0.957675	0.113719	2.38632e-17	1.40575e-16	0.137504	0.745412		0.75467	0.237835	2.60742e-05	0.00102269	-0.378813	0.35475		0.609435	0.154172	0.00433959	0.0495383	-0.0640014	0.880325
ENSG00000126351	THRA				0.086793	0.0173724	0.00421491	0.00644525	0.419323	0.301071		0.150344	0.0494101	0.737167	0.863634	0.508456	0.198214		0.140753	0.0558931	0.457591	0.712309	-0.262141	0.530539
ENSG00000126368	NR1D1				0.0706226	0.0193869	3.21116e-05	6.92156e-05	0.581761	0.130327		0.114789	0.0788695	0.0601697	0.288156	0.37587	0.358809		0.207422	0.0399045	0.920326	0.963886	0.355454	0.387534
ENSG00000126391	FRMD8				0.10463	0.0130809	0.0604342	0.0742922	-0.0823762	0.846242		0.0930631	0.0571289	0.278654	0.587354	-0.377054	0.357173		0.0850509	0.0519912	0.300993	0.604336	0.24053	0.566098
ENSG00000126432	PRDX5				0.436881	0.0449752	0.000194576	0.000375172	0.695833	0.0552791		0.46795	0.106955	0.322261	0.621237	0.30097	0.468834		0.386778	0.0670405	0.6804	0.840673	-0.489008	0.218794
ENSG00000126456	IRF3				0.115491	0.0205846	0.003267	0.00510983	0.114473	0.78723		0.1472	0.05069	0.890355	0.934537	-0.229666	0.584279		0.174827	0.0639046	0.101175	0.364723	0.427382	0.290892
ENSG00000126458	RRAS	nonclassical	intermediate		0.117785	0.0192225	0.0217971	0.0291115	-0.460336	0.251055		0.379442	0.0915928	0.440104	0.705427	0.0128393	0.975929		0.491722	0.140286	0.0911279	0.34776	-0.200474	0.63406
ENSG00000126524	SBDS				0.363758	0.0298814	0.097355	0.115115	-0.197125	0.639854		0.476768	0.0709007	0.910341	0.946862	0.302666	0.466207		0.407731	0.0703417	0.89278	0.948502	-0.740952	0.035453
ENSG00000126561	STAT5A				0.154217	0.0161278	0.407547	0.428265	-0.026189	0.950918		0.193693	0.0599935	0.718951	0.855025	0.358484	0.383209		0.148469	0.0728027	0.318839	0.622242	0.0803592	0.849974
ENSG00000126653	NSRP1				0.43136	0.0424348	0.00107888	0.0018371	0.320556	0.438862		0.361614	0.0962572	0.0985511	0.365629	0.574909	0.136018		0.37162	0.135901	0.0515201	0.261078	0.336765	0.414682
ENSG00000126709	IFI6				0.540289	0.460045	0	0	-0.927092	0.000916667	X	0.528661	0.456284	4.16471e-17	1.06177e-14	-0.893187	0.00280772	X	0.432648	0.292395	1.34501e-15	1.92883e-13	-0.942163	0.000462946	X
ENSG00000126759	CFP			intermediate	0.87174	0.03804	0.112155	0.130862	-0.440857	0.274252		0.923173	0.220336	0.022499	0.170376	-0.550041	0.157808		0.753063	0.0697494	0.866993	0.936148	-0.810313	0.0147275
ENSG00000126773	PCNX4				0.319477	0.0438738	0.000133754	0.000265483	0.43973	0.275624		0.36806	0.105362	0.112995	0.392533	0.902746	0.0021352		0.394518	0.1231	0.0194959	0.141115	0.678227	0.0644826
ENSG00000126775	ATG14				0.117001	0.0123822	0.477555	0.496264	-0.505304	0.201476		0.106858	0.0527103	0.430628	0.696563	-0.374504	0.360699		0.134844	0.0558971	0.293265	0.596485	-0.307784	0.458315
ENSG00000126777	KTN1				0.824141	0.0430144	0.0298701	0.0389194	0.710295	0.0483441		0.766492	0.131596	0.214034	0.526085	0.808957	0.0150293		0.773706	0.0988823	0.840507	0.923853	-0.532203	0.174535
ENSG00000126804	ZBTB1				0.537762	0.0687478	1.44816e-06	3.73558e-06	0.138876	0.742936		0.533956	0.059399	0.880696	0.92823	0.15334	0.716963		0.474396	0.0735556	0.840927	0.924082	-0.598016	0.11737
ENSG00000126814	TRMT5				0.182577	0.0449667	1.40923e-07	4.11121e-07	0.564628	0.14481		0.1127	0.0579068	0.342832	0.63643	0.630849	0.0935143		0.0320298	0.0182086	0.887266	0.945579	-0.405976	0.318299
ENSG00000126858	RHOT1				0.17397	0.031432	0.000215059	0.000412586	-0.190925	0.65062		0.14456	0.0472848	0.853304	0.916194	-0.31413	0.448607		0.125188	0.0380222	0.787465	0.896694	-0.36961	0.367511
ENSG00000126860	EVI2A	classical	classical		0.873485	0.0608443	0.000222345	0.000425141	0.215761	0.607829		0.451279	0.118921	0.60293	0.80036	-0.508173	0.198506		0.471124	0.0983284	0.0869035	0.338731	0.40353	0.321506
ENSG00000126882	FAM78A				0.101591	0.0194198	0.00101959	0.00174717	-0.0914105	0.829558		0.0594785	0.0457157	0.0694436	0.313042	0.320612	0.438777		0.0754447	0.0319693	0.609736	0.802201	0.317244	0.443873
ENSG00000126883	NUP214		classical		0.533304	0.0732139	1.68833e-10	6.46725e-10	-0.144538	0.732742		0.35332	0.084734	0.382756	0.664946	0.181379	0.667299		0.416593	0.0636182	0.70066	0.851764	0.808293	0.0151784
ENSG00000127084	FGD3				0.104678	0.0130428	0.213771	0.238106	-0.0340115	0.936278		0.136353	0.0552608	0.181056	0.490971	-0.0482417	0.909687		0.198193	0.0589702	0.521628	0.750079	-0.644613	0.0844302
ENSG00000127124	HIVEP3				0.150631	0.0763568	8.78982e-35	1.03427e-33	0.536728	0.170205		0.278312	0.100854	0.2145	0.526331	0.793061	0.0188585		0.218479	0.0949396	0.0417804	0.231558	0.528825	0.177805
ENSG00000127314	RAP1B	nonclassical	intermediate		1.641	0.121382	9.61341e-15	4.86394e-14	0.273331	0.512458		2.26187	0.156218	0.316294	0.617022	0.203425	0.628969		2.42821	0.206881	0.00144065	0.0213263	0.298685	0.472383
ENSG00000127334	DYRK2				0.0616363	0.0157806	0.0040783	0.00625721	0.242647	0.562579		0.0926298	0.0385157	0.273419	0.581967	-4.33271e-05	0.999919		0.166205	0.0492328	0.432524	0.696228	-0.128212	0.762223
ENSG00000127418	FGFRL1				0.0670124	0.0157681	0.0135705	0.0188198	-0.621318	0.100121		0.0844192	0.0331439	0.873826	0.92518	-0.469652	0.240325		0.103352	0.0320002	0.616209	0.80692	0.276527	0.507337
ENSG00000127481	UBR4				0.286634	0.0415265	8.72102e-06	2.03048e-05	0.469149	0.240898		0.207398	0.0517912	0.683212	0.839177	0.125275	0.767555		0.217136	0.0514326	0.467087	0.718559	0.213486	0.611711
ENSG00000127507	ADGRE2	nonclassical			0.572922	0.0807375	1.78566e-10	6.82297e-10	-0.268401	0.520394		0.781216	0.189543	0.0141762	0.125105	0.405035	0.319531		0.860846	0.193474	4.50038e-07	1.78037e-05	0.111152	0.7933
ENSG00000127511	SIN3B				0.127651	0.0196844	0.00449142	0.00682713	0.407808	0.315907		0.125176	0.0599087	0.0648466	0.298647	0.118282	0.780282		0.0893597	0.0598766	0.0226953	0.157087	0.0371324	0.930441
ENSG00000127526	SLC35E1				0.19299	0.0263754	0.0120726	0.0169061	-0.0853457	0.840752		0.154132	0.0470466	0.813289	0.897096	-0.736471	0.0371874		0.181466	0.0497945	0.383358	0.664689	-0.183327	0.663885
ENSG00000127528	KLF2	nonclassical		nonclassical	0.673229	0.137423	2.17449e-19	1.42926e-18	-0.301369	0.468214		0.817917	0.116748	0.573656	0.78116	0.614816	0.104777		1.10395	0.245343	2.64034e-07	1.10618e-05	0.289401	0.48691
ENSG00000127603	MACF1	nonclassical	intermediate		0.565391	0.0891255	8.43459e-15	4.28167e-14	0.673635	0.0670225		0.88681	0.166293	0.0917354	0.350974	0.596048	0.118898		0.922389	0.116031	0.134519	0.420507	0.315024	0.447246
ENSG00000127663	KDM4B				0.156561	0.0176453	0.072674	0.0881578	0.165616	0.695102		0.115849	0.0709561	0.100204	0.369347	0.113173	0.789605		0.0919858	0.024679	0.972386	0.986281	-0.524812	0.181732
ENSG00000127666	TICAM1				0.263504	0.0401186	4.37981e-06	1.06119e-05	0.251295	0.548283		0.280556	0.117342	0.0501149	0.260745	0.181665	0.666798		0.295078	0.107675	0.290986	0.594803	0.258634	0.536253
ENSG00000127804	METTL16				0.0924819	0.0143848	0.0817696	0.0979741	0.210635	0.616585		0.0911258	0.0494583	0.701403	0.84593	-0.211498	0.615108		0.111321	0.0340155	0.932089	0.967947	-0.117607	0.781512
ENSG00000127824	TUBA4A				0.114118	0.0314229	2.72159e-07	7.60157e-07	-0.473126	0.236383		0.164316	0.04112	0.797284	0.890203	0.44023	0.275015		0.259081	0.0453586	0.974318	0.987444	-0.0799324	0.850764
ENSG00000127838	PNKD				0.172598	0.0425231	1.71744e-09	6.0719e-09	-0.0598143	0.888115		0.208275	0.0981134	0.0124623	0.113923	0.274969	0.509831		0.173091	0.0952929	0.0020426	0.0280644	0.112869	0.790162
ENSG00000127914	AKAP9				0.930575	0.0537763	0.00413669	0.00633198	0.24594	0.557121		0.827816	0.0732231	0.894928	0.936776	-0.0352329	0.933993		0.776998	0.173883	0.0139834	0.111169	-0.300308	0.46986
ENSG00000127947	PTPN12	classical	classical		0.645994	0.0747286	1.03887e-07	3.06584e-07	0.131536	0.7562		0.345157	0.0952924	0.21331	0.52487	0.15223	0.718947		0.287783	0.0860504	0.0480096	0.248945	0.199504	0.635736
ENSG00000127948	POR				0.139681	0.0258782	0.000144858	0.000285302	0.720514	0.0437776		0.179001	0.0446613	0.803298	0.891496	0.366164	0.372342		0.14588	0.0283092	0.736487	0.868158	0.0359657	0.932622
ENSG00000127951	FGL2				1.48581	0.22886	2.88869e-61	6.13712e-60	0.0428643	0.919728		1.52193	0.247504	0.000164111	0.00463703	-0.223173	0.595238		1.34026	0.202297	0.00272949	0.0352835	-0.291186	0.484103
ENSG00000127993	RBM48				0.0807776	0.0109268	0.248061	0.272659	0.012201	0.977125		0.132279	0.0388347	0.858767	0.918192	-0.436416	0.279683		0.111782	0.0191828	0.993132	0.997409	0.0210969	0.960455
ENSG00000128016	ZFP36	classical	classical		1.77218	0.190146	3.4986e-31	3.71646e-30	-0.944427	0.000411392	X	1.59124	0.124254	0.608828	0.804633	0.416355	0.304862		1.44459	0.135332	0.0105526	0.0918894	-0.159391	0.706165
ENSG00000128228	SDF2L1				0.139324	0.0231774	0.00179862	0.00295944	0.231526	0.581154		0.149664	0.062612	0.200092	0.511829	-0.597775	0.117556		0.156821	0.0686278	0.0686106	0.301296	0.067668	0.873509
ENSG00000128245	YWHAH				0.272239	0.0564516	1.68198e-13	7.99026e-13	0.156925	0.71056		0.302323	0.0740251	0.533312	0.760389	-0.565876	0.143726		0.346529	0.0514331	0.730774	0.865674	-0.175734	0.67722
ENSG00000128272	ATF4	classical	classical		0.964536	0.0302024	0.507799	0.525077	-0.449735	0.263553		0.747948	0.139106	0.494156	0.739622	-0.185605	0.659901		0.545069	0.14975	0.0454274	0.241291	-0.615658	0.104167
ENSG00000128284	APOL3				0.11909	0.0320667	6.73152e-07	1.81605e-06	0.231554	0.581106		0.10194	0.0617012	0.307181	0.610814	-0.586019	0.126859		0.0785943	0.0301134	0.575606	0.781728	-0.576595	0.134604
ENSG00000128294	TPST2				0.159469	0.0391269	5.76548e-10	2.11662e-09	0.918952	0.00125136	X	0.18168	0.0501249	0.55236	0.769413	-0.061102	0.885719		0.142478	0.0651665	0.301031	0.604336	-0.570198	0.140009
ENSG00000128309	MPST				0.119317	0.0276273	3.99162e-06	9.73302e-06	0.071207	0.866938		0.0594372	0.0286493	0.354559	0.647	-0.168273	0.690393		0.0234385	0.0283992	0.0870062	0.338731	-0.499348	0.207719
ENSG00000128340	RAC2	nonclassical	intermediate		0.742074	0.0347761	0.126096	0.145757	0.107721	0.79958		0.973062	0.11401	0.362687	0.651672	0.338654	0.411902		1.10603	0.232027	3.23948e-08	1.65178e-06	0.439499	0.275907
ENSG00000128383	APOBEC3A		intermediate	intermediate	0.84918	0.417583	3.04845e-152	2.33155e-150	-0.925194	0.000988678	X	1.32287	0.490185	5.95774e-09	5.69585e-07	-0.741005	0.035433		0.832972	0.431561	2.32221e-10	1.6651e-08	-0.687516	0.0595218
ENSG00000128487	SPECC1				0.351248	0.0494208	6.53555e-07	1.76421e-06	0.734991	0.0377711		0.18345	0.0815314	0.0602326	0.288156	-0.114626	0.786952		0.127341	0.0491515	0.354975	0.646833	-0.451431	0.261533
ENSG00000128524	ATP6V1F	classical		intermediate	0.950535	0.0896622	8.947e-11	3.53033e-10	0.0259372	0.95139		0.797456	0.115438	0.293986	0.602395	0.269158	0.519173		0.561327	0.110704	0.21059	0.517107	0.154815	0.714326
ENSG00000128563	PRKRIP1				0.0860993	0.010448	0.581314	0.595458	-0.347068	0.399617		0.125359	0.0707475	0.23169	0.540807	0.355682	0.387208		0.111553	0.0640721	0.106655	0.374475	0.026787	0.949798
ENSG00000128585	MKLN1				0.346034	0.0322501	0.0162847	0.0222943	0.229622	0.584354		0.34114	0.0962646	0.240653	0.549488	0.157844	0.708921		0.372193	0.0792567	0.568382	0.777632	-0.639513	0.0877331
ENSG00000128590	DNAJB9				0.164465	0.0273514	0.00472183	0.0071466	-0.123229	0.771275		0.153944	0.0389532	0.925221	0.955025	0.611539	0.10717		0.149148	0.0323726	0.83405	0.921834	0.530588	0.176095
ENSG00000128595	CALU				0.14177	0.0181974	0.0669802	0.0816393	0.704236	0.0511821		0.144747	0.0880574	0.196011	0.507615	-0.681106	0.0629199		0.130098	0.0625144	0.274006	0.583627	-0.0756292	0.858735
ENSG00000128604	IRF5				0.15947	0.0255501	0.000183419	0.000355451	-0.255261	0.54177		0.162545	0.0911718	0.0906388	0.350045	-0.0611157	0.885693		0.0804484	0.0447962	0.454319	0.709685	0.0703433	0.868541
ENSG00000128607	KLHDC10				0.0789122	0.0162531	0.00355457	0.00551824	0.0211267	0.960399		0.0869375	0.054434	0.289904	0.598458	-0.307256	0.459127		0.132498	0.0514566	0.551603	0.767435	0.188851	0.654233
ENSG00000128699	ORMDL1				0.320433	0.0318536	0.00769821	0.0111865	0.373922	0.361506		0.328752	0.0996027	0.0144883	0.126401	0.929385	0.000834354		0.390248	0.0583059	0.897261	0.951151	0.265981	0.524308
ENSG00000128708	HAT1				0.132357	0.0260995	8.24692e-05	0.00016865	-0.0394816	0.926049		0.170953	0.0585145	0.850769	0.91575	-0.0828017	0.845455		0.174718	0.0854467	0.11661	0.392318	0.18834	0.655125
ENSG00000128829	EIF2AK4				0.168333	0.0152698	0.166061	0.188955	0.522334	0.18418		0.219611	0.0680735	0.51894	0.753851	0.437995	0.277746		0.220782	0.0610544	0.438318	0.698909	0.484166	0.224082
ENSG00000128881	TTBK2				0.11056	0.0182922	0.00319845	0.00501801	0.731175	0.039302		0.102376	0.0617448	0.0405649	0.237675	0.409848	0.313254		0.0900234	0.0317622	0.553806	0.768264	0.308995	0.456456
ENSG00000128891	CCDC32				0.0714101	0.0115789	0.197538	0.221531	-0.325618	0.431249		0.114889	0.0346894	0.91881	0.95118	-0.221228	0.598533		0.138768	0.0500579	0.700878	0.851764	-0.529874	0.176786
ENSG00000128908	INO80				0.197027	0.0191948	0.0310715	0.0403815	0.341377	0.407909		0.162671	0.0728685	0.157291	0.458773	-0.760121	0.0285974		0.152696	0.0653307	0.0762024	0.317271	0.565442	0.144103
ENSG00000128915	ICE2				0.121731	0.021117	0.00428914	0.00654132	0.0959622	0.821172		0.158762	0.0339641	0.97619	0.984341	-0.126216	0.765847		0.141817	0.0434101	0.677869	0.839154	0.105803	0.803094
ENSG00000128923	MINDY2				0.117224	0.0287126	1.76431e-05	3.9514e-05	0.0594086	0.888871		0.126859	0.0776226	0.279122	0.587834	-0.0525554	0.90164		0.115715	0.0390573	0.599139	0.795788	-0.655516	0.077614
ENSG00000128928	IVD				0.0538562	0.0160552	0.000324902	0.000604123	0.459888	0.251578		0.0820539	0.025849	0.956466	0.973468	0.15868	0.707431		0.143402	0.0618667	0.0594934	0.282676	0.0385118	0.927862
ENSG00000128951	DUT				0.192455	0.0320139	2.0778e-05	4.59962e-05	0.252175	0.546835		0.218161	0.0493575	0.594126	0.794541	0.445557	0.268561		0.238568	0.0505439	0.718723	0.860103	0.771154	0.0250549
ENSG00000129003	VPS13C				0.879286	0.102798	6.42541e-17	3.72771e-16	0.444694	0.269601		0.831891	0.197771	0.000957427	0.0192703	0.614471	0.105028		0.805653	0.156351	0.114698	0.389313	0.15616	0.711926
ENSG00000129055	ANAPC13				0.0939922	0.0227673	4.1425e-05	8.81313e-05	-0.178907	0.671639		0.114373	0.0332027	0.773087	0.878377	-0.307352	0.458979		0.118562	0.0505896	0.243906	0.550718	-0.0681906	0.872538
ENSG00000129071	MBD4				0.394674	0.0548823	8.31291e-08	2.47393e-07	0.525413	0.181141		0.24919	0.0898393	0.375398	0.662006	0.592354	0.121797		0.271072	0.0566386	0.814607	0.910875	0.200242	0.634461
ENSG00000129103	SUMF2				0.118092	0.0139862	0.108216	0.126782	0.321505	0.437431		0.178374	0.0585775	0.542755	0.764488	-0.0047731	0.991051		0.192315	0.0892411	0.00678053	0.0672403	0.104773	0.804983
ENSG00000129197	RPAIN				0.143098	0.0217769	0.013257	0.0184129	-0.281451	0.499486		0.213218	0.0532271	0.309923	0.611885	0.58103	0.130928		0.181212	0.0548722	0.354115	0.646137	-0.0137337	0.974253
ENSG00000129226	CD68				0.134104	0.0344752	9.88081e-07	2.61042e-06	-0.571697	0.138732		0.143023	0.052353	0.630162	0.814867	0.200239	0.634467		0.0922995	0.0596683	0.0219684	0.153678	-0.1298	0.759344
ENSG00000129255	MPDU1				0.343191	0.0584016	1.00979e-09	3.60615e-09	0.156675	0.711007		0.264764	0.100132	0.286471	0.595928	-0.216045	0.607345		0.197899	0.0797274	0.029485	0.187557	-0.258989	0.535673
ENSG00000129292	PHF20L1		classical		0.825192	0.102998	3.99352e-15	2.07076e-14	-0.453313	0.2593		0.606708	0.0599927	0.891207	0.934537	-0.183051	0.664369		0.662667	0.113956	0.0371634	0.216151	0.213715	0.61132
ENSG00000129315	CCNT1				0.174077	0.015496	0.12056	0.139886	0.28111	0.500028		0.18869	0.0774953	0.0435476	0.246716	-0.423842	0.295342		0.168622	0.0957221	0.000617747	0.01082	0.448313	0.265252
ENSG00000129317	PUS7L				0.0840547	0.0114801	0.160929	0.183479	-0.0590985	0.889448		0.104199	0.0601365	0.377594	0.663274	-0.317171	0.443983		0.10714	0.0390633	0.720219	0.860924	0.0045493	0.99147
ENSG00000129353	SLC44A2	nonclassical			0.0606279	0.0115302	0.209465	0.233821	-0.547632	0.160014		0.17683	0.0602629	0.499559	0.743344	0.373333	0.362324		0.306989	0.0442388	0.667458	0.833448	-0.846516	0.00803053
ENSG00000129355	CDKN2D	nonclassical		nonclassical	0.2522	0.0517761	1.08119e-07	3.18459e-07	-0.488425	0.219428		0.396048	0.101718	0.216099	0.52777	0.479794	0.228913		0.616072	0.134847	0.0454294	0.241291	-0.227098	0.588606
ENSG00000129460	NGDN				0.105233	0.0118175	0.679949	0.69041	-0.332555	0.420907		0.154054	0.034782	0.927998	0.955616	-0.437049	0.278905		0.149867	0.0626122	0.290959	0.594803	0.23114	0.5818
ENSG00000129515	SNX6				0.405129	0.0364311	0.019951	0.0268626	-0.484226	0.224016		0.424736	0.102455	0.172724	0.480063	0.607302	0.110309		0.469676	0.0760759	0.758432	0.881795	0.531212	0.175491
ENSG00000129534	MIS18BP1	nonclassical		nonclassical	0.443288	0.0599019	8.92258e-06	2.0732e-05	-0.686041	0.060294		0.581282	0.131564	0.686384	0.841747	-0.286155	0.49203		1.11139	0.171378	0.206995	0.514773	-0.513897	0.192647
ENSG00000129566	TEP1				0.0919023	0.0182938	0.00847744	0.0122259	-0.0911932	0.829958		0.134805	0.0641427	0.506419	0.747694	0.213783	0.611203		0.170696	0.069037	0.0506912	0.25761	-0.0150957	0.9717
ENSG00000129625	REEP5				0.428641	0.0486017	6.67857e-05	0.000138178	0.362461	0.377563		0.478074	0.0977682	0.733381	0.862758	-0.3523	0.39206		0.494167	0.117026	0.125951	0.406431	-0.592645	0.121566
ENSG00000129636	ITFG1				0.125998	0.0166367	0.00976537	0.0139388	0.0616415	0.884715		0.178442	0.0494238	0.626322	0.813768	0.201165	0.632869		0.15947	0.0537031	0.59254	0.792992	0.149104	0.724546
ENSG00000129667	RHBDF2				0.243143	0.0289135	0.00210724	0.0034279	0.761414	0.0281671		0.228959	0.0523672	0.98689	0.989686	-0.721871	0.0431916		0.199792	0.041435	0.842512	0.925171	-0.186401	0.658509
ENSG00000129675	ARHGEF6				0.248653	0.0295705	0.000351606	0.000650875	0.892318	0.00287489	X	0.194757	0.0506765	0.728365	0.859464	0.282068	0.498505		0.203495	0.0570287	0.502731	0.741996	0.355449	0.387542
ENSG00000129757	CDKN1C	nonclassical	intermediate	nonclassical	0.0472635	0.00594126	0.644534	0.655969	-0.225676	0.591005		0.855489	0.203915	0.237628	0.546541	0.155662	0.712814		1.63364	0.300741	6.32717e-08	3.05636e-06	-0.308214	0.457655
ENSG00000129933	MAU2				0.156019	0.0341694	1.68867e-08	5.40775e-08	0.318399	0.442123		0.133455	0.0467758	0.712152	0.850907	-0.714723	0.0463317		0.131887	0.0620408	0.44949	0.705924	-0.482101	0.226358
ENSG00000129968	ABHD17A				0.236762	0.0120545	0.317079	0.340927	0.347057	0.399633		0.249143	0.0620673	0.43678	0.702799	0.0179017	0.966441		0.233941	0.0628457	0.442514	0.701207	0.23322	0.578311
ENSG00000129993	CBFA2T3				0.108426	0.0235242	0.00153168	0.00255317	0.0978533	0.817693		0.156577	0.0594515	0.319224	0.618776	0.182457	0.665409		0.134631	0.0410723	0.50231	0.741996	0.436565	0.2795
ENSG00000130024	PHF10				0.138603	0.0213784	0.0185622	0.0251053	0.352628	0.391588		0.138606	0.0698217	0.125178	0.410904	0.366943	0.371247		0.100625	0.0527004	0.0226067	0.156724	0.106619	0.801599
ENSG00000130052	STARD8				0.1024	0.0317214	1.90829e-09	6.71562e-09	0.431352	0.285939		0.131593	0.0585069	0.746721	0.868619	-0.413833	0.308102		0.10563	0.071637	0.120216	0.398319	0.571549	0.138858
ENSG00000130066	SAT1	nonclassical	intermediate	nonclassical	2.72449	0.418185	9.03477e-192	1.01123e-189	-0.724019	0.0422738		3.48315	0.323391	8.22712e-08	6.08939e-06	-0.17756	0.674007		3.73578	0.209719	7.0589e-07	2.72213e-05	-0.224761	0.59255
ENSG00000130150	MOSPD2				0.126336	0.0449797	4.67517e-13	2.15621e-12	0.0265678	0.950209		0.0999543	0.0619516	0.196417	0.507953	-0.521549	0.18496		0.151196	0.076411	0.0164665	0.125356	-0.0591722	0.889311
ENSG00000130164	LDLR	classical	classical		0.778006	0.200395	8.52637e-66	2.00654e-64	0.147134	0.72808		0.436847	0.0780348	0.858251	0.917855	-0.0716665	0.866085		0.267623	0.11245	0.00993675	0.0878608	-0.276436	0.507482
ENSG00000130175	PRKCSH				0.282152	0.0330416	0.00105634	0.00180475	0.754425	0.0305403		0.256791	0.0768866	0.153366	0.455889	-0.0122862	0.976966		0.239347	0.0681702	0.450404	0.706606	-0.498244	0.208888
ENSG00000130204	TOMM40				0.0630721	0.0182955	3.89538e-05	8.31953e-05	0.684989	0.0608479		0.138687	0.0383158	0.755585	0.871911	-0.101133	0.811665		0.0827504	0.0241863	0.808118	0.907948	-0.157711	0.709159
ENSG00000130255	RPL36				2.57912	0.107942	3.1325e-22	2.31855e-21	-0.475615	0.233581		2.64274	0.138677	0.101557	0.371648	-0.353932	0.389715		2.55855	0.10957	0.0837307	0.333253	-0.738798	0.0362803
ENSG00000130303	BST2				0.57885	0.113916	5.54132e-24	4.46125e-23	-0.974061	4.27866e-05	X	0.666751	0.1739	0.00666384	0.0753211	-0.918412	0.00127602		0.643653	0.152487	0.0191526	0.139068	-0.942307	0.000459535
ENSG00000130309	COLGALT1				0.196287	0.0279067	0.000671308	0.00119127	0.169616	0.688018		0.168958	0.0768279	0.186698	0.495908	-0.3232	0.434879		0.191305	0.0688862	0.399596	0.673923	-0.723863	0.04234
ENSG00000130332	LSM7				0.335006	0.0256476	0.0545819	0.0675684	0.872434	0.00470584		0.440419	0.107356	0.121676	0.405363	0.44752	0.266202		0.445782	0.098538	0.142778	0.429643	0.496502	0.210738
ENSG00000130338	TULP4				0.121633	0.0205414	0.00431146	0.006571	0.496685	0.210543		0.101805	0.0445921	0.380184	0.664634	0.537886	0.169107		0.137136	0.0684419	0.211744	0.518237	0.585102	0.127602
ENSG00000130340	SNX9	nonclassical			0.411457	0.0365335	0.00565454	0.00843585	0.408569	0.314916		0.559745	0.24392	0.00241589	0.0369551	0.312793	0.450645		0.723795	0.145188	0.450558	0.706606	0.380026	0.353083
ENSG00000130382	MLLT1				0.096347	0.0169533	0.0287671	0.0375675	-0.0972985	0.818713		0.0957852	0.0473868	0.745851	0.868488	0.676287	0.0655486		0.112807	0.0235533	0.920539	0.963886	-0.433537	0.283232
ENSG00000130414	NDUFA10				0.346574	0.0533601	9.85845e-08	2.91686e-07	0.714539	0.0464146		0.32692	0.0689228	0.409348	0.682627	0.189688	0.652774		0.362814	0.125685	0.0277745	0.180279	0.771743	0.0248738
ENSG00000130449	ZSWIM6				0.381046	0.0380875	0.0022897	0.00369329	0.216939	0.605821		0.299512	0.0868881	0.305526	0.610814	-0.0270792	0.949251		0.272075	0.0425963	0.924789	0.96605	-0.369477	0.367697
ENSG00000130479	MAP1S				0.195374	0.042201	1.35865e-08	4.39075e-08	0.178018	0.673202		0.134775	0.0768877	0.226902	0.537986	0.323033	0.435129		0.0927551	0.0512353	0.39763	0.67267	-5.64187e-05	0.999894
ENSG00000130511	SSBP4				0.198074	0.0136143	0.296216	0.320205	0.0579073	0.891666		0.3548	0.143275	0.0637105	0.296519	0.521572	0.184937		0.357381	0.0705019	0.463907	0.717032	-0.196738	0.640524
ENSG00000130517	PGPEP1				0.190922	0.043381	5.17688e-10	1.90817e-09	0.309169	0.456189		0.208613	0.10652	0.0840606	0.339572	-0.0662426	0.876158		0.169728	0.0584317	0.464959	0.717327	0.71595	0.0457831
ENSG00000130520	LSM4				0.214414	0.0363906	1.97267e-07	5.64023e-07	0.503878	0.202962		0.281521	0.114865	0.00257615	0.0387488	0.129986	0.759007		0.283475	0.0368386	0.975227	0.987928	-0.156309	0.711659
ENSG00000130522	JUND	classical	classical		3.1259	0.253227	1.25075e-114	6.52238e-113	-0.124489	0.768984		2.77679	0.139425	0.072202	0.318898	-0.151197	0.720797		2.66114	0.111102	0.0119321	0.0995573	0.146642	0.728963
ENSG00000130559	CAMSAP1				0.272939	0.0365138	0.000230764	0.000440139	0.451538	0.261406		0.291879	0.0843336	0.471477	0.725286	0.329897	0.424857		0.253836	0.0882896	0.0639166	0.293227	0.491524	0.216072
ENSG00000130589	HELZ2				0.113696	0.0611446	2.8677e-29	2.82401e-28	-0.976944	3.01113e-05	X	0.088193	0.0610882	0.15728	0.458773	-0.730148	0.0397206		0.116818	0.0963772	0.00408864	0.0473808	-0.521144	0.185362
ENSG00000130592	LSP1				1.38005	0.150858	1.22105e-36	1.51443e-35	0.345268	0.402231		1.41113	0.192664	0.00139588	0.0249249	0.0776293	0.855029		1.44123	0.270165	1.12369e-09	7.36658e-08	0.465788	0.244747
ENSG00000130598	TNNI2				0.0659343	0.020725	6.56619e-06	1.55722e-05	-0.395378	0.332302		0.0750333	0.044534	0.692648	0.84593	-0.486754	0.221247		0.150484	0.0724064	0.278454	0.588734	-0.289019	0.487511
ENSG00000130640	TUBGCP2				0.436657	0.0286492	0.0536554	0.0665651	-0.183641	0.663337		0.438733	0.121421	0.13179	0.422841	0.495383	0.211931		0.425049	0.109632	0.240819	0.548717	0.175209	0.678144
ENSG00000130703	OSBPL2				0.117543	0.0116077	0.27741	0.302097	-0.131308	0.756613		0.101804	0.0652078	0.0916962	0.350974	-0.445055	0.269167		0.188497	0.0618133	0.459893	0.714438	0.0343567	0.935632
ENSG00000130723	PRRC2B				0.235557	0.0196361	0.106421	0.124902	0.562365	0.146787		0.144129	0.0675455	0.134872	0.425728	-0.0924561	0.82763		0.141174	0.0390344	0.522868	0.750177	-0.251367	0.548165
ENSG00000130731	METTL26				0.169697	0.017468	0.110069	0.128722	0.497057	0.210147		0.188579	0.0826596	0.1862	0.495598	-0.283673	0.495958		0.220105	0.106487	0.0065076	0.0663299	0.269753	0.518215
ENSG00000130748	TMEM160				0.29183	0.0336431	0.00259134	0.00413769	0.316092	0.445621		0.370995	0.0596848	0.851701	0.91575	-0.505168	0.201619		0.400296	0.0677322	0.706159	0.85424	-0.412164	0.310254
ENSG00000130749	ZC3H4				0.123859	0.0211623	0.00322394	0.00505282	0.478695	0.230136		0.108974	0.0275277	0.980527	0.986528	-0.244413	0.559649		0.147088	0.0452481	0.330825	0.62994	-0.00188365	0.996468
ENSG00000130755	GMFG	nonclassical		nonclassical	1.14411	0.0986364	7.20776e-13	3.28139e-12	0.371339	0.365098		1.25787	0.184818	0.0494872	0.259329	0.316994	0.444252		1.47354	0.123953	0.0259167	0.171125	0.0661288	0.876369
ENSG00000130766	SESN2				0.116458	0.0181097	0.0942263	0.111559	-0.141871	0.737539		0.0924489	0.0339791	0.641444	0.819064	0.803349	0.0163182		0.056311	0.0520255	0.0724029	0.309364	0.0393668	0.926263
ENSG00000130770	ATPIF1				0.364567	0.044711	3.31555e-06	8.17427e-06	0.654245	0.0783912		0.420994	0.0934555	0.132615	0.4235	0.165238	0.695773		0.313784	0.0608449	0.557675	0.770162	-0.129311	0.760231
ENSG00000130775	THEMIS2				0.87957	0.0875011	2.26342e-12	9.93956e-12	-0.434634	0.281876		0.886218	0.137196	0.13133	0.422841	0.0993496	0.814942		0.868146	0.0719075	0.865911	0.935861	-0.418372	0.302284
ENSG00000130803	ZNF317				0.101234	0.0159224	0.255791	0.28055	-0.609171	0.108918		0.0940513	0.0578477	0.228244	0.537986	0.116394	0.783724		0.117279	0.0561206	0.298082	0.601496	0.152011	0.71934
ENSG00000130813	C19orf66				0.155576	0.0548777	7.71084e-13	3.50347e-12	-0.903007	0.00211849	X	0.136916	0.0372744	0.926864	0.955442	-0.565848	0.14375		0.137368	0.034401	0.811943	0.909226	-0.193802	0.645617
ENSG00000130816	DNMT1				0.171964	0.0242743	0.000398113	0.000729438	0.141386	0.738413		0.219487	0.0631267	0.796427	0.889463	0.124617	0.76875		0.170965	0.0658297	0.0808209	0.327567	-0.160914	0.703454
ENSG00000130826	DKC1				0.149305	0.022499	0.00629111	0.00931288	0.0639393	0.88044		0.23853	0.106023	0.133412	0.424568	0.634509	0.091046		0.170471	0.0877016	0.212912	0.518244	0.554308	0.153942
ENSG00000130830	MPP1				0.389629	0.030829	0.0248665	0.0328664	0.32045	0.439022		0.362849	0.0786909	0.756309	0.872036	-0.0231025	0.956698		0.295539	0.0765115	0.767451	0.888231	-0.147038	0.728252
ENSG00000130844	ZNF331				0.137143	0.0690872	4.83685e-28	4.56714e-27	-0.224082	0.593699		0.184574	0.129223	0.00466048	0.0592436	0.457799	0.254019		0.0887986	0.0498992	0.113424	0.387359	-0.0825448	0.84593
ENSG00000130935	NOL11				0.0753039	0.00683011	0.823712	0.828043	-0.248862	0.552292		0.118886	0.0439058	0.708657	0.849758	-0.596023	0.118917		0.118003	0.0304859	0.695716	0.848881	0.444581	0.269738
ENSG00000130939	UBE4B				0.103991	0.0215775	1.43335e-05	3.25304e-05	0.818749	0.0129359		0.0873419	0.0574844	0.175773	0.483876	0.133218	0.753155		0.0963986	0.0572814	0.0108816	0.093688	0.716374	0.0455947
ENSG00000131002	TXLNGY				0.1529	0.0286743	5.52864e-06	1.32401e-05	0.500315	0.206699		0.13547	0.0581467	0.112581	0.39139	0.440517	0.274666		0.158934	0.0715818	0.069432	0.303162	0.609093	0.108976
ENSG00000131018	SYNE1				0.137774	0.0380215	1.13824e-07	3.34832e-07	0.83079	0.010627		0.104964	0.0450968	0.314775	0.61587	0.35361	0.390177		0.1305	0.078867	0.00128343	0.019374	-0.073628	0.862446
ENSG00000131023	LATS1				0.170687	0.0175541	0.0455391	0.0572859	0.216935	0.605828		0.168311	0.0562009	0.545938	0.766284	0.00203463	0.996185		0.221079	0.0503579	0.710152	0.856249	-0.329976	0.424739
ENSG00000131042	LILRB2	nonclassical	intermediate		1.09877	0.106849	2.87129e-15	1.50243e-14	-0.798092	0.0175876		1.69741	0.175917	0.0341199	0.220071	-0.838835	0.00924116		1.85854	0.220022	4.72442e-06	0.000149414	-0.51846	0.188043
ENSG00000131051	RBM39				1.70348	0.0915992	6.16095e-12	2.63983e-11	-0.437059	0.278893		1.67789	0.129639	0.109494	0.385203	-0.250571	0.549475		1.63863	0.100478	0.0299733	0.188493	-0.632299	0.0925319
ENSG00000131069	ACSS2				0.101043	0.0203777	0.00741092	0.0108101	-0.40409	0.320771		0.104129	0.0564137	0.061617	0.291272	0.323793	0.433988		0.0688943	0.0381015	0.339696	0.636628	-0.430125	0.287465
ENSG00000131143	COX4I1				1.87441	0.101787	1.65031e-12	7.33843e-12	0.518745	0.187757		1.80798	0.163286	0.0187373	0.151117	0.347325	0.399244		1.74696	0.168258	0.00142158	0.0211121	-0.110874	0.793808
ENSG00000131149	GSE1				0.274361	0.0570467	1.01841e-08	3.34538e-08	0.109982	0.795441		0.219552	0.108663	0.0463719	0.252432	-0.284357	0.494875		0.201834	0.0800652	0.0290888	0.185659	0.215243	0.608711
ENSG00000131171	SH3BGRL	nonclassical			1.40475	0.103916	2.41784e-16	1.35311e-15	0.369624	0.367491		1.56228	0.120107	0.628474	0.814743	0.185057	0.660858		1.64079	0.121578	0.246667	0.553104	-0.153422	0.716815
ENSG00000131188	PRR7				0.118923	0.0340539	1.90603e-07	5.46331e-07	0.268738	0.519851		0.0817758	0.0498582	0.565825	0.776951	-0.352733	0.391438		0.0678433	0.0377751	0.199384	0.506313	0.466654	0.243752
ENSG00000131196	NFATC1				0.12459	0.0283092	1.22969e-06	3.19358e-06	0.473037	0.236484		0.242693	0.112151	0.209414	0.521716	0.318286	0.442294		0.301431	0.139715	0.00166061	0.0241157	-0.22208	0.597088
ENSG00000131238	PPT1				0.728408	0.179006	4.26774e-67	1.04174e-65	-0.0445798	0.916523		0.619824	0.176532	0.0197033	0.156433	-0.0824053	0.846188		0.5097	0.104511	0.0980762	0.359381	0.370186	0.366706
ENSG00000131242	RAB11FIP4				0.131373	0.0329645	6.68677e-08	2.02813e-07	0.043741	0.91809		0.199301	0.0540968	0.952784	0.971197	-0.0947038	0.823489		0.236749	0.0559736	0.771559	0.888319	-0.0526777	0.901412
ENSG00000131263	RLIM				0.539735	0.0461262	0.00319647	0.00501662	-0.141115	0.738901		0.459769	0.109741	0.656911	0.826887	-0.261747	0.53118		0.505996	0.175026	0.0450994	0.240653	0.594679	0.119967
ENSG00000131269	ABCB7				0.0992366	0.0153629	0.0438879	0.0554978	0.535452	0.17142		0.0967461	0.0358808	0.659534	0.828072	0.189903	0.652401		0.0753081	0.0277722	0.880724	0.944309	-0.683402	0.06169
ENSG00000131351	HAUS8				0.0611863	0.0193848	4.9938e-05	0.000105267	0.153447	0.716771		0.167553	0.0725913	0.183247	0.493783	0.445066	0.269153		0.140699	0.0730039	0.0241375	0.164099	-0.351359	0.393414
ENSG00000131368	MRPS25				0.115937	0.0221776	0.00113142	0.0019152	0.542385	0.164875		0.140611	0.0496873	0.620857	0.809637	-0.163372	0.699084		0.127855	0.0418976	0.828228	0.918898	-0.0525063	0.901731
ENSG00000131370	SH3BP5	classical	classical		0.837768	0.123217	9.35268e-23	7.05912e-22	-0.167356	0.692017		0.381329	0.137155	0.0478496	0.257122	-0.257521	0.538071		0.216945	0.0669214	0.159852	0.455119	-0.444167	0.270238
ENSG00000131374	TBC1D5				0.234873	0.0221467	0.0354137	0.0454456	0.478045	0.230861		0.215711	0.0930742	0.0750768	0.321491	0.387695	0.34263		0.250186	0.0537434	0.599738	0.796353	-0.285008	0.493844
ENSG00000131375	CAPN7				0.255626	0.0224721	0.362572	0.385328	-0.545128	0.162324		0.222574	0.0769675	0.182524	0.492565	0.0313421	0.941272		0.204818	0.0730413	0.161096	0.455547	-0.722219	0.0430418
ENSG00000131378	RFTN1				0.0974031	0.0093204	0.452167	0.471376	0.908681	0.00177581		0.223652	0.0414404	0.63398	0.816311	0.228142	0.586845		0.254722	0.0985684	0.12279	0.401692	-0.167675	0.691452
ENSG00000131381	RBSN				0.0915423	0.0113179	0.358732	0.381512	-0.0762152	0.857649		0.0922771	0.0265222	0.936739	0.961276	-0.349328	0.396345		0.125016	0.0476763	0.303313	0.606494	-0.48147	0.227056
ENSG00000131389	SLC6A6				0.652637	0.0808831	6.30066e-12	2.69504e-11	0.324095	0.433534		0.574208	0.121582	0.12083	0.404738	0.426133	0.292458		0.562676	0.158092	0.00372519	0.0442697	-0.34116	0.408226
ENSG00000131401	NAPSB				0.250816	0.0667657	3.99079e-18	2.44183e-17	0.170576	0.686319		0.384604	0.123335	0.0325374	0.214531	-0.187128	0.65724		0.425182	0.0804071	0.365224	0.655308	0.537295	0.169667
ENSG00000131446	MGAT1			intermediate	0.641518	0.0781	3.28285e-10	1.2308e-09	0.0074482	0.986035		0.821858	0.205197	2.93769e-05	0.00113286	-0.0497275	0.906914		0.590919	0.111982	0.0584106	0.280971	0.151095	0.720978
ENSG00000131469	RPL27	classical		intermediate	2.33839	0.0749497	2.13626e-09	7.47204e-09	0.150973	0.721198		2.23087	0.161465	0.212085	0.523546	0.113065	0.789804		1.98812	0.218409	2.96248e-06	9.92324e-05	-0.133919	0.751889
ENSG00000131503	ANKHD1				0.123674	0.0190919	0.0435021	0.0550707	-0.367928	0.369865		0.0893344	0.0367181	0.612507	0.806048	-0.057025	0.89331		0.126686	0.0615486	0.37408	0.660885	0.47229	0.237329
ENSG00000131558	EXOC4				0.122987	0.0104064	0.460274	0.479718	0.55199	0.156036		0.120725	0.0518139	0.252916	0.563688	0.441141	0.273906		0.130701	0.0524447	0.149842	0.441173	0.0271472	0.949124
ENSG00000131626	PPFIA1	classical	classical		0.56508	0.0449134	0.00748381	0.0109026	-0.272965	0.513046		0.34941	0.110366	0.163598	0.468721	-0.339946	0.410006		0.216463	0.0769041	0.772539	0.88874	-0.697444	0.0544789
ENSG00000131669	NINJ1	classical		intermediate	0.950933	0.216577	3.74915e-73	1.01205e-71	0.297723	0.47388		0.979358	0.202426	0.105545	0.380477	0.262967	0.529196		0.679677	0.173507	0.00173251	0.0250015	-0.0435039	0.918533
ENSG00000131724	IL13RA1	classical	classical		0.51814	0.0915641	4.44023e-18	2.7096e-17	0.651221	0.0802588		0.18352	0.0469544	0.599508	0.797926	-0.461356	0.249869		0.0742097	0.045749	0.0901798	0.346305	-0.228782	0.585768
ENSG00000131732	ZCCHC9				0.0880885	0.0109638	0.461249	0.480625	0.64951	0.0813274		0.140666	0.0540223	0.758328	0.873047	-0.0440545	0.917505		0.184221	0.0980596	0.00238534	0.0319135	0.59842	0.117057
ENSG00000131759	RARA				0.568507	0.0394004	0.0217952	0.0291115	-0.315983	0.445787		0.390945	0.0841464	0.641805	0.819212	-0.545987	0.161529		0.405499	0.107447	0.0571528	0.277215	0.362255	0.377855
ENSG00000131873	CHSY1	classical			0.525102	0.0829279	1.8882e-13	8.91454e-13	-0.206274	0.624067		0.313207	0.136256	0.0602556	0.288156	-0.165642	0.695056		0.261595	0.0886819	0.257539	0.566019	-0.368604	0.368918
ENSG00000131876	SNRPA1				0.209514	0.018055	0.320732	0.344773	-0.372694	0.363211		0.235808	0.0667814	0.238594	0.547935	0.520747	0.185758		0.277284	0.0579296	0.646644	0.823606	0.308234	0.457624
ENSG00000131979	GCH1	nonclassical			0.513313	0.184238	7.09303e-68	1.77868e-66	0.140275	0.740414		0.732517	0.288322	0.00389849	0.0520787	0.35643	0.386139		0.709755	0.151851	0.278445	0.588734	0.173996	0.680282
ENSG00000131981	LGALS3	classical	classical	intermediate	1.52181	0.166656	9.46018e-27	8.54582e-26	0.623366	0.0986794		1.26573	0.267127	0.00107192	0.0206682	0.565112	0.144389		0.821949	0.184877	0.00669525	0.0669595	0.481088	0.227478
ENSG00000132002	DNAJB1				0.549092	0.268683	3.99258e-130	2.47594e-128	-0.792557	0.0189889		0.478865	0.202189	0.0233234	0.175461	-0.736848	0.0370391		0.489381	0.239158	2.65157e-07	1.10618e-05	-0.530998	0.175698
ENSG00000132005	RFX1				0.182091	0.0211419	0.0805849	0.0967061	-0.173911	0.680432		0.183711	0.0363096	0.986414	0.989686	0.335178	0.417024		0.16474	0.0580916	0.129655	0.412809	0.125072	0.767925
ENSG00000132122	SPATA6				0.0981171	0.020667	0.00132881	0.00223366	0.266814	0.522959		0.131904	0.0500581	0.69831	0.84593	0.255589	0.541233		0.20569	0.0641271	0.541163	0.762139	-0.260356	0.533444
ENSG00000132155	RAF1				0.441924	0.0195198	0.833054	0.83725	-0.385328	0.34584		0.40385	0.0748899	0.617191	0.808071	0.363675	0.375849		0.376986	0.10011	0.199134	0.506313	-0.231764	0.580753
ENSG00000132170	PPARG				0.11483	0.0634474	1.02088e-27	9.48343e-27	0.13317	0.753243		0.0646812	0.0540882	0.0356294	0.224946	0.0764818	0.857155		0.0261317	0.0348463	0.0355784	0.211068	0.321415	0.437566
ENSG00000132182	NUP210				0.0853202	0.0109029	0.0770542	0.0927845	0.748037	0.0328137		0.101602	0.0539153	0.29964	0.607737	0.239689	0.567499		0.0892243	0.0249818	0.800131	0.90299	-0.0235907	0.955784
ENSG00000132199	ENOSF1				0.119296	0.0467726	3.22381e-13	1.50041e-12	0.121968	0.773568		0.0776821	0.0609359	0.246233	0.555537	0.33049	0.423974		0.0369437	0.0243938	0.508078	0.743795	-0.571273	0.139092
ENSG00000132274	TRIM22				0.473919	0.165562	5.51743e-53	1.01278e-51	-0.905577	0.00195841	X	0.47103	0.178433	0.00121629	0.0225063	-0.751694	0.0314999		0.473378	0.166543	0.000115055	0.0024905	-0.602146	0.114198
ENSG00000132275	RRP8				0.0762813	0.0122137	0.0775017	0.0932499	-0.423207	0.296144		0.0939923	0.049707	0.471636	0.725286	-0.275187	0.509482		0.110423	0.0673487	0.193756	0.501634	-0.508272	0.198404
ENSG00000132300	PTCD3				0.124974	0.0173031	0.088032	0.104984	-0.0344775	0.935406		0.137985	0.068221	0.208787	0.521571	-0.558707	0.150012		0.180876	0.0543344	0.500377	0.741437	0.304307	0.463671
ENSG00000132326	PER2	classical			0.342566	0.0512552	8.2678e-07	2.20203e-06	0.197831	0.638632		0.167786	0.0772017	0.214771	0.526331	0.126328	0.765642		0.137387	0.0615214	0.0523153	0.26324	-0.21812	0.603811
ENSG00000132334	PTPRE	classical	classical	intermediate	2.25593	0.165544	3.34553e-50	5.92766e-49	-0.375522	0.35929		1.87642	0.148683	0.322464	0.621237	0.0598808	0.887992		1.69339	0.154429	0.0469534	0.246532	0.28238	0.49801
ENSG00000132356	PRKAA1				0.1444	0.0141767	0.325817	0.349994	0.147565	0.727305		0.158013	0.048327	0.637772	0.818438	0.655644	0.0775357		0.191059	0.0678818	0.062523	0.290109	0.213952	0.610914
ENSG00000132359	RAP1GAP2				0.100555	0.0165809	0.0390498	0.0497915	0.150718	0.721655		0.205599	0.0936519	0.0842117	0.339747	0.730084	0.0397468		0.240118	0.0419916	0.690022	0.846257	0.220462	0.599832
ENSG00000132376	INPP5K				0.0851906	0.0188387	0.0115065	0.0161835	0.605572	0.111606		0.0914251	0.0508043	0.371505	0.658066	-0.361038	0.379579		0.123622	0.0354358	0.494121	0.736811	0.503204	0.203667
ENSG00000132434	LANCL2				0.0905925	0.0150732	0.0344386	0.0443305	0.032018	0.940007		0.111289	0.0302965	0.927094	0.955442	-0.0248308	0.953461		0.0761709	0.0193434	0.981102	0.991544	-0.0334053	0.937412
ENSG00000132475	H3F3B				3.02402	0.281986	5.17924e-153	4.0284e-151	-0.781083	0.0221108		3.10951	0.200147	0.0103518	0.101941	-0.352802	0.391337		2.99027	0.195816	2.45876e-06	8.67941e-05	-0.451109	0.261915
ENSG00000132485	ZRANB2				0.542496	0.0369028	0.0659028	0.0803902	-0.189665	0.652815		0.500384	0.062412	0.902909	0.941827	-0.00351237	0.993414		0.498775	0.104313	0.322581	0.623294	-0.183912	0.662862
ENSG00000132510	KDM6B	classical	classical	intermediate	1.62766	0.235788	1.6223e-75	4.68221e-74	-0.214887	0.609318		1.25483	0.225696	0.0500957	0.260745	0.215743	0.607859		0.769495	0.146287	0.0317739	0.195456	-0.079064	0.852372
ENSG00000132514	CLEC10A				0.0674215	0.0174208	0.0520076	0.0646958	0.211147	0.615709		0.106186	0.0679481	0.256884	0.567714	-0.296882	0.47519		0.0121697	0.0139209	0.63948	0.819126	-0.775356	0.0237811
ENSG00000132522	GPS2				0.138724	0.0158328	0.255397	0.280186	-0.393321	0.335052		0.154428	0.0725565	0.326699	0.625016	-0.400045	0.326101		0.192643	0.0452643	0.578795	0.785063	-0.33652	0.415044
ENSG00000132530	XAF1				0.626907	0.440904	1.89403e-230	2.63385e-228	-0.897122	0.00251643	X	0.543212	0.317337	1.98104e-06	0.000110866	-0.652278	0.0796033		0.448647	0.263991	2.33403e-09	1.44742e-07	-0.891308	0.00295423	X
ENSG00000132549	VPS13B				0.166284	0.0226448	0.0102474	0.014568	0.0212301	0.960205		0.174748	0.0789368	0.0742965	0.321266	-0.0122155	0.977098		0.199537	0.0834354	0.0245628	0.165558	0.187189	0.657133
ENSG00000132589	FLOT2				0.240927	0.0236001	0.00800211	0.0115933	0.585963	0.126904		0.19029	0.0607996	0.148471	0.447068	-0.266663	0.523204		0.21521	0.0648922	0.0683769	0.301296	0.225818	0.590765
ENSG00000132661	NXT1				0.112022	0.0158267	0.1715	0.194661	-0.210069	0.617554		0.12032	0.0366074	0.884412	0.930011	0.117799	0.781161		0.119598	0.0594998	0.342634	0.63829	0.546076	0.161448
ENSG00000132669	RIN2				0.39609	0.11965	3.07271e-29	3.01942e-28	0.304314	0.46366		0.50596	0.334695	2.49137e-06	0.000132941	0.148313	0.725964		0.386701	0.152238	0.309518	0.61435	0.412522	0.309793
ENSG00000132670	PTPRA				0.302419	0.020418	0.382698	0.404934	-0.0949319	0.823069		0.397387	0.0987532	0.463091	0.720178	-0.383522	0.3483		0.460439	0.13708	0.00060066	0.0106016	0.0201525	0.962224
ENSG00000132680	KIAA0907				0.167263	0.0169937	0.291663	0.315596	0.441943	0.272932		0.221516	0.0563944	0.486139	0.736167	0.400441	0.325577		0.182538	0.0379339	0.99482	0.99753	0.168344	0.690268
ENSG00000132780	NASP				0.205382	0.0238331	0.0321408	0.0416663	-0.272946	0.513076		0.286441	0.066266	0.65199	0.823784	0.229132	0.585178		0.337482	0.0560973	0.570748	0.779122	-0.108602	0.797967
ENSG00000132792	CTNNBL1				0.194079	0.023993	0.00505469	0.00760523	-0.398901	0.327616		0.323276	0.0599706	0.802325	0.890847	0.70205	0.0522294		0.265397	0.0795659	0.0940684	0.352104	-0.151121	0.720933
ENSG00000132819	RBM38				0.0793867	0.0151169	0.0231283	0.0307551	0.354974	0.388222		0.105525	0.0490305	0.430005	0.696253	0.198171	0.638043		0.0734119	0.0340806	0.212231	0.518244	0.317283	0.443813
ENSG00000132823	OSER1				0.302751	0.0565332	2.13516e-07	6.07079e-07	-0.27296	0.513054		0.427992	0.101861	0.243742	0.552939	0.140978	0.739147		0.512011	0.0548839	0.746881	0.875016	0.0890911	0.833836
ENSG00000132912	DCTN4				0.344432	0.0406893	0.00127744	0.00214967	-0.387618	0.342734		0.204521	0.0764195	0.395153	0.674452	-0.477958	0.230958		0.185182	0.0550698	0.536674	0.760308	-0.471597	0.238115
ENSG00000132950	ZMYM5				0.107137	0.0146177	0.179734	0.203202	-0.463767	0.247076		0.126495	0.0483293	0.633461	0.816051	-0.61766	0.102726		0.133937	0.0700431	0.0764124	0.317271	-0.503152	0.203721
ENSG00000132952	USPL1				0.113113	0.0224898	0.0104859	0.0148656	-0.786205	0.0206807		0.133369	0.0510242	0.644528	0.820149	-0.116307	0.783882		0.114563	0.0394137	0.427874	0.693564	0.131468	0.756324
ENSG00000132953	XPO4				0.06967	0.0104124	0.0720122	0.0874012	0.589991	0.123672		0.0750196	0.0480156	0.561419	0.774432	0.474007	0.23539		0.0896294	0.0425316	0.169228	0.465854	-0.381091	0.351623
ENSG00000132963	POMP	nonclassical	intermediate		0.5468	0.0230104	0.509346	0.526558	0.177249	0.674553		0.764954	0.119623	0.540461	0.763353	0.177028	0.674942		0.760237	0.0878435	0.479898	0.729706	-0.216874	0.605931
ENSG00000132965	ALOX5AP	classical	classical		0.270725	0.0480449	5.53089e-06	1.32401e-05	0.447562	0.266152		0.0398448	0.0425579	0.0891138	0.346571	0.346359	0.400646		0.014291	0.0148116	0.59671	0.794402	-0.205352	0.625653
ENSG00000133028	SCO1				0.0810959	0.0155944	0.0812768	0.0974384	-0.0563009	0.894659		0.140855	0.0401919	0.63453	0.816618	-0.0293004	0.945093		0.190222	0.0406159	0.626439	0.811841	0.320506	0.438938
ENSG00000133030	MPRIP				0.134283	0.0263064	0.000574909	0.00103097	0.0301123	0.943574		0.0825533	0.0609314	0.0545806	0.272843	-0.214594	0.609818		0.111966	0.0550222	0.329621	0.629568	0.541254	0.165934
ENSG00000133059	DSTYK				0.117593	0.0200151	0.00284975	0.0045135	-0.320804	0.438488		0.0979577	0.0648872	0.163209	0.468607	0.305447	0.461911		0.134372	0.0452051	0.333976	0.631746	-0.550076	0.157776
ENSG00000133104	SPART				0.324783	0.0373214	0.0157389	0.0216051	-0.133937	0.751854		0.288661	0.0636566	0.661322	0.828516	0.278724	0.503828		0.28123	0.0311607	0.915116	0.961197	0.392075	0.336724
ENSG00000133106	EPSTI1				0.348572	0.253393	4.05261e-162	3.44397e-160	-0.946942	0.000358706	X	0.393205	0.195691	3.06511e-05	0.00117215	-0.899925	0.00232131	X	0.412481	0.285867	4.45629e-14	5.24357e-12	-0.945023	0.000398484	X
ENSG00000133112	TPT1	classical	classical	intermediate	4.63742	0.159972	4.7653e-115	2.54279e-113	0.390416	0.338954		4.23038	0.147938	0.000727942	0.0154654	0.527105	0.179483		3.9731	0.199672	3.17833e-08	1.63881e-06	0.471035	0.238752
ENSG00000133114	GPALPP1				0.096342	0.0174176	0.0330664	0.0427562	0.36669	0.371602		0.0946471	0.0369177	0.670127	0.834521	0.292994	0.481266		0.0991993	0.036152	0.64711	0.82397	0.230296	0.58322
ENSG00000133142	TCEAL4				0.152503	0.02033	0.00497898	0.00750362	0.631688	0.0929455		0.0756316	0.034398	0.941316	0.964003	-0.588632	0.124757		0.0431523	0.023991	0.630837	0.814741	0.103322	0.807646
ENSG00000133246	PRAM1				0.448037	0.0506101	8.42745e-06	1.96712e-05	0.684102	0.0613179		0.390436	0.090447	0.222791	0.535514	0.721448	0.0433738		0.443945	0.0931274	0.351409	0.644086	0.476705	0.232359
ENSG00000133275	CSNK1G2				0.324607	0.0357131	0.000104373	0.000210535	0.193707	0.645782		0.378939	0.070059	0.70455	0.847763	0.561762	0.147316		0.373283	0.0775354	0.701572	0.851764	-0.286281	0.49183
ENSG00000133313	CNDP2				0.264935	0.0384992	6.25826e-06	1.49036e-05	0.280658	0.500747		0.473718	0.164253	0.0108162	0.104496	-0.37008	0.366854		0.384331	0.109368	0.105749	0.373006	-0.517346	0.189161
ENSG00000133316	WDR74				0.150682	0.0295592	0.016079	0.0220324	-0.784581	0.0211278		0.112187	0.0367803	0.905618	0.943661	0.196203	0.641452		0.102286	0.0151026	0.986294	0.993874	0.137471	0.745471
ENSG00000133321	RARRES3				0.168532	0.0714686	1.24971e-24	1.03894e-23	-0.289973	0.48601		0.212586	0.101262	0.00336207	0.0464714	-0.000973226	0.998175		0.26713	0.0841616	0.0216896	0.152425	-0.472212	0.237418
ENSG00000133574	GIMAP4				0.188807	0.0538593	3.75654e-11	1.5242e-10	-0.715106	0.0461601		0.239721	0.119793	0.0545637	0.272843	-0.914204	0.001479		0.246272	0.0712387	0.439386	0.698909	-0.799139	0.01733
ENSG00000133612	AGAP3				0.189381	0.0458787	1.09044e-08	3.55955e-08	-0.0694895	0.870126		0.102008	0.0391695	0.960441	0.975723	-0.843608	0.0084762		0.0414327	0.0377018	0.0259084	0.171125	-0.461393	0.249825
ENSG00000133639	BTG1	classical	classical		2.28327	0.224786	2.2605e-80	7.00907e-79	-0.525641	0.180917		2.0045	0.374288	1.4215e-06	8.36316e-05	0.11653	0.783476		1.87384	0.195135	8.24423e-05	0.00186368	0.320379	0.43913
ENSG00000133657	ATP13A3	classical	classical	intermediate	1.31903	0.11146	4.65096e-13	2.14721e-12	0.126461	0.765401		0.743721	0.16675	0.308934	0.610814	0.339556	0.410577		0.385864	0.0921119	0.336153	0.633739	-0.199214	0.636239
ENSG00000133706	LARS				0.163804	0.0374045	8.96732e-09	2.96264e-08	0.652191	0.0796572		0.182566	0.0554139	0.566477	0.777568	0.67824	0.0644753		0.19859	0.0457584	0.884862	0.945579	-0.439187	0.276288
ENSG00000133789	SWAP70				0.347571	0.0398661	0.000153296	0.000300887	0.271859	0.514822		0.434732	0.123968	0.327394	0.625016	0.289278	0.487103		0.492331	0.133022	0.0424245	0.233133	0.76552	0.0268277
ENSG00000133794	ARNTL				0.128262	0.0201147	0.0133215	0.0184913	-0.245739	0.557453		0.180411	0.073229	0.0607412	0.289414	0.291643	0.483385		0.202516	0.0743931	0.263241	0.57295	0.561717	0.147355
ENSG00000133805	AMPD3				0.189792	0.105515	1.18272e-55	2.26145e-54	0.501685	0.205258		0.0668791	0.0382064	0.588968	0.790979	-0.599737	0.116042		0.0619882	0.0383875	0.0703828	0.306439	0.310162	0.454668
ENSG00000133812	SBF2				0.383571	0.031591	0.0633842	0.0776275	-0.690908	0.0577689		0.381223	0.0890829	0.408524	0.682627	0.500684	0.206311		0.437403	0.071727	0.382857	0.664689	-0.768711	0.0258145
ENSG00000133816	MICAL2				0.192605	0.0359701	2.12586e-06	5.36609e-06	0.674308	0.0666468		0.0365625	0.0252054	0.576749	0.782353	-0.166824	0.692961		0.0210958	0.0182026	0.701763	0.851764	-0.277794	0.505312
ENSG00000133835	HSD17B4				0.182289	0.0439108	3.39565e-11	1.38512e-10	0.518463	0.18804		0.164127	0.0496368	0.543888	0.765028	0.076093	0.857875		0.0969129	0.0275595	0.789739	0.897948	-0.0693331	0.870416
ENSG00000133858	ZFC3H1				0.842582	0.0591866	5.26723e-05	0.000110725	0.0307302	0.942417		0.715104	0.157633	0.24144	0.550214	0.522857	0.183662		0.674943	0.14249	0.041115	0.228146	0.876999	0.0042337
ENSG00000133874	RNF122				0.0114941	0.00282694	0.84806	0.851958	0.332333	0.421236		0.0542723	0.0441885	0.297106	0.60489	0.163814	0.698299		0.0921006	0.0544522	0.242379	0.54944	0.0997506	0.814205
ENSG00000133943	C14orf159				0.124149	0.0158232	0.0938019	0.111124	0.566414	0.143261		0.151237	0.0701772	0.00766573	0.0825775	0.269021	0.519395		0.222565	0.0489317	0.731127	0.865674	0.473728	0.235705
ENSG00000133961	NUMB	classical	classical		1.06514	0.166324	4.45734e-35	5.29916e-34	0.222221	0.596849		0.900763	0.126913	0.592167	0.793228	0.618307	0.102262		0.776018	0.0639536	0.865601	0.935861	0.619857	0.101157
ENSG00000133997	MED6				0.129659	0.0109829	0.912479	0.914871	-0.605466	0.111685		0.14309	0.0511506	0.535278	0.761411	0.458832	0.25281		0.176004	0.0505757	0.128247	0.41117	-0.649901	0.0810825
ENSG00000134061	CD180				0.155694	0.0465897	1.23807e-14	6.22973e-14	0.250029	0.550367		0.261131	0.0908531	0.0320509	0.212853	0.433706	0.283023		0.156995	0.0638073	0.17901	0.476495	-0.582919	0.129379
ENSG00000134070	IRAK2	classical			0.32173	0.104202	2.25038e-33	2.54988e-32	0.407547	0.316247		0.155221	0.0395323	0.80735	0.894115	0.259606	0.534667		0.0223978	0.0124941	0.971227	0.98573	-0.124408	0.769131
ENSG00000134072	CAMK1	nonclassical	intermediate		0.154167	0.0327778	1.37787e-07	4.02485e-07	0.530638	0.176046		0.340918	0.0712149	0.492616	0.739004	-0.353595	0.390199		0.391853	0.0806442	0.147467	0.437161	-0.107255	0.800434
ENSG00000134077	THUMPD3				0.100301	0.0130545	0.215401	0.239746	-0.394261	0.333795		0.0895924	0.0519525	0.302147	0.609741	-0.316326	0.445266		0.124532	0.0380496	0.755607	0.880177	0.47232	0.237295
ENSG00000134107	BHLHE40	classical	classical	intermediate	1.14837	0.109984	3.28534e-16	1.82302e-15	-0.0448709	0.91598		0.839565	0.120437	0.513828	0.7519	0.0834268	0.844299		0.422987	0.0793253	0.357807	0.648745	-0.124367	0.769205
ENSG00000134108	ARL8B	classical	classical	intermediate	1.01716	0.109345	4.8287e-18	2.94275e-17	0.242518	0.562793		0.744036	0.100723	0.553851	0.769731	0.0689972	0.87104		0.401405	0.0612262	0.657298	0.827301	-0.0784055	0.853591
ENSG00000134109	EDEM1				0.398568	0.0802253	5.4438e-16	2.97572e-15	0.502741	0.204151		0.258654	0.0716186	0.364387	0.652149	-0.186617	0.658133		0.222833	0.0651014	0.364613	0.654876	0.687497	0.0595317
ENSG00000134152	KATNBL1				0.101606	0.0141526	0.0938105	0.111124	0.398235	0.328499		0.153791	0.0646863	0.301086	0.608965	0.209799	0.618017		0.155378	0.0491945	0.210383	0.517107	0.095466	0.822086
ENSG00000134186	PRPF38B				0.790899	0.0683593	8.92137e-05	0.000181633	-0.625566	0.0971443		0.79209	0.102349	0.60363	0.801058	0.160201	0.704723		0.766395	0.0900022	0.804542	0.905801	-0.573892	0.136874
ENSG00000134215	VAV3				0.192159	0.0127658	0.892362	0.895484	-0.62535	0.0972947		0.0950204	0.0664652	0.108811	0.385125	-0.324848	0.432404		0.0950415	0.0644603	0.00633089	0.065142	-0.0972282	0.818843
ENSG00000134242	PTPN22				0.143817	0.0265024	0.00701903	0.010281	-0.313509	0.449552		0.0452025	0.031063	0.547677	0.766714	-0.0650892	0.878302		0.0264935	0.0355634	0.0314253	0.194706	-0.342429	0.406371
ENSG00000134243	SORT1				0.173712	0.0344632	1.07383e-06	2.81108e-06	0.654206	0.0784151		0.172763	0.0607823	0.186736	0.495908	0.189784	0.652607		0.254291	0.0564736	0.781826	0.894464	0.0569818	0.89339
ENSG00000134250	NOTCH2				0.710527	0.0646811	4.5595e-06	1.10182e-05	0.27994	0.50189		0.639393	0.17195	0.0744884	0.321266	0.347412	0.399119		0.640226	0.0825174	0.459295	0.71375	0.0211422	0.96037
ENSG00000134255	CEPT1				0.0993822	0.0177207	0.00323376	0.00506131	0.0274076	0.948636		0.160159	0.0929341	0.0813747	0.333018	-0.324045	0.433608		0.222089	0.0264483	0.971339	0.98573	0.219727	0.601081
ENSG00000134256	CD101				0.0571974	0.0235473	1.89027e-08	6.02393e-08	-0.0200051	0.9625		0.0976724	0.0677314	0.054901	0.273291	-0.0234275	0.95609		0.142327	0.071636	0.213919	0.518941	-0.44285	0.271831
ENSG00000134265	NAPG				0.279065	0.0218201	0.129968	0.149968	0.130038	0.758913		0.302044	0.100383	0.102903	0.375076	-0.441703	0.273224		0.336952	0.0983127	0.39004	0.667174	-0.400772	0.325139
ENSG00000134283	PPHLN1				0.231349	0.0287363	0.00112237	0.00190268	0.702417	0.0520527		0.251642	0.0398496	0.957103	0.973652	0.820752	0.0125318		0.261763	0.096167	0.0842203	0.334331	0.559051	0.149707
ENSG00000134294	SLC38A2	classical	classical		1.13977	0.165661	4.19346e-33	4.69361e-32	-0.191003	0.650484		0.848276	0.088021	0.877933	0.927022	0.354643	0.388696		0.674096	0.0823588	0.471424	0.722084	0.197747	0.638777
ENSG00000134318	ROCK2				0.156432	0.0305169	1.82756e-06	4.65151e-06	0.259566	0.534732		0.180268	0.0625417	0.28267	0.59158	0.203829	0.628274		0.100404	0.0343385	0.79662	0.902211	0.35293	0.391154
ENSG00000134321	RSAD2				0.11209	0.102039	8.39203e-61	1.7747e-59	-0.810071	0.014781		0.113125	0.119751	0.00160418	0.0274685	-0.693995	0.0562006		0.0803771	0.0902438	2.80158e-05	0.000694944	-0.924026	0.00103481	X
ENSG00000134324	LPIN1	classical			0.393167	0.0694492	2.23636e-12	9.83011e-12	-0.123166	0.771388		0.255224	0.071283	0.535494	0.761411	-0.0822691	0.84644		0.124241	0.0642361	0.417274	0.686672	-0.526617	0.17996
ENSG00000134330	IAH1				0.191533	0.0355032	2.42787e-05	5.3156e-05	0.0434945	0.918551		0.218288	0.0797462	0.159537	0.462486	0.427773	0.290401		0.223503	0.0653619	0.227113	0.534199	0.275518	0.508951
ENSG00000134333	LDHA				0.707314	0.0707274	2.65076e-06	6.59313e-06	0.295918	0.476694		0.921302	0.155659	0.048566	0.258995	0.509992	0.196633		0.895288	0.111967	0.217688	0.521929	0.196717	0.640561
ENSG00000134352	IL6ST	classical	classical		0.543484	0.0661111	3.17302e-06	7.83692e-06	-0.456541	0.255494		0.339595	0.0899666	0.310457	0.612242	-0.469905	0.240037		0.198916	0.0812937	0.0167633	0.126524	0.0471379	0.911747
ENSG00000134419	RPS15A				2.74445	0.150162	2.93755e-42	4.34853e-41	0.201162	0.632873		2.67866	0.144107	0.223137	0.535514	0.418794	0.301745		2.66013	0.0979068	0.251201	0.558124	0.386724	0.343945
ENSG00000134440	NARS				0.32756	0.0617278	3.80707e-13	1.7665e-12	0.744952	0.0339475		0.294333	0.0971029	0.119732	0.403181	0.00820349	0.984619		0.306453	0.0604686	0.353086	0.644929	0.593522	0.120876
ENSG00000134444	KIAA1468				0.134021	0.0190937	0.00630037	0.00932358	0.671717	0.0681004		0.0982263	0.0405967	0.45419	0.714527	0.0266123	0.950125		0.117434	0.0360745	0.69876	0.851011	0.551952	0.156071
ENSG00000134480	CCNH				0.26759	0.0366375	5.74334e-05	0.000120129	-0.338614	0.411961		0.319206	0.083685	0.399223	0.676776	0.544274	0.163116		0.307922	0.0875707	0.159223	0.454683	0.0210055	0.960626
ENSG00000134516	DOCK2	nonclassical	intermediate		0.894682	0.0705264	4.4403e-06	1.07414e-05	0.642111	0.0860415		1.21505	0.170835	0.0382669	0.232284	0.661608	0.0739505		1.24927	0.11789	0.422386	0.689286	0.319452	0.44053
ENSG00000134531	EMP1	classical	classical	intermediate	1.20367	0.267768	5.85304e-64	1.328e-62	-0.269193	0.519117		0.676946	0.306209	0.000165716	0.00463703	0.145333	0.731314		0.362627	0.101539	0.254511	0.562326	-0.359159	0.382248
ENSG00000134602	STK26				0.205341	0.0485289	2.47107e-09	8.59071e-09	0.163837	0.698259		0.258406	0.155753	0.0278373	0.192969	0.348344	0.397768		0.299123	0.110641	0.433069	0.696584	0.425534	0.293211
ENSG00000134684	YARS				0.126834	0.0343279	1.29981e-06	3.37187e-06	0.31477	0.447632		0.110044	0.0417099	0.53172	0.760145	0.203945	0.628074		0.107939	0.0422874	0.310655	0.615205	0.490667	0.216997
ENSG00000134686	PHC2				0.14225	0.0230221	0.00951683	0.0136179	-0.510086	0.196537		0.1209	0.0410915	0.711726	0.850907	-0.472518	0.237071		0.12196	0.0470933	0.474136	0.724982	0.0621108	0.883842
ENSG00000134697	GNL2				0.209382	0.0301453	0.00202433	0.00330474	-0.10541	0.803816		0.183228	0.0567293	0.527425	0.758114	-0.0167012	0.968691		0.157818	0.072008	0.38378	0.664689	-0.449519	0.26381
ENSG00000134698	AGO4				0.294835	0.0550611	9.61811e-12	4.05675e-11	0.538572	0.168458		0.173069	0.0742088	0.640225	0.819064	-0.393454	0.334874		0.205796	0.0627637	0.175961	0.472489	-0.052534	0.90168
[truncated: 2,626 more rows]

[truncated: 2 more sheets: 4B, 4C]
